# Supplementary material for: How Marine Megabenthos Fauna Responds to River Discharge and Artificial Flood in Large River Estuary
Source: Ecol Evol. 2025 Jan 8;15(1):e70755. doi: 10.1002/ece3.70755 (PMC11707399; doi:10.1002/ece3.70755)
Supplement: Supplementary file 1 — Appendix S1. https://doi.org/10.6084/m9.figshare.c.4648214.v1. [file ECE3-15-e70755-s003.zip]

Archive with 16 entries (15 files):
- Data/
- Data/GOOD2_catchments.cpg
- Data/GOOD2_catchments.dbf
- Data/GOOD2_catchments.prj
- Data/GOOD2_catchments.sbn
- Data/GOOD2_catchments.sbx
- Data/GOOD2_catchments.shp
- Data/GOOD2_catchments.shx
- Data/GOOD2_dams.cpg
- Data/GOOD2_dams.dbf
- Data/GOOD2_dams.prj
- Data/GOOD2_dams.sbn
- Data/GOOD2_dams.sbx
- Data/GOOD2_dams.shp
- Data/GOOD2_dams.shp.xml
- Data/GOOD2_dams.shx
