# Supplementary material for: How Marine Megabenthos Fauna Responds to River Discharge and Artificial Flood in Large River Estuary
Source: Ecol Evol. 2025 Jan 8;15(1):e70755. doi: 10.1002/ece3.70755 (PMC11707399; doi:10.1002/ece3.70755)
Supplement: Supplementary file 2 — Appendix S2. https://doi.org/10.5061/dryad.gb5mkkwm6. [file ECE3-15-e70755-s002.zip]

Archive with 4 entries (4 files):
- List_of_studies_for_BenBio_database.txt
- BenBIO_database.csv
- List_of_studies_for_BenDen_database.txt
- BenDEN_database.csv
