# Supplementary material for: How Marine Megabenthos Fauna Responds to River Discharge and Artificial Flood in Large River Estuary
Source: Ecol Evol. 2025 Jan 8;15(1):e70755. doi: 10.1002/ece3.70755 (PMC11707399; doi:10.1002/ece3.70755)
Supplement: Supplementary file 2 — Appendix S2. https://doi.org/10.5061/dryad.gb5mkkwm6. [file ECE3-15-e70755-s002.zip › List_of_studies_for_BenBio_database.txt]

Study reference	Screening phase	Eligibility phase	BenBio database
Aarnio, K., Bonsdorff, E. & Rosenback, N. Food and feeding habits of juvenile flounder Platichthys flesus (L.), and turbot Scophthalmus maximus L. in the Åland archipelago, northern Baltic Sea. J. Sea Res. 36, 311–320 (1996).	excluded	previously excluded	previously excluded
Aarnio, K., Mattila, J., Törnroos, A. & Bonsdorff, E. Zoobenthos as an environmental quality element: The ecological significance of sampling design and functional traits. Mar. Ecol. 32, 58–71 (2011).	excluded	previously excluded	previously excluded
Abaza, V. Zoobenthic communities structure in the eastern part of the marine reserve 2 Mai–Vama Veche under present ecological conditions. J. Environ. Prot. Ecol. 11, 1013–1023 (2010).	excluded	previously excluded	previously excluded
Abdul Jaleel, K. U. et al. Evaluation of changes in macrobenthic standing stock and polychaete community structure along the south eastern Arabian Sea shelf during the monsoon trawl-ban. Cont. Shelf Res. 102, 9–18 (2015).	included	included	included
Abdullah, M. M. & Lee, S. Y. Structure of mangrove meiofaunal assemblages associated with local sediment conditions in subtropical eastern Australia. Estuar. Coast. Shelf Sci. 198, 438–449 (2017).	excluded	previously excluded	previously excluded
Abe, H., Kobayashi, G. & Sato-Okoshi, W. Impacts of the 2011 tsunami on the subtidal polychaete assemblage and the following recolonization in Onagawa Bay, northeastern Japan. Mar. Environ. Res. 112, 86–95 (2015).	excluded	previously excluded	previously excluded
Aberle, N. & Witte, U. Deep-sea macrofauna exposed to a simulated sedimentation event in the abyssal NE Atlantic: In situ pulse-chase experiments using 13C-labelled phytodetritus. Mar. Ecol. Prog. Ser. 251, 37–47 (2003).	included	included	included
Acri, F. et al. Plankton communities and nutrients in the Venice Lagoon. Comparison between current and old data. J. Mar. Syst. 51, 321–329 (2004).	excluded	previously excluded	previously excluded
Agard, J. B. R., Gobin, J. & Warwick, R. M. Analysis of marine macrobenthic community structure in relation to pollution, natural oil seepage and seasonal disturbance in a tropical environment (Trinidad, West Indies). Mar. Ecol. Prog. Ser. 92, 233–243 (1993).	excluded	previously excluded	previously excluded
AK43 Team. Biological and Geological Bottom Investigations in the South Atlantic. in Biological and Geological Bottom Investigations in the South Atlantic (ed. Vinogradova, N. G.) (Nauka Publ., 1990).	included	included	included
Aksnes, D. L. et al. Light penetration structures the deep acoustic scattering layers in the global ocean. Sci. Adv. 3, e1602468 (2017).	excluded	previously excluded	previously excluded
Albano, M. J. et al. Macrobenthos and multi-molecular markers as indicators of environmental contamination in a South American port (Mar del Plata, Southwest Atlantic). Mar. Pollut. Bull. 73, 102–114 (2013).	excluded	previously excluded	previously excluded
Albertelli, G. et al. Differential responses of bacteria, meiofauna and macrofauna in a shelf area (Ligurian Sea, NW Mediterranean): Role of food availability. J. Sea Res. 42, 11–26 (1999).	included	included	included
Albertellli, G., Chiantore, M., Harriague, A. C., Danovaro, R. & Croce, N. Della. Community experiments using benthic chambers: 2. Meio- and macrofaunal community structure and metabolism. Chem. Ecol. 16, 51–66 (1999).	included	included	included
Alden, R. W., Weisberg, S. B., Ranasinghe, J. A. & Dauer, D. M. Optimizing temporal sampling strategies for benthic environmental monitoring programs. Mar. Pollut. Bull. 34, 913–922 (1997).	excluded	previously excluded	previously excluded
Aldridge, J. N. et al. Structure and dynamics of the North Sea benthos. ICES Cooperative Research Report - Rapport des Recherches Collectives 288, 1-259 (2007).	included	included	included
Alkemade, R., Wielemaker, A. & Hemminga, M. A. Stimulation of decomposition of Spartina anglica leaves by the bacterivorous marine nematode Diplolaimelloides bruciei (Monhysteridae). J. Exp. Mar. Bio. Ecol. 159, 267–278 (1992).	excluded	previously excluded	previously excluded
Aller, J. Y. & Aller, R. C. Physical disturbance creates bacterial dominance of benthic biological communities in tropical deltaic environments of the Gulf of Papua. Cont. Shelf Res. 24, 2395–2416 (2004).	included	included	included
Aller, J. Y. & Stupakoff, I. The distribution and seasonal characteristics of benthic communities on the Amazon shelf as indicators of physical processes. Cont. Shelf Res. 16, 717–751 (1996).	included	included	included
Aller, J. Y., Aller, R. C. & Green, M. A. Benthic faunal assemblages and carbon supply along the continental shelf/shelf break-slope off Cape Hatteras, North Carolina. Deep-Sea Res. II 49, 4599–4625 (2002).	included	included	included
Aller, J. Y., Alongi, D. M. & Aller, R. C. Biological indicators of sedimentary dynamics in the central Gulf of Papua: Seasonal and decadal perspectives. J. Geophys. Res. 113, F01S08 (2008).	excluded	previously excluded	previously excluded
Aller, R. C. & Aller, J. Y. The effect of biogenic irrigation intensity and solute exchange on diagenetic reaction rates in marine sediments. J. Mar. Res. 56, 905–936 (1998).	excluded	previously excluded	previously excluded
Aller, R. C., Madrid, V., Chistoserdov, A., Aller, J. Y. & Heilbrun, C. Unsteady diagenetic processes and sulfur biogeochemistry in tropical deltaic muds: Implications for oceanic isotope cycles and the sedimentary record. Geochim. Cosmochim. Acta 74, 4671–4692 (2010).	excluded	previously excluded	previously excluded
Almeida, M. et al. Biodiversity of suprabenthic peracarid assemblages from the Blanes Canyon region (NW Mediterranean Sea) in relation to natural disturbance and trawling pressure. Deep-Sea Res. II 137, 390–403 (2017).	excluded	previously excluded	previously excluded
Almeida, M., Cunha, M. R., Lampadariou, N., Esquete, P. & Company, J. B. Suprabenthic crustacean assemblages subjected to high-energy hydrodynamic events in the Blanes Canyon and adjacent slope (NW Mediterranean Sea). Prog. Oceanogr. 169, 138–150 (2018).	excluded	previously excluded	previously excluded
Alongi, D. M. Bathymetric patterns of deep-sea benthic communities from bathyal to abyssal depths in the western South Pacific (Solomon and Coral Seas). Deep-Sea Res. 39, 549–565 (1992).	included	included	included
Alongi, D. M., Christoffersen, P., Tirendi, F. & Robertson, A. I. The influence of freshwater and material export on sedimentary facies and benthic processes within the Fly Delta and adjacent Gulf of Papua (Papua New Guinea). Cont. Shelf Res. 12, 287–326 (1992).	included	included	included
Alsterberg, C. & Sundbäck, K. Experimental warming and toxicant exposure can result in antagonistic effects in a shallow-water sediment system. Mar. Ecol. Prog. Ser. 488, 89–101 (2013).	excluded	previously excluded	previously excluded
Al-Zaidan, A., Kennedy, H., Jones, D. & Al-Mohanna, S. Role of microbial mats in Sulaibikhat Bay (Kuwait) mudflat food webs: Evidence from 13C analysis. Mar. Ecol. Prog. Ser. 308, 27–36 (2006).	excluded	previously excluded	previously excluded
Amaro, T., Luna, G. M., Danovaro, R., Billett, D. S. M. & Cunha, M. R. High prokaryotic biodiversity associated with gut contents of the holothurian Molpadia musculus from the Nazaré canyon (NE Atlantic). Deep-Sea Res. I 63, 82–90 (2012).	excluded	previously excluded	previously excluded
Anan’ko, G. G. & Teplyakova, T. V. Factors responsible for transition of the Duddingtonia flagrans carnivorous fungus from the saprotrophic to the zootrophic nutrition type. Microbiology 80, 188–193 (2011).	excluded	previously excluded	previously excluded
Anderson, C. B. et al. Engineering by an invasive species alters landscape-level ecosystem function, but does not affect biodiversity in freshwater systems. Divers. Distrib. 20, 214–222 (2014).	excluded	previously excluded	previously excluded
Andersson, A., Selstam, E. & Hagström, Å. Vertical transport of lipid in seawater. Mar. Ecol. Prog. Ser. 98, 149–155 (1993).	excluded	previously excluded	previously excluded
Andriuzzi, W. S. & Wall, D. H. Grazing and resource availability control soil nematode body size and abundance-mass relationship in semi-arid grassland. J. Anim. Ecol. 87, 1407–1417 (2018).	excluded	previously excluded	previously excluded
Andrulewicz, E., Napierska, D. & Otremba, Z. The environmental effects of the installation and functioning of the submarine SwePol Link HVDC transmission line: A case study of the Polish marine area of the Baltic Sea. J. Sea Res. 49, 337–345 (2003).	excluded	previously excluded	previously excluded
Angulo-Preckler, C., Leiva, C., Avila, C. & Taboada, S. Macroinvertebrate communities from the shallow soft-bottoms of Deception Island (Southern Ocean): A paradise for opportunists. Mar. Environ. Res. 127, 62–74 (2017).	excluded	previously excluded	previously excluded
Anonymous. WDC-MARE Reports" in Open Access (2005-2010) ISSN 1862-4022. Alfred Wegener Institute for Polar and Marine Research, Bremerhaven (1986-2013) (2013). PANGAEA. doi:10.1594/PANGAEA.823395	excluded	previously excluded	previously excluded
Ansari, K. G. M. T., Lyla, S., Khan, S. A. & Bhadury, P. Trophic diversity, size and biomass spectrum of Bay of Bengal nematodes: A study case on depth and latitudinal patterns. Cont. Shelf Res. 148, 139–149 (2017).	included	excluded	previously excluded
Ansari, Z. A. & Parulekar. Community structure of meiobenthos from a tropical estuary. Indian J. Mar. Sci. 27, 362–366 (1998).	included	excluded	previously excluded
Ansari, Z. A. Meiobenthos from the Karwar region (Central west coast of India). Mahasagar - Bull. Natl. Inst. Oceanogr. 11, 163–167 (1978).	included	included	included
Ansell, A. D. & Lagardère, F. Observations on the biology of Donax trunculus and D. vittatus at Ile d’Oléron (French Atlantic coast). Mar. Biol. 57, 287–300 (1980).	excluded	previously excluded	previously excluded
Ansell, A. D., McLusky, D. S., Stirling, A. & Trevallion, A. Production and energy flow in the macrobenthos of two sandy beaches in Southwest India. Proc. R. Soc. Edinburgh. Sect. B. Biol. Sci. 76, 269–296 (1978).	included	excluded	previously excluded
Ape, F., Gristina, M., Chemello, R., Sarà, G. & Mirto, S. Meiofauna associated with vermetid reefs: The role of macroalgae in increasing habitat size and complexity. Coral Reefs 37, 875–889 (2018).	excluded	previously excluded	previously excluded
Arbi, I., Liu, S., Zhang, J., Wu, Y. & Huang, X. Detection of terrigenous and marine organic matter flow into a eutrophic semi-enclosed bay by 13C and 15N of intertidal macrobenthos and basal food sources. Sci. Total Environ. 613–614, 847–860 (2018).	excluded	previously excluded	previously excluded
Archambault, P. & Bourget, E. Scales of coastal heterogeneity and benthic intertidal species richness, diversity and abundance. Mar. Ecol. Prog. Ser. 136, 111–121 (1996).	excluded	previously excluded	previously excluded
Arctic Biological Station. A marine biological study of Brevoort Harbour and nearby waters of Baffin Island. Canadian Manuscript Report of Fisheries and Aquatic Sciences 1557 (1980).	included	included	included
Arístegui, J. et al. Plankton metabolic balance at two North Atlantic seamounts. Deep-Sea Res. II 56, 2646–2655 (2009).	excluded	previously excluded	previously excluded
Armonies, W. Free-living Plathelminthes in North Sea salt marshes: Adaptations to environmental instability. An experimental study. J. Exp. Mar. Bio. Ecol. 99, 181–197 (1986).	excluded	previously excluded	previously excluded
Armonies, W. Free-living plathelminthes in sheep-grazed and ungrazed supralittoral salt marshes of the North Sea: Abundance, biomass, and their significance in food chains. Netherlands J. Sea Res. 20, 385–395 (1986).	excluded	previously excluded	previously excluded
Arregun-Sánchez, F., Arcos, E. & Chávez, E. A. Flows of biomass and structure in an exploited benthic ecosystem in the Gulf of California, Mexico. Ecol. Modell. 156, 167–183 (2002).	included	excluded	previously excluded
Artmann, U., Waringer, J. A. & Schagerl, M. Seasonal dynamics of algal biomass and allochthonous input of coarse particulate organic matter in a low-order sandstone stream (Weidlingbach, Lower Austria). Limnologica 33, 77–91 (2003).	excluded	previously excluded	previously excluded
Ashley, M. C., Robinson, J. A., Oring, L. W. & Vinyard, G. A. Dipteran standing stock biomass and effects of aquatic bird predation at a constructed wetland. Wetlands 20, 84–90 (2006).	excluded	previously excluded	previously excluded
Asmus, H. Benthic grazers and suspension feeders: Which one assumes the energetic dominance in Königshafen? Helgoländer Meeresuntersuchungen 48, 217–231 (1994).	excluded	previously excluded	previously excluded
Åström, E., Carroll, M., Ambrose, W. & Carroll, J. Arctic cold seeps in marine methane hydrate environments: Impacts on shelf macrobenthic community structure offshore Svalbard. Mar. Ecol. Prog. Ser. 552, 1–18 (2016).	excluded	previously excluded	previously excluded
Attrill, M. J., Ramsay, P. M., Thomas, R. M. & Trett, M. W. An estuarine biodiversity hot-spot. J. Mar. Biol. Assoc. United Kingdom 76, 161–175 (1996).	excluded	previously excluded	previously excluded
Auer, M. T., Auer, N. A., Urban, N. R. & Auer, T. Distribution of the amphipod Diporeia in Lake Superior: The ring of fire. J. Great Lakes Res. 39, 33–46 (2013).	excluded	previously excluded	previously excluded
Augustin, J. C., Grubaugh, J. W. & Miars, M. R. Validating macroinvertebrate assumptions of the shorebird managemen model for the lower Mississippi Vall. Wildl. Soc. Bull. Wildl. Soc. Bull. 27, 552–558 (1999).	excluded	previously excluded	previously excluded
Bacaltos, D. G. G. & McGlone, M. Fluxes and concentrations of sediment porewater nutrients in a river system affected by fishpond effluents. Philipp. Agric. Sci. 86, 324–331 (2003).	excluded	previously excluded	previously excluded
Bachelet, G. Seasonal changes in macrophyte and macrozoobenthos assemblages in three coastal lagoons under varying degrees of eutrophication. ICES J. Mar. Sci. 57, 1495–1506 (2000).	excluded	previously excluded	previously excluded
Baguley, J. G., Hyde, L. J. & Montagna, P. A. A semi-automated digital microphotographic approach to measure meiofaunal biomass. Limnol. Oceanogr. Methods 2, 181–190 (2004).	excluded	previously excluded	previously excluded
Baguley, J. G., Montagna, P. A., Hyde, L. J. & Rowe, G. T. Metazoan meiofauna biomass, grazing, and weight-dependent respiration in the Northern Gulf of Mexico deep sea. Deep-Sea Res. II 55, 2607–2616 (2008).	included	included	included
Bak, R. P. M. & Nieuwland, G. Patterns in pelagic and benthic nanoflagellate densities in the coastal upwelling system along the Banc d’Arguin, Mauritania. Hydrobiologia 258, 119–131 (1993).	excluded	previously excluded	previously excluded
Bak, R. P. M. & Nieuwland, G. Seasonal variation in bacterial and flagellate communities of deep-sea sediments in a monsoonal upwelling system. Deep-Sea Res. II 44, 1281–1292 (1997).	excluded	previously excluded	previously excluded
Baker, P. et al. Potential contribution of surface-dwelling Sargassum algae to deep-sea ecosystems in the southern North Atlantic. Deep-Sea Res. II 148, 21–34 (2018).	excluded	previously excluded	previously excluded
Baldrighi, E. & Manini, E. Deep-sea meiofauna and macrofauna diversity and functional diversity: Are they related? Mar. Biodivers. 45, 469–488 (2015).	excluded	previously excluded	previously excluded
Baldrighi, E. et al. From microbes to macrofauna: An integrated study of deep benthic communities and their response to environmental variables along the Malta Escarpment (Ionian Sea). Sci. Mar. 77, 625–639 (2013).	included	included	included
Baldrighi, E. et al. Meiofauna communities' response to an anthropogenic pressure: The case study of green macroalgal bloom on sandy beach in Brittany. Estuar. Coast. Shelf Sci. 227, 106326 (2019).	included	included	included
Baldrighi, E., Lavaleye, M., Aliani, S., Conversi, A. & Manini, E. Large spatial scale variability in bathyal macrobenthos abundance, biomass, ?- and ?-diversity along the Mediterranean continental margin. PLoS One 9, e107261 (2014).	included	included	included
Ballesteros, E. et al. Deep-water stands of Cystoseira zosteroides C. Agardh (Fucales, Ochrophyta) in the northwestern Mediterranean: Insights into assemblage structure and population dynamics. Estuar. Coast. Shelf Sci. 82, 477–484 (2009).	excluded	previously excluded	previously excluded
Balzer, W. Physical oceanography measured on water bottle samples during METEOR cruise M27/1. (2013). PANGAEA. doi:10.1594/PANGAEA.806018.	excluded	previously excluded	previously excluded
Barbanti, A., Ceccherelli, V. U., Frascari, F., Reggiani, G. & Rosso, G. Nutrient regeneration processes in bottom sediments in a Po Delta lagoon (Italy) and the role of bioturbation in determining the fluxes at the sediment-water interface. Hydrobiologia 228, 1–21 (1992).	excluded	previously excluded	previously excluded
Barnes, D. K. A. & Clarke, A. Seasonal variation in the feeding activity of four species of Antarctic bryozoan in relation to environmental factors. J. Exp. Mar. Bio. Ecol. 181, 117–133 (1994).	excluded	previously excluded	previously excluded
Barnes, R. S. K. & Ellwood, M. D. F. Macrobenthic assemblage structure in a cool-temperate intertidal dwarf eelgrass bed in comparison with those from lower latitudes. Biol. J. Linn. Soc. 104, 527–540 (2011).	excluded	previously excluded	previously excluded
Barreiro, F., Gómez, M., López, J., Lastra, M. & de la Huz, R. Coupling between macroalgal inputs and nutrients outcrop in exposed sandy beaches. Hydrobiologia 700, 73–84 (2013).	excluded	previously excluded	previously excluded
Barrie, J. Diversity of marine benthic communities from nearshore environments on the Labrador and Newfoundland coasts. Ph.D. Thesis, Memorial University of Newfoundland (1979).	included	included	included
Barrio Froján, C. R. S., Bolam, S. G., Eggleton, J. D. & Mason, C. Large-scale faunal characterisation of marine benthic sedimentary habitats around the UK. J. Sea Res. 69, 53–65 (2012).	included	excluded	previously excluded
Bartodziej, W. & Perry, J. A. Litter processing in diffuse and conduit springs. Hydrobiologia 206, 87–97 (1990).	excluded	previously excluded	previously excluded
Bartoli, M., Nizzoli, D., Castaldelli, G. & Viaroli, P. Community metabolism and buffering capacity of nitrogen in a Ruppia cirrhosa meadow. J. Exp. Mar. Bio. Ecol. 360, 21–30 (2008).	excluded	previously excluded	previously excluded
Bartoli, M., Nizzoli, D., Longhi, D., Laini, A. & Viaroli, P. Impact of a trout farm on the water quality of an Apennine creek from daily budgets of nutrients. Chem. Ecol. 23, 1–11 (2007).	excluded	previously excluded	previously excluded
Bashmachnikov, I. et al. Interaction of Mediterranean water eddies with Sedlo and Seine Seamounts, subtropical Northeast Atlantic. Deep-Sea Res. II 56, 2593–2605 (2009).	excluded	previously excluded	previously excluded
Bauerfeind, E. & Niermann, U. Ash-free biomass of the benthic infauna of the North Sea sampled during Friedrich Heincke cruise FHE238. (2011). PANGAEA. doi:10.1594/PANGAEA.757614.	included	included	included
Beaugrand, G. Marine biodiversity, climatic variability and global change. (Routledge Chapman & Hall, 2014). doi:10.4324/9780203127483	excluded	previously excluded	previously excluded
Bednaršek, N., Možina, J., Vogt, M., O’Brien, C. & Tarling, G. A. The global distribution of pteropods and their contribution to carbonate and carbon biomass in the modern ocean. Earth Syst. Sci. Data 4, 167–186 (2012).	excluded	previously excluded	previously excluded
Belan, T. A. Benthos abundance pattern and species composition in conditions of pollution in Amursky Bay (the Peter the Great Bay, the Sea of Japan). Mar. Pollut. Bull. 46, 1111–1119 (2003).	excluded	previously excluded	previously excluded
Belart, P. et al. Living and dead Foraminifera as bioindicators in Saquarema Lagoon System, Brazil. Lat. Am. J. Aquat. Res. 46, 1055–1072 (2018).	excluded	previously excluded	previously excluded
Bell, E. M. & Weithoff, G. Benthic recruitment of zooplankton in an acidic lake. J. Exp. Mar. Bio. Ecol. 285–286, 205–219 (2003).	excluded	previously excluded	previously excluded
Bendtsen, J. & Hansen, J. L. S. A model of life cycle, connectivity and population stability of benthic macroinvertebrates in the North Sea/ Baltic Sea transition zone. Ecol. Modell. 267, 54–65 (2013).	excluded	previously excluded	previously excluded
Benke, A. C. & Huryn, A. D. Benthic invertebrate production—facilitating answers to ecological riddles in freshwater ecosystems. J. North Am. Benthol. Soc. 29, 264–285 (2013).	excluded	previously excluded	previously excluded
Bennett, A., Bianchi, T. S., Means, J. C. & Carman, K. R. The effects of polycyclic aromatic hydrocarbon contamination and grazing on the abundance and composition of microphytobenthos in salt marsh sediments (Pass Fourchon, LA). J. Exp. Mar. Bio. Ecol. 242, 1–20 (1999).	excluded	previously excluded	previously excluded
Berelson, W. M. et al. Relating estimates of CaCO3 production, export, and dissolution in the water column to measurements of CaCO3 rain into sediment traps and dissolution on the sea floor: A revised global carbonate budget. Global Biogeochem. Cycles 21, 1–15 (2007).	excluded	previously excluded	previously excluded
Bergman, M. J. N., Ubels, S. M., Duineveld, G. C. A. & Meesters, E. W. G. Effects of a 5-year trawling ban on the local benthic community in a wind farm in the Dutch coastal zone. ICES J. Mar. Sci. 72, 962–972 (2015).	excluded	previously excluded	previously excluded
Bergmann, M. et al. Megafaunal assemblages from two shelf stations west of Svalbard. Mar. Biol. Res. 7, 525–539 (2011).	excluded	previously excluded	previously excluded
Bergmann, M., Soltwedel, T. & Klages, M. The interannual variability of megafaunal assemblages in the Arctic deep sea: Preliminary results from the HAUSGARTEN observatory (79°N). Deep-Sea Res. I 58, 711–723 (2011).	excluded	previously excluded	previously excluded
Bergquist, D. C. et al. Community structure of vestimentiferan-generated habitat islands from Gulf of Mexico cold seeps. J. Exp. Mar. Bio. Ecol. 289, 197–222 (2003).	excluded	previously excluded	previously excluded
Berkenbusch, K. & Rowden, A. A. Ecosystem engineering - moving away from ‘just-so’ stories. N. Z. J. Ecol. 27, 67–73 (2003).	excluded	previously excluded	previously excluded
Berkenbusch, K., Probert, P. K. & Nodder, S. D. Comparative biomass of sediment benthos across a depth transect, Chatham Rise, Southwest Pacific Ocean. Mar. Ecol. Prog. Ser. 425, 79–90 (2011).	included	included	included
Bernard, C. & Fenchel, T. Mats of colourless sulphur bacteria. II. Structure, composition of biota and successional patterns. Mar. Ecol. Prog. Ser. 128, 171–179 (1995).	excluded	previously excluded	previously excluded
Bernard, G. et al. Comparative study of sediment particle mixing in a Zostera noltei meadow and a bare sediment mudflat. Mar. Ecol. Prog. Ser. 514, 71–86 (2014).	excluded	previously excluded	previously excluded
Bernardino, A. F., Berenguer, V. & Ribeiro-Ferreira, V. P. Bathymetric and regional changes in benthic macrofaunal assemblages on the deep eastern Brazilian margin, SW Atlantic. Deep-Sea Res. I 111, 110–120 (2016).	excluded	previously excluded	previously excluded
Bernardino, A. F., Gomes, L. E. de O., Hadlich, H. L., Andrades, R. & Correa, L. B. Mangrove clearing impacts on macrofaunal assemblages and benthic food webs in a tropical estuary. Mar. Pollut. Bull. 126, 228–235 (2018).	excluded	previously excluded	previously excluded
Bernhard, J. M., Sen Gupta, B. K. & Baguley, J. G. Benthic foraminifera living in Gulf of Mexico bathyal and abyssal sediments: Community analysis and comparison to metazoan meiofaunal biomass and density. Deep-Sea Res. II 55, 2617–2626 (2008).	included	included	included
Bernot, R. J. & Lamberti, G. A. Indirect effects of a parasite on a benthic community: An experiment with trematodes, snails and periphyton. Freshw. Biol. 53, 322–329 (2008).	excluded	previously excluded	previously excluded
Bessière, A., Nozais, C., Brugel, S., Demers, S. & Desrosiers, G. Metazoan meiofauna dynamics and pelagic-benthic coupling in the southeastern Beaufort Sea, Arctic Ocean. Polar Biol. 30, 1123–1135 (2007).	included	included	included
Best, R. J., Chaudoin, A. L., Bracken, M. E. S., Graham, M. H. & Stachowicz, J. J. Plant–animal diversity relationships in a rocky intertidal system depend on invertebrate body size and algal cover. Ecology 95, 1308–1322 (2014).	excluded	previously excluded	previously excluded
Bett, B. J. Characteristic benthic size spectra: Potential sampling artefacts. Mar. Ecol. Prog. Ser. 487, 1–6 (2013).	excluded	previously excluded	previously excluded
Bett, B. J. Macroecology and meiobenthos: Reply to Warwick (2014). Mar. Ecol. Prog. Ser. 505, 299–302 (2014).	included	excluded	previously excluded
Beukema, J. J., Flach, E. C., Dekker, R. & Starink, M. A long-term study of the recovery of the macrozoobenthos on large defaunated plots on a tidal flat in the Wadden Sea. J. Sea Res. 42, 235–254 (1999).	excluded	previously excluded	previously excluded
Beyrem, H. & Aissa, P. Free-living nematodes, bio-indicators of the evolution of hydrocarbon concentrations in the Bay of Bizerta (Tunisia). Cah. Biol. Mar. 41, 329–342 (2000).	excluded	previously excluded	previously excluded
Bhadury, P. et al. Molecular detection of marine nematodes from environmental samples: Overcoming eukaryotic interference. Aquat. Microb. Ecol. 44, 97–103 (2006).	excluded	previously excluded	previously excluded
Bianchelli, S. & Danovaro, R. Meiofaunal biodiversity in submarine canyons of the Mediterranean Sea: A meta-analysis. Prog. Oceanogr. 170, 69–80 (2019).	excluded	previously excluded	previously excluded
Bianchelli, S. et al. High meiofaunal and nematodes diversity around mesophotic coral oases in the Mediterranean Sea. PLoS One 8, e66553 (2013).	included	included	included
Bianchelli, S. et al. Trophic conditions and meiofaunal assemblages in the Bari Canyon and the adjacent open slope (Adriatic Sea). Chem. Ecol. 24, 101–109 (2008)	excluded	previously excluded	previously excluded
Bianchelli, S., Buschi, E., Danovaro, R. & Pusceddu, A. Biodiversity loss and turnover in alternative states in the Mediterranean Sea: A case study on meiofauna. Sci. Rep. 6, 34544 (2016).	included	included	included
Bianchelli, S., Gambi, C., Zeppilli, D. & Danovaro, R. Metazoan meiofauna in deep-sea canyons and adjacent open slopes: A large-scale comparison with focus on the rare taxa. Deep-Sea Res. I 57, 420–433 (2010).	included	included	included
Bianchelli, S., Pusceddu, A., Buschi, E. & Danovaro, R. Trophic status and meiofauna biodiversity in the Northern Atlantic Sea: Insights for the assessment of good environmental status. Mar. Environ. Res. 113, 18–30 (2016).	excluded	previously excluded	previously excluded
Biggs, D. C., Hu, C. & Müller-Karger, F. E. Remotely sensed sea-surface chlorophyll and POC flux at deep Gulf of Mexico benthos sampling stations. Deep-Sea Res. II 55, 2555–2562 (2008).	excluded	previously excluded	previously excluded
Bigot, L. et al. Effects of industrial outfalls on tropical macrobenthic sediment communities in Reunion Island (Southwest Indian Ocean). Mar. Pollut. Bull. 52, 865–880 (2006).	excluded	previously excluded	previously excluded
Bilkovic, D. M. & Mitchell, M. M. Ecological tradeoffs of stabilized salt marshes as a shoreline protection strategy: Effects of artificial structures on macrobenthic assemblages. Ecol. Eng. 61, 469–481 (2013).	excluded	previously excluded	previously excluded
Billen, G., Joiris, C., Meyer-Reil, L. & Lindeboom, H. Role of bacteria in the North Sea ecosystem. Netherlands J. Sea Resarch 26, 265–293 (1990).	excluded	previously excluded	previously excluded
Billett, D. S. M., Bett, B. J., Jacobs, C. L., Rouse, I. P. & Wigham, B. D. Mass deposition of jellyfish in the deep Arabian Sea. Limnol. Oceanogr. 51, 2077–2083 (2011).	excluded	previously excluded	previously excluded
Billett, D. S. M., Bett, B. J., Reid, W. D. K., Boorman, B. & Priede, I. G. Long-term change in the abyssal NE Atlantic: The ‘Amperima Event’ revisited. Deep-Sea Res. II 57, 1406–1417 (2010); Billett, D. S. M. et al. Long-term change in the megabenthos of the Porcupine Abyssal Plain (NE Atlantic). Prog. Oceanogr. 50, 325–348 (2001).	included	included	included
Bird, F. L., Boon, P. I. & Nichols, P. D. Physicochemical and microbial properties of burrows of the deposit-feeding thalassinidean ghost shrimp Biffarius arenosus (Decapoda: Callianassidae). Estuar. Coast. Shelf Sci. 51, 279–291 (2000).	excluded	previously excluded	previously excluded
Bishop, M. J. et al. Trophic cul-de-sac, Pyrazus ebeninus, limits trophic transfer through an estuarine detritus-based food web. Oikos 116, 427–438 (2007).	excluded	previously excluded	previously excluded
Bissoli, L. B. & Bernardino, A. F. Benthic macrofaunal structure and secondary production in tropical estuaries on the eastern marine ecoregion of Brazil. PeerJ 6, e4441 (2018).	included	included	included
Black, K. D. et al. Chlorophyll, lipid profiles and bioturbation in sediments around a fish cage farm in the Gulf of Eilat, Israel. Aquaculture 356–357, 317–327 (2012).	excluded	previously excluded	previously excluded
Black, K. S., Fones, G. R., Peppe, O. C., Kennedy, H. A. & Bentaleb, I. An autonomous benthic lander: Preliminary observations from the UK BENBO thematic programme. Cont. Shelf Res. 21, 859–877 (2001).	excluded	previously excluded	previously excluded
Blanchard, A. L. & Feder, H. Environmental data for macrobenthic sampling stations in Prudhoe Bay, Beaufort Sea 1974. (2013). Version 1.0. UCAR/NCAR - Earth Observing Laboratory. doi:10.5065/D6CC0XQQ. Accessed: May 10, 2019.	excluded	previously excluded	previously excluded
Blanchard, A. L. & Feder, H. Environmental data for macrobenthic sampling stations in the Chukchi Sea. (2013). Version 1.0. UCAR/NCAR - Earth Observing Laboratory. doi:10.5065/D6HX19QD. Accessed: May 10, 2019.	excluded	previously excluded	previously excluded
Blanchard, A. L. & Feder, H. M. Interactions of habitat complexity and environmental characteristics with macrobenthic community structure at multiple spatial scales in the northeastern Chukchi Sea. Deep-Sea Res. II 102, 132–143 (2014).	included	excluded	previously excluded
Blanchard, A. L. & Feder, H. Macrobenthic data from Nearshore Prudhoe Bay. (2013). Version 1.0. UCAR/NCAR - Earth Observing Laboratory. doi:10.5065/D6M043F3. Accessed: May 10, 2019; Feder, H. M. et al. The Arctic Coastal Environment of Alaska Volume III. The nearshore marine environment in Prudhoe Bay, Alaska. IMS Report R76-7, (1976).	included	included	included
Blanchard, A. L. & Feder, H. Macrobenthic data from the Chukchi Sea. (2013). Version 1.0. UCAR/NCAR - Earth Observing Laboratory. doi:10.5065/D6X63K0J. Accessed: May 10, 2019	included	included	included
Blanchard, A. L. & Stoker, S. Macrobenthic data from Bering to Chukchi Sea 1970 to 1974. (2013). Version 1.0. UCAR/NCAR - Earth Observing Laboratory. doi:10.5065/D6Z899FB. Accessed: May 10, 2019.	included	included	included
Blanchard, A. L. Oil Industry Benthic Ecology Data. (2013). Version 1.0. UCAR/NCAR - Earth Observing Laboratory. doi:10.5065/D6PR7T1R. Accessed: May 10, 2019; Blanchard, A. L., Parris, C. L., Knowlton, A. L. & Wade, N. R. Benthic ecology of the northeastern Chukchi Sea. Part I. Environmental characteristics and macrofaunal community structure, 2008–2010. Cont. Shelf Res. 67, 52–66 (2013).	included	included	included
Blanchard, A. L. Oil Industry Benthic Ecology Data. (2013). Version 1.0. UCAR/NCAR - Earth Observing Laboratory. doi:10.5065/D6PR7T1R. Accessed: May 10, 2019; Blanchard, A. L., Parris, C. L., Knowlton, A. L. & Wade, N. R. Benthic ecology of the northeastern Chukchi Sea. Part II. Spatial variation of megafaunal community structure, 2009–2010. Cont. Shelf Res. 67, 67–76 (2013).	included	included	included
Blanchard, A. L., Parris, C. L., Knowlton, A. L. & Wade, N. R. Benthic ecology of the northeastern Chukchi Sea. Part I. Environmental characteristics and macrofaunal community structure, 2008–2010. Cont. Shelf Res. 67, 52–66 (2013).	included	included	included
Blanchard, A. L., Parris, C. L., Knowlton, A. L. & Wade, N. R. Benthic ecology of the northeastern Chukchi Sea. Part II. Spatial variation of megafaunal community structure, 2009–2010. Cont. Shelf Res. 67, 67–76 (2013).	included	included	included
Blicher, M. & Sejr, M. Abundance, oxygen consumption and carbon demand of brittle stars in Young Sound and the NE Greenland shelf. Mar. Ecol. Prog. Ser. 422, 139–144 (2011).	excluded	previously excluded	previously excluded
Blicher, M., Rysgaard, S. & Sejr, M. Growth and production of sea urchin Strongylocentrotus droebachiensis in a high-Arctic fjord, and growth along a climatic gradient (64 to 77°N). Mar. Ecol. Prog. Ser. 341, 89–102 (2007).	excluded	previously excluded	previously excluded
Block, D. S., Bejarano, A. C. & Chandler, G. T. Ecdysteroid concentrations through various life-stages of the meiobenthic harpacticoid copepod, Amphiascus tenuiremis and the benthic estuarine amphipod, Leptocheirus plumulosus. Gen. Comp. Endocrinol. 132, 151–160 (2003).	excluded	previously excluded	previously excluded
Bluhm, B. A. Epifauna Sampling Data. (2013). Version 1.0. UCAR/NCAR - Earth Observing Laboratory. doi:10.5065/D67M05ZX. Accessed: May 10, 2019.	included	included	included
Bluhm, B. A., Iken, K., Mincks Hardy, S., Sirenko, B. I. & Holladay, B. A. Community structure of epibenthic megafauna in the Chukchi Sea. Aquat. Biol. 7, 269–293 (2009); Bluhm, B. A. Epifauna Sampling Data. (2013). Version 1.0. UCAR/NCAR - Earth Observing Laboratory. doi:10.5065/D67M05ZX. Accessed: May 10, 2019.	included	included	included
Bluhm, B. A., Piepenburg, D. & von Juterzenka, K. Distribution, standing stock, growth, mortality and production of Strongylocentrotus pallidus (Echinodermata: Echinoidea) in the northern Barents Sea. Polar Biol. 20, 325–334 (1998).	excluded	previously excluded	previously excluded
Bobeldyk, A. M. & Lamberti, G. A. Stream food web responses to a large omnivorous invador, Orconectes rusticus (Decapoda, Cambaridae). Crustaceana 83, 641–657 (2010).	excluded	previously excluded	previously excluded
Bock, M. et al. Glacial/interglacial wetland, biomass burning, and geologic methane emissions constrained by dual stable isotopic CH4 ice core records. Proc. Natl. Acad. Sci. 114, E5778–E5786 (2017).	excluded	previously excluded	previously excluded
Böckl, M., Blay, K., Fischer, K., Mommertz, S. & Filser, J. Colonisation of a copper-decontaminated soil by micro- and mesofauna. Appl. Soil Ecol. 9, 489–494 (1998).	excluded	previously excluded	previously excluded
Boetius, A. & Lochte, K. Regional variation of total microbial biomass in sediments of the deep Arabian Sea. 47, 149–168 (2000).	excluded	previously excluded	previously excluded
Boetius, A. et al. Export of algal biomass from the melting Arctic sea ice. Science. 339, 1430–1432 (2013).	included	included	included
Boetius, A., Scheibe, S., Tselepides, A. & Thiel, H. Microbial biomass and activities in deep-sea sediments of the Eastern Mediterranean: Trenches are benthic hotspots. Deep-Sea Res. I 43, 1439–1460 (1996).	excluded	previously excluded	previously excluded
Bolam, S. G., Coggan, R. C., Eggleton, J., Diesing, M. & Stephens, D. Sensitivity of macrobenthic secondary production to trawling in the English sector of the Greater North Sea: A biological trait approach. J. Sea Res. 85, 162–177 (2014).	included	excluded	previously excluded
Bolam, S. G., Fernandes, T. F. & Huxham, M. Diversity, biomass, and ecosystem processes in the marine benthos. Ecol. Monogr. 72, 599–615 (2002).	excluded	previously excluded	previously excluded
Boltachova, N. A., Kolesnikova, E. A. & Mazlumyan, S. A. Contemporary state of the benthal resources in the Azov-Black Sea area. in Commercial Bioresources of the Black and the Azov Seas 163–169 (2011).	excluded	previously excluded	previously excluded
Bonaglia, S. et al. Capping with activated carbon reduces nutrient fluxes, denitrification and meiofauna in contaminated sediments. Water Res. 148, 515–525 (2019).	excluded	previously excluded	previously excluded
Bongiorni, L. et al. Contribution of deltaic wetland food sources to coastal macrobenthic consumers (Po River Delta, North Adriatic Sea). Sci. Total Environ. 643, 1373–1386 (2018).	excluded	previously excluded	previously excluded
Bongiorni, L. et al. Deep-water scleractinian corals promote higher biodiversity in deep-sea meiofaunal assemblages along continental margins. Biol. Conserv. 143, 1687–1700 (2010).	included	included	included
Bonsdorff, E. Zoobenthic diversity-gradients in the Baltic Sea: Continuous post-glacial succession in a stressed ecosystem. J. Exp. Mar. Bio. Ecol. 330, 383–391 (2006).	excluded	previously excluded	previously excluded
Bordehore, C., Ramos-Espla, A. A. & Riosmena-Rodriguez, R. Comparative study of two maerl beds with different otter trawling history, Southeast Iberian Peninsula. Aquat. Conserv. Mar. Freshw. Ecosyst. 13, S43–S54 (2003).	excluded	previously excluded	previously excluded
Borja, Á., Liria, P., Muxika, I. & Bald, J. Relationships between wave exposure and biomass of the goose barnacle (Pollicipes pollicipes, Gmelin, 1790) in the Gaztelugatxe Marine Reserve (Basque Country, northern Spain). ICES J. Mar. Sci. 63, 626–636 (2006).	excluded	previously excluded	previously excluded
Borja, Á., Muxika, I. & Franco, J. The application of a marine biotic index to different impact sources affecting soft-bottom benthic communities along European coasts. Mar. Pollut. Bull. 46, 835–845 (2003).	excluded	previously excluded	previously excluded
Bosch, J. A., Cornwell, J. C. & Kemp, W. M. Short-term effects of nereid polychaete size and density on sediment inorganic nitrogen cycling under varying oxygen conditions. Mar. Ecol. Prog. Ser. 524, 155–169 (2015).	excluded	previously excluded	previously excluded
Bouchard Marmen, M., Kenchington, E., Ardyna, M. & Archambault, P. Influence of seabird colonies and other environmental variables on benthic community structure, Lancaster Sound Region, Canadian Arctic. J. Mar. Syst. 167, 105–117 (2017).	excluded	previously excluded	previously excluded
Bourget, E. & Messier, D. Macrobenthic density, biomass, and fauna of intertidal and subtidal sand in a Magdalen Islands lagoon, Gulf of St. Lawrence. Can. J. Zool. 61, 2509–2518 (1983).	included	included	included
Bourget, E., Lapointe, L., Himmelman, J. H. & Cardinal, A. Influence of physical gradients on the structure of a northern rocky subtidal community. Écoscience 1, 285–299 (1994).	included	included	included
Bowen, J. L., Crump, B. C., Deegan, L. A. & Hobbiec, J. E. Increased supply of ambient nitrogen has minimal effect on salt marsh bacterial production. Limnol. Oceanogr. 54, 713–722 (2009).	excluded	previously excluded	previously excluded
Braeckman, U. & Hoffmann, R. Taxa specific meiofauna density in the HAUSGARTEN area (Fram Strait) in 2014 (POLARSTERN cruise PS85). (2018). PANGAEA. doi:10.1594/PANGAEA.884649.	excluded	previously excluded	previously excluded
Braeckman, U. & Hoffmann, R. Taxa specific meiofauna density in the HAUSGARTEN area (Fram Strait) in 2015 (POLARSTERN cruise PS93.2). (2018). PANGAEA. doi:10.1594/PANGAEA.884650.	excluded	previously excluded	previously excluded
Braeckman, U. et al. Degradation of macroalgal detritus in shallow coastal Antarctic sediments. Limnol. Oceanogr. 64, 1423–1441 (2019).	excluded	previously excluded	previously excluded
Braeckman, U. et al. Empirical evidence reveals seasonally dependent reduction in nitrification in coastal sediments subjected to near future ocean acidification. PLoS One 9, e108153 (2014).	excluded	previously excluded	previously excluded
Braeckman, U. et al. Temporal dynamics in a shallow coastal benthic food web: Insights from fatty acid biomarkers and their stable isotopes. Mar. Environ. Res. 108, 55–68 (2015).	excluded	previously excluded	previously excluded
Braeckman, U., Hoffmann, R. & Wenzhöfer, F. Bioturbation potential in the HAUSGARTEN area (Fram Strait) in 2014 (POLARSTERN cruise PS85). (2017). PANGAEA. doi:10.1594/PANGAEA.883638.	excluded	previously excluded	previously excluded
Braeckman, U., Hoffmann, R. & Wenzhöfer, F. Bioturbation potential in the HAUSGARTEN area (Fram Strait) in 2015 (POLARSTERN cruise PS93.2). (2017). PANGAEA. doi:10.1594/PANGAEA.883639.	excluded	previously excluded	previously excluded
Breine, N. T. et al. Structural and functional diversity of soft-bottom macrobenthic communities in the Southern North Sea. Estuar. Coast. Shelf Sci. 214, 173–184 (2018).	excluded	previously excluded	previously excluded
Brêthes, J.-C., Ferreyra, G. & de la Vega, S. Distribution, growth and reproduction of the limpet Nacella (Patinigera) concinna (Strebel 1908) in relation to potential food availability, in Esperanza Bay (Antarctic Peninsula). Polar Biol. 14, 161–170 (1994).	excluded	previously excluded	previously excluded
Brey, T. & Clarke, A. Population dynamics of marine benthic invertebrates in Antarctic and subantarctic environments: Are there unique adaptations? Antarct. Sci. 5, 253–266 (1993).	excluded	previously excluded	previously excluded
Brey, T. & Gerdes, D. High Antarctic macrobenthic community production. J. Exp. Mar. Bio. Ecol. 231, 191–200 (1998).	included	excluded	previously excluded
Brey, T. A multi-parameter artificial neural network model to estimate macrobenthic invertebrate productivity and production. Limnol. Oceanogr. Methods 10, 581–589 (2012).	excluded	previously excluded	previously excluded
Briggs, K. B., Craig, J. K., Shivarudrappa, S. & Richards, T. M. Macrobenthos and megabenthos responses to long-term, large-scale hypoxia on the Louisiana continental shelf. Mar. Environ. Res. 123, 38–52 (2017).	included	included	included
Brockington, S., Peck, L. & Tyler, P. Gametogenesis and gonad mass cycles in the common circumpolar Antarctic echinoid Sterechinus neumayeri. Mar. Ecol. Prog. Ser. 330, 139–147 (2007).	excluded	previously excluded	previously excluded
Brooks, K. M., Stierns, A. R. & Backman, C. Seven year remediation study at the Carrie Bay Atlantic salmon (Salmo salar) farm in the Broughton Archipelago, British Columbia, Canada. Aquaculture 239, 81–123 (2004).	excluded	previously excluded	previously excluded
Brouwer, M. G. M. et al. Differential response of intertidal foraminifera to community recovery following experimentally induced hypoxia. J. Foraminifer. Res. 45, 220–234 (2015).	excluded	previously excluded	previously excluded
Brown, B. Biomass of deep-sea benthic communities: Polychaetes and other invertebrates. Bull. Mar. 48, 401–411 (1991).	included	included	included
Brunner, C. A. et al. Effects of oil from the 2010 Macondo well blowout on marsh foraminifera of Mississippi and Louisiana, USA. Environ. Sci. Technol. 47, 9115–9123 (2013).	excluded	previously excluded	previously excluded
Brustolin, M. C., Nagelkerken, I. & Fonseca, G. Large-scale distribution patterns of mangrove nematodes: A global meta-analysis. Ecol. Evol. 8, 4734–4742 (2018).	excluded	previously excluded	previously excluded
Budaeva, N. E., Mokievsky, V. O., Soltwedel, T. & Gebruk, A. V. Horizontal distribution patterns in Arctic deep-sea macrobenthic communities. Deep-Sea Res. I 55, 1167–1178 (2008).	included	included	included
Bueno, M., Dias, G. M. & Leite, F. P. P. The importance of shore height and host identity for amphipod assemblages. Mar. Biol. Res. 13, 870–877 (2017).	excluded	previously excluded	previously excluded
Buffan-Dubau, E. & Carman, K. R. Diel feeding behavior of meiofauna and their relationships with microalgal resources. Limnol. Oceanogr. 45, 381–395 (2000).	excluded	previously excluded	previously excluded
Buhl-Mortensen, L. et al. Habitat complexity and bottom fauna composition at different scales on the continental shelf and slope of northern Norway. Hydrobiologia 685, 191–219 (2012).	excluded	previously excluded	previously excluded
Burd, B. J., Bertold, S. & Macdonald, T. A. Responses of infaunal composition, biomass and production to discharges from a marine outfall over the past decade. Mar. Pollut. Bull. 64, 1837–1852 (2012).	included	excluded	previously excluded
Burd, B. J., Macdonald, T. A. & van Roodselaar, A. Towards predicting basin-wide invertebrate organic biomass and production in marine sediments from a coastal sea. PLoS One 7, e40295 (2012).	included	excluded	previously excluded
Burgess, H. K. et al. The science of citizen science: Exploring barriers to use as a primary research tool. Biol. Conserv. 208, 113–120 (2017).	excluded	previously excluded	previously excluded
Burke, J. S., Kenworthy, W. J. & Wood, L. L. Ontogenetic patterns of concentration indicate lagoon nurseries are essential to common grunts stocks in a Puerto Rican bay. Estuar. Coast. Shelf Sci. 81, 533–543 (2009).	excluded	previously excluded	previously excluded
Burkovskii, I. V. & Mazei, Y. A. Ciliate community structure in the zone of mixing sea and river waters. Zool. Zhurnal 80, 259–268 (2001).	excluded	previously excluded	previously excluded
Butenko, K. O., Gongalsky, K. B., Korobushkin, D. I., Ekschmitt, K. & Zaitsev, A. S. Forest fires alter the trophic structure of soil nematode communities. Soil Biol. Biochem. 109, 107–117 (2017).	excluded	previously excluded	previously excluded
Caffrey, J. M. A comparison of two nitrification inhibitors used to measure nitrification rates in estuarine sediments. FEMS Microbiol. Ecol. 17, 213–219 (1995).	excluded	previously excluded	previously excluded
Caffrey, J. M. Spatial and seasonal patterns in sediment nitrogen remineralization and ammonium concentrations in San Francisco Bay, California. Estuaries 18, 219–233 (1995).	excluded	previously excluded	previously excluded
Cai, L.-Z. et al. Does high organic matter content affect polychaete assemblages in a Shenzhen Bay mudflat, China? J. Mar. Sci. Technol. 21, 274–284 (2013).	excluded	previously excluded	previously excluded
Cai, L.-Z. et al. Effect of the invasive bivalve Mytilopsis sallei on the macrofaunal fouling community and the environment of Yundang Lagoon, Xiamen, China. Hydrobiologia 741, 101–111 (2014).	excluded	previously excluded	previously excluded
Cai, W. et al. Assessing benthic health under multiple human pressures in Bohai Bay (China), using density and biomass in calculating AMBI and M-AMBI. Mar. Ecol. 35, 180–192 (2014).	included	excluded	previously excluded
Cai, W., Meng, W., Liu, L. & Lin, K. Evaluation of the ecological status with benthic indices in the coastal system: The case of Bohai Bay (China). Front. Environ. Sci. Eng. 8, 737–746 (2014).	excluded	previously excluded	previously excluded
Callaway, R. Interstitial space and trapped sediment drive benthic communities in artificial shell and rock reefs. Front. Mar. Sci. 5, 1–10 (2018).	excluded	previously excluded	previously excluded
Callier, M. D., Richard, M., McKindsey, C. W., Archambault, P. & Desrosiers, G. Responses of benthic macrofauna and biogeochemical fluxes to various levels of mussel biodeposition: An in situ ‘benthocosm’ experiment. Mar. Pollut. Bull. 58, 1544–1553 (2009).	included	excluded	previously excluded
Cammen, L. Annual bacterial production in relation to benthic microalgal production and sediment oxygen uptake in an intertidal sandflat and an intertidal mudflat. Mar. Ecol. Prog. Ser. 71, 13–25 (1991).	excluded	previously excluded	previously excluded
Capps, K. A. & Flecker, A. S. High impact of low-trophic-position invaders: Nonnative grazers alter the quality and quantity of basal food resources. Freshw. Sci. 34, 784–796 (2015).	excluded	previously excluded	previously excluded
Caramujo, M.-J., Mendes, C. R. B., Cartaxana, P., Brotas, V. & Boavida, M.-J. Influence of drought on algal biofilms and meiofaunal assemblages of temperate reservoirs and rivers. Hydrobiologia 598, 77–94 (2008).	excluded	previously excluded	previously excluded
Cardoso, P. G., Raffaelli, D. & Pardal, M. A. The impact of extreme weather events on the seagrass Zostera noltii and related Hydrobia ulvae population. Mar. Pollut. Bull. 56, 483–492 (2008).	excluded	previously excluded	previously excluded
Cardoso, R. S. & Veloso, V. G. Population dynamics and secondary production of the wedge clam Donax hanleyanus (Bivalvia: Donacidae) on a high-energy, subtropical beach of Brazil. Mar. Biol. 142, 153–162 (2003).	excluded	previously excluded	previously excluded
Carey, A. G. A comparison of benthic infaunal abundance on two abyssal plains in the Northeast Pacific Ocean. Deep-Sea Res. 28, 467–479 (1981).	included	included	included
Carlotti, F. Simulations of the population dynamics of Pectinaria koreni in a 2-D vertical advection-diffusion model of the Seine estuary. Oceanol. Acta 19, 369–383 (1996).	excluded	previously excluded	previously excluded
Carlsson, M. S., Holmer, M. & Petersen, J. K. Seasonal and spatial variations of benthic impacts of mussel longline farming in a eutrophic Danish fjord, Limfjorden. J. Shellfish Res. 28, 791–801 (2009).	excluded	previously excluded	previously excluded
Carman, K. R., Fleeger, J. W. & Pomarico, S. M. Does historical exposure to hydrocarbon contamination alter the response of benthic communities to diesel contamination? Mar. Environ. Res. 49, 255–278 (2000).	excluded	previously excluded	previously excluded
Carroll, M. L. & Ambrose, W. G. Benthic infaunal community variability on the northern Svalbard shelf. Polar Biol. 35, 1259–1272 (2012).	included	included	included
Carroll, M. L., Denisenko, S. G., Renaud, P. E. & Ambrose, W. G. Benthic infauna of the seasonally ice-covered western Barents Sea: Patterns and relationships to environmental forcing. Deep-Sea Res. II 55, 2340–2351 (2008).	included	included	included
Cartes, J. E., Brey, T., Sorbe, J. C. & Maynou, F. Comparing production-biomass ratios of benthos and suprabenthos in macrofaunal marine crustaceans. Can. J. Fish. Aquat. Sci. 59, 1616–1625 (2002).	included	excluded	previously excluded
Cartes, J. E., Ligas, A., De Biasi, A. M., Pacciardi, L. & Sartor, P. Small-spatial scale changes in productivity of suprabenthic and infaunal crustaceans at the continental shelf of Ebro Delta (western Mediterranean). J. Exp. Mar. Bio. Ecol. 378, 40–49 (2009).	excluded	previously excluded	previously excluded
Cartes, J. E., Papiol, V., Palanques, A., Guillén, J. & Demestre, M. Dynamics of suprabenthos off the Ebro Delta (Catalan Sea: western Mediterranean): Spatial 13 and temporal patterns and relationships with environmental factors. Estuar. Coast. Shelf Sci. 75, 501–515 (2007).	excluded	previously excluded	previously excluded
Carvalho, S. et al. Factors structuring temporal and spatial dynamics of macrobenthic communities in a eutrophic coastal lagoon (Óbidos lagoon, Portugal). Mar. Environ. Res. 71, 97–110 (2011).	excluded	previously excluded	previously excluded
Carvalho, S. et al. Spatial and inter-annual variability of the macrobenthic communities within a coastal lagoon (Óbidos lagoon) and its relationship with environmental parameters. Acta Oecologica 27, 143–159 (2005).	excluded	previously excluded	previously excluded
Carvalho, S., Moura, A., Cúrdia, J., Cancela da Fonseca, L. & Santos, M. N. How complementary are epibenthic assemblages in artificial and nearby natural rocky reefs? Mar. Environ. Res. 92, 170–177 (2013).	excluded	previously excluded	previously excluded
Castilho, A. L., Furlan, M., Costa, R. C. & Fransozo, V. Reproductive biology of the rock shrimp Sicyonia dorsalis (Decapoda: Penaeoidea) from the southeastern coast of Brazil. Invertebr. Reprod. Dev. 52, 59–68 (2008).	excluded	previously excluded	previously excluded
Catenazzi, A. & Donnelly, M. Role of supratidal invertebrates in the decomposition of beach-cast green algae Ulva sp. Mar. Ecol. Prog. Ser. 349, 33–42 (2007).	excluded	previously excluded	previously excluded
Cavalcante Morais, G. & Tony Lee, J. Intertidal benthic macrofauna of rare rocky fragments in the Amazon region. Rev. Biol. Trop. 62, 69–86 (2014).	included	included	included
Ceia, F. R. et al. Assessment of estuarine macrobenthic assemblages and ecological quality status at a dredging site in a southern Europe estuary. Ocean Coast. Manag. 72, 80–92 (2013).	excluded	previously excluded	previously excluded
Cerrano, C. et al. Gold coral (Savalia savaglia) and gorgonian forests enhance benthic biodiversity and ecosystem functioning in the mesophotic zone. Biodivers. Conserv. 19, 153–167 (2010).	excluded	previously excluded	previously excluded
Cesar, C. P. & Frid, C. L. J. Effects of experimental small-scale cockle (Cerastoderma edule L.) fishing on ecosystem function. Mar. Ecol. 30, 123–137 (2009).	excluded	previously excluded	previously excluded
Chainho, P. et al. Long-term trends in intertidal and subtidal benthic communities in response to water quality improvement measures. Estuaries and Coasts 33, 1314–1326 (2010).	excluded	previously excluded	previously excluded
Charbonnier, C., Lavesque, N., Anschutz, P., Bachelet, G. & Lecroart, P. Role of macrofauna on benthic oxygen consumption in sandy sediments of a high-energy tidal beach. Cont. Shelf Res. 120, 96–105 (2016).	included	included	included
Chastain, R. A. & Yayanos, A. A. Ultrastructural changes in an obligately barophilic marine bacterium after decompression. Appl. Environ. Microbiol. 57, 1489–97 (1991).	excluded	previously excluded	previously excluded
Chavarría-Hernández, N., Ortega-Morales, E., Vargas-Torres, A., Chavarría-Hernández, J.-C. & Rodríguez-Hernández, A.-I. Submerged monoxenic culture of the entomopathogenic nematode, Steinernema carpocapsae CABA01, in a mechanically agitated bioreactor: Evolution of the hydrodynamic and mass transfer conditions. Biotechnol. Bioprocess Eng. 15, 580–589 (2010).	excluded	previously excluded	previously excluded
Chen, C. & Kemp, W. Periphyton communities in experimental marine ecosystems: Scaling the effects of removal from container walls. Mar. Ecol. Prog. Ser. 271, 27–41 (2004).	excluded	previously excluded	previously excluded
Chen, D. et al. Effect of diversity on biomass across grasslands on the Mongolian Plateau: Contrasting effects between plants and soil nematodes. J. Biogeogr. 43, 955–966 (2016).	excluded	previously excluded	previously excluded
Chen, J., Oseji, O., Mitra, M., Waguespack, Y. & Chen, N. Phytoplankton pigments in Maryland coastal bay sediments as biomarkers of sources of organic matter to benthic community. J. Coast. Res. 320, 768–775 (2016).	excluded	previously excluded	previously excluded
Chen, X., Cai, L.-Z., Zhou, X. & Rao, Y. Geographical variation in oligochaete density and biomass in subtropical mangrove wetlands of China. J. Ocean Univ. China 16, 925–931 (2017).	included	excluded	previously excluded
Chertoprud, M. V., Chertoprud, E. S., Saravanakumar, A., Thangaradjou, T. & Mazei, Y. A. Macrobenthic communities of the Vellar Estuary in the Bay of Bengal in Tamil-Nadu in South India. Oceanology 53, 200–210 (2013).	included	included	included
Cheverie, A. V., Hamilton, D. J., Coffin, M. R. S. & Barbeau, M. A. Effects of shorebird predation and snail abundance on an intertidal mudflat community. J. Sea Res. 92, 102–114 (2014).	excluded	previously excluded	previously excluded
Chivers, A. J., Narayanaswamy, B. E., Lamont, P. A., Dale, A. & Turnewitsch, R. Changes in polychaete standing stock and diversity on the northern side of Senghor Seamount (NE Atlantic). Biogeosciences 10, 3535–3546 (2013).	included	excluded	previously excluded
Choy, E. J., Richard, P., Kim, K.-R. & Kang, C.-K. Quantifying the trophic base for benthic secondary production in the Nakdong River estuary of Korea using stable C and N isotopes. J. Exp. Mar. Bio. Ecol. 382, 18–26 (2009).	included	included	included
Christen, N., Calosi, P., McNeill, C. L. & Widdicombe, S. Structural and functional vulnerability to elevated pCO2 in marine benthic communities. Mar. Biol. 160, 2113–2128 (2013).	excluded	previously excluded	previously excluded
Christensen, J. P., Murray, J. W., Devol, A. H. & Codispoti, L. A. Denitrification in continental shelf sediments has major impact on the oceanic nitrogen budget. Global Biogeochem. Cycles 1, 97–116 (1987).	excluded	previously excluded	previously excluded
Christiansen, B. & Thiel, H. Deep-sea epibenthic megafauna of the Northeast Atlantic: Abundance and biomass at three mid-oceanic locations estimated from photographic transects. in Deep-Sea Food Chains and the Global Carbon Cycle 125–138 (Springer Netherlands, 1992). doi:10.1007/978-94-011-2452-2_8.	included	included	included
Christiansen, B. et al. Compilation of scientific results of the OASIS project. (2015). PANGAEA. doi:10.1594/PANGAEA.842709.	excluded	previously excluded	previously excluded
Christiansen, B., Beckmann, W. & Weikert, H. The structure and carbon demand of the bathyal benthic boundary layer community: A comparison of two oceanic locations in the NE-Atlantic. Deep-Sea Res. II 48, 2409–2424 (2001).	included	included	included
Christiansen, B., Martin, B. & Hirch, S. The benthopelagic fish fauna on the summit of Seine Seamount, NE Atlantic: Composition, population structure and diets. Deep. Res. II 56, 2705–2712 (2009).	excluded	previously excluded	previously excluded
Christine, D. et al. Structure and functional characteristics of the meiofauna community in highly unstable intertidal mudbanks in Suriname and French Guiana (North Atlantic coast of South America). Cont. Shelf Res. 110, 39–47 (2015).	included	excluded	previously excluded
Cibic, T., Blasutto, O. & Bettoso, N. Microalgal–meiofaunal interactions in a sublittoral site of the Gulf of Trieste (northern Adriatic Sea, Italy): A three-year study. J. Exp. Mar. Bio. Ecol. 370, 144–154 (2009).	included	excluded	previously excluded
Cimon, S. & Cusson, M. Impact of multiple disturbances and stress on the temporal trajectories and resilience of benthic intertidal communities. Ecosphere 9, e02467 (2018).	excluded	previously excluded	previously excluded
Çinar, M. E. et al. Spatio-temporal distributions of zoobenthos in Mersin Bay (Levantine Sea, eastern Mediterranean) and the importance of alien species in benthic communities. Mar. Biol. Res. 8, 954–968 (2012).	excluded	previously excluded	previously excluded
Cisterna, G. A. Paleoecology of pelitic levels of the upper Hoyada Verde Formation, upper carboniferous, San Juan Precordillera, Argentina. AMEGHINIANA 36, 259–267 (1999).	excluded	previously excluded	previously excluded
Clarke, K. R. & Warwick, R. M. Comparing the severity of disturbance: A meta-analysis of marine macrobenthic community data. Mar. Ecol. Prog. Ser. 92, 221–231 (1993).	excluded	previously excluded	previously excluded
Clarke, S. & Tully, O. BACI monitoring of effects of hydraulic dredging for cockles on intertidal benthic habitats of Dundalk Bay, Ireland. J. Mar. Biol. Assoc. United Kingdom 94, 1451–1464 (2014).	excluded	previously excluded	previously excluded
Clough, L. M. et al. Infaunal density, biomass and bioturbation in the sediments of the Arctic Ocean. Deep-Sea Res. II 44, 1683–1704 (1997).	included	included	included
Clough, L. M., Renaud, P. E. & Ambrose, W. G. Impacts of water depth, sediment pigment concentration, and benthic macrofaunal biomass on sediment oxygen demand in the western Arctic Ocean. Can. J. Fish. Aquat. Sci. 62, 1756–1765 (2005).	included	included	included
Cocito, S. & Ferdeghini, F. Carbonate standing stock and carbonate production of the bryozoan Pentapora fascialis in the north-western Mediterranean. Facies 45, 25–30 (2001).	excluded	previously excluded	previously excluded
Cocito, S., Sgorbini, S., Peirano, A. & Valle, M. 3D reconstruction of biological objects using underwater video technique and image processing. J. Exp. Mar. Bio. Ecol. 297, 57–70 (2003).	excluded	previously excluded	previously excluded
Coeck, J., Vandelannoote, A., Yseboodt, R. & Verheyen, R. F. Use of the abundance/biomass method for comparison of fish communities in regulated and unregulated lowland rivers in Belgium. Regul. Rivers Res. Manag. 8, 73–82 (1993).	excluded	previously excluded	previously excluded
Cohen, E. B. & Wright, W. R. Primary productivity on Georges Bank with an explanation of why it is so high. National Marine Fisheries Service Northeast Fisheries Center Woods Hole, Lab. Ref. 79–53, (1979).	included	excluded	previously excluded
Colijn, F., Hesse, K. J., Ladwig, N. & Tillmann, U. Effects of the large-scale uncontrolled fertilisation process along the continental coastal North Sea. Hydrobiologia 484, 133–148 (2002).	excluded	previously excluded	previously excluded
Compton, T. J. et al. Shifting baselines in the Ems Dollard estuary: A comparison across three decades reveals changing benthic communities. J. Sea Res. 127, 119–132 (2017).	excluded	previously excluded	previously excluded
Conlan, K. & Kvitek, R. Recolonization of soft-sediment ice scours on an exposed Arctic coast. Mar. Ecol. Prog. Ser. 286, 21–42 (2005).	excluded	previously excluded	previously excluded
Cook, A. A., John D. Lambshead, P., Hawkins, L. E., Mitchell, N. & Levin, L. A. Nematode abundance at the oxygen minimum zone in the Arabian Sea. Deep-Sea Res. II 47, 75–85 (2000).	excluded	previously excluded	previously excluded
Cooke, L. Ecological studies of the bivalve mollusc Nucula delphinodonta, Mighels. M.Sc. Thesis. Dalhousie University (1999).	included	included	included
Cordes, E. E. et al. Cold seeps of the deep Gulf of Mexico: Community structure and biogeographic comparisons to Atlantic equatorial belt seep communities. Deep-Sea Res. I 54, 637–653 (2007).	included	included	included
Cornelius, N. & Gooday, A. J. ‘Live’ (stained) deep-sea benthic foraminiferans in the western Weddell Sea: Trends in abundance, diversity and taxonomic composition along a depth transect. Deep-Sea Res. II 51, 1571–1602 (2004).	excluded	previously excluded	previously excluded
Cosentino, A. & Giacobbe, S. The new potential invader Linopherus canariensis (Polychaeta: Amphinomidae) in a Mediterranean coastal lake: Colonization dynamics and morphological remarks. Mar. Pollut. Bull. 62, 236–245 (2011).	excluded	previously excluded	previously excluded
Cottet, M., de Montaudouin, X., Blanchet, H. & Lebleu, P. Spartina anglica eradication experiment and in situ monitoring assess structuring strength of habitat complexity on marine macrofauna at high tidal level. Estuar. Coast. Shelf Sci. 71, 629–640 (2007).	excluded	previously excluded	previously excluded
Couto, T. et al. The influence of mesh size in environmental quality assessment of estuarine macrobenthic communities. Ecol. Indic. 10, 1162–1173 (2010).	included	included	included
Covazzi Harriague, A., Albertelli, G. & Misic, C. Macro- and meiofaunal community features in the critical environmental system of a tourist harbour (Rapallo, Ligurian Sea, NW Mediterranean). Mar. Environ. Res. 74, 64–72 (2012).	included	included	included
Covazzi Harriague, A., Albertelli, G., Bonomi, A., Fabiano, M. & Zunini-Sertorio, T. Pelagic-benthic coupling in a subtidal system of the northwestern Mediterranean. Chem. Ecol. 23, 263–277 (2007).	included	included	included
Covazzi Harriague, A., Bianchi, C. N. & Albertelli, G. Soft-bottom macrobenthic community composition and biomass in a Posidonia oceanica meadow in the Ligurian Sea (NW Mediterranean). Estuar. Coast. Shelf Sci. 70, 251–258 (2006).	included	included	included
Covazzi Harriague, A., Danovaro, R. & Misic, C. Macrofaunal assemblages in canyon and adjacent slope of the NW and Central Mediterranean systems. Prog. Oceanogr. 171, 38–48 (2019).	included	included	included
Covazzi Harriague, A., Gaozza, L., Montella, A. & Misic, C. Benthic communities on a sandy Ligurian beach (NW Mediterranean). Hydrobiologia 571, 383–394 (2006).	included	included	included
Covazzi Harriague, A., Misic, C., Petrillo, M. & Albertelli, G. Stressors affecting the macrobenthic community in Rapallo Harbour (Ligurian Sea, Italy). Sci. Mar. 71, 705–714 (2007).	included	included	included
Cruz-Escalona, V. H., Navia, A. F., Mejia-Falla, P. A., Morales-Zárate, M. V. & Salinas-Zavala, C. A. Topological and biomass balance approaches to analyzing food webs of Bahía Magdalena, Baja California Sur, Mexico. Community Ecol. 17, 125–136 (2016).	included	excluded	previously excluded
Culha, M., Somek, H. & Aksoy, O. Impact of offshore aquaculture on molluscan biodiversity in Ildir Bay, Aegean Sea, Turkey. J. Environ. Biol. 40, 76–83 (2019).	excluded	previously excluded	previously excluded
Cuny, P. et al. Use of dispersant in mudflat oil-contaminated sediment: Behavior and effects of dispersed oil on micro- and macrobenthos. Environ. Sci. Pollut. Res. 22, 15370–15376 (2015).	excluded	previously excluded	previously excluded
Currie, D. R. et al. Relative importance of environmental gradients and historical trawling effort in determining the composition and distribution of benthic macro-biota in a large inverse estuary. Fish. Res. 107, 184–195 (2011).	excluded	previously excluded	previously excluded
Cushing, C. E., Minshall, G. W. & Newbold, J. D. Transport dynamics of fine particulate organic matter in two Idaho streams. Limnol. Oceanogr. 38, 1101–1115 (1993).	excluded	previously excluded	previously excluded
Cusson, M. & Bourget, E. Global patterns of macroinvertebrate production in marine benthic habitats. Mar. Ecol. Prog. Ser. 297, 1–14 (2005).	included	excluded	previously excluded
Cusson, M. & Bourget, E. Influence of topographic heterogeneity and spatial scales on the structure of the neighbouring intertidal endobenthic macrofaunal community. Mar. Ecol. Prog. Ser. 150, 181–193 (1997).	excluded	previously excluded	previously excluded
Cusson, M., Archambault, P. & Aitken, A. Biodiversity of benthic assemblages on the Arctic continental shelf: Historical data from Canada. Mar. Ecol. Prog. Ser. 331, 291–304 (2007).	included	included	included
D’Onghia, G. et al. Effects of deep-water coral banks on the abundance and size structure of the megafauna in the Mediterranean Sea. Deep. Res. II 57, 397–411 (2010).	included	excluded	previously excluded
Dahllöf, I. et al. The effect of TBT on the structure of a marine sediment community – a boxcosm study. Mar. Pollut. Bull. 42, 689–695 (2001).	excluded	previously excluded	previously excluded
Dando, P. R. et al. A methane seep area in the Skagerrak, the habitat of the pogonophore mollusc Thyasira sarsi. Mar. Ecol. Prog. Ser. 107, 157–167 (1994).	excluded	previously excluded	previously excluded
Danovaro, R. & Pusceddu, A. Biodiversity and ecosystem functioning in coastal lagoons: Does microbial diversity play any role? Estuar. Coast. Shelf Sci. 75, 4–12 (2007).	excluded	previously excluded	previously excluded
Danovaro, R. et al. Meiofauna of the deep eastern Mediterranean Sea: Distribution and abundance in relation to bacterial biomass, organic matter composition and other environmental factors. Prog. Oceanogr. 36, 329–341 (1995).	included	included	included
Danovaro, R., Fabiano, M., Albertelli, G., Della Croce, N. & Brecce, V. Vertical distribution of meiobenthos in bathyal sediments of the eastern Mediterranean Sea: Relationship with labile organic matter and bacterial biomasses. Mar. Ecol. 16, 103–116 (1995).	included	included	included
Danovaro, R., Gambi, C. & Della Croce, N. Meiofauna hotspot in the Atacama Trench, eastern South Pacific Ocean. Deep-Sea Res. I 49, 843–857 (2002).	included	included	included
Danovaro, R., Gambi, C. & Mirto, S. Meiofaunal production and energy transfer efficiency in a seagrass Posidonia oceanica bed in the western Mediterranean. Mar. Ecol. Prog. Ser. 234, 95–104 (2002).	included	included	included
Danovaro, R., Gambi, C., Lampadariou, N. & Tselepides, A. Deep-sea nematode biodiversity in the Mediterranean basin: Testing for longitudinal, bathymetric and energetic gradients. Ecography. 31, 231–244 (2008).	included	included	included
Danovaro, R., Marrale, D., Dell, A., Della, N. & Tselepides, A. Bacterial response to seasonal changes in labile organic matter composition on the continental shelf and bathyal sediments of the Cretan Sea. Prog. Oceanogr. 46, 345–366 (2000).	excluded	previously excluded	previously excluded
Danovaro, R., Scopa, M., Gambi, C. & Fraschetti, S. Trophic importance of subtidal metazoan meiofauna: Evidence from in situ exclusion experiments on soft and rocky substrates. Mar. Biol. 152, 339–350 (2007).	included	included	included
Danovaro, R., Tselepides, A., Otegui, A., Della Croce, N. & Bianche, V. B. Dynamics of meiofaunal assemblages on the continental shelf and deep-sea sediments of the Cretan Sea (NE Mediterranean): Relationships with seasonal changes in food supply. Prog. Oceanogr. 46, 367–400 (2000).	included	included	included
Daumas, R. Contribution of the water-sediment interface to the transformation of biogenic substances: Application to nitrogen compounds. Hydrobiologia 207, 15–29 (1990).	excluded	previously excluded	previously excluded
Dauvin, J.-C. & Desroy, N. The food web in the lower part of the Seine estuary: A synthesis of existing knowledge. Hydrobiologia 540, 13–27 (2005).	excluded	previously excluded	previously excluded
Dauwe, B., Herman, P. M. J. & Heip, C. H. R. Community structure and bioturbation potential of macrofauna at four North Sea stations with contrasting food supply. Mar. Ecol. Prog. Ser. 173, 67–83 (1998).	included	included	included
Dawson, J. L., Smithers, S. G. & Hua, Q. The importance of large benthic foraminifera to reef island sediment budget and dynamics at Raine Island, northern Great Barrier Reef. Geomorphology 222, 68–81 (2014).	excluded	previously excluded	previously excluded
Dayton, P. K. et al. Distribution patterns of benthic microalgal standing stock at McMurdo Sound, Antarctica. Polar Biol. 6, 207–213 (1986).	excluded	previously excluded	previously excluded
De Boer, W. F. & Prins, H. H. T. Human exploitation and benthic community structure on a tropical intertidal flat. J. Sea Res. 48, 225–240 (2002).	included	included	included
de Jong, M. F. et al. Ecosystem-based design rules for marine sand extraction sites. Ecol. Eng. 87, 271–280 (2016).	excluded	previously excluded	previously excluded
de Jong, M. F., Baptist, M. J., Lindeboom, H. J. & Hoekstra, P. Relationships between macrozoobenthos and habitat characteristics in an intensively used area of the Dutch coastal zone. ICES J. Mar. Sci. J. du Cons. 72, 2409–2422 (2015).	excluded	previously excluded	previously excluded
de Jong, M. F., Baptist, M. J., Lindeboom, H. J. & Hoekstra, P. Short-term impact of deep sand extraction and ecosystem-based landscaping on macrozoobenthos and sediment characteristics. Mar. Pollut. Bull. 97, 294–308 (2015).	excluded	previously excluded	previously excluded
de Jonge, V., de Boer, W., de Jong, D. & Brauer, V. Long-term mean annual microphytobenthos chlorophyll a variation correlates with air temperature. Mar. Ecol. Prog. Ser. 468, 43–56 (2012).	excluded	previously excluded	previously excluded
De Léo, F. C. & Pires-Vanin, A. M. S. Benthic megafauna communities under the influence of the South Atlantic Central Water intrusion onto the Brazilian SE shelf: A comparison between an upwelling and a non-upwelling ecosystem. J. Mar. Syst. 60, 268–284 (2006).	included	included	included
De Léo, F. C., Smith, C. R., Rowden, A. A., Bowden, D. A. & Clark, M. R. Submarine canyons: Hotspots of benthic biomass and productivity in the deep sea. Proc. R. Soc. B Biol. Sci. 277, 2783–2792 (2010).	included	included	included
De Léo, F. C., Vetter, E. W., Smith, C. R., Rowden, A. A. & McGranaghan, M. Spatial scale-dependent habitat heterogeneity influences submarine canyon macrofaunal abundance and diversity off the Main and Northwest Hawaiian Islands. Deep. Res. II 104, 267–290 (2014).	excluded	previously excluded	previously excluded
de Montaudouin, X., Blanchet, H. & Hippert, B. Relationship between the invasive slipper limpet Crepidula fornicata and benthic megafauna structure and diversity, in Arcachon Bay. J. Mar. Biol. Assoc. United Kingdom 98, 2017–2028 (2018).	included	excluded	previously excluded
de Moura Barboza, C. A., Hadlich, H. L., Sandrini-Neto, L., Martins, C. de C. & Lana, P. da C. Is the distribution of the lancelet Branchiostoma caribaeum affected by sewage discharges? An analysis at multiple scales of variability. Mar. Pollut. Bull. 69, 178–188 (2013).	excluded	previously excluded	previously excluded
Deegan, L. A., Peterson, B. J., Golden, H., McIvor, C. C. & Miller, M. C. Effects of fish density and river fertilization on algal standing stocks, invertebrate communities, and fish production in an Arctic river. Can. J. Fish. Aquat. Sci. 54, 269–283 (1997).	excluded	previously excluded	previously excluded
Deepananda, K. H. M. A. & MacUsi, E. D. Human disturbance on tropical rockyshore assemblages and the role of marine protected areas in reducing its impact. Philipp. Agric. Sci. 95, 87–98 (2012).	excluded	previously excluded	previously excluded
Defeo, O. & McLachlan, A. Global patterns in sandy beach macrofauna: Species richness, abundance, biomass and body size. Geomorphology 199, 106–114 (2013).	included	excluded	previously excluded
Defeo, O., Gomez, J. & Lercari, D. Testing the swash exclusion hypothesis in sandy beach populations: The mole crab Emerita brasiliensis in Uruguay. Mar. Ecol. Prog. Ser. 212, 159–170 (2001).	excluded	previously excluded	previously excluded
Degen, R. et al. Patterns and drivers of megabenthic secondary production on the Barents Sea shelf. Mar. Ecol. Prog. Ser. 546, 1–16 (2016);	included	excluded	previously excluded
Degen, R., Vedenin, A., Gusky, M., Boetius, A. & Brey, T. Patterns and trends of macrobenthic abundance, biomass and production in the deep Arctic Ocean. Polar Res. 34, 24008 (2015); Degen, R., Vedenin, A., Gusky, M., Boetius, A. & Brey, T. Macrobenthic abundance, biomass, productivity and production during POLARSTERN cruise ARK-VIII/3. (2014). PANGAEA. doi:10.1594/PANGAEA.828340.	included	included	included
Degraer, S., Meire, P. M. & Vincx, M. Spatial distribution, population dynamics and productivity of Spisula subtruncata: Implications for Spisula fisheries in seaduck wintering areas. Mar. Biol. 152, 863–875 (2007).	excluded	previously excluded	previously excluded
del Norte-Campos, A. G. & Temming, A. Daily activity, feeding and rations in gobies and brown shrimp in the northern Wadden Sea. Mar. Ecol. Prog. Ser. 115, 41–54 (1994).	excluded	previously excluded	previously excluded
del Norte-Campos, A. G. C. & Burgos, L. A. The meiofaunal assemblages of rocky shore site in the Taklong Island National Marine Reserve, southern Guimaras, West Central Philippines. Philipp. Agric. Sci. 100, 125–132 (2017).	excluded	previously excluded	previously excluded
de-la-Ossa-Carretero, J. A., Lane, M. F., Llansó, R. J. & Dauer, D. M. Classification efficiency of the B-IBI comparing water body size classes in Chesapeake Bay. Ecol. Indic. 63, 144–153 (2016).	excluded	previously excluded	previously excluded
Delgard, M. et al. Benthic oxygen exchange over a heterogeneous Zostera noltei meadow in a temperate coastal ecosystem. Mar. Ecol. Prog. Ser. 543, 55–71 (2016).	excluded	previously excluded	previously excluded
Dell’Anno, A., Mei, M. L., Pusceddu, A. & Danovaro, R. Assessing the trophic state and eutrophication of coastal marine systems: A new approach based on the biochemical composition of sediment organic matter. Mar. Pollut. Bull. 44, 611–622 (2002).	excluded	previously excluded	previously excluded
DelValls, T. A., Conradi, M., Garcia-Adiego, E., Forja, J. M. & Gómez-Parra, A. Analysis of macrobenthic community structure in relation to different environmental sources of contamination in two littoral ecosystems from the Gulf of Cádiz (SW Spain). Hydrobiologia 385, 59–70 (1998).	excluded	previously excluded	previously excluded
Deng, H. et al. Stable isotope analysis reveals the importance of riparian resources as carbon subsidies for fish species in the Daning River, a tributary of the Three Gorges Reservoir, China. Water 10, 1233 (2018).	excluded	previously excluded	previously excluded
Denisenko, N. V. The description and prediction of benthic biodiversity in high Arctic and freshwater-dominated marine areas: The southern Onega Bay (the White Sea). Mar. Pollut. Bull. 61, 224–233 (2010).	excluded	previously excluded	previously excluded
Denisenko, S., Grebmeier, J. & Cooper, L. Assessing bioresources and standing stock of zoobenthos (key species, high taxa, trophic groups) in the Chukchi Sea. Oceanography 28, 146–157 (2015).	included	excluded	previously excluded
Derocher, M. J. Decadal changes in macrobenthos along a latitudinal gradient on the West Antarctic Peninusula continental shelf. B.Sc. Thesis, University of Hawai’I (2011).	included	included	included
Desprez, M. Physical and biological impact of marine aggregate extraction along the French coast of the eastern English Channel: Short- and long-term post-dredging restoration. ICES J. Mar. Sci. 57, 1428–1438 (2000).	excluded	previously excluded	previously excluded
Desrosiers, G. et al. Trophic structure of macrobenthos in the Gulf of St . Lawrence and on the Scotian Shelf. Deep-Sea Res. II 47, 663–697 (2000).	included	included	included
Desroy, N. Macrobenthic resources of the shallow soft-bottom sediments in the eastern English Channel and southern North Sea. ICES J. Mar. Sci. 60, 120–131 (2002).	excluded	previously excluded	previously excluded
Detwiler, P. M., Coe, M. F. & Dexter, D. M. The benthic invertebrates of the Salton Sea: Distribution and seasonal dynamics. Hydrobiologia 473, 139–160 (2002).	excluded	previously excluded	previously excluded
Dewarumez, J.-M. Ash free biomass of the benthic infauna of the North Sea sampled during cruise DeHolland 1986. (2011). PANGAEA. doi:10.1594/PANGAEA.757627.	included	included	included
Dierschke, V., Kube, J., Probst, S. & Brenning, U. Feeding ecology of dunlins Calidris alpina staging in the southern Baltic Sea, 1. Habitat use and food selection. J. Sea Res. 42, 49–64 (1999).	excluded	previously excluded	previously excluded
Diesing, M. et al. Predicting the standing stock of organic carbon in surface sediments of the North–West European continental shelf. Biogeochemistry 135, 183–200 (2017).	included	excluded	previously excluded
Dietrich, D. & Arndt, H. Benthic heterotrophic flagellates in an Antarctic melt water stream. Hydrobiologia 529, 59–70 (2004).	excluded	previously excluded	previously excluded
Dippner, J. W., Junker, K. & Kröncke, I. Biological regime shifts and changes in predictability. Geophys. Res. Lett. 37, L24701 (2010).	excluded	previously excluded	previously excluded
Dobson, M., Magana, A., Mathooko, J. M. & Ndegwa, F. K. Detritivores in Kenyan highland streams: More evidence for the paucity of shredders in the tropics? Freshw. Biol. 47, 909–919 (2002).	excluded	previously excluded	previously excluded
Dolbeth, M., Lillebø, A. I., Cardoso, P. G., Ferreira, S. M. & Pardal, M. A. Annual production of estuarine fauna in different environmental conditions: An evaluation of the estimation methods. J. Exp. Mar. Bio. Ecol. 326, 115–127 (2005).	included	excluded	previously excluded
Dolbeth, M., Raffaelli, D. & Pardal, M. Â. Patterns in estuarine macrofauna body size distributions: The role of habitat and disturbance impact. J. Sea Res. 85, 404–412 (2014).	excluded	previously excluded	previously excluded
Dominici, S., Danise, S. & Benvenuti, M. Pliocene stratigraphic paleobiology in Tuscany and the fossil record of marine megafauna. Earth-Science Rev. 176, 277–310 (2018).	excluded	previously excluded	previously excluded
Doray, M. et al. Monitoring small pelagic fish in the Bay of Biscay ecosystem, using indicators from an integrated survey. Prog. Oceanogr. 166, 168–188 (2018).	excluded	previously excluded	previously excluded
Doray, M. et al. The PELGAS survey: Ship-based integrated monitoring of the Bay of Biscay pelagic ecosystem. Prog. Oceanogr. 166, 15–29 (2018).	excluded	previously excluded	previously excluded
Dörjes, J. Ash free biomass of the benthic infauna of the North Sea sampled during cruise Senckenberg 04 1986. (2011). PANGAEA. doi:10.1594/PANGAEA.757635.	included	included	included
Dowd, M. A bio-physical coastal ecosystem model for assessing environmental effects of marine bivalve aquaculture. Ecol. Modell. 183, 323–346 (2005).	excluded	previously excluded	previously excluded
Drake, P. et al. Spatial and temporal variation of the nekton and hyperbenthos from a temperate European estuary with regulated freshwater inflow. Estuaries 25, 451–468 (2002).	excluded	previously excluded	previously excluded
Drake, P., Baldó, F., Sáenz, V. & Arias, A. M. Macrobenthic community structure in estuarine pollution assessment on the Gulf of Cádiz (SW Spain): Is the phylum-level meta-analysis approach applicable? Mar. Pollut. Bull. 38, 1038–1047 (1999).	included	included	included
Drazen, J. C., Baldwin, R. J. & Smith, K. L. Sediment community response to a temporally varying food supply at an abyssal station in the NE Pacific. Deep-Sea Res. II 45, 893–913 (1998).	included	included	included
Driemel, A. et al. The IPY 2007–2008 data legacy – creating open data from IPY publications. Earth Syst. Sci. Data 7, 239–244 (2015).	excluded	previously excluded	previously excluded
Du, Y., Xu, K., Warren, A., Lei, Y. & Dai, R. Benthic ciliate and meiofaunal communities in two contrasting habitats of an intertidal estuarine wetland. J. Sea Res. 70, 50–63 (2012).	excluded	previously excluded	previously excluded
Duarte, C., Jaramillo, E., Contreras, H., Acuna, K. & Navarro, J. M. Importance of macroalgae subsidy on the abundance and population biology of the amphipod Orchestoidea tuberculata (Nicolet) in sandy beaches of South-Central Chile. Rev. Biol. Mar. Oceanogr. 44, 691–702 (2009).	excluded	previously excluded	previously excluded
Duarte, P. et al. The importance of vertical resolution in sea ice algae production models. J. Mar. Syst. 145, 69–90 (2015).	excluded	previously excluded	previously excluded
Duffy-Anderson, J. T. & Able, K. W. An assessment of the feeding success of young-of-the-year Winter flounder (Pseudopleuronectes americanus) near a municipal pier in the Hudson river estuary, U.S.A. Estuaries 24, 430–440 (2001).	excluded	previously excluded	previously excluded
Dufour, C., Probert, P. & Savage, C. Macrofaunal colonisation of stranded Durvillaea antarctica on a southern New Zealand exposed sandy beach. New Zeal. J. Mar. Freshw. Res. 46, 369–383 (2012).	excluded	previously excluded	previously excluded
Dugan, J. E., Hubbard, D. M. & Page, H. M. Scaling population density to body size: Tests in two soft-sediment intertidal communities. J. Coast. Res. 11, 849–857 (1995).	excluded	previously excluded	previously excluded
Dugan, J. E., Hubbard, D. M., McCrary, M. D. & Pierson, M. O. The response of macrofauna communities and shorebirds to macrophyte wrack subsidies on exposed sandy beaches of southern California. Estuar. Coast. Shelf Sci. 58, 25–40 (2003).	included	included	included
Duggins, D. O. et al. Islands in the stream: Kelp detritus as faunal magnets. Mar. Biol. 163, 17 (2016).	excluded	previously excluded	previously excluded
Duineveld, G. C. A. Ash free biomass of the benthic infauna of the North Sea sampled with TYRO in 1986. (2011). PANGAEA. doi:10.1594/PANGAEA.757389.	included	included	included
Duineveld, G. C. A. et al. Benthic respiration and standing stock on two contrasting continental margins in the western Indian Ocean: The Yemen-Somali upwelling region and the margin off Kenya. Deep-Sea Res. II 44, 1293–1317 (1997).	included	included	included
Duineveld, G. C. A. et al. Benthic-pelagic coupling in the oligotrophic Cretan Sea. Prog. Oceanogr. 46, 457–480 (2000).	included	included	included
Duineveld, G. C. A. et al. Patterns of benthic fauna and benthic respiration on the Celtic continental margin in relation to the distribution of phytodetritus. Int. Revue ges. Hydrobiol. 82, 395–424 (1997).	included	included	included
Duineveld, G. C. A., Lavaleye, M., Berghuis, E. M., de Wilde, P. & de Wilde, P. Activity and composition of the benthic fauna in the Whittard Canyon and the adjacent continental slope (NE Atlantic). Oceanol. Acta 24, 69–83 (2001).	included	included	included
Duineveld, G. C. A., Wilde, P. A. W. J., Berghuis, E. M. & Kok, A. The benthic infauna and benthic respiration off the Banc d’Arguin (Mauritania, Northwest Africa). Hydrobiologia 258, 107–117 (1993).	included	included	included
Dukowska, M., Szczerkowska, E., Grzybkowska, M., Tszydel, M. & Penczak, T. Effect of flow manipulations on benthic fauna communities in a lowland river: Interhabitat comparison. Polish J. Ecol. 55, 101–112 (2007).	excluded	previously excluded	previously excluded
Dunton, K. H. Chukchi Sea offshore monitoring in drilling area (COMIDA): Chemical and benthos (CAB). (2013). Version 1.0. UCAR/NCAR - Earth Observing Laboratory. doi:10.5065/D6K35RP6. Accessed: May 10, 2019.	excluded	previously excluded	previously excluded
Duplisea, D. E. Feedbacks between benthic carbon mineralisation and community structure: A simulation-model analysis. Ecol. Modell. 110, 19–43 (1998).	excluded	previously excluded	previously excluded
Dupuy, C. et al. Structure and functional characteristics of the meiofauna community in highly unstable intertidal mudbanks in Suriname and French Guiana (North Atlantic coast of South America). Cont. Shelf Res. 110, 39–47 (2015).	excluded	previously excluded	previously excluded
Duros, P. et al. Live (stained) benthic foraminifera from the Cap-Ferret Canyon (Bay of Biscay, NE Atlantic): A comparison between the canyon axis and the surrounding areas. Deep-Sea Res. I 74, 98–114 (2013).	excluded	previously excluded	previously excluded
Duros, P. et al. Live (stained) benthic foraminifera in the Whittard Canyon, Celtic margin (NE Atlantic). Deep-Sea Res. I 58, 128–146 (2011).	excluded	previously excluded	previously excluded
Dyson, K. E. et al. Influence of macrofaunal assemblages and environmental heterogeneity on microphytobenthic production in experimental systems. Proc. R. Soc. B Biol. Sci. 274, 2547–2554 (2007).	excluded	previously excluded	previously excluded
Echappé, C. et al. Satellite remote sensing reveals a positive impact of living oyster reefs on microalgal biofilm development. Biogeosciences 15, 905–918 (2018).	excluded	previously excluded	previously excluded
Edgar, G. J. Measurement of the carrying capacity of benthic habitats using a metabolic rate based index. Oecologia 95, 115–121 (1993).	excluded	previously excluded	previously excluded
Edgar, G. J., Barrett, N. S. & Last, P. R. The distribution of macroinvertebrates and fishes in Tasmanian estuaries. J. Biogeogr. 26, 1169–1189 (1999).	excluded	previously excluded	previously excluded
Edgar, G. J., Macleod, C. K., Mawbey, R. B. & Shields, D. Broad-scale effects of marine salmonid aquaculture on macrobenthos and the sediment environment in southeastern Tasmania. J. Exp. Mar. Bio. Ecol. 327, 70–90 (2005).	excluded	previously excluded	previously excluded
Effenberger, M., Engel, J., Diehl, S. & Matthaei, C. D. Disturbance history influences the distribution of stream invertebrates by altering microhabitat parameters: A field experiment. Freshw. Biol. 53, 996–1011 (2008).	excluded	previously excluded	previously excluded
Eisenbarth, S. & Zettler, M. L. Diversity of the benthic macrofauna off northern Namibia from the shelf to the deep sea. J. Mar. Syst. 155, 1–10 (2016).	included	included	included
Ekeroth, N., Kononets, M., Walve, J., Blomqvist, S. & Hall, P. O. J. Effects of oxygen on recycling of biogenic elements from sediments of a stratified coastal Baltic Sea basin. J. Mar. Syst. 154, 206–219 (2016).	excluded	previously excluded	previously excluded
Eldridge, P. & Jackson, G. Benthic trophic dynamics in California coastal basin and continental slope communities inferred using inverse analysis. Mar. Ecol. Prog. Ser. 99, 115–135 (1993).	excluded	previously excluded	previously excluded
Eleftheriou, A. & Basford, D. J. The macrobenthic infauna of the offshore northern North Sea. J. Mar. Biol. Assoc. United Kingdom 69, 123–143 (1989).	included	included	included
El-Komi, M. M. Macrobenthos monitoring in the Gulf of Suez, Egypt. Acta Oceanol. Sin. 27, 55–80 (2008).	included	included	included
El-Serehy, H. A., Al-Rasheid, K. A., Al-Misned, F. A., Al-Talasat, A. A. R. & Gewik, M. M. Microbial–meiofaunal interrelationships in coastal sediments of the Red Sea. Saudi J. Biol. Sci. 23, 327–334 (2016).	excluded	previously excluded	previously excluded
Emery, K. O., Merrill, A. S. & Trumbull, J. V. A. Geology and biology of the sea floor as deduced from simultaneous photographs and samples. Limnol. Oceanogr. 10, 1–21 (1965).	included	excluded	previously excluded
Enge, A. J., Wanek, W. & Heinz, P. Preservation effects on isotopic signatures in benthic foraminiferal biomass. Mar. Micropaleontol. 144, 50–59 (2018).	excluded	previously excluded	previously excluded
Engelsen, A. & Pihl, L. Grazing effects by Nereis diversicolor on development and growth of green algal mats. J. Sea Res. 59, 228–236 (2008).	excluded	previously excluded	previously excluded
Engelsen, A., Sundbäck, K. & Hulth, S. Links between bottom-water anoxia, the polychaete Nereis diversicolor, and the growth of green-algal mats. Estuaries and Coasts 33, 1365–1376 (2010).	excluded	previously excluded	previously excluded
Enviosphere Consultant Limited. MS. Evaluation of sea bottom biological communitites in Saint John Harbour and Black Point ocean dumpsite. Report to Environment Canada, Atlantic Region (1993).	included	included	included
Enviosphere Consultant Limited. MS. Report on taxonomic and ecological analysis of seabed organisms from the vicinity of the hibernia production site (1995).	included	included	included
Enviosphere Consultant Limited. MS. Sable offshore energy project (SOEP). Environmental effects monitoring (EEM), North Triumph Baseline Data Collection Cape Mugford Hazards Survey Cruise - May 1997. Part B: Biological communities. Report to Sable Offshore Energy Project, February 1998 (1998).	included	included	included
Enviosphere Consultant Limited. MS. Sable offshore energy project (SOEP). Environmental effects monitoring (EEM), Thebaud Baseline Data Collection Cape Mugford Hazards Survey Cruise - May 1997. Part B: Biological communities. Report to Sable Offshore Energy Project, February 1998 (1998).	included	included	included
Enviosphere Consultant Limited. Nearshore and onshore environmental effects monitoring program. Report to Sable Offshore Energy Incorporated (2000).	included	included	included
Epping, E. H. G. & Helder, W. Oxygen budgets calculated from in situ oxygen microprofiles for northern Adriatic sediments. Cont. Shelf Res. 17, 1737–1764 (1997).	excluded	previously excluded	previously excluded
Epstein, S. S. & Shiaris, M. P. Rates of microbenthic and meiobenthic bacterivory in a temperate muddy tidal flat community. Appl. Environ. Microbiol. 58, 2426–2431 (1992).	excluded	previously excluded	previously excluded
Equbal, J., Thiruchitrambalam, G., Lakra, R. K., Savurirajan, M. & Satyam, K. Assessing the ecological quality of the Port Blair coast (South Andaman, India) using different suites of benthic biotic indices. J. Mar. Biol. Assoc. United Kingdom 97, 1007–1021 (2017).	excluded	previously excluded	previously excluded
Er, H., Zhinan, Z. & Yan, Z. Meiofauna distributions at the oxygen minimum zone in Changjiang (Yangtze) river estuary waters. Acta Oceanol. Sin. 25, 120–134 (2006).	included	included	included
Ernst, S., Duijnstee, I. & van der Zwaan, B. The dynamics of the benthic foraminiferal microhabitat: Recovery after experimental disturbance. Mar. Micropaleontol. 46, 343–361 (2002).	excluded	previously excluded	previously excluded
Ernst, W. & Goerke, H. Adenosin-5'-triphosphat (ATP) in Sedimenten und Nematoden der nordostatlantischen Tiefsee. Meteor Forschungsergebnisse, Deutsche Forschungsgemeinschaft, Reihe C Geologie und Geophysik, Gebrüder Bornträger (1974).	excluded	previously excluded	previously excluded
Escobar Briones, E., Estrada Santillán, E. L. & Legendre, P. Macrofaunal density and biomass in the Campeche Canyon, Southwestern Gulf of Mexico. Deep-Sea Res. II 55, 2679–2685 (2008).	included	included	included
Escobar Briones, E., Lopez, M., Soto, L. A. & Signoret, M. Density and biomass of the meiofauna of the upper continental slope in two regions of the Gulf of Mexico. Ciencias Mar. 23, 463–489 (1997).	included	included	included
Escobar, E. & Falcon, L. I. Sediment oxygen consumption in the southwestern Gulf of Mexico. in American Fisheries Society Symposium 41 (2005).	included	included	included
Estonian Marine Institute, University of Tartu. Benthic fauna in Estonian territorial waters 1993-2016 (2019).	included	included	included
Evagelopoulos, A., Koutsoubas, D., Gerovasileiou, V. & Katsiaras, N. Macrobenthic molluscs from a marine - lagoonal environmental transition in Lesvos Island (Greece). Biodivers. Data J. 4, e9541 (2016).	excluded	previously excluded	previously excluded
Eyre, B. D. & Ferguson, A. J. P. Denitrification efficiency for defining critical loads of carbon in shallow coastal ecosystems. Hydrobiologia 629, 137–146 (2009).	excluded	previously excluded	previously excluded
Fabiano, M. & Danovaro, R. Enzymatic activity, bacterial distribution, and organic matter composition in sediments of the Ross Sea (Antarctica). Appl. Environ. Microbiol. 64, 3838–3845 (1998).	excluded	previously excluded	previously excluded
Fabiano, M. & Danovaro, R. Meiofauna distribution and mesoscale variability in two sites of the Ross Sea (Antarctica) with contrasting food supply. Polar Biol. 22, 115–123 (1999).	excluded	previously excluded	previously excluded
Fahrbach, E. & Gerdes, D. The expedition ANTARKTIS XIII/4-5 of the research vessel Polarstern in 1996. Reports on Polar Research (1997).	excluded	previously excluded	previously excluded
Farooq, S. & Siddiqui, P. J. A. Distribution of chlorophyll in the mangrove sediments of Sonmiani bay, Pakistan. Pakistan J. Bot. 43, 405–410 (2011).	excluded	previously excluded	previously excluded
Faubel, A., Hartwig, E. & Thiel, H. On the ecology of the benthos of sublittoral sediments, Fladen Ground, North Sea. I. Meiofauna standing stock and estimation of production. Meteor Forschungsergebnisse, Deutsche Forschungsgemeinschaft, Reihe D Biologie, Gebrüder Bornträger (1983).	included	included	included
Feder, H. M. et al. The northeastern Chukchi Sea: Benthos-environmental interactions. Mar. Ecol. P 111, 171–190 (1994); Blanchard, A. L. & Feder, H. Macrobenthic data from the Chukchi Sea. (2013). Version 1.0. UCAR/NCAR - Earth Observing Laboratory. doi:10.5065/D6X63K0J. Accessed: May 10, 2019.	included	included	included
Feder, H. M., Jewett, S. C. & Blanchard, A. L. Southeastern Chukchi Sea (Alaska) macrobenthos. Polar Biol. 30, 261–275 (2007); Grebmeier, J. M. & Cooper, L. PacMARS Benthic Infaunal Parameters (1970-2012). (2014). Version 1.0. UCAR/NCAR - Earth Observing Laboratory. doi:10.5065/D6H70CVR. Accessed: May 10, 2019.	included	included	included
Fenner, D. Fishing down the largest coral reef fish species. Mar. Pollut. Bull. 84, 9–16 (2014).	excluded	previously excluded	previously excluded
Ferguson, A. J. P. & Eyre, B. Interaction of benthic microalgae and macrofauna in the control of benthic metabolism, nutrient fluxes and denitrification in a shallow sub-tropical coastal embayment (western Moreton Bay, Australia). Biogeochemistry 112, 423–440 (2013).	excluded	previously excluded	previously excluded
Ferguson, A. J. P. & Eyre, B. Seasonal discrepancies in denitrification measured by isotope pairing and N2:Ar techniques. Mar. Ecol. Prog. Ser. 350, 19–27 (2007).	excluded	previously excluded	previously excluded
Fernandez-Gonzalez, V., Martinez-Garcia, E. & Sanchez-Jerez, P. Role of fish farm fouling in recolonisation of nearby soft-bottom habitats affected by coastal aquaculture. J. Exp. Mar. Bio. Ecol. 474, 210–215 (2016).	excluded	previously excluded	previously excluded
Ferrara Guerrero, M. J., Castellanos Páez, M. E. & Garza Mouriño, G. Variation of a benthic heterotrophic bacteria community with different respiratory metabolisms in Coyuca de Benítez coastal lagoon (Guerrero, Mexico). Rev. Biol. Trop. 55, 157–169 (2003).	excluded	previously excluded	previously excluded
Ferraro, S. P. & Cole, F. A. A field validaiton of two sediment-amphipod toxicity tests. Environ. Toxicol. Chem. 21, 1423–1437 (2002).	excluded	previously excluded	previously excluded
Filippov, A. A. Productivity of the Aral Sea benthic communities. Oceanology 42, 91–98 (2002).	excluded	previously excluded	previously excluded
Filippova, N. A., Kozin, V. V., Gerasimova, A. V. & Maximovich, N. V. Unravelling heterogeneity of soft bottom communities in littoral zone using cluster analysis: Methodical recommendations. J. Sea Res. 146, 46–54 (2019).	excluded	previously excluded	previously excluded
Findlay, S. et al. A cross-system comparison of bacterial and fungal biomass in detritus pools of headwater streams. Microb. Ecol. 43, 55–66 (2002).	excluded	previously excluded	previously excluded
First, M. & Hollibaugh, J. Environmental factors shaping microbial community structure in salt marsh sediments. Mar. Ecol. Prog. Ser. 399, 15–26 (2010).	excluded	previously excluded	previously excluded
First, M. & Hollibaugh, J. Protistan bacterivory and benthic microbial biomass in an intertidal creek mudflat. Mar. Ecol. Prog. Ser. 361, 59–68 (2008).	excluded	previously excluded	previously excluded
Flach, E. & Heip, C. H. R. Seasonal variations in faunal distribution and activity across the continental slope of the Goban Spur area (NE Atlantic). J. Sea Res. 36, 203–215 (1996).	included	included	included
Flach, E. & Heip, C. H. R. Vertical distribution of macrozoobenthos within the sediment on the continental slope of the Goban Spur area (NE Atlantic). Mar. Ecol. Prog. Ser. 141, 55–66 (1996); Pfannkuche, O. & Soltwedel, T. Small benthic size classes along the N.W. European Continental Margin: Spatial and temporal variability in activity and biomass. Prog. Oceanogr. 42, 189–207 (1998).	included	included	included
Flach, E. & Thomsen, L. Do physical and chemical factors structure the macrobenthic community at a continental slope in the NE Atlantic? Hydrobiologia 375/376, 265–285 (1998).	included	included	included
Flach, E., Muthumbi, A. & Heip, C. H. R. Meiofauna and macrofauna community structure in relation to sediment composition at the Iberian margin compared to the Goban Spur (NE Atlantic). Prog. Oceanogr. 52, 433–457 (2002).	included	included	included
Flach, E., Vanaverbeke, J. & Heip, C. The meiofauna:macrofauna ratio across the continental slope of the Goban Spur (Northeast Atlantic). J. Mar. Biol. Assoc. United Kingdom 79, 233–241 (1999).	included	included	included
Fleeger, J. W. et al. Recovery of saltmarsh meiofauna six years after the Deepwater Horizon oil spill. J. Exp. Mar. Bio. Ecol. 502, 182–190 (2018).	included	excluded	previously excluded
Flores, A. A. V., Christofoletti, R. A., Peres, A. L. F., Ciotti, A. M. & Navarrete, S. A. Interactive effects of grazing and environmental stress on macroalgal biomass in subtropical rocky shores: Modulation of bottom-up inputs by wave action. J. Exp. Mar. Bio. Ecol. 463, 39–48 (2015).	excluded	previously excluded	previously excluded
Flynn, M. N., Wakabara, Y. & Tararam, A. S. Macrobenthic associations of the lower and upper marshes of a tidal flat colonized by Spartina alterniflora in Cananeia Lagoon estuarine region (Southeastern Brazil). Bull. Mar. Sci. 63, 427–442 (1998).	excluded	previously excluded	previously excluded
Fonseca, G., Hutchings, P. & Gallucci, F. Meiobenthic communities of seagrass beds (Zostera capricorni) and unvegetated sediments along the coast of New South Wales, Australia. Estuar. Coast. Shelf Sci. 91, 69–77 (2011).	excluded	previously excluded	previously excluded
Fontanier, C. et al. Living (stained) deep-sea foraminifera from the Sea of Marmara: A preliminary study. Deep-Sea Res. II 153, 61–78 (2018).	excluded	previously excluded	previously excluded
França, J. S. et al. Composition and dynamics of allochthonous organic matter inputs and benthic stock in a Brazilian stream. Mar. Freshw. Res. 60, 990–998 (2009).	excluded	previously excluded	previously excluded
Franco, M. de A. et al. Respiration partitioning in contrasting subtidal sediments: Seasonality and response to a spring phytoplankton deposition. Mar. Ecol. 31, 276–290 (2010).	excluded	previously excluded	previously excluded
Franco, M. de A., Soetaert, K., Costa, M. J. J., Vincx, M. & Vanaverbeke, J. Uptake of phytodetritus by meiobenthos using 13C labelled diatoms and phaeocystis in two contrasting sediments from the North Sea. J. Exp. Mar. Bio. Ecol. 362, 1–8 (2008).	excluded	previously excluded	previously excluded
Frankenberg, D. & Menzies, R. J. Some quantitative analyses of deep-sea benthos off Peru. Deep-Sea Res. 15, 623–626 (1968).	included	included	included
Franzo, A., Cibic, T. & Del Negro, P. Integrated approach for the assessment of the benthic ecosystem functioning at a coastal site in the northern Adriatic Sea. Cont. Shelf Res. 121, 35–47 (2016).	excluded	previously excluded	previously excluded
Frenzel, B. & Lentner, I. Database dump of the PKDB (The International Paleoclimate Database) with links to dataset tables. (2012). PANGAEA. doi:10.1594/PANGAEA.776742.	excluded	previously excluded	previously excluded
Friberg, N. Benthic invertebrate communities in six Danish forest streams: Impact of forest type on structure and function. Ecography 20, 19–28 (1997).	excluded	previously excluded	previously excluded
Frid, C. L. J., Garwood, P. & Robinson, L. A. The North Sea benthic system: A 36-year time-series. J. Mar. Biol. Assoc. United Kingdom 89, 1–10 (2009).	excluded	previously excluded	previously excluded
Fromont, J. et al. Living on the edge: The sponge fauna of Australia’s southwestern and northwestern deep continental margin. Hydrobiologia 687, 127–142 (2012).	excluded	previously excluded	previously excluded
Fu, S., Coleman, D. C., Hendrix, P. F. & Crossley, D. A. Responses of trophic groups of soil nematodes to residue application under conventional tillage and no-till regimes. Soil Biol. Biochem. 32, 1731–1741 (2000).	excluded	previously excluded	previously excluded
Fuchs, S. A., Hinch, S. G. & Mellina, E. Effects of streamside logging on stream macroinvertebrate communities and habitat in the sub-boreal forests of British Columbia, Canada. Can. J. For. Res. 33, 1408–1415 (2003).	excluded	previously excluded	previously excluded
Fuhrmann, M. M., Pedersen, T., Ramasco, V. & Nilssen, E. M. Macrobenthic biomass and production in a heterogenic subarctic fjord after invasion by the red king crab. J. Sea Res. 106, 1–13 (2015).	included	excluded	previously excluded
Gage, J. D. Macrobenthic community structure in the Rockall Trough. Ambio Spec. Rep. 6, 43–46 (1979).	included	excluded	previously excluded
Gage, J. D., Hughes, D. & Gonzalez Vecino, J. Sieve size influence in estimating biomass, abundance and diversity in samples of deep-sea macrobenthos. Mar. Ecol. Prog. Ser. 225, 97–107 (2002).	included	excluded	previously excluded
Gagnon, J.-M. The significance of body size and foraging mode in the structuring of marine soft-bottom polychaete assemblages. Ph.D. Thesis, Memorial University of Newfoundland (1990).	included	excluded	previously excluded
Galéron, J. Macrofauna biomass in surface sediment sampled during cruise DI222/2. (2009). PANGAEA. doi:10.1594/PANGAEA.723427.	included	included	included
Galéron, J. Macrofauna biomass in surface sediment sampled during cruise DI226. (2009). PANGAEA. doi:10.1594/PANGAEA.723428.	included	included	included
Galéron, J. Macrofauna biomass in surface sediment sampled during cruise DI229. (2009). PANGAEA. doi:10.1594/PANGAEA.723429.	included	included	included
Galéron, J. Macrofauna biomass in surface sediment sampled during cruise DI231. (2009). PANGAEA. doi:10.1594/PANGAEA.723430.	included	included	included
Galéron, J. Macrofauna biomass in surface sediment sampled during cruise DI237. (2009). PANGAEA. doi:10.1594/PANGAEA.723431.	included	included	included
Galéron, J. Megafauna abundance and biomass from trawl samples obtained during cruise DI226. (2009). PANGAEA. doi:10.1594/PANGAEA.722486.	included	included	included
Galéron, J. Megafauna abundance and biomass from trawl samples obtained during cruise DI229. (2009). PANGAEA. doi:10.1594/PANGAEA.722488.	included	included	included
Galéron, J. Megafauna abundance and biomass from trawl samples obtained during cruise DI231. (2009). PANGAEA. doi:10.1594/PANGAEA.722489.	included	included	included
Galéron, J. Megafauna abundance and biomass from trawl samples obtained during cruise DI237. (2009). PANGAEA. doi:10.1594/PANGAEA.722490.	included	excluded	previously excluded
Galéron, J., Sibuet, M., Mahaut, M.-L. & Dinet, A. Variation in structure and biomass of the benthic communities at three contrasting sites in the tropical Northeast Atlantic. Mar. Ecol. Prog. Ser. 197, 121–137 (2000).	included	included	included
Galkin, S. V., Savilova, T. A., Moskalev, L. I. & Kucheruk, N. V. Macrobenthos of the Novaya Zemlya Trough. Oceanology 50, 933–944 (2010).	included	included	included
Gallardo, V. A. et al. Macrobenthic zonation caused by the oxygen minimum zone on the shelf and slope off central Chile. Deep-Sea Res. II 51, 2475–2490 (2004).	included	included	included
Gallucci, F., Sauter, E., Sachs, O., Klages, M. & Soltwedel, T. Caging experiment in the deep sea: Efficiency and artefacts from a case study at the Arctic long-term observatory HAUSGARTEN. J. Exp. Mar. Bio. Ecol. 354, 39–55 (2008).	excluded	previously excluded	previously excluded
Gambi, C. & Danovaro, R. A multiple-scale analysis of metazoan meiofaunal distribution in the deep Mediterranean Sea. Deep-Sea Res. I 53, 1117–1134 (2006).	included	included	included
Gambi, C. & Danovaro, R. Biodiversity and life strategies of deep-sea meiofauna and nematode assemblages in the Whittard Canyon (Celtic margin, NE Atlantic Ocean). Deep-Sea Res. I 108, 13–22 (2016).	included	included	included
Gambi, C., Carugati, L., Lo Martire, M. & Danovaro, R. Biodiversity and distribution of meiofauna in the Gioia, Petrace and Dohrn Canyons (Tyrrhenian Sea). Prog. Oceanogr. 171, 162–174 (2019).	included	included	included
Gambi, C., Totti, C. & Manini, E. Impact of organic loads and environmental gradients on microphytobenthos and meiofaunal distribution in a coastal lagoon. Chem. Ecol. 19, 207–223 (2003).	excluded	previously excluded	previously excluded
Gammal, J., Järnström, M., Bernard, G., Norkko, J. & Norkko, A. Environmental context mediates biodiversity–ecosystem functioning relationships in coastal soft-sediment habitats. Ecosystems 22, 137–151 (2019).	excluded	previously excluded	previously excluded
Gammal, J., Norkko, J., Pilditch, C. A. & Norkko, A. Coastal hypoxia and the importance of benthic macrofauna communities for ecosystem functioning. Estuaries and Coasts 40, 457–468 (2017).	included	included	included
Ganesh, T. & Raman, A. Macrobenthic community structure of the northeast Indian shelf, Bay of Bengal. Mar. Ecol. Prog. Ser. 341, 59–73 (2007).	excluded	previously excluded	previously excluded
Gao, C. & Liu, X. Spatio-temporal distribution of meiofaunal assemblages and its relationship with environmental factors in a semi-enclosed bay. Mar. Pollut. Bull. 131, 45–52 (2018).	excluded	previously excluded	previously excluded
García De Lomas, J., Corzo, A., García, C. M. & Van Bergeijk, S. A. Microbenthos in a hypersaline tidal lagoon: Factors affecting microhabitat, community structure and mass exchange at the sediment-water interface. Aquat. Microb. Ecol. 38, 53–69 (2005).	excluded	previously excluded	previously excluded
Garcia, R. et al. Distribution of meiobenthos in the Nazaré canyon and adjacent slope (western Iberian Margin) in relation to sedimentary composition. Mar. Ecol. Prog. Ser. 340, 207–220 (2007).	included	excluded	previously excluded
Garnerot, F., Bouchereau, J. L., Rebelo, J. E. & Guelorget, O. Ichthyofauna in the biological organization of a paralic system: The Aveiro Lagoon (Portugal) in 1987-1988 and 1999-2000. Cybium 28, 63–75 (2004).	excluded	previously excluded	previously excluded
Garraffoni, A. R. S., Alcântara, F. C. & Checon, H. H. Evaluating the anesthetization and fixation efficacy of “soft” and “hard” freshwater benthic meiofauna: What is the best method for specimen preservation? Limnology 18, 209–218 (2017).	excluded	previously excluded	previously excluded
Gascón, S., Boix, D., Sala, J. & Quintana, X. D. Variability of benthic assemblages in relation to the hydrological pattern in Mediterranean salt marshes (Empordà wetlands, NE Iberian Peninsula). Arch. für Hydrobiol. 163, 163–181 (2005).	included	included	included
Gerbersdorf, S. U., Jancke, T., Westrich, B. & Paterson, D. M. Microbial stabilization of riverine sediments by extracellular polymeric substances. Geobiology 6, 57–69 (2007).	excluded	previously excluded	previously excluded
Gerdes, D. et al. Quantitative investigations on macrobenthos communities of the southeastern Weddell Sea shelf based on multibox corer samples. Polar Biol. 12, 291–301 (1992).	included	included	included
Giberto, D. A., Bremec, C. S., Acha, E. M. & Mianzan, H. Large-scale spatial patterns of benthic assemblages in the SW Atlantic: The Río de la Plata estuary and adjacent shelf waters. Estuar. Coast. Shelf Sci. 61, 1–13 (2004).	excluded	previously excluded	previously excluded
Gihwala, K. N., Pillay, D. & Varughese, M. Predictors of foraging plasticity by greater flamingo (Phoenicopterus roseus) in intertidal soft sediments. Mar. Biol. 166, 50 (2019).	excluded	previously excluded	previously excluded
Gilbert, F. et al. Sediment reworking by marine benthic species from the Gullmar Fjord (Western Sweden): Importance of faunal biovolume. J. Exp. Mar. Bio. Ecol. 348, 133–144 (2007).	excluded	previously excluded	previously excluded
Giling, D. P., Mac Nally, R. & Thompson, R. M. How might cross-system subsidies in riverine networks be affected by altered flow variability? Ecosystems 18, 1151–1164 (2015).	excluded	previously excluded	previously excluded
Gillett, D. J. & Schaffner, L. C. Benthos of the York River. J. Coast. Res. S1 57, 80–98 (2009).	excluded	previously excluded	previously excluded
Gingold, R., Moens, T. & Rocha-Olivares, A. Assessing the response of nematode communities to climate change-driven warming: A microcosm experiment. PLoS One 8, e66653 (2013).	excluded	previously excluded	previously excluded
Gislason, H. Ecosystem effects of fishing activities in the North Sea. Mar. Pollut. Bull. 29, 520–527 (1994).	excluded	previously excluded	previously excluded
Gjerløv, C. & Richardson, J. S. Experimental increases and reductions of light to streams: Effects on periphyton and macroinvertebrate assemblages in a coniferous forest landscape. Hydrobiologia 652, 195–206 (2010).	excluded	previously excluded	previously excluded
Glova, G. J. & Sagar, P. M. Comparison of fish and macroinvertebrate standing stocks in relation to riparian willows (Salix spp.) in three New Zealand streams. New Zeal. J. Mar. Freshw. Res. 28, 255–266 (1994).	excluded	previously excluded	previously excluded
Godet, L., Fournier, J., Jaffré, M. & Desroy, N. Influence of stability and fragmentation of a worm-reef on benthic macrofauna. Estuar. Coast. Shelf Sci. 92, 472–479 (2011).	included	included	included
Goedkoop, W., Gullberg, K. R., Johnson, R. K. & Ahlgren, I. Microbial response of a freshwater benthic community to a simulated diatom sedimentation event: Interactive effects of benthic fauna. Microb. Ecol. 34, 131–143 (1997).	excluded	previously excluded	previously excluded
Goineau, A. & Gooday, A. J. Radiolarian tests as microhabitats for novel benthic foraminifera: Observations from the abyssal eastern equatorial Pacific (Clarion–Clipperton Fracture Zone). Deep. Res. I 103, 73–85 (2015).	excluded	previously excluded	previously excluded
Goldfinch, A. C. & Carman, K. R. Chironomid grazing on benthic microalgae in a Louisiana salt marsh. Estuaries 23, 536–547 (2000).	excluded	previously excluded	previously excluded
Gómez, J. & Defeo, O. Life history of the sandhopper Pseudorchestoidea brasiliensis (Amphipoda) in sandy beaches with contrasting morphodynamics. Mar. Ecol. Prog. Ser. 182, 209–220 (1999).	excluded	previously excluded	previously excluded
Gómez, M., Barreiro, F., López, J., Lastra, M. & de la Huz, R. Deposition patterns of algal wrack species on estuarine beaches. Aquat. Bot. 105, 25–33 (2013).	excluded	previously excluded	previously excluded
Gomoiu, M.-T. Dissolved oxygen in bottom water, macro- and meio-fauna richness, abundance and distribution recorded on the Romanian NW Black Sea Shelf during 2009 - 2011 cruises performed in the framework of EU FP7 Hypox Project. (2012). PANGAEA. doi:10.1594/PANGAEA.782530.	excluded	previously excluded	previously excluded
Gonçalves, J. F., de Souza Rezende, R., Gregório, R. S. & Valentin, G. C. Relationship between dynamics of litterfall and riparian plant species in a tropical stream. Limnologica 44, 40–48 (2014).	excluded	previously excluded	previously excluded
Gonçalves, J. F., França, J. S. & Callisto, M. Dynamics of allochthonous organic matter in a tropical Brazilian headstream. Brazilian Arch. Biol. Technol. 49, 967–973 (2006).	excluded	previously excluded	previously excluded
Gontikaki, E., Mayor, D., Thornton, B., Black, K. & Witte, U. Processing of 13C-labelled diatoms by a bathyal community at sub-zero temperatures. Mar. Ecol. Prog. Ser. 421, 39–50 (2011).	excluded	previously excluded	previously excluded
Gonzalez, E. & Pozo, J. Longitudinal and temporal patterns of benthic coarse particulate organic matter in the Aguera stream (northern Spain). Aquat. Sci. 58, 355–366 (1996).	excluded	previously excluded	previously excluded
Gooday, A. J. & Hughes, J. A. Foraminifera associated with phytodetritus deposits at a bathyal site in the northern Rockall Trough (NE Atlantic): Seasonal contrasts and a comparison of stained and dead assemblages. Mar. Micropaleontol. 46, 83–110 (2002).	excluded	previously excluded	previously excluded
Gooday, A. J. et al. Faunal responses to oxygen gradients on the Pakistan margin: A comparison of foraminiferans, macrofauna and megafauna. Deep-Sea Res. II 56, 488–502 (2009).	included	included	included
Gooday, A. J. et al. Monothalamous foraminiferans and gromiids (Protista) from western Svalbard: A preliminary survey. Mar. Biol. Res. 1, 290–312 (2005).	excluded	previously excluded	previously excluded
Gooday, A. J., Kamenskaya, O. E. & Soltwedel, T. Basal foraminifera and gromiids (Protista) at the Håkon-Mosby Mud Volcano (Barents Sea slope). Mar. Biodivers. 43, 205–225 (2013).	excluded	previously excluded	previously excluded
Gooday, A. J., Pfannkuche, O. & Lambshead, P. J. D. An apparent lack of response by metazoan meiofauna to phytodetritus deposition in the bathyal Northeastern Atlantic. J. Mar. Biol. Assoc. United Kingdom 76, 297–310 (1996).	included	included	included
Gooday, A. J., Rothe, N. & Pearce, R. B. New and poorly known benthic Foraminifera (Protista, Rhizaria) inhabiting the shells of planktonic Foraminifera on the bathyal Mid-Atlantic Ridge. Mar. Biol. Res. 9, 447–461 (2013).	excluded	previously excluded	previously excluded
Göransson, P. Petersen’s benthic macrofauna stations revisited in the Öresund area (southern Sweden) and species composition in the 1990s - signs of decreased biological variation. Sarsia 87, 263–280 (2002).	included	excluded	previously excluded
Górska, B. & Wodarska-Kowalczuk, M. Food and disturbance effects on Arctic benthic biomass and production size spectra. Prog. Oceanogr. 152, 50–61 (2017).	included	included	included
Górska, B. et al. Bathymetric variations in vertical distribution patterns of meiofauna in the surface sediments of the deep Arctic ocean (HAUSGARTEN, Fram Strait). Deep-Sea Res. I 91, 36–49 (2014).	excluded	previously excluded	previously excluded
Gorska, N., Kowalska-Duda, E., Pniewski, F. & Lataa, A. On diel variability of marine sediment backscattering properties caused by microphytobenthos photosynthesis: Impact of environmental factors. J. Mar. Syst. 182, 1–11 (2018).	excluded	previously excluded	previously excluded
Gowen, R., Mills, D., Trimmer, M. & Nedwell, D. Production and its fate in two coastal regions of the Irish Sea: The influence of anthropogenic nutrients. Mar. Ecol. Prog. Ser. 208, 51–64 (2000).	excluded	previously excluded	previously excluded
Graca, B. The Puck Bay as an example of deep dredging unfavorably affecting the aquatic environment. Oceanol. Hydrobiol. Stud. 38, 109–127 (2009).	excluded	previously excluded	previously excluded
Graham, N. A. J. et al. From microbes to people: Tractable benefits of no-take areas for coral reefs. Oceanogr. Mar. Biol. An Annu. Rev. 49, 117–148 (2011).	excluded	previously excluded	previously excluded
Graham, S. E., O’Brien, J. M., Burrell, T. K. & McIntosh, A. R. Aquatic macrophytes alter productivity-richness relationships in eutrophic stream food webs. Ecosphere 6, 89 (2015).	excluded	previously excluded	previously excluded
Grebmeier, J. M. & Cooper, L. HLY-02-01 Benthic Station Data (benthic faunal data and sediment tracers). (2007). Version 1.0. UCAR/NCAR - Earth Observing Laboratory. doi:10.5065/D6610XDP. Accessed: May 10, 2019.	included	included	included
Grebmeier, J. M. & Cooper, L. HLY-04-02 Benthic Station Data (benthic faunal data and sediment tracers). (2007). Version 1.0. UCAR/NCAR - Earth Observing Laboratory. doi:10.5065/D67M060S. Accessed: May 10, 2019.	included	included	included
Grebmeier, J. M. & Cooper, L. PacMARS Benthic Infaunal Parameters (1970-2012). (2014). Version 1.0. UCAR/NCAR - Earth Observing Laboratory. doi:10.5065/D6H70CVR. Accessed: May 10, 2019.	included	included	included
Grebmeier, J. M. & Cooper, L. W. HLY-02-03 Benthic Station Data (benthic faunal data and sediment tracers). (2007). Version 1.0. UCAR/NCAR - Earth Observing Laboratory. doi:10.5065/D6JS9NJ8. Accessed: May 10, 2019.	included	included	included
Grebmeier, J. M. & Cooper, L. W. HLY-08-01 Benthic Station Data. (2010). Version 1.0. UCAR/NCAR - Earth Observing Laboratory. doi:10.5065/D6W95754. Accessed: May 10, 2019.	included	included	included
Grebmeier, J. M. & Mcroy, C. P. Pelagic-benthic coupling on the shelf of the northern Bering and Chukchi Seas. III. Benthic food supply and carbon cycling. Mar. Ecol. Prog. Ser. 53, 79–91 (1989); Grebmeier, J. M. & Cooper, L. W. HLY0601 Master Station. (2009). Version 1.0. UCAR/NCAR - Earth Observing Laboratory. doi:10.5065/D60P0X2W. Accessed: May 10, 2019.	included	included	included
Grebmeier, J. M. et al. Ecosystem characteristics and processes facilitating persistent macrobenthic biomass hotspots and associated benthivory in the Pacific Arctic. Prog. Oceanogr. 136, 92–114 (2015).	included	excluded	previously excluded
Grebmeier, J. M. et al. Time-series benthic community composition and biomass and associated environmental characteristics in the Chukchi Sea during the RUSALCA 2004-2012 Program. Oceanography 28, 116–133 (2015).	included	included	included
Green, L. & Fong, P. The good, the bad and the Ulva: The density dependent role of macroalgal subsidies in influencing diversity and trophic structure of an estuarine community. Oikos 125, 988–1000 (2016).	excluded	previously excluded	previously excluded
Grémare, A. et al. Relationships between sedimentary organics and benthic meiofauna on the continental shelf and the upper slope of the Gulf of Lions (NW Mediterranean). Mar. Ecol. Prog. Ser. 234, 85–94 (2002).	excluded	previously excluded	previously excluded
Grémare, A. et al. The effects of a strong winter storm on physical and biological variables at a shelf site in the Mediterranean. Oceanol. Acta 26, 407–419 (2003).	excluded	previously excluded	previously excluded
Gribben, P. E., Byers, J. E., Wright, J. T. & Glasby, T. M. Positive versus negative effects of an invasive ecosystem engineer on different components of a marine ecosystem. Oikos 122, 816–824 (2013).	excluded	previously excluded	previously excluded
Griffiths, B. S., Welschen, R., van Arendonk, J. J. C. M. & Lambers, H. The effect of nitrate-nitrogen supply on bacteria and bacterial-feeding fauna in the rhizosphere of different grass species. Oecologia 91, 253–259 (1992).	excluded	previously excluded	previously excluded
Griffiths, H. J., Linse, K. & Barnes, D. K. A. Distribution of macrobenthic taxa across the Scotia Arc, Southern Ocean. Antarct. Sci. 20, 213–226 (2008).	included	included	included
Griggs, G. B., Carey, A. G. & Kulm, L. D. Deep-sea sedimentation and sediment-fauna interaction in Cascadia Channel and on Cascadia Abyssal Plain. Deep-Sea Res. 16, 157–170 (1969).	included	included	included
Grobe, H. et al. The GIK-Archive of sediment core radiographs with documentation. Earth Syst. Sci. Data 9, 969–976 (2017).	excluded	previously excluded	previously excluded
Groeneveld, R. A. Quantifying fishers’ and citizens’ support for Dutch flatfish management policy. ICES J. Mar. Sci. 68, 919–928 (2011).	excluded	previously excluded	previously excluded
Grove, S. L., Probert, P. K., Berkenbusch, K. & Nodder, S. D. Distribution of bathyal meiofauna in the region of the Subtropical Front, Chatham Rise, south-west Pacific. J. Exp. Mar. Bio. Ecol. 330, 342–355 (2006).	included	included	included
Grzelak, K., Gluchowska, M., Gregorczyk, K., Winogradow, A. & Weslawski, J. M. Nematode biomass and morphometric attributes as biological indicators of local environmental conditions in Arctic fjords. Ecol. Indic. 69, 368–380 (2016).	included	excluded	previously excluded
Grzelak, K., Kotwicki, L., Hasemann, C. & Soltwedel, T. Bathymetric patterns in standing stock and diversity of deep-sea nematodes at the long-term ecological research observatory HAUSGARTEN (Fram Strait). J. Mar. Syst. 172, 160–177 (2017).	excluded	previously excluded	previously excluded
Guan, P. et al. Soil microbial food web channels associated with biological soil crusts in desertification restoration: The carbon flow from microbes to nematodes. Soil Biol. Biochem. 116, 82–90 (2018).	excluded	previously excluded	previously excluded
Guilini, K., Veit-Köhler, G., De Troch, M., Gansbeke, D. Van & Vanreusel, A. Latitudinal and temporal variability in the community structure and fatty acid composition of deep-sea nematodes in the Southern Ocean. Prog. Oceanogr. 110, 80–92 (2013).	excluded	previously excluded	previously excluded
Gusmao, J. B., Brauko, K. M., Eriksson, B. K. & Lana, P. C. Functional diversity of macrobenthic assemblages decreases in response to sewage discharges. Ecol. Indic. 66, 65–75 (2016).	excluded	previously excluded	previously excluded
Gutiérrez, D. et al. Oxygenation episodes on the continental shelf of central Peru: Remote forcing and benthic ecosystem response. Prog. Oceanogr. 79, 177–189 (2008).	excluded	previously excluded	previously excluded
Gutt, J. et al. Biodiversity change after climate-induced ice-shelf collapse in the Antarctic. Deep-Sea Res. II 58, 74–83 (2011).	excluded	previously excluded	previously excluded
Guyonnet, B., Grall, J. & Vincent, B. Modified otter trawl legs to reduce damage and mortality of benthic organisms in Northeast Atlantic fisheries (Bay of Biscay). J. Mar. Syst. 72, 2–16 (2008).	excluded	previously excluded	previously excluded
Haapala, A. & Muotka, T. Seasonal dynamics of detritus and associated macroinvertebrates in a channelized boreal stream. Fundam. Appl. Limnol. 142, 171–189 (1998).	excluded	previously excluded	previously excluded
Habura, A., Pawlowski, J., Hanes, S. D. & Bowser, S. S. Unexpected foraminiferal diversity revealed by small-subunit rDNA analysis of Antarctic sediment. J. Eukaryot. Microbiol. 51, 173–179 (2004).	excluded	previously excluded	previously excluded
Hale, R., Jacques, R. O. & Tolhurst, T. J. Determining how functionally diverse intertidal sediment species preserve mudflat ecosystem properties after abrupt biodiversity loss. J. Coast. Res. 35, 389-396 (2019).	excluded	previously excluded	previously excluded
Hall, R. O., Taylor, B. W. & Flecker, A. S. Detritivorous fish indirectly reduce insect secondary production in a tropical river. Ecosphere 2, art135 (2011).	excluded	previously excluded	previously excluded
Hamels, I., Moens, T., Muylaert, K. & Vyverman, W. Trophic interactions between ciliates and nematodes from an intertidal flat. Aquat. Microb. Ecol. 26, 61–72 (2001).	excluded	previously excluded	previously excluded
Hanekom, N. & Russell, I. A. Temporal changes in the macrobenthos of sandprawn (Callichirus kraussi) beds in Swartvlei Estuary, South Africa. African Zool. 50, 41–51 (2015).	excluded	previously excluded	previously excluded
Hanekom, N. Trophic structure and biomass distribution of macrobenthos on sheltered and semi-exposed rocky shores of Tsitsikamma marine protected area. African Zool. 46, 224–238 (2011).	included	excluded	previously excluded
Hánel, L. Secondary successional stages of soil nematodes in cambisols of South Bohemia. Nematologica 41, 197-2118 (1995).	excluded	previously excluded	previously excluded
Hánel, L. Succession of soil nematodes in pine forests on coal-mining sands near Cottbus, Germany. Appl. Soil Ecol. 16, 23–34 (2001).	excluded	previously excluded	previously excluded
Hannachi, A. et al. Impact of the biocide Irgarol on meiofauna and prokaryotes from the sediments of the Bizerte lagoon—an experimental study. Environ. Sci. Pollut. Res. 23, 7712–7721 (2016).	excluded	previously excluded	previously excluded
Hargrave, B. T. & Peer, D. L. Comparison of benthic biomass with depth and primary production in some Canadian east coast inshore waters. International Council for the Exploration of the Sea 1–14 (1973).	included	included	included
Hargrave, B. T. Comparison of benthic invertebrate biomass and oxygen consumption by marine sediments. International Council for the Exploration of the Sea 1–10 (1974).	included	included	included
Hargrave, B. T. et al. Assessing benthic impacts of organic enrichment from marine aquaculture. Water. Air. Soil Pollut. 99, 641–650 (1997).	excluded	previously excluded	previously excluded
Hargrave, B. T., Doucette, L. I. & Milligan, T. G. Geochemical characteristics and benthic macrofauna biomass in intertidal and subtidal sediments of Annapolis Basin, Nova Scotia, 1993. Canadian Data Report of Fisheries and Aquatic Sciences 915 (1993).	included	included	included
Hargrave, B. T., Kostylev, V. E. & Hawkins, C. M. Benthic epifauna assemblages, biomass and respiration in The Gully region on the Scotian Shelf, NW Atlantic Ocean. Mar. Ecol. Prog. Ser. 270, 55–70 (2004).	included	included	included
Harkantra, S. N. & Rodrigues, N. R. Numerical analyses of soft bottom macroinvertebrates to diagnose the pollution in tropical coastal waters. Environ. Monit. Assess. 93, 251–275 (2004).	excluded	previously excluded	previously excluded
Harris, L., Holness, S., Nel, R., Lombard, A. T. & Schoeman, D. Intertidal habitat composition and regional-scale shoreline morphology along the Benguela coast. J. Coast. Conserv. 17, 143–154 (2013).	excluded	previously excluded	previously excluded
Harris, R. et al. Biotic interactions influence sediment erodibility on wave-exposed sandflats. Mar. Ecol. Prog. Ser. 523, 15–30 (2015).	excluded	previously excluded	previously excluded
Harrold, C., Light, K. & Lisin, S. Organic enrichment of submarine-canyon and continental-shelf benthic communities by macroalgal drift imported from nearshore kelp forests. Limnol. Oceanogr. 43, 669–678 (1998).	excluded	previously excluded	previously excluded
Hart, R. C. A baseline limnological study of Wagendrift Dam (Thukela basin, KwaZulu-Natal). Water SA 27, 507–516 (2001).	excluded	previously excluded	previously excluded
Hartwig, E., Faubel, A. & Thiel, H. On the ecology of the benthos of sublittoral sediments, Fladen Ground, North Sea. II. Quantitative studies on macrobenthic assemblages. Meteor Forschungsergebnisse, Deutsche Forschungsgemeinschaft, Reihe D Biologie, Gebrüder Bornträger (1983).	included	included	included
Heck, K. L., Able, K. W., Roman, C. T. & Fahay, M. P. Composition, abundance, biomass, and production of macrofauna in a New England estuary: Comparisons among eelgrass meadows and other nursery habitats. Estuaries 18, 379–389 (1995).	included	included	included
Heip, C. H. R. & Craeymeersch, J. A. Benthic community structures in the North Sea. Helgoländer Meeresuntersuchungen 49, 313–328 (1995).	included	excluded	previously excluded
Heip, C. H. R. Ash free biomass of the benthic infauna of the North Sea sampled during Belgica cruise BG86/1. (2011). PANGAEA. doi:10.1594/PANGAEA.757216.	included	included	included
Heip, C. H. R. et al. Benthic studies of the Southern Bight of the North Sea and its adjacent continental estuaries. (1979).	included	included	included
Heip, C. H. R. et al. Composition, distribution, biomass and production of North Sea meiofauna. Netherlands J. Sea Res. 26, 333–342 (1990).	included	excluded	previously excluded
Heip, C. H. R. et al. Production and consumption of biological particles in temperate tidal estuaries. Oceanogr. Mar. Biol. An Annu. Rev. 33, 1–149 (1995).	excluded	previously excluded	previously excluded
Heip, C. H. R. et al. The role of the benthic biota in sedimentary metabolism and sediment-water exchange processes in the Goban Spur area (NE Atlantic). Deep-Sea Res. II 48, 3223–3243 (2001).	included	included	included
Hellmer, H. H., Huhn, O., Gomis, D. & Timmermann, R. On the freshening of the northwestern Weddell Sea continental shelf. Ocean Sci. 7, 305–316 (2011).	excluded	previously excluded	previously excluded
Henninger, T. O. & Froneman, P. W. Macrofaunal community structure in the littoral zone of a freshwater-deprived, permanently open Eastern Cape estuary. African Zool. 46, 263–279 (2011).	included	included	included
Herbert, R. A. Nitrogen cycling in coastal marine environments. FEMS Microbiol. Rev. 23, 563–590 (1999).	excluded	previously excluded	previously excluded
Hering, D., Gerhard, M., Manderbach, R. & Reich, M. Impact of a 100-year flood on vegetation, benthic invertebrates, riparian fauna and large woody debris standing stock in an alpine floodplain. River Res. Appl. 20, 445–457 (2004).	excluded	previously excluded	previously excluded
Hermand, R., Salen-Picard, C., Alliot, E. & Degiovanni, C. Macrofaunal density, biomass and composition of estuarine sediments and their relationship to the river plume of the Rhone River (NW Mediterranean). Estuar. Coast. Shelf Sci. 79, 367–376 (2008).	included	included	included
Hermsen, J., Collie, J. & Valentine, P. Mobile fishing gear reduces benthic megafaunal production on Georges Bank. Mar. Ecol. Prog. Ser. 260, 97–108 (2003).	included	included	included
Hernández-Miranda, E., Veas, R., Labra, F. A., Salamanca, M. & Quiñones, R. A. Response of the epibenthic macrofaunal community to a strong upwelling-driven hypoxic event in a shallow bay of the southern Humboldt Current System. Mar. Environ. Res. 79, 16–28 (2012).	excluded	previously excluded	previously excluded
Herrera, A. & Bone, D. Influence of riverine outputs on sandy beaches of Higuerote, central coast of Venezuela. Lat. Am. J. Aquatic Res. 39, 56–70 (2011).	excluded	previously excluded	previously excluded
Hewitt, J. E., Anderson, M. J. & Thrush, S. F. Assessing and monitoring ecological community health in marine systems. Ecol. Appl. 15, 942–953 (2005).	excluded	previously excluded	previously excluded
Hicklin, P. W., Linkletter, L. E. & Peer, D. Distribution and abundance of Corophium volutator (pallas), Macuma balthica (l) and Heteromastus filiformis (Clara pede) in the intertidal zone of Cumberland Basin and Shepody Bay, Bay of Fundy. Canadian Technical Report of Fisheries and Aquatic Sciences (1980).	excluded	previously excluded	previously excluded
Highsmith, R. C. & Coyle, K. O. Amphipod life histories: Community structure, impact of temperature on decoupled growth and maturation rates, productivity, and P:B ratios. Am. Zool. 31, 861–873 (1991).	excluded	previously excluded	previously excluded
Hillebrand, H. et al. Control of microbenthic communities by grazing and nutrient supply. Ecology 83, 2205–2219 (2002).	excluded	previously excluded	previously excluded
Hill-Spanik, K. M., Smith, A. S. & Plante, C. J. Recovery of benthic microalgal biomass and community structure following beach renourishment at Folly beach, South Carolina. Estuaries and Coasts 42, 157–172 (2019).	excluded	previously excluded	previously excluded
Hily, C. Is the activity of benthic suspension feeders a factor controlling water quality in the Bay of Brest? Mar. Ecol. Prog. Ser. 69, 179–188 (1991).	excluded	previously excluded	previously excluded
Hinz, H., Hiddink, J. G., Forde, J. & Kaiser, M. J. Large-scale responses of nematode communities to chronic otter-trawl disturbance. Can. J. Fish. Aquat. Sci. 65, 723–732 (2008).	excluded	previously excluded	previously excluded
Hinz, H., Prieto, V. & Kaiser, M. J. Trawl disturbance on benthic communities: Chronic effects and experimental predictions. Ecol. Appl. 19, 761–773 (2009).	excluded	previously excluded	previously excluded
Hirai, J. & Jones, D. O. B. The temporal and spatial distribution of krill (Meganyctiphanes norvegica) at the deep seabed of the Faroe–Shetland Channel, UK: A potential mechanism for rapid carbon flux to deep sea communities. Mar. Biol. Res. 8, 48–60 (2012).	excluded	previously excluded	previously excluded
Hodson, A. K., Ferris, H., Hollander, A. D. & Jackson, L. E. Nematode food webs associated with native perennial plant species and soil nutrient pools in California riparian oak woodlands. Geoderma 228/229, 182–191 (2014).	excluded	previously excluded	previously excluded
Hoffmann, R. et al. Spatial variability of biogeochemistry in shallow coastal benthic communities of Potter Cove (Antarctica) and the impact of a melting glacier. PLoS One 13, e0207917 (2018).	excluded	previously excluded	previously excluded
Hoffmann, R., Braeckman, U., Hasemann, C. & Wenzhöfer, F. Deep-sea benthic communities and oxygen fluxes in the Arctic Fram Strait controlled by sea-ice cover and water depth. Biogeosciences 15, 4849–4869 (2018); Braeckman, U. & Hoffmann, R. Bacteria, meiofauna and macrofauna density and macrofauna biomass in the HAUSGARTEN area (Fram Strait) in 2014 (POLARSTERN cruise PS85). (2018). PANGAEA. doi…	included	included	included
Hoffmann, R., Braeckman, U., Hasemann, C. & Wenzhöfer, F. Deep-sea benthic communities and oxygen fluxes in the Arctic Fram Strait controlled by sea-ice cover and water depth. Biogeosciences 15, 4849–4869 (2018); Braeckman, U. & Hoffmann, R. Bacteria, meiofauna and macrofauna density and macrofauna biomass in the HAUSGARTEN area (Fram Strait) in 2015 (POLARSTERN cruise PS93.2). (2018). PANGAEA. d…	included	included	included
Hoffmann, R., Pasotti, F., Vázquez, S., Lefaible, N., Wenzhöfer, F. & Braeckman, U. Benthic fauna density and biomasses from three stations (Faro, Creek, Isla D) in Potter Cove, Antarctic. (2018). PANGAEA. doi:10.1594/PANGAEA.886224; Hoffmann, R., Pasotti, F., Vázquez, S., Lefaible, N. & Wenzhöfer, Frank Braeckman, U. Sediment properties, benthic biogenic compounds, benthic fauna density and biom…	included	included	included
Høgslund, S., Revsbech, N. P., Cedhagen, T., Nielsen, L. P. & Gallardo, V. A. Denitrification, nitrate turnover, and aerobic respiration by benthic foraminiferans in the oxygen minimum zone off Chile. J. Exp. Mar. Bio. Ecol. 359, 85–91 (2008).	excluded	previously excluded	previously excluded
Hohberg, K. Tardigrade species composition in young soils and some aspects on life history of Macrobiotus richtersi J. Murray, 1911. Pedobiologia, 50, 267–274 (2006).	excluded	previously excluded	previously excluded
Holbrook, S. J., Schmitt, R. J. & Stephens, J. S. Changes in an assemblage of temperate reef fishes associated with a climate shift. Ecol. Appl. 7, 1299–1310 (2013).	excluded	previously excluded	previously excluded
Holden, J. J. et al. Beach-cast biomass and commercial harvesting of a non-indigenous seaweed, Mazzaella japonica, on the east coast of Vancouver Island, British Columbia. J. Appl. Phycol. 30, 1175–1184 (2018).	excluded	previously excluded	previously excluded
Holden, J. J., MacNeill, S. K., Juanes, F. & Dudas, S. E. Beach-cast deposition and commercial harvesting of a non-indigenous alga, Mazzaella japonica: Implications for macrofauna communities in Baynes Sound, British Columbia. Estuar. Coast. Shelf Sci. 210, 162–171 (2018).	excluded	previously excluded	previously excluded
Hooper, G. J. & Davenport, J. Epifaunal composition and fractal dimensions of intertidal marine macroalgae in relation to emersion. J. Mar. Biol. Assoc. United Kingdom 86, 1297-1304 (2006).	excluded	previously excluded	previously excluded
Hop, H. et al. Ice amphipod distribution relative to ice density and under-ice topography in the northern Barents Sea. Polar Biol. 23, 357–367 (2000).	excluded	previously excluded	previously excluded
Hop, H. et al. Physical and biological characteristics of the pelagic system across Fram Strait to Kongsfjorden. Prog. Oceanogr. 71, 182–231 (2006).	excluded	previously excluded	previously excluded
Hoste, E., Vanhove, S., Schewe, I., Soltwedel, T. & Vanreusel, A. Spatial and temporal variations in deep-sea meiofauna assemblages in the marginal ice zone of the Arctic Ocean. Deep-Sea Res. I 54, 109–129 (2007).	included	included	included
Hota, P. K. & Pradhan, G. B. Short-term dynamics of nematode community in a tropical arable soil. Comp. Physiol. Ecol. 15, 159–164 (1990).	excluded	previously excluded	previously excluded
Houston, K. A. & Haedrich, R. L. Abundance and biomass of macrobenthos in the vicinity of Carson Submarine Canyon, Northwest Atlantic Ocean. Mar. Biol. 82, 301–305 (1984).	included	included	included
Hua, E. et al. Pattern of benthic biomass size spectra from shallow waters in the East China Seas. Mar. Biol. 160, 1723–1736 (2013).	included	included	included
Hubas, C. et al. Bacterivorous nematodes stimulate microbial growth and exopolymer production in marine sediment microcosms. Mar. Ecol. Prog. Ser. 419, 85–94 (2010).	excluded	previously excluded	previously excluded
Hubas, C., Davoult, D., Cariou, T. & Artigas, L. Factors controlling benthic metabolism during low tide along a granulometric gradient in an intertidal bay (Roscoff Aber Bay, France). Mar. Ecol. Prog. Ser. 316, 53–68 (2006).	excluded	previously excluded	previously excluded
Hughes, D. J. & Gage, J. D. Benthic metazoan biomass, community structure and bioturbation at three contrasting deep-water sites on the Northwest European continental margin. Prog. Oceanogr. 63, 29–55 (2004).	included	included	included
Hughes, D. J. et al. Macrofaunal communities and sediment structure across the Pakistan margin oxygen minimum zone, Northeast Arabian Sea. Deep-Sea Res. II 56, 434–448 (2009).	included	included	included
Hulth, S., Blackburn, T. H. & Hall, P. O. Arctic sediments (Svalbard): Consumption and microdistribution of oxygen. Mar. Chem. 46, 293–316 (1994).	excluded	previously excluded	previously excluded
Hunter, W. R., Jamieson, A., Huvenne, V. A. I. & Witte, U. Sediment community responses to marine vs. terrigenous organic matter in a submarine canyon. Biogeosciences 10, 67–80 (2013).	excluded	previously excluded	previously excluded
Hunter, W. R., Levin, L. A., Kitazato, H. & Witte, U. Macrobenthic assemblage structure and organismal stoichiometry control faunal processing of particulate organic carbon and nitrogen in oxygen minimum zone sediments. Biogeosciences 9, 993–1006 (2012).	excluded	previously excluded	previously excluded
Hutcheson, M. S., Stewart, P. L. & Spry, J. M. The biology of benthic communities of the Grand Banks of Newfoundland (including the Hibernia area). Grand Banks Oceanographic Studies 1–138 (1981).	included	included	included
Hwang, S.-J., Kim, H.-S., Shin, J.-K., Oh, J.-M. & Kong, D.-S. Grazing effects of a freshwater bivalve (Corbicula leana Prime) and large zooplankton on phytoplankton communities in two Korean lakes. Hydrobiologia 515, 161–179 (2004).	excluded	previously excluded	previously excluded
Hyland, J. et al. Organic carbon content of sediments as an indicator of stress in the marine benthos. Mar. Ecol. Prog. Ser. 295, 91–103 (2005).	excluded	previously excluded	previously excluded
Ichino, M. C. et al. The distribution of benthic biomass in hadal trenches: A modelling approach to investigate the effect of vertical and lateral organic matter transport to the seafloor. Deep-Sea Res. I 100, 21–33 (2015).	included	excluded	previously excluded
Ingels, J. & Vanreusel, A. The importance of different spatial scales in determining structural and functional characteristics of deep-sea infauna communities. Biogeosciences 10, 4547–4563 (2013).	excluded	previously excluded	previously excluded
Ingels, J., Billett, D. S. M., Van Gaever, S. & Vanreusel, A. An insight into the feeding ecology of deep-sea canyon nematodes — Results from field observations and the first in-situ 13C feeding experiment in the Nazaré Canyon. J. Exp. Mar. Bio. Ecol. 396, 185–193 (2011).	excluded	previously excluded	previously excluded
Ingels, J., Dashfield, S. L., Somerfield, P. J., Widdicombe, S. & Austen, M. C. Interactions between multiple large macrofauna species and nematode communities — Mechanisms for indirect impacts of trawling disturbance. J. Exp. Mar. Bio. Ecol. 456, 41–49 (2014).	excluded	previously excluded	previously excluded
Ingels, J., Kiriakoulakis, K., Wolff, G. A. & Vanreusel, A. Nematode diversity and its relation to the quantity and quality of sedimentary organic matter in the deep Nazaré Canyon, Western Iberian Margin. Deep-Sea Res. I 56, 1521–1539 (2009).	excluded	previously excluded	previously excluded
Ingels, J., Tchesunov, A. V. & Vanreusel, A. Meiofauna in the Gollum Channels and the Whittard Canyon, Celtic margin - How local environmental conditions shape nematode structure and function. PLoS One 6, e20094 (2011).	excluded	previously excluded	previously excluded
Ingole, B. S. Characteristics of macrobenthic assemblage from sub-littoral sediment off the Lazarev Sea, Eat Antarctica. Indian J. Mar. Sci. 37, 439–445 (2008).	excluded	previously excluded	previously excluded
Ingole, B. S. Macrobenthic abundance in the vicinity of spreading ridge environment in Central Indian Ocean. Curr. Sci. 85, 328–333 (2003).	included	excluded	previously excluded
Ingole, B. S., Sautya, S., Sivadas, S., Singh, R. & Nanajkar, M. Macrofaunal community structure in the western Indian continental margin including the oxygen minimum zone. Mar. Ecol. 31, 148–166 (2010).	included	included	included
Itoh, M. et al. Bathymetric patterns of meiofaunal abundance and biomass associated with the Kuril and Ryukyu trenches, western North Pacific Ocean. Deep-Sea Res. I 58, 86–97 (2011).	included	included	included
Jackson, L. E. et al. Plant and soil microfaunal biodiversity across the borders between arable and forest ecosystems in a Mediterranean landscape. Appl. Soil Ecol. 136, 122–138 (2019).	excluded	previously excluded	previously excluded
Jackson, M. C. et al. Niche differentiation among invasive crayfish and their impacts on ecosystem structure and functioning. Freshw. Biol. 59, 1123–1135 (2014).	excluded	previously excluded	previously excluded
Jackson, M. C., Ruiz-Navarro, A. & Britton, J. R. Population density modifies the ecological impacts of invasive species. Oikos 124, 880–887 (2015).	excluded	previously excluded	previously excluded
Jacob, M., Soltwedel, T., Boetius, A. & Ramette, A. Biogeography of deep-sea benthic bacteria at regional scale (LTER HAUSGARTEN, Fram Strait, Arctic). PLoS One 8, e72779 (2013).	excluded	previously excluded	previously excluded
Jacquot, M., Dorgan, K., Mortazavi, B., Kleinhuizen, A. & Clemo, W. Macrobenthic community structure and influence on denitrification capacity in soft sediments (Mobile Bay, Alabama, USA). Mar. Ecol. Prog. Ser. 605, 17–35 (2018).	included	included	included
Jagtap, T. G., Komarpant, D. S. & Rodrigues, R. S. Status of a seagrass ecosystem: An ecologically sensitive wetland habitat from India. Wetlands 23, 161–170 (2006).	excluded	previously excluded	previously excluded
Jahani, N., Nabavi, S. N. B., Dehghan, M. S., Mortezaie, S. R. S. & Fazeli, N. The effect of marine fish cage culture on benthic communities using BOPA index in Ghazale Creek (Persian Gulf). Iran. J. Fish. Sci. 11, 78–88 (2012).	excluded	previously excluded	previously excluded
Jänes, H., Herkül, K. & Kotta, J. Environmental niche separation between native and non-native benthic invertebrate species: Case study of the northern Baltic Sea. Mar. Environ. Res. 131, 123–133 (2017).	excluded	previously excluded	previously excluded
Jannink, N. T., Zachariasse, W. J. & Van der Zwaan, G. J. Living (Rose Bengal stained) benthic foraminifera from the Pakistan continental margin (northern Arabian Sea). Deep-Sea Res. I 45, 1483–1513 (1998).	excluded	previously excluded	previously excluded
Janson, A.-L., Denis, L., Rauch, M. & Desroy, N. Macrobenthic biodiversity and oxygen uptake in estuarine systems: The example of the Seine estuary. J. Soils Sediments 12, 1568–1580 (2012).	included	included	included
Jaques Whitford Environment Limited. Hibernia production phase environmental effects monitoring report for 1998. Report to Hibernia Development and Management Company Limited (1999).	included	included	included
Jayaraj, K. A., Jayalakshmi, K. V. & Saraladevi, K. Influence of environmental properties on macrobenthos in the northwest Indian shelf. Environ. Monit. Assess. 127, 459–475 (2007).	included	included	included
Jazdzewski, K. et al. Abundance and biomass estimates of the benthic fauna in Admiralty Bay, King George Island, South Shetland Islands. Polar Biol. 6, 5–16 (1986).	included	included	included
Jean, F. & Thouzeau, G. Estimate of state variables of a trophic web model in the Bay of Brest. Comptes rendus de l’Académie des sciences. Série III, Sciences de la vie (Elsevier, 1995).	excluded	previously excluded	previously excluded
Jedruch, A., Bedowska, M. & Graca, B. Seasonal variation in accumulation of mercury in the benthic macrofauna in a temperate coastal zone (Gulf of Gdask). Ecotoxicol. Environ. Saf. 164, 305–316 (2018).	included	included	included
Jennings, S., Dinmore, T. A., Duplisea, D. E., Warr, K. J. & Lancaster, J. E. Trawling disturbance can modify benthic production processes. J. Anim. Ecol. 70, 459–475 (2001).	excluded	previously excluded	previously excluded
Jennings, S., Pinnegar, J., Polunin, N. & Warr, K. Linking size-based and trophic analyses of benthic community structure. Mar. Ecol. Prog. Ser. 226, 77–85 (2002).	excluded	previously excluded	previously excluded
Jensen, P. et al. ‘Bubbling reefs’ in the Kattegat: Submarine landscapes of carbonate-cemented rocks support a diverse ecosystem at methane seeps. Mar. Ecol. Prog. Ser. 83, 103–112 (1992).	excluded	previously excluded	previously excluded
Jensen, P., Rumohr, J. & Graf, G. Sedimentological and biological differences across a deep-sea ridge exposed to advection and accumulation of fine-grained particles. Oceanol. Acta 15, 287–296 (1992).	included	included	included
Jewett, S. C. et al. Nearshore macrobenthos of northern Kotzebue Sound, Alaska, with reference to local sewage disposal. Polar Biol. 32, 1665–1680 (2009).	included	included	included
Jewett, S. C., Feder, H. M. & Blanchard, A. Assessment of the benthic environment following offshore placer gold mining in the northeastern Bering Sea. Mar. Environ. Res. 48, 91–122 (1999).	excluded	previously excluded	previously excluded
Jin, S. et al. Decline in the species richness contribution of Echinodermata to the macrobenthos in the shelf seas of China. Phys. Chem. Earth 87, 43–49 (2015).	excluded	previously excluded	previously excluded
Jin, S. et al. No changes in contributions of echinoderms to the carbon budgets in shelf seas of China over the past five decades. Estuar. Coast. Shelf Sci. 163, 64–71 (2015).	excluded	previously excluded	previously excluded
Johnson, N. A. et al. The relationship between the standing stock of deep-sea macrobenthos and surface production in the western North Atlantic. Deep-Sea Res. I 54, 1350–1360 (2007).	included	excluded	previously excluded
Johnson, T. B., Bunnell, D. B. & Knight, C. T. A potential new energy pathway in central Lake Erie: The round Goby connection. J. Great Lakes Res. 31, 238–251 (2005).	excluded	previously excluded	previously excluded
Johnson, Z. B., Riggs, A. K. & Kennedy, J. H. Microdistribution and secondary production of Cyrnellus fratemus (Trichoptera: Polycentropodidae) from snag habitats in the Elm Fork of the Trinity River, Texas. Ann. Entomol. Soc. Am. 91, 641–646 (1998).	excluded	previously excluded	previously excluded
Jones, D. O. B. et al. Global reductions in seafloor biomass in response to climate change. Glob. Chang. Biol. 20, 1861–1872 (2014).	included	excluded	previously excluded
Jones, D. O. B., Bett, B. J. & Tyler, P. A. Megabenthic ecology of the deep Faroe–Shetland channel: A photographic study. Deep-Sea Res. I 54, 1111–1128 (2007).	excluded	previously excluded	previously excluded
Jones, K. K., Simenstad, C. A., Higley, D. L. & Bottom, D. L. Community structure, distribution, and standing stock of benthos, epibenthos, and plankton in the Columbia River Estuary. Prog. Oceanogr. 25, 211–241 (1990).	included	excluded	previously excluded
Jönsson, B. et al. Does the influence of the epibenthic predator Crangon crangon L. (brown shrimp) extend to sediment microalgae and bacteria? Netherlands J. Sea Res. 31, 83–94 (1993).	excluded	previously excluded	previously excluded
Jørgensen, L. L. et al. Environmental influences on benthic fauna associations of the Kara Sea (Arctic Russia). Polar Biol. 22, 395–416 (1999).	included	included	included
Josefson, A. B. & Hansen, J. L. S. Species richness of benthic macrofauna in Danish estuaries and coastal areas. Glob. Ecol. Biogeogr. 13, 273–288 (2004); Josefson, A. B. & Rasmussen, B. Nutrient retention by benthic macrofaunal biomass of Danish estuaries: Importance of nutrient load and residence time. Estuar. Coast. Shelf Sci. 50, 205–216 (2000).	included	excluded	previously excluded
Josefson, A. B. Resource limitation in marine soft sediments - differential effects of food and space in the association between the brittle-star Amphiura filiformis and the bivalve Mysella bidentata? Hydrobiologia 375/376, 297–305 (1998).	excluded	previously excluded	previously excluded
Josefson, A. B., Forbes, T. & Rosenberg, R. Fate of phytodetritus in marine sediments: Functional importance of macrofaunal community. Mar. Ecol. Prog. Ser. 230, 71–85 (2002).	excluded	previously excluded	previously excluded
Joydas, T. V. & Damodaran, R. Infaunal macrobenthos of the oxygen minimum zone on the Indian western continental shelf. Mar. Ecol. 35, 22–35 (2014).	included	excluded	previously excluded
Joydas, T. V. et al. Macrobenthic community structure in the deep waters of the Red Sea. Deep-Sea Res. I 137, 38–56 (2018).	included	excluded	previously excluded
Kaiser, S., Barnes, D. K. A. & Brandt, A. Slope and deep-sea abundance across scales: Southern Ocean isopods show how complex the deep sea can be. Deep-Sea Res. II 54, 1776–1789 (2007).	excluded	previously excluded	previously excluded
Kamenev, G. M. & Nekrasov, D. Bivalve fauna and distribution in the Amur River estuary—a warm-water ecosystem in the cold-water Pacific region. Mar. Ecol. Prog. Ser. 455, 195–210 (2012).	excluded	previously excluded	previously excluded
Kamenev, G. M., Kavun, V. Y., Tarasov, V. G. & Fadeev, V. I. Distribution of bivalve mollusks Macoma golikovi Scarlato and Kafanov, 1988 and Macoma calcarea (Gmelin, 1791) in the shallow-water hydrothermal ecosystem of Kraternaya Bight (Yankich Island, Kuril Islands): Connection with feeding type and hydrothermal activity of Ushishir Volcano. Cont. Shelf Res. 24, 75–95 (2004).	excluded	previously excluded	previously excluded
Kaminsky, M. A., Gradstein, F. M., Scott, D. B. & Mackinnon, K. D. Neogene benthic foraminifer biostratigraphy and deep-water history of sites 645, 646, and 647, Baffin Bay and Labrador Sea. in Proceedings of the Ocean Drilling Program, Scientific Results 105, 731–756 (1989).	excluded	previously excluded	previously excluded
Kanaya, G. Recolonization of macrozoobenthos on defaunated sediments in a hypertrophic brackish lagoon: Effects of sulfide removal and sediment grain size. Mar. Environ. Res. 95, 81–88 (2014).	excluded	previously excluded	previously excluded
Karakassis, I. & Eleftheriou, A. The continental shelf of Crete: The benthic environment. Mar. Ecol. 19, 263–277 (1998).	excluded	previously excluded	previously excluded
Karakassis, I. Impact of cage farming of fish on the seabed in three Mediterranean coastal areas. ICES J. Mar. Sci. 57, 1462–1471 (2000).	excluded	previously excluded	previously excluded
Karakassis, I., Hatziyanni, E., Tsapakis, M. & Plaiti, W. Benthic recovery following cessation of fish farming: A series of successes and catastrophes. Mar. Ecol. Prog. Ser. 184, 205–218 (1999).	excluded	previously excluded	previously excluded
Karlson, A. M. L., Näslund, J., Rydén, S. B. & Elmgren, R. Polychaete invader enhances resource utilization in a species-poor system. Oecologia 166, 1055–1065 (2011).	excluded	previously excluded	previously excluded
Karlson, K., Rosenberg, R. & Bonsdorff, E. Temporal and spatial large-scale effects of eutrophication and oxygen deficiency on benthic fauna in Scandinavian and Baltic Waters - A Review. Oceanogr. Mar. Biol. An Annu. Rev. 40, 427–489 (2002).	excluded	previously excluded	previously excluded
Karlsson, J., Jonsson, A. & Jansson, M. Bacterioplankton production in lakes along an altitude gradient in the subarctic north of Sweden. Microb. Ecol. 42, 372–382 (2001).	excluded	previously excluded	previously excluded
Karp, M., Seitz, R. & Fabrizio, M. Faunal communities on restored oyster reefs: Effects of habitat complexity and environmental conditions. Mar. Ecol. Prog. Ser. 590, 35–51 (2018).	excluded	previously excluded	previously excluded
Käß, M., Vedenin, A., Hasemann, C., Brandt, A. & Soltwedel, T. Community structure of macrofauna in the deep Fram Strait: A comparison between two bathymetric gradients in ice-covered and ice-free areas. Deep-Sea Res. I 103102 (2019).	included	included	included
Kedra, M., Pabis, K., Gromisz, S. & Wsawski, J. M. Distribution patterns of polychaete fauna in an Arctic fjord (Hornsund, Spitsbergen). Polar Biol. 36, 1463–1472 (2013).	excluded	previously excluded	previously excluded
Kedra, M., Renaud, P. E., Andrade, H., Goszczko, I. & Ambrose, W. G. Benthic community structure, diversity, and productivity in the shallow Barents Sea bank (Svalbard Bank). Mar. Biol. 160, 805–819 (2013).	included	included	included
Keeley, N. B., Forrest, B. M. & Macleod, C. K. Novel observations of benthic enrichment in contrasting flow regimes with implications for marine farm monitoring and management. Mar. Pollut. Bull. 66, 105–116 (2013).	excluded	previously excluded	previously excluded
Kelaher, B. P. & Carlos Castilla, J. Habitat characteristics influence macrofaunal communities in coralline turf more than mesoscale coastal upwelling on the coast of northern Chile. Estuar. Coast. Shelf Sci. 63, 155–165 (2005).	included	excluded	previously excluded
Kellogg, M., Cornwell, J., Owens, M. & Paynter, K. Denitrification and nutrient assimilation on a restored oyster reef. Mar. Ecol. Prog. Ser. 480, 1–19 (2013).	excluded	previously excluded	previously excluded
Kelly, E. L. A. et al. A budget of algal production and consumption by herbivorous fish in an herbivore fisheries management area, Maui, Hawaii. Ecosphere 8, e01899 (2017).	excluded	previously excluded	previously excluded
Kenchington, E. L. R. et al. Effects of experimental otter trawling on benthic assemblages on Western Bank, Northwest Atlantic Ocean. J. Sea Res. 56, 249–270 (2006).	included	included	included
Kenchington, E. L., Kenchington, T. J., Henry, L.-A., Fuller, S. & Gonzalez, P. Multi-decadal changes in the megabenthos of the Bay of Fundy: The effects of fishing. J. Sea Res. 58, 220–240 (2007).	excluded	previously excluded	previously excluded
Kendrick, G. A., Langtry, S., Fitzpatrick, J., Griffiths, R. & Jacoby, C. A. Benthic microalgae and nutrient dynamics in wave-disturbed environments in Marmion Lagoon, western Australia, compared with less disturbed mesocosms. J. Exp. Mar. Bio. Ecol. 228, 83–105 (1998).	excluded	previously excluded	previously excluded
Kenny, A. J. & Rees, H. L. L. The effects of marine gravel extraction on the macrobenthos: Results 2 years post-dredging. Mar. Pollut. Bull. 32, 615–622 (1996).	excluded	previously excluded	previously excluded
Kenny, A. J. & Rees, H. L. The effects of marine gravel extraction on the macrobenthos: Early post-dredging recolonization. Mar. Pollut. Bull. 28, 442–447 (1994).	excluded	previously excluded	previously excluded
Kenny, A. J. et al. Assessing cumulative human activities, pressures, and impacts on North Sea benthic habitats using a biological traits approach. ICES J. Mar. Sci. 75, 1080–1092 (2018).	excluded	previously excluded	previously excluded
Kenworthy, J., Paterson, D. & Bishop, M. Response of benthic assemblages to multiple stressors: Comparative effects of nutrient enrichment and physical disturbance. Mar. Ecol. Prog. Ser. 562, 37–51 (2016).	excluded	previously excluded	previously excluded
Kevin, S. S. & Ernest, F. B. Ammonium retention and whole-stream metabolism in cave streams. Hydrobiologia 482, 31–39 (2002).	excluded	previously excluded	previously excluded
Kevrekidis, T., Gouvis, N. & Koukouras, A. Bionomy of macrobenthic molluscs in Evros delta (North Aegean Sea). Int. Rev. der Gesamten Hydrobiol. 81, 455–468 (1996).	excluded	previously excluded	previously excluded
Kevrekidis, T., Mogias, A. & Gouvis, N. Interannual changes in the composition of the macrobenthic fauna of Drana lagoon (Evros Delta, N. Aegean Sea): Preliminary note. Belgian J. Zool. 130, 101–107 (2000).	included	included	included
Kiko, R., Michels, J., Mizdalski, E., Schnack-Schiel, S. B. & Werner, I. Living conditions, abundance and composition of the metazoan fauna in surface and sub-ice layers in pack ice of the western Weddell Sea during late spring. Deep-Sea Res. II 55, 1000–1014 (2008).	excluded	previously excluded	previously excluded
Kim, H. C. & Montagna, P. A. Implications of Colorado river (Texas, USA) freshwater inflow to benthic ecosystem dynamics: A modeling study. Estuar. Coast. Shelf Sci. 83, 491–504 (2009).	excluded	previously excluded	previously excluded
King, S. E. & Powell, E. N. Influence of adaptive stations in a transect-based sampling design for a multispecies fish survey. Fish. Res. 86, 241–261 (2007).	excluded	previously excluded	previously excluded
Klages, M. The expedition of the research vessel Polarstern to the Arctic in 2009 (ARK-XXIV/2). Reports on Polar Research (2010).	excluded	previously excluded	previously excluded
Klages, M., Deubel, H. & Rachor, E. Organic carbon consumption of the Kara Sea macrozoobenthos: A first assessmsent. in Siberian River Run-off in the Kara Sea: Characterisation, Quantification, Variability, and Environmental Significance (eds. Stein, R., Fahl, K., Fütterer, D. K., Galimov, E. M. & Stepanets, O. V.) 488 pp. (Elsevier, 2003).	included	included	included
Kline, E. R. & Stekoll, M. S. Colonization of mine tailings by marine invertebrates. Mar. Environ. Res. 51, 301–325 (2001).	included	excluded	previously excluded
Kodama, K. et al. Drastic and synchronous changes in megabenthic community structure concurrent with environmental variations in a eutrophic coastal bay. Prog. Oceanogr. 87, 157–167 (2010).	included	included	included
Koivisto, M., Westerbom, M. & Arnkil, A. Quality or quantity: Small-scale patch structure affects patterns of biodiversity in a sublittoral blue mussel community. Aquat. Biol. 12, 261–270 (2011).	included	excluded	previously excluded
Komada, T. et al. Dissolved organic carbon dynamics in anaerobic sediments of the Santa Monica Basin. Geochim. Cosmochim. Acta 110, 253–273 (2013).	excluded	previously excluded	previously excluded
Kominoski, J. S., Rosemond, A. D., Benstead, J. P., Gulis, V. & Manning, D. W. P. Experimental nitrogen and phosphorus additions increase rates of stream ecosystem respiration and carbon loss. Limnol. Oceanogr. 63, 22–36 (2018).	excluded	previously excluded	previously excluded
Komorita, T. et al. Reevaluation of the nutrient mineralization process by infaunal bivalves (Ruditapes philippinarum) in a shallow lagoon in Hokkaido, Japan. J. Exp. Mar. Bio. Ecol. 383, 8–16 (2010).	excluded	previously excluded	previously excluded
Konovalov, D., Renaud, P. E., Berge, J., Voronkov, A. Y. & Cochrane, S. K. J. Contaminants, benthic communities, and bioturbation: Potential for PAH mobilisation in Arctic sediments. Chem. Ecol. 26, 197–208 (2010).	included	excluded	previously excluded
Kools, S. A. E. et al. Assessment of structure and function in metal polluted grasslands using terrestrial model ecosystems. Ecotoxicol. Environ. Saf. 72, 51–59 (2009).	excluded	previously excluded	previously excluded
Kools, S. A. E. et al. Stress responses investigated; application of zinc and heat to terrestrial model ecosystems from heavy metal polluted grassland. Sci. Total Environ. 406, 462–468 (2008).	excluded	previously excluded	previously excluded
Korsun, S. & Hald, M. Modern benthic foraminifera off Novaya Zemlya tidewater glaciers, Russian Arctic. Arct. Alp. Res. 30, 61-77 (1998).	excluded	previously excluded	previously excluded
Korsun, S. Allogromiids in foraminiferal assemblages on the western Eurasian Arctic shelf. J. Foraminifer. Res. 32, 400–413 (2005).	excluded	previously excluded	previously excluded
Koslow, J. et al. Seamount benthic macrofauna off southern Tasmania: Community structure and impacts of trawling. Mar. Ecol. Prog. Ser. 213, 111–125 (2001).	excluded	previously excluded	previously excluded
Kotwicki, L., Grzelak, K., Opaliski, K. & Wslawski, J. M. Total benthic oxygen uptake in two Arctic fjords (Spitsbergen) with different hydrological regimes. Oceanologia 60, 107–113 (2018).	included	included	included
Kotwicki, L., Szymelfenig, M., De Troch, M. & Zajaczkowski, M. Distribution of meiofauna in Kongsfjorden, Spitsbergen. Polar Biol. 27, 661–669 (2004).	included	included	included
Koutsoubas, D. Macrobenthic community structure and disturbance assessment in Gialova Lagoon, Ionian Sea. ICES J. Mar. Sci. 57, 1472–1480 (2000).	excluded	previously excluded	previously excluded
Kramer, M. et al. Antarctic sympagic meiofauna in winter: Comparing diversity, abundance and biomass between perennially and seasonally ice-covered regions. Deep. Res. II 58, 1062–1074 (2011).	excluded	previously excluded	previously excluded
Kraufvelin, P. & Salovius, S. Animal diversity in Baltic rocky shore macroalgae: Can Cladophora glomerata compensate for lost Fucus vesiculosus? Estuar. Coast. Shelf Sci. 61, 369–378 (2004).	excluded	previously excluded	previously excluded
Krause, J., Diesing, M. & Arlt, G. The physical and biological impact of sand extraction: A case study of the western Baltic Sea. J. Coast. Res. 215–226 (2010). doi:10.2112 / SI51-020.1.	excluded	previously excluded	previously excluded
Kristensen, E. et al. Influence of benthic macroinvertebrates on the erodability of estuarine cohesive sediments: Density- and biomass-specific responses. Estuar. Coast. Shelf Sci. 134, 80–87 (2013).	included	excluded	previously excluded
Kröncke, I. & Türkay, M. Structural and functional aspects of the benthic communities in the deep Angola Basin. Mar. Ecol. Prog. Ser. 260, 43–53 (2003).	included	included	included
Kröncke, I. Changes in Dogger Bank macrofauna communities in the 20th century caused by fishing and climate. Estuar. Coast. Shelf Sci. 94, 234–245 (2011).	excluded	previously excluded	previously excluded
Kröncke, I. et al. Different benthic size-compartments and their relationship to sediment chemistry in the deep Eurasian Arctic Ocean. Mar. Ecol. Prog. Ser. 199, 31–41 (2000).	included	included	included
Kröncke, I. Macrobenthos composition, abundance and biomass in the Arctic Ocean along a transect between Svalbard and the Makarov Basin. Polar Biol. 14, 519–529 (1994).	included	included	included
Kröncke, I. Macrofauna communities in the Amundsen Basin, at the Morris Jesup Rise and at the Yermak Plateau (Eurasian Arctic Ocean). Polar Biol. 19, 383–392 (1998).	included	included	included
Kröncke, I. Macrofauna standing stock of the Dogger Bank. A comparison: III. 1950–54 versus 1985–87. A final summary. Helgoländer Meeresuntersuchungen 46, 137–169 (1992).	included	excluded	previously excluded
Kröncke, I., Reiss, H. & Dippner, J. W. Effects of cold winters and regime shifts on macrofauna communities in shallow coastal regions. Estuar. Coast. Shelf Sci. 119, 79–90 (2013).	included	included	included
Kröncke, I., Reiss, H. & Türkay, M. Macro- and megafauna communities in three deep basins of the Southeast Atlantic. Deep-Sea Res. I 81, 25–35 (2013).	included	included	included
Kröncke, I., Stoeck, T., Wieking, G. & Palojärvi, A. Relationship between structural and functional aspects of microbial and macrofaunal communities in different areas of the North Sea. Mar. Ecol. Prog. Ser. 282, 13–31 (2004).	included	included	included
Kröncke, I., Tan, T. L. & Stein, R. High benthic bacteria standing stock in deep Arctic basins. Polar Biol. 14, 423–428 (1994).	excluded	previously excluded	previously excluded
Kröncke, I., Türkay, M. & Fiege, D. Macrofauna communities in the eastern Mediterranean deep sea. Mar. Ecol. 24, 193–216 (2003).	included	included	included
Kube, J., Powilleit, M. & Warzocha, J. The importance of hydrodynamic processes and food availability for the structure of macrofauna assemblages in the Pomeranian Bay (Southern Baltic Sea). Arch. für Hydrobiol. 138, 213–228 (1996).	excluded	previously excluded	previously excluded
Kuparinen, J., Leonardsson, K., Mattila, J. & Wikner, J. Food web structure and function in the Gulf of Bothnia, the Baltic Sea. Ambio 8, 13–21 (1996).	excluded	previously excluded	previously excluded
La Rosa, T., Mirto, S., Mazzola, A. & Danovaro, R. Differential responses of benthic microbes and meiofauna to fish-farm disturbance in coastal sediments. Environ. Pollut. 112, 427–434 (2001).	included	included	included
Laakso J. & Setala H. Population-and ecosystem-level effects of predation on microbial-feeding nematodes. Oecologia 120, 279–286 (1999).	excluded	previously excluded	previously excluded
Labrune, C. et al. Assessment of soft-bottom polychaete assemblages in the Gulf of Lions (NW Mediterranean) based on a mesoscale survey. Estuar. Coast. Shelf Sci. 71, 133–147 (2007).	excluded	previously excluded	previously excluded
Labrune, C., Grémare, A., Guizien, K. & Amouroux, J. M. Long-term comparison of soft bottom macrobenthos in the Bay of Banyuls-sur-Mer (north-western Mediterranean Sea): A reappraisal. J. Sea Res. 58, 125–143 (2007).	included	included	included
Laima, M. et al. The influence of long emersion on biota, ammonium fluxes and nitrification in intertidal sediments of Marennes-Oléron Bay, France. Mar. Environ. Res. 53, 381–402 (2002).	excluded	previously excluded	previously excluded
Lampadariou, N. & Eleftheriou, A. Seasonal dynamics of meiofauna from the oligotrophic continental shelf of Crete (Aegean Sea, eastern Mediterranean). J. Exp. Mar. Bio. Ecol. 502, 91–104 (2018).	included	included	included
Lampadariou, N. & Tselepides, A. Spatial variability of meiofaunal communities at areas of contrasting depth and productivity in the Aegean Sea (NE Mediterranean). Prog. Oceanogr. 69, 19–36 (2006).	included	included	included
Lampadariou, N., Akoumianaki, I. & Karakassis, I. Use of the size fractionation of the macrobenthic biomass for the rapid assessment of benthic organic enrichment. Ecol. Indic. 8, 729–742 (2008).	included	excluded	previously excluded
Lampadariou, N., Karakassis, I. & Pearson, T. H. Cost/benefit analysis of a benthic monitoring programme of organic benthic enrichment using different sampling and analysis methods. Mar. Pollut. Bull. 50, 1606–1618 (2005).	excluded	previously excluded	previously excluded
Lampadariou, N., Sevastou, K., Podaras, D. & Tselepides, A. Insights into the benthic communities response to the inflow of Black Sea mesotrophic waters in the North Aegean Sea. Cont. Shelf Res. 149, 162–173 (2017).	included	included	included
Lampadariou, N., Tselepides, A. & Hatziyanni, E. Deep-sea meiofaunal and foraminiferal communities along a gradient of primary productivity in the eastern Mediterranean Sea. Sci. Mar. 73, 337–345 (2009).	excluded	previously excluded	previously excluded
Lampitt, R. S. Physical oceanography measured on water bottle samples during DISCOVERY cruise D217. (2013). PANGAEA. doi:10.1594/PANGAEA.806002.	excluded	previously excluded	previously excluded
Lange, G. et al. The role of invasive marine plants for macrofauna nutrition in the Wadden Sea. J. Exp. Mar. Bio. Ecol. 512, 1–11 (2019).	excluded	previously excluded	previously excluded
Langhamer, O. Effects of wave energy converters on the surrounding soft-bottom macrofauna (West coast of Sweden). Mar. Environ. Res. 69, 374–381 (2010).	excluded	previously excluded	previously excluded
Langlet, D. et al. Foraminiferal species responses to in situ, experimentally induced anoxia in the Adriatic Sea. Biogeosciences 11, 1775–1797 (2014).	excluded	previously excluded	previously excluded
Langlet, D. et al. Foraminiferal survival after long-term in situ experimentally induced anoxia. Biogeosciences 10, 7463–7480 (2013).	excluded	previously excluded	previously excluded
Langlois, T. J., Anderson, M. J. & Babcock, R. C. Reef-associated predators influence adjacent soft-sediment communities. Ecology 86, 1508–1519 (2005).	excluded	previously excluded	previously excluded
Langtry, S. K. & Jacoby, C. A. Fish and decapod crustaceans inhabiting drifting algae in Jervis Bay, New South Wales. Austral Ecol. 21, 264–271 (1996).	excluded	previously excluded	previously excluded
Lavaleye, M. S. S., Duineveld, G. C. A., Berghuis, E. M., Kok, A. & Witbaard, R. A comparison between the megafauna communities on the N. W. Iberian and Celtic continental margins - effects of coastal upwelling? Prog. Oceanogr. 52, 459–476 (2002).	included	included	included
Lawless, A. S. & Seitz, R. D. Effects of shoreline stabilization and environmental variables on benthic infaunal communities in the Lynnhaven River System of Chesapeake Bay. J. Exp. Mar. Bio. Ecol. 457, 41–50 (2014).	excluded	previously excluded	previously excluded
Le Bris, H. & Glémarec, M. Marine and brackish ecosystems of South Brittany (Lorient and Vilaine Bays) with particular reference to the effect of the turbidity maxima. Estuar. Coast. Shelf Sci. 42, 737–753 (1996).	excluded	previously excluded	previously excluded
Le Gall, S., Hassen, M. & Le Gall, P. Ingestion of a bacterivorous ciliate by the oyster Crassostrea gigas: Protozoa as a trophic link between picoplankton and benthic suspension-feeders. Mar. Ecol. Prog. Ser. 152, 301–306 (1997).	excluded	previously excluded	previously excluded
Lebrato, M. & Jones, D. O. B. Mass deposition event of Pyrosoma atlanticum carcasses off Ivory Coast (West Africa). Limnol. Oceanogr. 54, 1197–1209 (2009).	excluded	previously excluded	previously excluded
Lebrato, M. et al. Global contribution of echinoderms to the marine carbon cycle: A re-assessment of the oceanic CaCO3 budget and the benthic compartments. Ecol. Monogr. 80, 441–467 (2009).	excluded	previously excluded	previously excluded
Lebrato, M. et al. Sinking jelly-carbon unveils potential environmental variability along a continental margin. PLoS One 8, e82070 (2013).	excluded	previously excluded	previously excluded
LeBris, H. & Glemarec, M. Macrozoobenthic communities of an oxygen under-saturated coastal ecosystem: The Bay of Vilaine (Southern Brittany). Oceanol. Acta 18, 573–581 (1995).	excluded	previously excluded	previously excluded
Leduc, D. & Pilditch, C. A. Effect of a physical disturbance event on deep-sea nematode community structure and ecosystem function. J. Exp. Mar. Bio. Ecol. 440, 35–41 (2013).	excluded	previously excluded	previously excluded
Leduc, D. & Probert, P. K. Small-scale effect of intertidal seagrass (Zostera muelleri) on meiofaunal abundance, biomass, and nematode community structure. J. Mar. Biol. Assoc. United Kingdom 91, 579–591 (2011).	included	included	included
Leduc, D. & Rowden, A. A. Nematode communities in sediments of the Kermadec Trench, Southwest Pacific Ocean. Deep-Sea Res. I 134, 23–31 (2018).	included	included	included
Leduc, D. et al. Comparison between infaunal communities of the deep floor and edge of the Tonga Trench: Possible effects of differences in organic matter supply. Deep-Sea Res. I 116, 264–275 (2016); Leduc, D. & Rowden, A. A. Not to be sneezed at: Does pollen from forests of exotic pine affect deep oceanic trench ecosystems? Ecosystems 21, 237–247 (2018).	included	included	included
Leduc, D. et al. Unimodal relationship between biomass and species richness of deep-sea nematodes: Implications for the link between productivity and diversity. Mar. Ecol. Prog. Ser. 454, 53–64 (2012).	included	excluded	previously excluded
Leduc, D. et al. Unusually high food availability in Kaikoura Canyon linked to distinct deep-sea nematode community. Deep-Sea Res. II 104, 310–318 (2014).	excluded	previously excluded	previously excluded
Leduc, D., Pilditch, C. A. & Nodder, S. D. Partitioning the contributions of mega-, macro- and meiofauna to benthic metabolism on the upper continental slope of New Zealand: Potential links with environmental factors and trawling intensity. Deep-Sea Res. I 108, 1–12 (2016).	included	included	included
Leduc, D., Probert, P. K. & Nodder, S. D. Influence of mesh size and core penetration on estimates of deep-sea nematode abundance, biomass, and diversity. Deep-Sea Res. I 57, 1354–1362 (2010).	included	excluded	previously excluded
Leduc, D., Probert, P. K., Berkenbusch, K., Nodder, S. D. & Pilditch, C. A. Abundance of small individuals influences the effectiveness of processing techniques for deep-sea nematodes. Deep-Sea Res. I 57, 1363–1371 (2010).	excluded	previously excluded	previously excluded
Lee, L.-H., Hsieh, L.-Y. & Lin, H.-J. In situ production and respiration of the benthic community during emersion on subtropical intertidal sandflats. Mar. Ecol. Prog. Ser. 441, 33–47 (2011).	included	included	included
Lee, S. Y. The effect of mangrove leaf litter enrichment on macrobenthic colonization of defaunated sandy substrates. Estuar. Coast. Shelf Sci. 49, 703–712 (1999).	excluded	previously excluded	previously excluded
Lee, W. J. & Patterson, D. J. Abundance and biomass of heterotrophic flagellates, and factors controlling their abundance and distribution in sediments of Botany Bay. Microb. Ecol. 43, 467–481 (2002).	excluded	previously excluded	previously excluded
Lei, Y., Stumm, K., Volkenborn, N., Wickham, S. A. & Berninger, U.-G. Impact of Arenicola marina (Polychaeta) on the microbial assemblages and meiobenthos in a marine intertidal flat. Mar. Biol. 157, 1271–1282 (2010).	excluded	previously excluded	previously excluded
Lei, Y.-L., Stumm, K., Wickham, S. A. & Berninger, U.-G. Distributions and biomass of benthic ciliates, foraminifera and amoeboid protists in marine, brackish, and freshwater sediments. J. Eukaryot. Microbiol. 61, 493–508 (2014).	excluded	previously excluded	previously excluded
Lessard, J. A. L., Merritt, R. W. & Berg, M. B. Investigating the effect of marine-derived nutrients from spawning salmon on macroinvertebrate secondary production in southeast Alaskan streams. J. North Am. Benthol. Soc. 28, 683–693 (2009).	excluded	previously excluded	previously excluded
Levin, L. A. Ecology of cold seep sediments: Interactions of fauna with flow, chemistry and microbes. Oceanogr. Mar. Biol. 43, 1–46 (2005).	excluded	previously excluded	previously excluded
Levin, L. A. et al. Benthic processes on the Peru margin: A transect across the oxygen minimum zone during the 1997 – 98 El Niño. Prog. Oceanogr. 53, 1–27 (2002).	included	included	included
Levin, L. A. et al. Spatial heterogeneity of macrofauna at northern California methane seeps: Influence of sulfide concentration and fluid flow. Mar. Ecol. Prog. Ser. 265, 123–139 (2003).	excluded	previously excluded	previously excluded
Levin, L. A., Gage, J. D., Martin, C. & Lamont, P. A. Macrobenthic community structure within and beneath the oxygen minimum zone, NW Arabian Sea. Deep-Sea Res. II 47, 189–226 (2000).	included	included	included
Levin, L. A., Mendoza, G. F., Konotchick, T. & Lee, R. Macrobenthos community structure and trophic relationships within active and inactive Pacific hydrothermal sediments. Deep-Sea Res. II 56, 1632–1648 (2009).	included	included	included
Levin, L. A., Whitcraft, C. R., Mendoza, G. F., Gonzalez, J. P. & Cowie, G. Oxygen and organic matter thresholds for benthic faunal activity on the Pakistan margin oxygen minimum zone (700-1100 m). Deep-Sea Res. II 56, 449–471 (2009).	excluded	previously excluded	previously excluded
Li, J., Vincx, M. & Herman, P. M. J. A model of nematode dynamics in the Westerschelde Estuary. Ecol. Modell. 90, 271–284 (1996).	excluded	previously excluded	previously excluded
Li, J., Vincx, M. & Herman, P. M. J. Carbon flows through meiobenthic nematodes in the Westerschelde estuary. Fundam. Appl. Nematol. 20, 487–494 (1997).	excluded	previously excluded	previously excluded
Li, L., Pala, F., Jiang, M., Krahforst, C. & Wallace, G. T. Three-dimensional modeling of Cu and Pb distributions in Boston Harbor, Massachusetts and Cape Cod Bays. Estuar. Coast. Shelf Sci. 88, 450–463 (2010).	excluded	previously excluded	previously excluded
Li, Y., Li, J., Zheng, C. & Cao, Z. Effects of organic, low input, conventional management practices on soil nematode community under greenhouse conditions. Acta Agric. Scand. Sect. B Soil Plant Sci. 64, 360–371 (2014).	excluded	previously excluded	previously excluded
Liao, J. X., Chen, G. M., Chiou, M. Da, Jan, S. & Wei, C.-L. Internal tides affect benthic community structure in an energetic submarine canyon off SW Taiwan. Deep-Sea Res. I 125, 147–160 (2017).	excluded	previously excluded	previously excluded
Liao, J. X., Yeh, H.-M. & Mok, H.-K. Meiofaunal communities in a tropical seagrass bed and adjacent unvegetated sediments with note on sufficient sample size for determining local diversity indices. Zool. Stud. 54, 14 (2015).	excluded	previously excluded	previously excluded
Liao, Y. et al. Influence of two non-indigenous plants on intertidal macrobenthic communities in Ximen Island Special Marine Protected Area, China. Ecol. Eng. 112, 96–104 (2018).	included	included	included
Lillebø, A. I., Pardal, M. Â. & Marques, J. C. Population structure, dynamics and production of Hydrobia ulvae (Pennant) (Mollusca: Prosobranchia) along an eutrophication gradient in the Mondego estuary (Portugal). Acta Oecologica 20, 289–304 (1999).	excluded	previously excluded	previously excluded
Lin, H. et al. Spatial variability of macrobenthic production in the Bering Sea. Polar Biol. 42, 449–460 (2019).	included	excluded	previously excluded
Link, H., Piepenburg, D. & Archambault, P. Are hotspots always hotspots? The relationship between diversity, resource and ecosystem functions in the Arctic. PLoS One 8, 1–18 (2013).	included	included	included
Lins, L. et al. The link between meiofauna and surface productivity in the Southern Ocean. Deep-Sea Res. II 108, 60–68 (2014).	included	excluded	previously excluded
Linse, K., Walker, L. J. & Barnes, D. K. A. Biodiversity of echinoids and their epibionts around the Scotia Arc, Antarctica. Antarct. Sci. 20, 227–244 (2008).	excluded	previously excluded	previously excluded
Liu, G., Li, W. T. & Zhang, X. Assessment of the benthic macrofauna in an artificial shell reef zone in Shuangdao Bay, Yellow Sea. Mar. Pollut. Bull. 114, 778–785 (2017).	included	excluded	previously excluded
Liu, X. et al. Quantitative distribution and functional groups of intertidal macrofaunal assemblages in Fildes Peninsula, King George Island, South Shetland Islands, Southern Ocean. Mar. Pollut. Bull. 99, 284–291 (2015).	included	included	included
Liu, Z. et al. Macrobenthic community characteristics and ecological health of a constructed intertidal oyster reef in the Yangtze Estuary, China. Mar. Pollut. Bull. 135, 95–104 (2018).	excluded	previously excluded	previously excluded
Lizarralde, Z., Pittaluga, S., Albarracin, T. & Perroni, M. Population dynamics and secondary production of Darina solenoides (Bivalvia: Mactridae) in the Río Gallegos Estuary, southern Patagonia. Lat. Am. J. Aquat. Res. 46, 411–415 (2018).	excluded	previously excluded	previously excluded
Lochte, K., Boetius, A., Gebruk, A.V. et al. Atlantic data base for exchange processes at the deep sea floor (ADEPD). Data collected and published through EU-project ADEPD (MAS3-CT97-0126-ADEPD) 1998/99, Institute for Baltic Sea Research, Warnemünde, Germany (2000).	included	included	included
Lohrer, A. M., Townsend, M., Rodil, I. F., Hewitt, J. E. & Thrush, S. F. Detecting shifts in ecosystem functioning: The decoupling of fundamental relationships with increased pollutant stress on sandflats. Mar. Pollut. Bull. 64, 2761–2769 (2012).	excluded	previously excluded	previously excluded
Lombardi, C. et al. Influence of seawater temperature on growth bands, mineralogy and carbonate production in a bioconstructional bryozoan. Facies 54, 333–342 (2008).	excluded	previously excluded	previously excluded
Lomovasky, B. J., Firstater, F. N., Salazar, A. G., Mendo, J. & Iribarne, O. O. Macrobenthic community assemblage before and after the 2007 tsunami and earthquake at Paracas Bay, Peru. J. Sea Res. 65, 205–212 (2011).	excluded	previously excluded	previously excluded
Lopes dos Santos, R. A. et al. Abrupt vegetation change after the Late Quaternary megafaunal extinction in southeastern Australia. Nat. Geosci. 6, 627–631 (2013).	excluded	previously excluded	previously excluded
Losi, V. et al. Nematode biomass and allometric attributes as indicators of environmental quality in a Mediterranean harbour (Ligurian Sea, Italy). Ecol. Indic. 30, 80–89 (2013).	included	excluded	previously excluded
Lotze, H. K., Worm, B., Molis, M. & Wahl, M. Effects of UV radiation and consumers on recruitment and succession of a marine macrobenthic community. Mar. Ecol. Prog. Ser. 243, 57–66 (2002).	excluded	previously excluded	previously excluded
Louati, H. et al. Biostimulation as an attractive technique to reduce phenanthrene toxicity for meiofauna and bacteria in lagoon sediment. Environ. Sci. Pollut. Res. 21, 3670–3679 (2014).	excluded	previously excluded	previously excluded
Louati, H. et al. The roles of biological interactions and pollutant contamination in shaping microbial benthic community structure. Chemosphere 93, 2535–2546 (2013).	excluded	previously excluded	previously excluded
Loubere, P., Gary, A. & Lagoe, M. Generation of the benthic foraminiferal assemblage: Theory and preliminary data. Mar. Micropaleontol. 20, 165–181 (1993).	excluded	previously excluded	previously excluded
Lovvorn, J. et al. Projecting the effects of climate-driven changes in organic matter supply on benthic food webs in the northern Bering Sea. Mar. Ecol. Prog. Ser. 548, 11–30 (2016).	excluded	previously excluded	previously excluded
Lowry, R. K., Hughes, J. & Robjant, M. (1999): LOIS Shelf Edge Study Data Set. Natural Environmental Research Council, published by British Oceanographic Data Center, Bidston Observatory, Birkenhead, Merseyside (2 CD-ROM).	excluded	previously excluded	previously excluded
Lui, K. K. Y., Ng, J. S. S. & Leung, K. M. Y. Spatio-temporal variations in the diversity and abundance of commercially important Decapoda and Stomatopoda in subtropical Hong Kong waters. Estuar. Coast. Shelf Sci. 72, 635–647 (2007).	excluded	previously excluded	previously excluded
Maar, M., Timmermann, K., Petersen, J. K., Gustafsson, K. E. & Storm, L. M. A model study of the regulation of blue mussels by nutrient loadings and water column stability in a shallow estuary, the Limfjorden. J. Sea Res. 64, 322–333 (2010).	excluded	previously excluded	previously excluded
Macdonald, I. R., Bluhm, B. A., Iken, K., Gagaev, S. & Strong, S. Benthic macrofauna and megafauna assemblages in the Arctic deep-sea Canada Basin. Deep. Res. II 57, 136–152 (2010); Bluhm, B. A. HLY-05-02 Macrofauna Data. (2013). Version 1.0. UCAR/NCAR - Earth Observing Laboratory. doi:10.5065/D6GB223N. Accessed: May 10, 2019.	included	included	included
Macdonald, T. A., Burd, B. & van Roodselaar, A. Facultative feeding and consistency of trophic structure in marine soft-bottom macrobenthic communities. Mar. Ecol. Prog. Ser. 445, 129–140 (2012).	excluded	previously excluded	previously excluded
Macdonald, T. A., Burd, B. J. & van Roodselaar, A. Size structure of marine soft-bottom macrobenthic communities across natural habitat gradients: Implications for productivity and ecosystem function. PLoS One 7, e40071 (2012).	excluded	previously excluded	previously excluded
Maciolek-Blake, N., Grassle, J. F. & Neff, J. M. Georges Bank benthic infauna monitoring program: Final report for the third year of sampling. Vol. 2. Final Report. (1985).	included	included	included
Mackensen, A., Schumacher, S., Radke, J. & Schmidt, D. Microhabitat preferences and stable carbon isotopes of endobenthic foraminifera: Clue to quantitative reconstruction of oceanic new production? Mar. Micropaleontol. 40, 233–258 (2000).	excluded	previously excluded	previously excluded
MacLaren Atlantic Limited. Report on Cat Arm Marine Ecology Study. Report to Newfoundland and Labradory Hydro (1978).	included	included	included
Magni, P. Biological benthic tools as indicators of coastal marine ecosystems health. Chem. Ecol. 19, 363–372 (2003).	excluded	previously excluded	previously excluded
Magni, P., Montani, S., Takada, C. & Tsutsumi, H. Temporal scaling and relevance of bivalve nutrient excretion on a tidal flat of the Seto Inland Sea, Japan. Mar. Ecol. Prog. Ser. 198, 139–155 (2000).	excluded	previously excluded	previously excluded
Mahmoudi, E., Beyrem, H. & Aissa, P. Free-living nematodes communities, indicators of anthropogenic degree in the Bou Ghrara lagoon (Tunisia). Vie Milieu (2003).	excluded	previously excluded	previously excluded
Mahmoudi, N. et al. Microbial community composition and diversity in Caspian Sea sediments. FEMS Microbiol. Ecol. 91, 1–11 (2015).	excluded	previously excluded	previously excluded
Majdi, N., Michiels, I. C. & Traunspurger, W. Resource depletion affects the structure of an experimental benthic food web. Limnologica 59, 99–108 (2016).	excluded	previously excluded	previously excluded
Majdi, N., Tackx, M., Traunspurger, W. & Buffan-Dubau, E. Feeding of biofilm-dwelling nematodes examined using HPLC-analysis of gut pigment contents. Hydrobiologia 680, 219–232 (2012).	excluded	previously excluded	previously excluded
Majdi, N., Traunspurger, W., Richardson, J. S. & Lecerf, A. Small stonefly predators affect microbenthic and meiobenthic communities in stream leaf packs. Freshw. Biol. 60, 1930–1943 (2015).	excluded	previously excluded	previously excluded
Mäkelä, A., Witte, U. & Archambault, P. Benthic macroinfaunal community structure, resource utilisation and trophic relationships in two Canadian Arctic Archipelago polynyas. PLoS One 12, e0183034 (2017); Mäkelä, A., Witte, U. & Archambault, P. Ice algae versus phytoplankton: Resource utilization by Arctic deep-sea macroinfauna revealed through isotope labelling experiments. Mar. Ecol. Prog. Ser.…	included	included	included
Manini, E., Fiordelmondo, C., Gambi, C., Pusceddu, A. & Danovaro, R. Benthic microbial loop functioning in coastal lagoons: A comparative approach. Oceanol. Acta 26, 27–38 (2003).	excluded	previously excluded	previously excluded
Marcelina, Z., Adam, S. & Pierre, R. Spatial and temporal variability of organic matter sources and food web structure across benthic habitats in a low diversity system (southern Baltic Sea). J. Sea Res. 141, 47–60 (2018).	excluded	previously excluded	previously excluded
Marcon, Y. et al. Megafaunal distribution and assessment of total methane and sulfide consumption by mussel beds at Menez Gwen hydrothermal vent, based on geo-referenced photomosaics. Deep-Sea Res. I 75, 93–109 (2013).	excluded	previously excluded	previously excluded
Maria, T. F. et al. Is the vertical distribution of meiofauna similar in two contrasting microhabitats? A case study of a macrotidal sandy beach. J. Exp. Mar. Bio. Ecol. 502, 39–51 (2018).	excluded	previously excluded	previously excluded
Marinelli, R., Lovell, C., Wakeham, S., Ringelberg, D. & White, D. Experimental investigation of the control of bacterial community composition in macrofaunal burrows. Mar. Ecol. Prog. Ser. 235, 1–13 (2002).	excluded	previously excluded	previously excluded
Marín-Guirao, L., Cesar, A., Marín, A., Lloret, J. & Vita, R. Establishing the ecological quality status of soft-bottom mining-impacted coastal water bodies in the scope of the Water Framework Directive. Mar. Pollut. Bull. 50, 374–387 (2005).	excluded	previously excluded	previously excluded
Marlec Limited. Strait of Canso/ Chedabucto Dump Site Characterization and Designation. Report to Environmental Canada, Environment Protection Service, Atlantic Region (1984).	included	included	included
Massé, C. et al. Bacterial and macrofaunal communities in the sediments of the West Gironde Mud Patch, Bay of Biscay (France). Estuar. Coast. Shelf Sci. 179, 189–200 (2016).	included	included	included
Masse, H. L. The carbonates associated with littoral fine sand macrofauna in the northwestern Mediterranean Sea. Oceanol. Acta 22, 413–420 (1999).	included	included	included
Materatski, P., Ribeiro, R., Moreira-Santos, M., Sousa, J. P. & Adão, H. Nematode biomass and morphometric attributes as descriptors during a major Zostera noltii collapse. Mar. Biol. 165, 24 (2018).	excluded	previously excluded	previously excluded
Matthews-Cascon, H. et al. Marine benthic communities affected by the Doce River (southwestern Atlantic): Baseline before a mining disaster. Mar. Pollut. Bull. 135, 1000–1006 (2018).	excluded	previously excluded	previously excluded
Maurer, D. & Leathem, W. Ecological distribution of polychaetous annelids of Georges Bank. (1980).	included	included	included
Maurer, D., Robertson, G. & Gerlinger, T. Long-term temporal and spatial fluctuations of soft bottom infaunal invertebrates associated with an ocean outfall from the San Pedro shelf, California. Int. Rev. der ges. Hydrobiol. 78, 535–555 (1993).	included	included	included
Max, L., Hamilton, S., Gaines, S. & Warner, R. Benthic processes and overlying fish assemblages drive the composition of benthic detritus on a central Pacific coral reef. Mar. Ecol. Prog. Ser. 482, 181–195 (2013).	excluded	previously excluded	previously excluded
Maximov, A. A., Golubkov, S. M. & Petukhov, V. A. Distribution of energy flow in bottom community between different size groups of zoobenthos (using the example of Neva Bay). Inl. Water Biol. 7, 372–380 (2014).	excluded	previously excluded	previously excluded
Mayor, D. J., Gray, N. B., Elver-Evans, J., Midwood, A. J. & Thornton, B. Metal-macrofauna interactions determine microbial community structure and function in copper contaminated sediments. PLoS One 8, e64940 (2013).	excluded	previously excluded	previously excluded
Mazlumyan, S. A. & Kiseleva, M. I. Macrobenthos of Karadag Reserve Area in 1981, sand biotopes (Southeastern Crimea). (2018). PANGAEA. doi:10.1594/PANGAEA.889859.	included	included	included
Mazlumyan, S. A. & Mikhailova, T. V. Macrobenthos of the Sudak shelf in 1990. (2017). PANGAEA. doi:10.1594/PANGAEA.883831.	included	included	included
Mazlumyan, S. A., Boltacheva, N. & Revkov, N. K. Macrobenthos of Karadag Reserve Area in 2008, sand biotopes (Southeastern Crimea). (2018). PANGAEA. doi:10.1594/PANGAEA.889895.	included	included	included
Mazurkiewicz, M., Górska, B., Jankowska, E. & Wodarska-Kowalczuk, M. Assessment of nematode biomass in marine sediments: A semi-automated image analysis method. Limnol. Oceanogr. Methods 14, 816–827 (2016).	included	excluded	previously excluded
McClain, C. R., Lundsten, L., Barry, J. & DeVogelaere, A. Assemblage structure, but not diversity or density, change with depth on a Northeast Pacific seamount. Mar. Ecol. 31, 14–25 (2010).	excluded	previously excluded	previously excluded
McClanahan, T. R., Muthiga, N. A., Kamukuru, A. T., Machano, H. & Kiambo, R. W. The effects of marine parks and fishing on coral reefs of northern Tanzania. Biol. Conserv. 89, 161–182 (1999).	excluded	previously excluded	previously excluded
McHenry, J., Steneck, R. S. & Brady, D. C. Abiotic proxies for predictive mapping of nearshore benthic assemblages: Implications for marine spatial planning. Ecol. Appl. 27, 603–618 (2017).	excluded	previously excluded	previously excluded
McLachlan, A. & Dorvlo, A. Global patterns in sandy beach macrobenthic communities. J. Coast. Res. 214, 674–687 (2005).	excluded	previously excluded	previously excluded
McLusky, D. S., Desprez, M., Elkaim, B. & Duhamel, S. The inner estuary of the Baie de Somme. Estuar. Coast. Shelf Sci. 38, 313–318 (1994).	excluded	previously excluded	previously excluded
McMahon, K. W. et al. Benthic community response to ice algae and phytoplankton in Ny Ålesund, Svalbard. Mar. Ecol. Prog. Ser. 310, 1–14 (2006).	included	included	included
McQuaid, K. A. & Griffiths, C. L. Alien reef-building polychaete drives long-term changes in invertebrate biomass and diversity in a small, urban estuary. Estuar. Coast. Shelf Sci. 138, 101–106 (2014).	included	included	included
Meadows, A. S., Ingels, J., Widdicombe, S., Hale, R. & Rundle, S. D. Effects of elevated CO2 and temperature on an intertidal meiobenthic community. J. Exp. Mar. Bio. Ecol. 469, 44–56 (2015).	excluded	previously excluded	previously excluded
Mecho, A., Fernandez-Arcaya, U., Ramirez-Llodra, E., Aguzzi, J. & Company, J. B. Reproductive biology of the seastar Ceramaster grenadensis from the deep north-western Mediterranean Sea. J. Mar. Biol. Assoc. United Kingdom 95, 805–815 (2015).	excluded	previously excluded	previously excluded
Mehring, A. S. et al. Contribution of surface leaf-litter breakdown and forest composition to benthic oxygen demand and ecosystem respiration in a South Georgia blackwater river. Freshw. Sci. 33, 377–389 (2014).	excluded	previously excluded	previously excluded
Meire, P. M., Schekkerman, H. & Meininger, P. L. Consumption of benthic invertebrates by waterbirds in the Oosterschelde estuary, SW Netherlands. Hydrobiologia 282/283, 525–546 (1994).	excluded	previously excluded	previously excluded
Méléder, V. et al. Spatio-temporal changes in microphytobenthos structure analysed by pigment composition in a macrotidal flat (Bourgneuf Bay, France). Mar. Ecol. Prog. Ser. 297, 83–99 (2005).	excluded	previously excluded	previously excluded
Mendonça, V. M., Raffaelli, D. G. & Boyle, P. R. Interactions between shorebirds and benthic invertebrates at Culbin Sands lagoon, NE Scotland: Effects of avian predation on their prey community density and structure. Sci. Mar. 71, 579–591 (2008).	included	included	included
Mendonça, V. M., Raffaelli, D. G., Boyle, P. R. & Emes, C. Trophodynamics in a shallow lagoon off northwestern Europe (Culbin Sands, Moray Firth): Spatial and temporal variability of epibenthic communities, their diets, and consumption efficiency. Zool. Stud. 48, 196–214 (2009).	excluded	previously excluded	previously excluded
Mendonça, V. M., Raffaelli, D. G., Boyle, P. R. & Hoskins, S. Spatial and temporal characteristics of benthic invertebrate communities at Culbin Sands lagoon, Moray Firth, NE Scotland, and impacts of the disturbance of cockle harvesting. Sci. Mar. 72, 265–278 (2008).	included	included	included
Meng, Z., Xu, K. & Lei, Y. Community composition, distribution, and contribution of microbenthos in offshore sediments from the Yellow Sea. Cont. Shelf Res. 31, 1437–1446 (2011).	excluded	previously excluded	previously excluded
Meng, Z., Xu, K., Dai, R. & Lei, Y. Ciliate community structure, diversity and trophic role in offshore sediments from the Yellow Sea. Eur. J. Protistol. 48, 73–84 (2012).	excluded	previously excluded	previously excluded
MESPP. Time series of biomass of benthos groups from 1994-05 to 1995-09 in the Cretan Sea from the Mediterranean Forcasting System Pilot Project. (2008). PANGAEA. doi:10.1594/PANGAEA.686774.	excluded	previously excluded	previously excluded
Mestdagh, S. unpublished (2019).	included	included	included
Metzger, E. et al. Artificially induced migration of redox layers in a coastal sediment from the northern Adriatic. Biogeosciences 11, 2211–2224 (2014).	excluded	previously excluded	previously excluded
Mevenkamp, L. et al. Impaired short-term functioning of a benthic community from a deep Norwegian fjord following deposition of mine tailings and sediments. Front. Mar. Sci. 4, 1–16 (2017).	included	included	included
Meyer, J. L. & Wallace, J. B. Leaf litter as a source of dissolved organic carbon in streams. Ecosystems 1, 240–249 (1998).	excluded	previously excluded	previously excluded
Meyer, J. L. The microbial loop in flowing waters. Microb. Ecol. 28, 195–199 (1994).	excluded	previously excluded	previously excluded
Meyer, J., Nehmer, P., Moll, A. & Kröncke, I. Shifting southeastern North Sea macrofauna community structure since 1986: A response to de-eutrophication and regionally decreasing food supply? Estuar. Coast. Shelf Sci. 213, 115–127 (2018).	excluded	previously excluded	previously excluded
Meyer-Reil, L.-A. Microbial life in sedimentary biofilms - the challenge to microbial ecologists. Mar. Ecol. Prog. Ser. 112, 303–311 (1994).	excluded	previously excluded	previously excluded
Michaud, B. J. Composition and production of macrobenthic invertebrate communities and food resources of the American lobster, Homarus americanus, along the Atlantic coast of Nova Scotia. Dalhousie University (1980).	included	included	included
Middelburg, J. J. et al. The fate of intertidal microphytobenthos carbon: An in situ 13C-labeling study. Limnol. Oceanogr. 45, 1224–1234 (2000).	included	included	included
Mikola, J. & Sulkava, P. Responses of microbial-feeding nematodes to organic matter distribution and predation in experimental soil habitat. Soil Biol. Biochem. 33, 811–817 (2001).	excluded	previously excluded	previously excluded
Miljutin, D. M., Miljutina, M. A. & Messié, M. Changes in abundance and community structure of nematodes from the abyssal polymetallic nodule field, tropical Northeast Pacific. Deep-Sea Res. I 106, 126–135 (2015).	excluded	previously excluded	previously excluded
Miller, R., Reed, D. & Brzezinski, M. Community structure and productivity of subtidal turf and foliose algal assemblages. Mar. Ecol. Prog. Ser. 388, 1–11 (2009).	included	included	included
Millet, B. & Guelorget, O. Spatial and seasonal variability in the relationships between benthic communities and physical environment in a lagoon ecosystem. Mar. Ecol. Prog. Ser. 108, 161–174 (1994).	excluded	previously excluded	previously excluded
Mills, E. L. & Fournier, R. O. Fish production and the marine ecosystems of the Scotian Shelf, eastern Canada. Mar. Biol. 54, 101–108 (1979).	included	excluded	previously excluded
Min, W.-G., Kim, D., Rho, H. S., Chi, S. B. & Son, S.-K. Distribution and variability of the meiobenthic assemblages near the Korean polymetallic nodule claim area of the Clarion-Clipperton Fracture Zone (subequatorial NE Pacific). Ocean Sci. J. 53, 315–336 (2018).	included	included	included
Ministery of Infrastructure and Environment, The Netherlands. Dutch long term monitoring of macrobenthos in the Dutch Continental Economical Zone of the North Sea (2018).	included	included	included
Mirto, S. et al. Meiofauna and benthic microbial biomass in a semi-enclosed Mediterranean marine system (Stagnone of Marsala, Italy). Chem. Ecol. 20, 387–396 (2004).	included	excluded	previously excluded
Mirto, S. et al. Nematode assemblage response to fish-farm impact in vegetated (Posidonia oceanica) and non-vegetated habitats. Aquac. Environ. Interact. 5, 17–28 (2014).	excluded	previously excluded	previously excluded
Mirto, S., La Rosa, T., Gambi, C., Danovaro, R. & Mazzola, A. Nematode community response to fish-farm impact in the western Mediterranean. Environ. Pollut. 116, 203–214 (2002).	excluded	previously excluded	previously excluded
Misic, C., Schiaparelli, S. & Harriague, A. C. Organic matter recycling during a mucilage event and its influence on the surrounding environment (Ligurian Sea, NW Mediterranean). Cont. Shelf Res. 31, 631–643 (2011).	included	included	included
Mistri, M., Rossi, R. & Fano, E. A. A. Structure and secondary production of a soft bottom macrobenthic community in a brackish lagoon (Sacca di Goro, northeastern Italy). Estuar. Coast. Mar. Sci. 52, 605–616 (2001).	included	included	included
Modéran, J., David, V., Bouvais, P., Richard, P. & Fichet, D. Organic matter exploitation in a highly turbid environment: Planktonic food web in the Charente estuary, France. Estuar. Coast. Shelf Sci. 98, 126–137 (2012).	excluded	previously excluded	previously excluded
Moens, T. & Vincx, M. Observations on the feeding ecology of estuarine nematodes. J. Mar. Biol. Assoc. United Kingdom 77, 211–227 (1997).	excluded	previously excluded	previously excluded
Moens, T., Herman, P., Verbeeck, L. & Steyaert, M. Predation rates and prey selectivity in two predacious estuarine nematode species. Mar. Ecol. Prog. Ser. 205, 185–193 (2000).	excluded	previously excluded	previously excluded
Moens, T., Van Gansbeke, D. & Vincx, M. Linking estuarine nematodes to their suspected food. A case study from the Westerschelde Estuary (Southwest Netherlands). J. Mar. Biol. Assoc. United Kingdom 79, 1017–1027 (1999).	excluded	previously excluded	previously excluded
Moeseneder, M. M. et al. Temporal and depth-related differences in prokaryotic communities in abyssal sediments associated with particulate organic carbon flux. Deep-Sea Res. I 70, 26–35 (2012).	excluded	previously excluded	previously excluded
Mokievskii, V. O., Udalov, A. A. & Azovskii, A. I. Quantitative distribution of meiobenthos in deep-water zones of the world ocean. Oceanology 47, 797–813 (2007).	excluded	previously excluded	previously excluded
Molari, M. et al. CO2 leakage alters biogeochemical and ecological functions of submarine sands. Sci. Adv. 4, eaao2040 (2018).	excluded	previously excluded	previously excluded
Molis, M. & Wahl, M. Comparison of the impacts of consumers, ambient UV, and future UVB irradiance on mid-latitudinal macroepibenthic assemblages. Glob. Chang. Biol. 15, 1833–1845 (2009).	excluded	previously excluded	previously excluded
Moll, A. Phosphate and plankton dynamics during a drift experiment in the German Bight: Simulation of phosphorus-related plankton production. Mar. Ecol. Prog. Ser. 156, 289–297 (1997).	excluded	previously excluded	previously excluded
Monperrus, M. et al. Determination of metal and organometal trophic bioaccumulation in the benthic macrofauna of the Adour estuary coastal zone (SW France, Bay of Biscay). J. Environ. Monit. 7, 693-700 (2005).	excluded	previously excluded	previously excluded
Montagna, P. A. & Kalke, R. D. The effect of freshwater inflow on meiofaunal and macrofaunal populations in the Guadalupe and Nueces Estuaries, Texas. Estuaries 15, 307 (1992).	included	included	included
Montagna, P. A. & Li, J. Modelling contaminant effects on deposit feeding nematodes near Gulf of Mexico production platforms. Ecol. Modell. 98, 151–162 (1997).	excluded	previously excluded	previously excluded
Montagna, P. A., Bauer, J. E., Hardin, D. & Spies, R. B. Meiofaunal and microbial trophic interactions in a natural submarine hydrocarbon seep. Vie Milieu 45, 17–25 (1995).	excluded	previously excluded	previously excluded
Moodley, L. et al. Biomass-specific respiration rates of benthic meiofauna: Demonstrating a novel oxygen micro-respiration system. J. Exp. Mar. Bio. Ecol. 357, 41–47 (2008).	excluded	previously excluded	previously excluded
Moodley, L. et al. Oxygen minimum seafloor ecological (mal) functioning. J. Exp. Mar. Bio. Ecol. 398, 91–100 (2011).	excluded	previously excluded	previously excluded
Moodley, L., Heip, C. H. R. & Middelburg, J. J. Benthic activity in sediments of the northwestern Adriatic Sea: Sediment oxygen consumption, macro- and meiofauna dynamics. J. Sea Res. 40, 263–280 (1998).	included	included	included
Moreno, M. et al. An assessment of the spatial heterogeneity of environmental disturbance within an enclosed harbour through the analysis of meiofauna and nematode assemblages. Estuar. Coast. Shelf Sci. 77, 565–576 (2008).	excluded	previously excluded	previously excluded
Morin, A., Lamoureux, W. & Busnarda, J. Empirical models predicting primary productivity from chlorophyll a and water temperature for stream periphyton and lake and ocean phytoplankton. J. North Am. Benthol. Soc. 18, 299–307 (1999).	excluded	previously excluded	previously excluded
Morin, A., Rodríguez, M. A. & Nadon, D. Temporal and environmental variation in the biomass spectrum of benthic invertebrates in streams: An application of thin-plate splines and relative warp analysis. Can. J. Fish. Aquat. Sci. 52, 1881–1892 (1995).	excluded	previously excluded	previously excluded
Morris, L. & Keough, M. Organic pollution and its effects: A short-term transplant experiment to assess the ability of biological endpoints to detect change in a soft sediment environment. Mar. Ecol. Prog. Ser. 225, 109–121 (2002).	excluded	previously excluded	previously excluded
Morrow, K., Bell, S. & Tewfik, A. Variation in ghost crab trophic links on sandy beaches. Mar. Ecol. Prog. Ser. 502, 197–206 (2014).	excluded	previously excluded	previously excluded
Morys, C., Powilleit, M. & Forster, S. Bioturbation in relation to the depth distribution of macrozoobenthos in the southwestern Baltic Sea. Mar. Ecol. Prog. Ser. 579, 19–36 (2017).	excluded	previously excluded	previously excluded
Mouny, P., Dauvin, J.-C. & Zouhiri, S. Benthic boundary layer fauna from the Seine estuary (eastern English Channel, France): Spatial distribution and seasonal changes. J. Mar. Biol. Assoc. United Kingdom 80, 959-968 (2000).	excluded	previously excluded	previously excluded
Mühlenhardt-Siegel, U. Biomass of marine macrofauna communities in a dumping area of sewage sludge near the Elbe Estuary. Helgoländer Meeresuntersuchungen 34, 427–437 (1981).	included	included	included
Munari, C. & Mistri, M. Structure and secondary production of the macrobenthic community in an aquatic transition environment of the Gulf of Olbia, Mediterranean Sea. Indian J. Mar. Sci. 36, 216–226 (2007).	included	included	included
Nadtochy, V. A., Kolpakov, N. V. & Korneichuk, I. A. The distribution of macrozoobenthos taxa, as potential indicators of vulnerable marine ecosystems in the western Bering Sea: 1. Anadyr Bay area. Russ. J. Mar. Biol. 43, 555–567 (2017).	excluded	previously excluded	previously excluded
Nanajkar, M. & Ingole, B. S. Impact of sewage disposal on a nematode community of a tropical sandy beach. J. Environ. Biol. 31, 819–826 (2010).	excluded	previously excluded	previously excluded
Napier, V. R., Turpie, J. K. & Clark, B. M. Value and management of the subsistence fishery at Knysna Estuary, South Africa. African J. Mar. Sci. 31, 297–310 (2009).	excluded	previously excluded	previously excluded
Narayanaswamy, B. E. Macrobenthic ecology of the West Shetland slope. (University of Southampton, 2000).	included	included	included
Nascimento, F. J. A., Näslund, J. & Elmgren, R. Meiofauna enhances organic matter mineralization in soft sediment ecosystems. Limnol. Oceanogr. 57, 338–346 (2012).	included	included	included
Nasi, F. et al. Biodiversity, feeding habits and reproductive strategies of benthic macrofauna in a protected area of the northern Adriatic Sea: A three-year study. Mediterr. Mar. Sci. 18, 292-309 (2017).	excluded	previously excluded	previously excluded
Naumov, A. D., Savchenko, O. N., Aristov, D. A. & Bijagov, K. L. A decade of observations of intertidal benthic communities at the water area of Vitino specialized marine oil port (northern part of Kandalaksha Bay, White Sea): A methodological view. Biol. Bull. 45, 921–936 (2018).	excluded	previously excluded	previously excluded
Neder, C., Jerosch, K. & Scharf, F. K. What is available and who does it? Metadata available for German-Argentinian Cooperation compiled during IMCOAST/IMCONET Project: 25 Years of investigation in Potter Cove, Carlini Station, King George Island (Isla 25 de Mayo). (2016). PANGAEA. doi:10.1594/PANGAEA.869248.	excluded	previously excluded	previously excluded
Needham, H. R., Pilditch, C. A., Lohrer, A. M. & Thrush, S. F. Context-specific bioturbation mediates changes to ecosystem functioning. Ecosystems 14, 1096–1109 (2011).	excluded	previously excluded	previously excluded
Neher, D. A. & Weicht, T. R. Nematode genera in forest soil respond differentially to elevated CO2. J. Nematol. 45, 214–22 (2013).	excluded	previously excluded	previously excluded
Neher, D. A., Weicht, T. R., Moorhead, D. L. & Sinsabaugh, R. L. Elevated CO2 alters functional attributes of nematode communities in forest soils. Funct. Ecol. 18, 584–591 (2004).	excluded	previously excluded	previously excluded
Neira, C. & Rackemann, M. Black spots produced by buried macroalgae in intertidal sandy sediments of the Wadden Sea: Effects on the meiobenthos. J. Sea Res. 36, 153–170 (2003).	excluded	previously excluded	previously excluded
Neira, C. et al. Macrobenthic community response to copper in Shelter Island Yacht Basin, San Diego Bay, California. Mar. Pollut. Bull. 62, 701–717 (2011).	included	included	included
Neira, C. et al. Nematode community structure along a central Chile margin transect influenced by the oxygen minimum zone. Deep. Res. I 78, 1–15 (2013).	excluded	previously excluded	previously excluded
Neira, C., Levin, L. & Grosholz, E. Benthic macrofaunal communities of three sites in San Francisco Bay invaded by hybrid Spartina, with comparison to uninvaded habitats. Mar. Ecol. Prog. Ser. 292, 111–126 (2005).	excluded	previously excluded	previously excluded
Neira, C., Sellanes, J., Soto, A., Gutiérrez, D. & Gallardo, V. A. Meiofauna and sedimentary organic matter off central Chile: Response to changes caused by the 1997–1998 El Niño. Oceanol. Acta 24, 313–328 (2001).	included	included	included
Newell, R. C., Seiderer, L. J., Simpons, N. M. & Robinson, J. E. Impacts of marine aggregate dredging on benthic macrofauna off the south coast of the United Kingdom. J. Coast. Res. 20, 115–125 (2004).	included	included	included
Nguyen, H. T. et al. Persistent benthic communities in the extreme dynamic intertidal mudflats of the Amazonian coast: An overview of the Tanaidacea (Crustacea, Peracarida). Mar. Biodivers. 48, 1841–1853 (2018).	excluded	previously excluded	previously excluded
Nicholas, W. L. & Hodda, M. The free-living nematodes of a temperate, high energy, sandy beach: Faunal composition and variation over space and time. Hydrobiologia 394, 113–127 (1999).	excluded	previously excluded	previously excluded
Nicholas, W. L., Elek, J. A., Stewart, A. C. & Marples, T. G. The nematode fauna of a temperate Australian mangrove mudflat; its population density, diversity and distribution. Hydrobiologia 209, 13–27 (1991).	excluded	previously excluded	previously excluded
Nicholls, H. B. Investigations of marine environmental quality in Halifax harbour. Canadian Technical Report of Fisheries and Aquatic Sciences 1693 (1989).	included	included	included
Nickell, L. A. et al. Bioturbation, sediment fluxes and benthic community structure around a salmon cage farm in Loch Creran, Scotland. J. Exp. Mar. Bio. Ecol. 285–286, 221–233 (2003).	included	included	included
Nickell, T. D., Cromey, C. J., Borja, Á. & Black, K. D. The benthic impacts of a large cod farm — Are there indicators for environmental sustainability? Aquaculture 295, 226–237 (2009).	excluded	previously excluded	previously excluded
Nicolas, D. et al. Relationships between benthic macrofauna and habitat suitability for juvenile common sole (Solea solea, L.) in the Vilaine estuary (Bay of Biscay, France) nursery ground. Estuar. Coast. Shelf Sci. 73, 639–650 (2007).	excluded	previously excluded	previously excluded
Nifong, R. L. Experimental effects of grazers on autotrophic species assemblages across a nitrate gradient in Florida springs. Aquat. Bot. 139, 57–64 (2017).	excluded	previously excluded	previously excluded
Nilsson, H. C. & Rosenberg, R. Succession in marine benthic habitats and fauna in response to oxygen deficiency: Analysed by sediment profile-imaging and by grab samples. Mar. Ecol. Prog. Ser. 197, 139–149 (2000).	included	included	included
Nilsson, P., Jönsson, B., Lindström Swanberg, I. & Sundbäck, K. Response of a marine shallow-water sediment system to an increased load of inorganic nutrients. Mar. Ecol. Prog. Ser. 71, 275–290 (1991).	excluded	previously excluded	previously excluded
Nilsson, P., Sundbäck, K. & Jönsson, B. Effect of the brown shrimp Crangon crangon L. on endobenthic macrofauna, meiofauna and meiofaunal grazing rates. Netherlands J. Sea Res. 31, 95–106 (1993).	excluded	previously excluded	previously excluded
Nisumaa, A.-M. et al. EPOCA/EUR-OCEANS data compilation on the biological and biogeochemical responses to ocean acidification. Earth Syst. Sci. Data 2, 167–175 (2010).	excluded	previously excluded	previously excluded
Nixon, S. W. & Buckley, B. A. “A strikingly rich zone”—Nutrient enrichment and secondary production in coastal marine ecosystems. Estuaries 25, 782–796 (2002).	included	excluded	previously excluded
Niyogi, D. K., Simon, K. S. & Townsend, C. R. Land use and stream ecosystem functioning: Nutrient uptake in streams that contrast in agricultural development. Arch. für Hydrobiol. 160, 471–486 (2004).	excluded	previously excluded	previously excluded
Nodder, S. D., Pilditch, C. A., Probert, P. K. & Hall, J. A. Variability in benthic biomass and activity beneath the Subtropical Front, Chatham Rise, SW Pacific Ocean. Deep-Sea Res. I 50, 959–985 (2003).	included	included	included
Norkko, A. & Bonsdorff, E. Population responses of coastal zoobenthos to stress induced by drifting algal mats. Mar. Ecol. Prog. Ser. 140, 141–151 (1996).	excluded	previously excluded	previously excluded
Norkko, A. et al. Ecological role of Phyllophora antarctica drift accumulations in coastal soft-sediment communities of McMurdo Sound, Antarctica. Polar Biol. 27, 482–494 (2004).	excluded	previously excluded	previously excluded
Norkko, J., Bonsdorff, E. & Norkko, A. Drifting algal mats as an alternative habitat for benthic invertebrates: Species specific responses to a transient resource. J. Exp. Mar. Bio. Ecol. 248, 79–104 (2000).	excluded	previously excluded	previously excluded
Nozais, C., Perissinotto, R. & Mundree, S. Annual cycle of microalgal biomass in a South African temporarily-open estuary: Nutrient versus light limitation. Mar. Ecol. Prog. Ser. 223, 39–48 (2001).	excluded	previously excluded	previously excluded
Nyström, P., McIntosh, A. R. & Winterbourn, M. J. Top-down and bottom-up processes in grassland and forested streams. Oecologia 136, 596–608 (2003).	excluded	previously excluded	previously excluded
Obolewski, K., Gliska-Lewczuk, K. & Astel, A. Lost connectivity between a coastal lagoon and the sea – implications of floodgate closure for benthic macroinvertebrates. Estuar. Coast. Shelf Sci. 211, 77–89 (2018).	excluded	previously excluded	previously excluded
Okada, H. & Ferris, H. Effect of temperature on growth and nitrogen mineralization of fungi and fungal-feeding nematodes. Plant Soil 234, 253–262 (2001).	excluded	previously excluded	previously excluded
Olabarria, C., Incera, M., Garrido, J. & Rossi, F. The effect of wrack composition and diversity on macrofaunal assemblages in intertidal marine sediments. J. Exp. Mar. Bio. Ecol. 396, 18–26 (2010).	excluded	previously excluded	previously excluded
Ólafsson, E., Modig, H. & van de Bund, W. Species specific uptake of radio-labelled phytodetritus by benthic meiofauna from the Baltic Sea. Mar. Ecol. Prog. Ser. 177, 63–72 (1999).	excluded	previously excluded	previously excluded
Olsgard, F., Schaanning, M. T., Widdicombe, S., Kendall, M. A. & Austen, M. C. Effects of bottom trawling on ecosystem functioning. J. Exp. Mar. Bio. Ecol. 366, 123–133 (2008).	excluded	previously excluded	previously excluded
Olu-Le Roy, K. et al. Cold-seep assemblages on a giant pockmark off West Africa: Spatial patterns and environmental control. Mar. Ecol. 28, 115–130 (2007).	included	included	included
OMEX Project Members (1997): Ocean Margin Exchange, OMEX-I project data set (1993-96). Natural Environmental Research Council, published by British Oceanographic Data Center, Bidston Observatory, Birkenhead, Merseyside (2 CD-ROM).	included	included	included
Ortiz, M. & Wolff, M. Mass-balanced trophic and loop models of complex benthic systems in northern Chile (SE Pacific) to improve sustainable interventions: A comparative analysis. Hydrobiologia 605, 1–10 (2008).	excluded	previously excluded	previously excluded
Ortiz, M., Jesse, S., Stotz, W. & Wolff, M. Feeding behaviour of the asteroid Meyenaster gelatinosus in response to changes in abundance of the scallop Argopecten purpuratus in northern Chile. Arch. für Hydrobiol. 157, 213–225 (2003).	excluded	previously excluded	previously excluded
Orvain, F., Guizien, K., Lefebvre, S., Bréret, M. & Dupuy, C. Relevance of macrozoobenthic grazers to understand the dynamic behaviour of sediment erodibility and microphytobenthos resuspension in sunny summer conditions. J. Sea Res. 92, 46–55 (2014).	excluded	previously excluded	previously excluded
Osinga, R., Kop, A. J., Duineveld, G. C. A., Prins, R. A. & Van Duyl, F. C. Benthic mineralization rates at two locations in the southern North Sea. J. Sea Res. 36, 181–191 (1996).	excluded	previously excluded	previously excluded
Paar, M. et al. Temporal shift in biomass and production of macrozoobenthos in the macroalgal belt at Hansneset, Kongsfjorden, after 15 years. Polar Biol. 39, 2065–2076 (2016).	included	included	included
Pacheco, A. S., Thiel, M., Uribe, R. A., Campos, L. & Riascos, J. M. Effects of sympatric predatory crabs Romaleon polyodon and Cancer plebejus (Decapoda, Brachyura, Cancridae) on sublittoral macrobenthic communities. J. Exp. Mar. Bio. Ecol. 443, 147–154 (2013).	excluded	previously excluded	previously excluded
Page, H. M., Dugan, J. E. & Hubbard, D. M. Comparative effects of infaunal bivalves on an epibenthic microalgal community. J. Exp. Mar. Bio. Ecol. 157, 247–262 (1992).	excluded	previously excluded	previously excluded
Pagola-Carte, S. & Saiz-Salinas, J. I. A pilot study for monitoring the zoobenthic communities on the rocky shores of Abra de Bilbao (northern Spain). J. Mar. Biol. Assoc. United Kingdom 80, 395–406 (2000).	included	included	included
Pagola-Carte, S. ABC method and biomass size spectra: What about macrozoobenthic biomass on hard substrata. Hydrobiologia 527, 163–176 (2004).	excluded	previously excluded	previously excluded
Pagola-Carte, S., Urkiaga-Alberdi, J., Bustamante, M. & Saiz-Salinas, J. Concordance degrees in macrozoobenthic monitoring programmes using different sampling methods and taxonomic resolution levels. Mar. Pollut. Bull. 44, 63–70 (2002).	included	excluded	previously excluded
Paik, S. G., Yun, S. G., Park, H. S., Lee, J. H. & Ma, C. W. Effects of sediment disturbance caused by bridge construction on macrobenthic communities in Asan Bay, Korea. J. Env. 29, 559–566 (2008).	included	included	included
Palma, M. et al. Macrobenthic animal assemblages of the continental margin off Chile (22 to 42S). J. Mar. Biol. Assoc. United Kingdom 85, 233–245 (2005).	included	included	included
Palmer, M. A. Incorporating lotic meiofauna into our understanding of faunal transport processes. Limnol. Oceanogr. 37, 329–341 (1992).	excluded	previously excluded	previously excluded
Palmer, T. A., Montagna, P. A. & Kalke, R. D. Downstream effects of restored freshwater inflow to Rincon Bayou, Nueces Delta, Texas, USA. Estuaries 25, 1448–1456 (2002).	excluded	previously excluded	previously excluded
Palmer, T. A., Montagna, P. A. & Nairn, R. B. The effects of a dredge excavation pit on benthic macrofauna in offshore Louisiana. Environ. Manage. 41, 573–583 (2008).	included	included	included
Pani, S. C., Hota, P. K., Pradhan, G. B. & Senapati, B. K. Soil nematode biomass in relation to vegetation production and environmental factors in tropical irrigated upland and lowland rice fields. Pedobiologia 33, 173–181 (1989).	excluded	previously excluded	previously excluded
Pansch, C. et al. Heat waves and their significance for a temperate benthic community: A near-natural experimental approach. Glob. Chang. Biol. 24, 4357–4367 (2018).	excluded	previously excluded	previously excluded
Pape, E. et al. Community structure and feeding preference of nematodes associated with methane seepage at the Darwin mud volcano (Gulf of Cádiz). Mar. Ecol. Prog. Ser. 438, 71–83 (2011).	excluded	previously excluded	previously excluded
Pape, E., Jones, D. O. B., Manini, E., Bezerra, T. N. & Vanreusel, A. Benthic-pelagic coupling: Effects on nematode communities along southern European continental margins. PLoS One 8, e59954 (2013).	excluded	previously excluded	previously excluded
Parent, S. & Morin, A. Role of copepod-dominated meiofauna in the nitrification process of a cold marine mesocosm. Can. J. Fish. Aquat. Sci. 56, 1639–1648 (1999).	excluded	previously excluded	previously excluded
Parent, S. & Morin, A. The role of copepod-dominated meiofauna in the mineralization of organic matter in a cold marine mesocosm. Can. J. Fish. Aquat. Sci. 56, 1938–1948 (1999).	excluded	previously excluded	previously excluded
Parent, S. Are meiofauna transient or resident in sand filters of marine aquariums? Water Res. 35, 3625–3634 (2001).	excluded	previously excluded	previously excluded
Parker, J., Duffy, J. & Orth, R. Plant species diversity and composition: Experimental effects on marine epifaunal assemblages. Mar. Ecol. Prog. Ser. 224, 55–67 (2001).	excluded	previously excluded	previously excluded
Parr, T. D., Tait, R. D., Maxon, C. L., Newton, F. C. & Hardin, J. L. A descriptive account of benthic macrofauna and sediment from an area of planned petroleum exploration in the southern Caspian Sea. Estuar. Coast. Shelf Sci. 71, 170–180 (2007).	excluded	previously excluded	previously excluded
Parsons, J. & Associates. Cohasset Oil Based Drilling Muds Environmental Monitoring Program, Lasmo Nova Scotia Limited. Report to Lasmo Nova Scotia Limited (1994).	included	included	included
Parulekar, A. H., Ansari, Z. A. & Harkantra, S. N. Benthic fauna of the Antarctic Ocean - Quantitative aspects. Indian expedition to Antarctica. (1983).	included	included	included
Parulekar, A. H., Harkantra, S. N., Ansari, Z. A. & Matondkar, S. G. P. Abyssal benthos of the central Indian Ocean. Deep. Res. 29, 1531–1537 (1982).	included	included	included
Pascal, P.-Y., Dubois, S., Boschker, H. & Gros, O. Trophic role of large benthic sulfur bacteria in mangrove sediment. Mar. Ecol. Prog. Ser. 516, 127–138 (2014).	excluded	previously excluded	previously excluded
Pascal, P.-Y., Dupuy, C., Mallet, C., Richard, P. & Niquil, N. Bacterivory by benthic organisms in sediment: Quantification using 15N-enriched bacteria. J. Exp. Mar. Bio. Ecol. 355, 18–26 (2008).	included	excluded	previously excluded
Pasotti, F. et al. Antarctic shallow water benthos in an area of recent rapid glacier retreat. Mar. Ecol. 36, 716–733 (2015).	included	included	included
Pasotti, F., Convey, P. & Vanreusel, A. Potter Cove, west Antarctic Peninsula, shallow water meiofauna: A seasonal snapshot. Antarct. Sci. 26, 554–562 (2014).	excluded	previously excluded	previously excluded
Pasotti, F., de Troch, M., Raes, M. & Vanreusel, A. Feeding ecology of shallow water meiofauna: Insights from a stable isotope tracer experiment in Potter Cove, King George Island, Antarctica. Polar Biol. 35, 1629–1640 (2012).	included	included	included
Passarelli, C., Hubas, C., Nicolas Segui, A., Grange, J. & Meziane, T. Surface adhesion of microphytobenthic biofilms is enhanced under Hediste diversicolor (O.F. Müller) trophic pressure. J. Exp. Mar. Bio. Ecol. 438, 52–60 (2012).	excluded	previously excluded	previously excluded
Paterson, G. L. J., Wilson, G. D. F., Cosson, N. & Lamont, P. A. Hessler and Jumars (1974) revisited: Abyssal polychaete assemblages from the Atlantic and Pacific. Deep-Sea Res. II 45, 225–251 (1998).	excluded	previously excluded	previously excluded
Patrício, J., Neto, J. M., Teixeira, H. & Marques, J. C. Opportunistic macroalgae metrics for transitional waters. Testing tools to assess ecological quality status in Portugal. Mar. Pollut. Bull. 54, 1887–1896 (2007).	excluded	previously excluded	previously excluded
Pavithran, S. et al. Composition of macrobenthos from the Central Indian Ocean Basin. J. Earth Syst. Sci. 118, 689–700 (2009).	excluded	previously excluded	previously excluded
Pawlowska, J., Wodarska-Kowalczuk, M., Zaczkowski, M., Nygård, H. & Berge, J. Seasonal variability of meio- and macrobenthic standing stocks and diversity in an Arctic fjord (Adventfjorden, Spitsbergen). Polar Biol. 34, 833–845 (2011).	included	included	included
Peckarsky, B. L., Taylor, B. W., Mcintosh, A. R., Mcpeek, M. A. & Lytle, A. Variation in mayfly size at metamorphosis as a developmental response to risk of predation. Ecology 82, 740–757 (2001).	excluded	previously excluded	previously excluded
Peer, D. A preliminary study of the composition of benthic communities in the Gulf of St. Lawrence. Fisheries Research Board of Canada. 145 (1963).	included	included	included
Peer, D. Effects of elemental phosphorus on marine life. in Observations on Mortalities of Benthic Organisms after Contamination of the Bottom of Long Harbour, Placentia Bay, Newfoundland with Elemental Phosphorus (ed. Jangaard, P. M.) 1–313 (1972).	included	included	included
Peer, D. Effects of kraft mill effluent on a marine benthic community. Water. Air. Soil Pollut. 1, 359–364 (1972).	included	included	included
Pennifold, M. & Davis, J. Macrofauna and nutrient cycling in the Swan River Estuary, Western Australia: Experimental results. Hydrol. Process. 15, 2537–2553 (2001).	excluded	previously excluded	previously excluded
Perlmutter, D. G. & Meyer, J. L. The impact of a stream-dwelling harpacticoid copepod upon detritally associated bacteria. Ecology 72, 2170–2180 (1991).	excluded	previously excluded	previously excluded
Perus, J. & Bonsdorff, E. Long-term changes in macrozoobenthos in the Åland archipelago, northern Baltic Sea. J. Sea Res. 52, 45–56 (2004).	excluded	previously excluded	previously excluded
Peters, L. & Traunspurger, W. Species distribution of free-living nematodes and other meiofauna in littoral periphyton communities of lakes. Nematology 7, 267–280 (2005).	excluded	previously excluded	previously excluded
Peters, L. & Wetzel, M. A. Epilithic communities in a lake littoral zone? The role of water-column transport and habitat development for dispersal and colonization of meiofauna. J. North Am. Benthol. Soc. 26, 232–243 (2009).	excluded	previously excluded	previously excluded
Petracco, M., Cardoso, R. S., Corbisier, T. N. & Turra, A. Secondary production of sandy beach macrofauna: An evaluation of predictive models. Estuar. Coast. Shelf Sci. 115, 359–365 (2012).	excluded	previously excluded	previously excluded
Pfannkuche, O. & Soltwedel, T. Small benthic size classes along the N.W. European Continental Margin: Spatial and temporal variability in activity and biomass. Prog. Oceanogr. 42, 189–207 (1998); Vanaverbeke, J., Soetaert, K., Heip, C. H. R. & Vanreusel, A. The metazoan meiobenthos along the continental slope of the Goban Spur (NE Atlantic). J. Sea Res. 38, 93–107 (1997).	included	included	included
Pfannkuche, O. & Thiel, H. Meiobenthic stocks and benthic activity on the NE-Svalbard shelf and in the Nansen Basin. Polar Biol. 7, 253–266 (1987).	included	included	included
Pfannkuche, O. Benthic response to the sedimentation of particulate organic matter at the BIOTRANS station, 47°N, 20°W. Deep-Sea Res. II 40, 135–149 (1993).	included	included	included
Pfannkuche, O. Benthic standing stock and metabolic activity in the bathyal Red Sea from 17°N to 27°N. Mar. Ecol. 14, 67–79 (1993).	included	excluded	previously excluded
Pfannkuche, O. Biogeochemistry on 396 surface sediment profiles from the Atlantic Ocean. (2003). PANGAEA. doi:10.1594/PANGAEA.758765.	excluded	previously excluded	previously excluded
Pfannkuche, O. et al. Benthos activity, abundance and biomass under an area of low upwelling off Morocco, Northwest Africa. Meteor Forschungsergebnisse. 85–96 (1983).	included	included	included
Pfannkuche, O. et al. Compilation of scientific results of the EU project BENGAL. (2009). PANGAEA. doi:10.1594/PANGAEA.859217.	excluded	previously excluded	previously excluded
Pfannkuche, O. The deep-sea meiofauna of the Porcupine Seabight and abyssal plain (NE Atlantic): Population structure, distribution, standing stocks. Oceanol. Acta 8, 343–353 (1985).	included	included	included
Piepenburg, D. & Schmid, M. K. Distribution, abundance, biomass, and mineralization potential of the epibenthic megafauna of the northeast Greenland shelf. Mar. Biol. 125, 321–332 (2004).	included	included	included
Piepenburg, D. & von Juterzenka, K. Abundance, biomass and spatial distribution pattern of brittle stars (Echinodermata: Ophiuroidea) on the Kolbeinsey Ridge north of Iceland. Polar Biol. 14, 185–194 (1994).	excluded	previously excluded	previously excluded
Piepenburg, D. Arctic brittle stars (Echinodermata: Ophiuroidea). Oceanogr. Mar. Biol. An Annu. Rev. 38, 189–256 (2000).	excluded	previously excluded	previously excluded
Piepenburg, D. et al. Partitioning of benthic community respiration in the Arctic (northwestern Barents Sea). Mar. Ecol. Prog. Ser. 118, 199–213 (1995).	included	included	included
Piepenburg, D. Recent research on Arctic benthos: Common notions need to be revised. Polar Biol. 28, 733–755 (2005).	excluded	previously excluded	previously excluded
Piepenburg, D., Schmid, M. K. & Gerdes, D. The benthos off King George Island (South Shetland Islands, Antarctica): Further evidence for a lack of a latitudinal biomass cline in the Southern Ocean. Polar Biol. 25, 146–158 (2002).	included	included	included
Pigeot, J. et al. Cadmium pathways in an exploited intertidal ecosystem with chronic cadmium inputs. Mar. Ecol. Prog. Ser. 307, 101–114 (2006).	excluded	previously excluded	previously excluded
Pilditch, C. A., Leduc, D., Nodder, S. D., Probert, P. K. & Bowden, D. A. Spatial patterns and environmental drivers of benthic infaunal community structure and ecosystem function on the New Zealand continental margin. New Zeal. J. Mar. Freshw. Res. 49, 224–246 (2015).	included	included	included
Pillay, D., Branch, G. & Steyn, A. Unexpected effects of starfish grazing on sandflat communities following an outbreak. Mar. Ecol. Prog. Ser. 398, 173–182 (2010).	excluded	previously excluded	previously excluded
Pinckney, J. L. & Zingmark, R. G. Biomass and production of benthic microalgal communities in estuarine habitats. Estuaries 16, 887-897 (1993).	excluded	previously excluded	previously excluded
Pinckney, J. L., Carman, K., Lumsden, S. & Hymel, S. Microalgal-meiofaunal trophic relationships in muddy intertidal estuarine sediments. Aquat. Microb. Ecol. 31, 99–108 (2003).	excluded	previously excluded	previously excluded
Pinturier-Geiss, L., Méjanelle, L., Dale, B. & Karlsen, D. Lipids as indicators of eutrophication in marine coastal sediments. J. Microbiol. Methods 48, 239–257 (2002).	excluded	previously excluded	previously excluded
Pires-Vanin, A. M. S., Arasaki, E. & Muniz, P. Spatial pattern of benthic macrofauna in a sub-tropical shelf, São Sebastião Channel, southeastern Brazil. Lat. Am. J. Aquat. Res. 41, 42–56 (2013).	included	included	included
Platell, M. E. & Potter, I. C. Influence of water depth, season, habitat and estuary location on the macrobenthic fauna of a seasonally closed estuary. J. Mar. Biol. Assoc. United Kingdom 76, 1-21 (2009).	excluded	previously excluded	previously excluded
Platt, T. et al. A study of a eutrophicated marine basin. FAO Technical Conference on Marine Pollution and its Effects on Living Resources and Fishing, 1–10 (1970).	included	included	included
Pockberger, M., Kellnreitner, F., Ahnelt, H., Asmus, R. & Asmus, H. An abundant small sized fish as keystone species? The effect of Pomatoschistus microps on food webs and its trophic role in two intertidal benthic communities: A modeling approach. J. Sea Res. 86, 86–96 (2014).	excluded	previously excluded	previously excluded
Pockberger, M., Kellnreitner, F., Reinecke, N., Asmus, R. & Asmus, H. Ecological Network Analyses (ENA) employed to calculate a food web in a Sargassum muticum forest. (2015). PANGAEA. doi:10.1594/PANGAEA.847001.	excluded	previously excluded	previously excluded
Podgórska, B., Mudryk, Z. & Skórczewski, P. Abundance and production of bacteria in a marine beach (southern Baltic Sea). Polish J. Ecol. 56, 405–414 (2008).	excluded	previously excluded	previously excluded
Poff, N. L. et al. Size structure of the metazoan community in a Piedmont stream. Oecologia 95, 202–209 (1993).	excluded	previously excluded	previously excluded
Ponsero, A. & Le Mao, P. Estimation of benthic macrofauna consumption by water birds in the bay of Saint-Brieuc (France). Rev. d’ecologie - La Terre la vie 66, 383–397 (2011).	excluded	previously excluded	previously excluded
Porter, C. B., Krost, P. & Gordin, H. Preliminary assessment of grey mullet (Mugil cephalus) as a forager of organically enriched sediments below marine fish farms. Isr. J. Aquac. 48, 47–55 (1996).	excluded	previously excluded	previously excluded
Portnova, D., Mokievsky, V. & Soltwedel, T. Nematode species distribution patterns at the Håkon Mosby Mud Volcano (Norwegian Sea). Mar. Ecol. 32, 24–41 (2011).	excluded	previously excluded	previously excluded
Posey, M. H., Alphin, T. D. & Cahoon, L. Benthic community responses to nutrient enrichment and predator exclusion: Influence of background nutrient concentrations and interactive effects. J. Exp. Mar. Bio. Ecol. 330, 105–118 (2006).	excluded	previously excluded	previously excluded
Post, A. L. et al. Environmental drivers of benthic communities and habitat heterogeneity on an East Antarctic shelf. Antarct. Sci. 29, 17–32 (2016).	included	excluded	previously excluded
Post, A. L., Wassenberg, T. J. & Passlow, V. Physical surrogates for macrofaunal distributions and abundance in a tropical gulf. Mar. Freshw. Res. 57, 469–483 (2006).	excluded	previously excluded	previously excluded
Powers, L. E. & Mcsorley, R. Energetics of Meloidogyne incognita on resistant and susceptible Alyceclover genotypes. J. Nematol. 25, 257–264 (1993).	excluded	previously excluded	previously excluded
Prado, P., Caiola, N. & Ibáñez, C. Freshwater inflows and seasonal forcing strongly influence macrofaunal assemblages in Mediterranean coastal lagoons. Estuar. Coast. Shelf Sci. 147, 68–77 (2014).	excluded	previously excluded	previously excluded
Prado, P., Vergara, C., Caiola, N. & Ibáñez, C. Influence of salinity regime on the food-web structure and feeding ecology of fish species from Mediterranean coastal lagoons. Estuar. Coast. Shelf Sci. 139, 1–10 (2014).	excluded	previously excluded	previously excluded
Prejs, K. Distribution and feeding of the predatory nematode Anatonchus dolichurus (Mononchoidea) in the Dokka delta (Norway) and its impact on the benthic meiofauna. Freshw. Biol. 29, 71–78 (1993).	excluded	previously excluded	previously excluded
Prena, J. et al. Experimental otter trawling on a sandy bottom ecosystem of the Grand Banks of Newfoundland: Analysis of trawl bycatch and effects on epifauna. Mar. Ecol. Prog. Ser. 181, 107–124 (1999).	included	included	included
Principe, R. E., Márquez, J. A., Martina, L. C., Jobbágy, E. G. & Albariño, R. J. Pine afforestation changes more strongly community structure than ecosystem functioning in grassland mountain streams. Ecol. Indic. 57, 366–375 (2015).	excluded	previously excluded	previously excluded
Pubill, E., Abelló, P., Ramón, M. & Baeta, M. Faunistic assemblages of a sublittoral coarse sand habitat of the northwestern Mediterranean. Sci. Mar. 75, 189–196 (2011).	excluded	previously excluded	previously excluded
Pugh, P. Physical oceanography measured on water bottle samples during Charles Darwin cruise CD85. (2013). PANGAEA. doi:10.1594/PANGAEA.805995.	excluded	previously excluded	previously excluded
Pusceddu, A. et al. Enzymatically hydrolyzable protein and carbohydrate sedimentary pools as indicators of the trophic state of detritus sink systems: A case study in a Mediterranean coastal lagoon. Estuaries 26, 641–650 (2003).	excluded	previously excluded	previously excluded
Pusceddu, A. et al. Organic matter pools, C turnover and meiofaunal biodiversity in the sediments of the western Spitsbergen deep continental margin, Svalbard Archipelago. Deep-Sea Res. I 107, 48–58 (2016).	included	included	included
Pusceddu, A., Fiordelmondo, C. & Danovaro, R. Sediment resuspension effects on the benthic microbial loop in experimental microcosms. Microb. Ecol. 50, 602–613 (2005).	excluded	previously excluded	previously excluded
Pusceddu, A., Gambi, C., Corinaldesi, C., Scopa, M. & Danovaro, R. Relationships between meiofaunal biodiversity and prokaryotic heterotrophic production in different tropical habitats and oceanic regions. PLoS One 9, e91056 (2014).	included	included	included
Pusceddu, A., Gambi, C., Zeppilli, D., Bianchelli, S. & Danovaro, R. Organic matter composition, metazoan meiofauna and nematode biodiversity in Mediterranean deep-sea sediments. Deep-Sea Res. II 56, 755–762 (2009).	included	included	included
Qian, P.-Y., Qiu, J.-W., Kennish, R. & Reid, C. A. Recolonization of benthic infauna subsequent to capping of contaminated dredged material in East Sha Chau, Hong Kong. Estuar. Coast. Shelf Sci. 56, 819–831 (2003).	excluded	previously excluded	previously excluded
Quang, N. X., Chau, N. N. & Vanreusel, A. Nematode morphometry and biomass patterns in relation to community characteristics and environmental variables in the Mekong Delta, Vietnam. Raffles Bull. Zool. 62, 501–512 (2014).	excluded	previously excluded	previously excluded
Quillien, N., Nordström, M. C., Le Bris, H., Bonsdorff, E. & Grall, J. Green tides on inter- and subtidal sandy shores: Differential impacts on infauna and flatfish. J. Mar. Biol. Assoc. United Kingdom 98, 699–712 (2018).	excluded	previously excluded	previously excluded
Quintana, C. O., Yoshinaga, M. Y. & Sumida, P. Y. G. Benthic responses to organic matter variation in a subtropical coastal area off SE Brazil. Mar. Ecol. 31, 457–472 (2010).	excluded	previously excluded	previously excluded
Quiroga, E. et al. Benthic megafaunal and demersal fish assemblages on the Chilean continental margin: The influence of the oxygen minimum zone on bathymetric distribution. Deep-Sea Res. II 56, 1112–1123 (2009).	excluded	previously excluded	previously excluded
Quiroga, E. et al. Organic enrichment and structure of macrobenthic communities in the glacial Baker Fjord, Northern Patagonia, Chile. J. Mar. Biol. Assoc. United Kingdom 92, 73–83 (2012).	included	included	included
Quiroga, E. et al. Seasonal benthic patterns in a glacial Patagonian fjord: The role of suspended sediment and terrestrial organic matter. Mar. Ecol. Prog. Ser. 561, 31–50 (2016).	excluded	previously excluded	previously excluded
Quiroga, E., Gerdes, D., Montiel, A., Knust, R. & Jacob, U. Normalized biomass size spectra in high Antarctic macrobenthic communities: Linking trophic position and body size. Mar. Ecol. Prog. Ser. 506, 99–113 (2014).	excluded	previously excluded	previously excluded
Raabe, T. Physical oceanography measured on water bottle samples during VALDIVIA cruise VA137. (2013). PANGAEA. doi:10.1594/PANGAEA.806022.	excluded	previously excluded	previously excluded
Rachor, E. Changes in sublittoral zoobenthos in the German Bight with regard to eutrophication. Netherlands J. Sea Res. 25, 209–214 (1990).	included	excluded	previously excluded
Rachor, E. Quantitative Untersuchungen über das Meiobenthos der nordostatlantischen Tiefsee. Meteor Forschungsergebnisse, Deutsche Forschungsgemeinschaft, Reihe D Biologie, Gebrüder Bornträger (1975).	included	included	included
Raffaelli, D., Hall, S., Emes, C. & Manly, B. Constraints on body size distributions: An experimental approach using a small-scale system. Oecologia 122, 389–398 (2000).	excluded	previously excluded	previously excluded
Raghukumar, C. et al. Bacterial standing stock, meiofauna and sediment–nutrient characteristics: Indicators of benthic disturbance in the Central Indian Basin. Deep-Sea Res. II 48, 3381–3399 (2001).	included	excluded	previously excluded
Raghukumar, C., Sheelu, G., Loka Bharathi, P. A., Nair, S. & Mohandass, C. Microbial biomass and organic nutrients in the deep-sea sediments of the Central Indian Ocean Basin. Mar. Georesources Geotechnol. 19, 1–16 (2001).	excluded	previously excluded	previously excluded
Rakocinski, C. F. & Menke, D. P. Seasonal hypoxia regulates macrobenthic function and structure in the Mississippi Bight. Mar. Pollut. Bull. 105, 299–309 (2016).	excluded	previously excluded	previously excluded
Rakocinski, C. F. Evaluating macrobenthic process indicators in relation to organic enrichment and hypoxia. Ecol. Indic. 13, 1–12 (2012).	excluded	previously excluded	previously excluded
Rakocinski, C. F. Linking allometric macrobenthic processes to hypoxia using the Peters mass balance model. J. Exp. Mar. Bio. Ecol. 381, S13–S20 (2009).	excluded	previously excluded	previously excluded
Ramalho, S. P. et al. Benthic nematode biodiversity of the Abzu, Tiamat and Michael Ivanov mud volcanoes located along the SWIM fracture zone (Gulf of Cadiz). Mar. Biodivers. 48, 423–438 (2018).	excluded	previously excluded	previously excluded
Ramalho, S. P. et al. Bottom-trawling fisheries influence on standing stocks, composition, diversity and trophic redundancy of macrofaunal assemblages from the West Iberian Margin. Deep-Sea Res. II 138, 131–145 (2018).	included	included	included
Ramírez-Llodrà, E. et al. Deep, diverse and definitely different: Unique attributes of the world’s largest ecosystem. Biogeosciences 7, 2851–2899 (2010).	excluded	previously excluded	previously excluded
Ramirez-Llodra, E., Company, J. B., Sardà, F. & Rotllant, G. Megabenthic diversity patterns and community structure of the Blanes submarine canyon and adjacent slope in the Northwestern Mediterranean: A human overprint? Mar. Ecol. 31, 167–182 (2010).	included	included	included
Ramirez-Llodra, E., De Mol, B., Company, J. B., Coll, M. & Sardà, F. Effects of natural and anthropogenic processes in the distribution of marine litter in the deep Mediterranean Sea. Prog. Oceanogr. 118, 273–287 (2013).	excluded	previously excluded	previously excluded
Range, P. et al. Relative sensitivity of soft-bottom intertidal macrofauna to increased CO2 and experimental stress. Mar. Ecol. Prog. Ser. 509, 153–170 (2014).	excluded	previously excluded	previously excluded
Ratsimbazafy, R., Boucher, G. & Dauvin, J. C. Indirect measurement of the biomass of nematodes from the subtidal meiobenthos of the English-Channel. Cah. Biol. Mar. 35, 511–523 (1994).	excluded	previously excluded	previously excluded
Razinkovas-Baziukas, A., Morkune, R., Baceviius, E. & Gasiunaite, Z. R. Trophic network model of exposed sandy coast: Linking continental and marine water ecosystems. Estuar. Coast. Shelf Sci. 195, 110–123 (2017).	excluded	previously excluded	previously excluded
Ré, A., Rodrigues, A. M. & Quintino, V. Acute toxicity testing with the European estuarine amphipod Corophium multisetosum. Hydrobiologia 587, 89–99 (2007).	excluded	previously excluded	previously excluded
Read, M. G. & Barmuta, L. A. Comparisons of benthic communities adjacent to riparian native eucalypt and introduced willow vegetation. Freshw. Biol. 42, 359–374 (1999).	excluded	previously excluded	previously excluded
Rehitha, T. V. et al. Impact of maintenance dredging on macrobenthic community structure of a tropical estuary. Ocean Coast. Manag. 144, 71–82 (2017).	included	excluded	previously excluded
Relexans, J.-C., Deming, J., Dinet, A., Gaillard, J.-F. & Sibuet, M. Sedimentary organic matter and micro-meiobenthos with relation to trophic conditions in the tropical Northeast Atlantic. Deep-Sea Res. I 43, 1343–1368 (1996).	included	included	included
Relexans, J.-C., Lin, R. G., Castel, J., Etcheber, H. & Laborde, P. Response of biota to sedimentary organic-matter quality of the west Gironde mud patch, Bay of Biscay (France). Oceanol. Acta 15, 639–649 (1992).	excluded	previously excluded	previously excluded
Renaud, P. E. et al. Seasonal variation in benthic community oxygen demand: A response to an ice algal bloom in the Beaufort Sea, Canadian Arctic? J. Mar. Syst. 67, 1–12 (2007).	excluded	previously excluded	previously excluded
Renaud, P. E., Morata, N., Ambrose, W. G., Bowie, J. J. & Chiuchiolo, A. Carbon cycling by seafloor communities on the eastern Beaufort Sea shelf. J. Exp. Mar. Bio. Ecol. 349, 248–260 (2007).	included	excluded	previously excluded
Renaud, P. E., Morata, N., Carroll, M. L., Denisenko, S. G. & Reigstad, M. Pelagic–benthic coupling in the western Barents Sea: Processes and time scales. Deep. Res. II 55, 2372–2380 (2008).	included	included	included
Renaud-Mornant, J. & Gourbault, N. Evaluation of abyssal meiobenthos in the eastern Central Pacific (Clarion-Clipperton Fracture Zone). Prog. Oceanogr. 24, 317–329 (1990).	included	included	included
Renz, J. R. et al. Community bioirrigation potential (BIPc), an index to quantify the potential for solute exchange at the sediment-water interface. Mar. Environ. Res. 141, 214–224 (2018).	excluded	previously excluded	previously excluded
Revkov, N. K., Boltacheva, N. A., Timofeev, V. A., Bondarev, I. P. & Bondarenko, L. V. Macrozoobenthos of the Zernov’s Phyllophora Field, northwestern Black Sea: Species richness, quantitative representation and long-term variations. Nat. Conserv. Res. 3, 32–43 (2018).	excluded	previously excluded	previously excluded
Rhoads, D. C. et al. Macrobenthos and sedimentary facies on the Changjiang delta platform and adjacent continental shelf, East China Sea. Cont. Shelf Res. 4, 189–213 (1985).	included	included	included
Riaux-Gobin, C. & Bourgoin, P. Microphytobenthos biomass at Kerguelen’s Land (Subantarctic Indian Ocean): Repartition and variability during austral summers. J. Mar. Syst. 32, 295–306 (2002).	excluded	previously excluded	previously excluded
Ricciardi, A. & Bourget, E. Global patterns of macroinvertebrate biomass in marine intertidal communities. Mar. Ecol. Prog. Ser. 185, 21–35 (1999).	included	excluded	previously excluded
Rice, J. et al. Indicators for seafloor integrity under the European marine strategy framework directive. Ecol. Indic. 12, 174–184 (2012).	excluded	previously excluded	previously excluded
Richard, M., Archambault, P., Thouzeau, G. & Desrosiers, G. Summer influence of 1 and 2 yr old mussel cultures on benthic fluxes in Grande-Entrée lagoon, Îles-de-la-Madeleine (Québec, Canada). Mar. Ecol. Prog. Ser. 338, 131–143 (2007).	excluded	previously excluded	previously excluded
Richards, Z. T. & Beger, M. A quantification of the standing stock of macro-debris in Majuro lagoon and its effect on hard coral communities. Mar. Pollut. Bull. 62, 1693–1701 (2011).	included	excluded	previously excluded
Richardson, J. S. Coarse particulate detritus dynamics in small, montane streams southwestern British Columbia. Can. J. Fish. Aquat. Sci. 49, 337–346 (1992).	excluded	previously excluded	previously excluded
Richardson, M. D. & Young, D. K. Abyssal benthos of the Venezuela Basin, Caribbean Sea: Standing stock considerations. Deep-Sea Res. 34, 145–164 (1987).	included	included	included
Richardson, M. D., Briggs, K. B. & Young, D. K. Effects of biological activity by abyssal benthic macroinvertebrates on a sedimentary structure in the Venezuela Basin. Mar. Geol. 68, 243–267 (1985).	included	included	included
Richardson, M. D., Briggs, K. B., Bowles, F. A. & Tietjen, J. H. A depauperate benthic assemblage from the nutrient-poor sediments of the Puerto Rico Trench. Deep-Sea Res. I 42, 351–364 (1995).	included	included	included
Rincón, B. & Kenchington, E. L. Influence of benthic macrofauna as a spatial structuring agent for juvenile haddock (Melanogrammus aeglefinus) on the eastern Scotian shelf, Atlantic Canada. PLoS One 11, e0163374 (2016).	excluded	previously excluded	previously excluded
Riser, C. W., Wassmann, P., Olli, K. & Arashkevich, E. Production, retention and export of zooplankton faecal pellets on and off the Iberian shelf, Northwest Spain. Prog. Oceanogr. 51, 423–441 (2001).	excluded	previously excluded	previously excluded
Rishworth, G., Strydom, N. & Perissinotto, R. Fishes associated with living stromatolite communities in peritidal pools: Predators, recruits and ecological traps. Mar. Ecol. Prog. Ser. 580, 153–167 (2017).	excluded	previously excluded	previously excluded
Roast, S. D., Thompson, R. S., Widdows, B, J. & Jones, M. B. Mysids and environmental monitoring: a case for their use in estuaries. Mar. Freshw. Res. 49, 827–832 (1998).	excluded	previously excluded	previously excluded
Roberts, C. M. Our shifting perspectives on the oceans. Oryx 37, 166–177 (2003).	excluded	previously excluded	previously excluded
Robertson, A. I. The relationship between annual production: Biomass ratios and lifespans for marine macrobenthos. Oecologia 38, 193–202 (1979).	included	excluded	previously excluded
Robertson, A. L., Rundle, S. D. & Schmid-Araya, J. M. Putting the meio-into stream ecology: Current findings and future directions for lotic meiofaunal research. Freshw. Biol. 44, 177–183 (2000).	excluded	previously excluded	previously excluded
Rodilla, M. et al. Eutrophication of sediments in the Cullera Bay: Composition and abundance of macrobenthos. J. Coast. Res. SI 39, 1533–1537 (2006).	excluded	previously excluded	previously excluded
Rodrigues, A. M., Meireles, S., Pereira, T., Gama, A. & Quintino, V. Spatial patterns of benthic macroinvertebrates in intertidal areas of a southern European estuary: The Tagus, Portugal. Hydrobiologia 555, 99–113 (2006).	excluded	previously excluded	previously excluded
Rodríguez, M. A. & Magnan, P. Community structure of lacustrine macrobenthos: Do taxon-based and size-based approaches yield similar insights? Can. J. Fish. Aquat. Sci. 50, 800–815 (1993).	excluded	previously excluded	previously excluded
Rogan, E. & Mackey, M. Megafauna bycatch in drift nets for albacore tuna (Thunnus alalunga) in the NE Atlantic. Fish. Res. 86, 6–14 (2007).	excluded	previously excluded	previously excluded
Rogers, S. I. et al. Sampling strategies to evaluate the status of offshore soft sediment assemblages. Mar. Pollut. Bull. 56, 880–894 (2008).	excluded	previously excluded	previously excluded
Rohal, M., Thistle, D. & Easton, E. E. Meiofaunal abundances and faunal similarity on the continental rise off the coast of California. Deep-Sea Res. I 93, 131–144 (2014).	excluded	previously excluded	previously excluded
Rollon, R. N. et al. Estimating biomass from the cover of Gelidiella acerosa along the coasts of eastern Philippines. Bot. Mar. 46, 497–502 (2003).	excluded	previously excluded	previously excluded
Romaniszyn, E. D., Hutchens, J. J. & Wallace, J. B. Aquatic and terrestrial invertebrate drift in southern Appalachian mountain streams: Implications for trout food resources. Freshw. Biol. 52, 1–11 (2007).	excluded	previously excluded	previously excluded
Romano, C. et al. Spatial variability of soft-bottom macrobenthic communities in northern Sicily (Western Mediterranean): Contrasting trawled vs. untrawled areas. Mar. Environ. Res. 122, 113–125 (2016).	included	included	included
Romero-Wetzel, M.-B. & Gerlach, S. A. Abundance, biomass, size-distribution and bioturbation potential of deep-sea macrobenthos on the Voring Plateau (1200-1500 m, Norwegian Sea). Meeresforschung 33, 427–265 (1991); Romero-Wetzel, M.-B. Struktur und Bioturbation des Makrobenthos auf dem Vöring-Plateau (Norwegische See). Berichte aus dem Sonderforschungsbereich 313, Christian-Albrechts-Universität…	included	included	included
Rosenberg, R. & Nilsson, H. C. Deterioration of soft-bottom benthos along the Swedish Skagerrak coast. J. Sea Res. 54, 231–242 (2005).	included	included	included
Rosenberg, R. Benthic marine fauna structured by hydrodynamic processes and food availability. Netherlands J. Sea Res. 34, 303–317 (1995).	included	included	included
Rosenberg, R., Agrenius, S., Hellman, B., Nilsson, H. C. & Norling, K. Recovery of marine benthic habitats and fauna in a Swedish fjord following improved oxygen conditions. Mar. Ecol. Prog. Ser. 234, 43–53 (2002).	excluded	previously excluded	previously excluded
Rosenberg, R., Grémare, A., Amouroux, J.-M. & Nilsson, H. C. Benthic habitats in the northwest Mediterranean characterised by sedimentary organics, benthic macrofauna and sediment profile images. Estuar. Coast. Shelf Sci. 57, 297–311 (2003).	included	excluded	previously excluded
Rosenberg, R., Loo, L. & Möller, P. Hypoxia, salinity and temperature as structuring factors for marine benthic communities in a eutrophic area. Netherlands J. Sea Res. 30, 121–129 (1992).	included	included	included
Rosenberg, R., Nilsson, H. C., Hellman, B. & Agrenius, S. Depth correlated benthic faunal quantity and infaunal burrow structures on the slopes of a marine depression. Estuar. Coast. Shelf Sci. 50, 843–853 (2000).	included	included	included
Rossi, F. Small-scale burial of macroalgal detritus in marine sediments: Effects of Ulva spp. on the spatial distribution of macrofauna assemblages. J. Exp. Mar. Bio. Ecol. 332, 84–95 (2006).	excluded	previously excluded	previously excluded
Rossi, F., Gribsholt, B., Gazeau, F., Di Santo, V. & Middelburg, J. J. Complex effects of ecosystem engineer loss on benthic ecosystem response to detrital macroalgae. PLoS One 8, e66650 (2013).	excluded	previously excluded	previously excluded
Rossi, F., Incera, M., Callier, M. & Olabarria, C. Effects of detrital non-native and native macroalgae on the nitrogen and carbon cycling in intertidal sediments. Mar. Biol. 158, 2705–2715 (2011).	excluded	previously excluded	previously excluded
Roux, R., Gosselin, M., Desrosiers, G. & Nozais, C. Effects of reduced UV radiation on a microbenthic community during a microcosm experiment. Mar. Ecol. Prog. Ser. 225, 29–43 (2002).	excluded	previously excluded	previously excluded
Rowe, G. T. & Menzel, D. W. Quantitative benthic samples from the deep Gulf of Mexico with some comments on the measurement of deep-sea biomass. Bull. Mar. 21, 556–566 (1971).	included	included	included
Rowe, G. T. et al. ‘Total’ sediment biomass and preliminary estimates of organic carbon residence time in deep-sea benthos. Mar. Ecol. Prog. Ser. 79, 99–114 (1991).	included	included	included
Rowe, G. T. et al. Comparative biomass structure and estimated carbon flow in food webs in the deep Gulf of Mexico. Deep-Sea Res. II 55, 2699–2711 (2008).	included	included	included
Rowe, G. T. et al. Sediment community biomass and respiration in the Northeast water polynya, Greenland: A numerical simulation of benthic lander and spade core data. J. Mar. Syst. 10, 497–515 (1997); Newton, A. C. & Rowe, G. T. The abundance of benthic calcareous foraminifera and other meiofauna at a time series station in the Northeast Water Polynya, Greenland. J. Geophys. Res. 100, 4423–4438 (…	included	included	included
Rowe, G. T., Morse, J., Nunnally, C. & Boland, G. S. Sediment community oxygen consumption in the deep Gulf of Mexico. Deep-Sea Res. II 55, 2686–2691 (2008).	included	excluded	previously excluded
Rowe, G. T., Polloni, P. T. & Haedrich, R. L. Quantitative biological assessment of the benthic fauna in deep basins of the Gulf of Maine. J. Fish. Res. Board Canada 32, 1805–1812 (1975).	included	excluded	previously excluded
Rowe, G. T., Polloni, P. T. & Haedrich, R. L. The deep-sea macrobenthos on the continental margin of the Northwest Atlantic Ocean. Deep-Sea Res. 29, 257–278 (1982).	excluded	previously excluded	previously excluded
Rowe, G. T., Polloni, P. T. & Horner, S. G. Benthic biomass estimates from the northwestern Atlantic Ocean and the northern Gulf of Mexico. Deep-Sea Res. 21, 641–650 (1974).	included	included	included
Rowell, T. W. & Chaisson, D. R. Distribution and abundance of the ocean quahaug (Arctic islandica) and Stimpson’s surf clam (Spisula polynyma) resource on the Scotian shelf. Canadian Industry Report of Fisheries and Aquatic Sciences 142, 1-75 (1983).	included	included	included
Roy, V. et al. Benthic faunal assimilation pathways and depth-related changes in food-web structure across the Canadian Arctic. Deep-Sea Res. I 102, 55–71 (2015).	excluded	previously excluded	previously excluded
Roy, V., Iken, K. & Archambault, P. Environmental drivers of the Canadian Arctic megabenthic communities. PLoS One 9, e100900 (2014).	included	included	included
Rubio, K. S. et al. Dietary composition of black drum Pogonias cromis in a hypersaline estuary reflects water quality and prey availability. J. Fish Biol. 93, 250–262 (2018).	excluded	previously excluded	previously excluded
Ruehl, C. B. & Trexler, J. C. Comparison of snail density, standing stock, and body size between Caribbean karst wetlands and other freshwater ecosystems. Hydrobiologia 665, 1–13 (2011).	excluded	previously excluded	previously excluded
Rufino, M. M. et al. Habitat structure shaping megabenthic communities inhabiting subtidal soft bottoms along the Algarve coast (Portugal). Hydrobiologia 784, 249–264 (2017).	excluded	previously excluded	previously excluded
Ruhl, H. A., Ellena, J. A. & Smith, K. L. Connections between climate, food limitation, and carbon cycling in abyssal sediment communities. Proc. Natl. Acad. Sci. 105, 17006–17011 (2008).	excluded	previously excluded	previously excluded
Rutgers van der Loeff, M. M. & Lavaleye, M. S. S. Sediments, fauna and the dispersal of radionuclides at the N.E. Atlantic dumpsite for low-level radioactive waste. Report of the Dutch DORA program. (1984).	included	included	included
Rützler, K. The role of sponges in the Mesoamerican barrier-reef ecosystem, Belize. Adv. Mar. Biol. 61, 211–271 (2012).	excluded	previously excluded	previously excluded
Rybakova, E., Kremenetskaia, A., Vedenin, A., Boetius, A. & Gebruk, A. Deep-sea megabenthos communities of the Eurasian Central Arctic are influenced by ice-cover and sea-ice algal falls. PLoS One 14, e0211009 (2019).	included	included	included
Rysgaard, S. & Nielsen, T. G. Carbon cycling in a high-arctic marine ecosystem – Young Sound, NE Greenland. Prog. Oceanogr. 71, 426–445 (2006).	excluded	previously excluded	previously excluded
Rzeznik-Orignac, J. et al. Co-occurring nematodes and bacteria in submarine canyon sediments. PeerJ 6, e5396 (2018).	excluded	previously excluded	previously excluded
Rzeznik-Orignac, J., Fichet, D. & Boucher, G. Spatio-temporal structure of the nematode assemblages of the Brouage mudflat (Marennes Oléron, France). Estuar. Coast. Shelf Sci. 58, 77–88 (2003).	excluded	previously excluded	previously excluded
Sabbatini, A., Morigi, C., Ravaioli, M. & Negri, A. Abyssal benthic foraminifera in the Polar Front region (Pacific sector): Faunal composition, standing stock and size structure. Chem. Ecol. 20, S117–S129 (2004).	excluded	previously excluded	previously excluded
Sabeel, R. A. O., Ingels, J., Pape, E. & Vanreusel, A. Macrofauna along the Sudanese Red Sea coast: Potential effect of mangrove clearance on community and trophic structure. Mar. Ecol. 36, 794–809 (2015).	included	included	included
Sachs, O. et al. Benthic organic carbon flux and oxygen penetration reflect different plankton provinces in the Southern Ocean. Deep-Sea Res. I 56, 1319–1335 (2009).	excluded	previously excluded	previously excluded
Sáiz-Salinas, J. I. et al. Quantitative analysis of macrobenthic soft-bottom assemblages in South Shetland waters (Antarctica). Polar Biol. 17, 393–400 (1997).	included	included	included
Saiz-Salinas, J. I., Ramos, A., Munilla, T. & Rauschert, M. Changes in the biomass and dominant feeding mode of benthic assemblages with depth off Livingston Island (Antarctica). Polar Biol. 19, 424–428 (1998).	included	excluded	previously excluded
Sajan, S., Joydas, T. V. & Damodaran, R. Meiofauna of the western continental shelf of India, Arabian Sea. Estuar. Coast. Shelf Sci. 86, 665–674 (2010).	included	excluded	previously excluded
Salcedo, D. L., Soto, L. A., Estradas-Romero, A. & Botello, A. V. Interannual variability of soft-bottom macrobenthic communities of the NW Gulf of Mexico in relationship to the Deepwater Horizon oil spill. Mar. Pollut. Bull. 114, 987–994 (2017).	excluded	previously excluded	previously excluded
Salovius, S. & Kraufvelin, P. The filamentous green alga Cladophora glomerata as a habitat for littoral macro-fauna in the Northern Baltic Sea. Ophelia 58, 65–78 (2004).	excluded	previously excluded	previously excluded
Samuelsson, G. S. et al. Response of marine benthic fauna to thin-layer capping with activated carbon in a large-scale field experiment in the Grenland fjords, Norway. Environ. Sci. Pollut. Res. 24, 14218–14233 (2017).	excluded	previously excluded	previously excluded
Sánchez-Moreno, S., Ferris, H. & Guil, N. Role of tardigrades in the suppressive service of a soil food web. Agric. Ecosyst. Environ. 124, 187–192 (2008).	excluded	previously excluded	previously excluded
Sandulli, R., de Leonardis, C., Vincx, M. & Vanaverbeke, J. Geographical and depth-related patterns in nematode communities from some Italian marine protected areas. Ital. J. Zool. 78, 505–516 (2011).	excluded	previously excluded	previously excluded
Sañé, E., Isla, E., Gerdes, D., Montiel, A. & Gili, J.-M. Benthic macrofauna assemblages and biochemical properties of sediments in two Antarctic regions differently affected by climate change. Cont. Shelf Res. 35, 53–63 (2012).	included	included	included
Sanzone, D. M., Tank, J. L., Meyer, J. L., Mulholland, P. J. & Findlay, S. E. G. Microbial incorporation of nitrogen in stream detritus. Hydrobiologia 464, 27–35 (2001).	excluded	previously excluded	previously excluded
Sardà, F., Cartes, J. E. & Company, J. B. Spatio-temporal variations in megabenthos abundance in three different habitats of the Catalan deep-sea (Western Mediterranean). Mar. Biol. 120, 211–219 (1994).	excluded	previously excluded	previously excluded
Savage, C., Field, J. G. & Warwick, R. M. Comparative meta-analysis of the impact of offshore marine mining on macrobenthic communities versus organic pollution studies. Mar. Ecol. Prog. Ser. 221, 265–275 (2001).	excluded	previously excluded	previously excluded
Schaff, T. et al. Spatial heterogeneity of benthos on the Carolina continental slope: Large (100 km)-scale variation. Mar. Ecol. Prog. Ser. 88, 143–160 (1992).	included	included	included
Schallenberg, M. & Kalff, J. The ecology of sediment bacteria in lakes and comparisons with other aquatic ecosystems. Ecology 74, 919–934 (1993).	excluded	previously excluded	previously excluded
Scheibling, R. E. & Metaxas, A. Abundance, spatial distribution, and size structure of the sea star Protoreaster nodosus in Palau, with notes on feeding and reproduction. Bull. Mar. Sci. 82, 221–235 (2008).	excluded	previously excluded	previously excluded
Schewe, I. & Soltwedel, T. Benthic response to ice-edge-induced particle flux in the Arctic Ocean. Polar Biol. 26, 610–620 (2003).	excluded	previously excluded	previously excluded
Schewe, I. Small-sized benthic organisms of the Alpha Ridge, central Arctic Ocean. Int. Rev. Hydrobiol. 86, 317–335 (2001).	excluded	previously excluded	previously excluded
Schmid, M. K. et al. Trophic pathways and carbon flux patterns in the Laptev Sea. Prog. Oceanogr. 71, 314–330 (2006).	excluded	previously excluded	previously excluded
Schmiedl, G. et al. Trophic control of benthic foraminiferal abundance and microhabitat in the bathyal Gulf of Lions, western Mediterranean Sea. Mar. Micropaleontol. 40, 167–188 (2000).	excluded	previously excluded	previously excluded
Schmitt, R. J. Exploitation competition in mobile grazers: Trade-offs in use of a limited resource. Ecology 77, 408–425 (1995).	excluded	previously excluded	previously excluded
Schnack, K. Macrofaunal community patterns at the continental margin off East Greenland. Reports on Polar Research 294 (1998).	included	included	included
Schonberg, S. V, Clarke, J. T. & Dunton, K. H. Distribution, abundance, biomass and diversity of benthic infauna in the Northeast Chukchi Sea, Alaska: Relation to environmental variables and marine mammals. Deep-Sea Res. II 102, 144–163 (2014).	included	excluded	previously excluded
Schratzberger, M., Warr, K. & Rogers, S. I. Patterns of nematode populations in the southwestern North Sea and their link to other components of the benthic fauna. J. Sea Res. 55, 113–127 (2006).	excluded	previously excluded	previously excluded
Schröder, A. Community dynamics and development of soft bottom macrozoobenthos in the German Bight (North Sea) 1969 - 2000. Ph.D. Thesis, Bremen University (2003).	included	included	included
Schulz, H., Strotmann, B., Gallardo, V. & Jørgensen, B. Population study of the filamentous sulfur bacteria Thioploca spp. off the Bay of Concepción, Chile. Mar. Ecol. Prog. Ser. 200, 117–126 (2000).	excluded	previously excluded	previously excluded
Sciberras, M. et al. Mediation of nitrogen by post-disturbance shelf communities experiencing organic matter enrichment. Biogeochemistry 135, 135–153 (2017).	excluded	previously excluded	previously excluded
Seatech Limited. MS. Environmental effects monitoring program, come by Chance Refinery, Newfoundland. Intertidal and Subtidal Benthic Monitoring Program. Report to Newfounland Processing, Come by Chance, Newfoundland (1994).	included	included	included
Seiki, T. & Okada, M. Denitrification and nitrogen fixation rates at tidal flats and coastal bottom areas. Nippon Suisan Gakkaishi (Japan) (2008).	excluded	previously excluded	previously excluded
Seiler, D. Macrobenthic structure and carbon demand at the continental margin off East Greenland. Reports on Polar Research 307 (1999).	included	included	included
Sejr, M. et al. Fate of pelagic organic carbon and importance of pelagic-benthic coupling in a shallow cove in Disko Bay, West Greenland. Mar. Ecol. Prog. Ser. 341, 75–88 (2007).	included	included	included
Sejr, M., Blicher, M. & Rysgaard, S. Sea ice cover affects inter-annual and geographic variation in growth of the Arctic cockle Clinocardium ciliatum (Bivalvia) in Greenland. Mar. Ecol. Prog. Ser. 389, 149–158 (2009).	excluded	previously excluded	previously excluded
Sellanes, J. & Neira, C. ENSO as a natural experiment to understand environmental control of meiofaunal community structure. Mar. Ecol. 27, 31–43 (2006).	included	included	included
Semprucci, F., Frontalini, F., Covazzi-Harriague, A., Coccioni, R. & Balsamo, M. Meio- and macrofauna in the marine area of the Monte St. Bartolo Natural Park (Central Adriatic Sea, Italy). Sci. Mar. 77, 189–199 (2013).	included	excluded	previously excluded
Serpetti, N., Gontikaki, E., Narayanaswamy, B. E. & Witte, U. Macrofaunal community inside and outside of the Darwin Mounds Special Area of Conservation, NE Atlantic. Biogeosciences 10, 3705–3714 (2013).	excluded	previously excluded	previously excluded
Setala, H., Kulmala, P., Mikola, J. & Markkola, A. M. Influence of Ectomycorrhiza on the structure of detrital food webs in pine rhizosphere. Oikos 87, 113-122 (1999).	excluded	previously excluded	previously excluded
Shao, Y. et al. Exotic earthworms maintain soil biodiversity by altering bottom-up effects of plants on the composition of soil microbial groups and nematode communities. Biol. Fertil. Soils 55, 213–227 (2019).	excluded	previously excluded	previously excluded
Sharma, R. Deep-sea impact experiments and their future requirements. Mar. Georesources Geotechnol. 23, 331–338 (2005).	excluded	previously excluded	previously excluded
Shelley, R. et al. An investigation of the impacts on biodiversity and ecosystem functioning of soft sediments by the non-native polychaete Sternaspis scutata (Polychaeta: Sternaspidae). J. Exp. Mar. Bio. Ecol. 366, 146–150 (2008).	excluded	previously excluded	previously excluded
Shen, H. et al. Optimization of hard clams, polychaetes, physical disturbance and denitrifying bacteria of removing nutrients in marine sediment. Mar. Pollut. Bull. 110, 86–92 (2016).	excluded	previously excluded	previously excluded
Shields, M. A. & Hughes, D. J. Large-scale variation in macrofaunal communities along the eastern Nordic Seas continental margin: A comparison of four stations with contrasting food supply. Prog. Oceanogr. 82, 125–136 (2009).	included	included	included
Shik, J. Z., Kaspari, M. & Yanoviak, S. P. Preliminary assessment of metabolic costs of the nematode Myrmeconema neotropicum on its host, the tropical ant Cephalotes atratus. J. Parasitol. 97, 958–959 (2011).	excluded	previously excluded	previously excluded
Shimanaga, M. & Shirayama, Y. Response of benthic organisms to seasonal change of organic matter deposition in the bathyal Sagami Bay, central Japan. Oceanol. Acta 23, 91–107 (2000).	included	included	included
Shimanaga, M., Nomaki, H., Suetsugu, K., Murayama, M. & Kitazato, H. Standing stock of deep-sea metazoan meiofauna in the Sulu Sea and adjacent areas. Deep-Sea Res. I 54, 131–144 (2007).	included	included	included
Shirayama, Y. Size structure of deep-sea meio- and macrobenthos in the western Pacific. Int. Rev. der ges. Hydrobiol. 68, 799–810 (1983).	excluded	previously excluded	previously excluded
Shivarudrappa, S. K. & Briggs, K. Macrobenthos community succession in the northern Gulf of Mexico hypoxic regions: Testing the Pearson-Rosenberg model. J. Mar. Res. 75, 18–46 (2017).	included	included	included
Shivarudrappa, S. K., Rakocinski, C. F. & Briggs, K. B. Vertical distribution of macrobenthos in hypoxia-affected sediments of the northern Gulf of Mexico: Applying functional metrics. Estuaries and Coasts 42, 250–263 (2019).	excluded	previously excluded	previously excluded
Sibuet, M. et al. Peuplements benthiques et caractéristiques trophiques du milieu dans la plaine abyssale de Demerara. Oceanol. Acta 7, 345–358 (1984).	included	included	included
Sibuet, M., Lambert, C. E., Chesselet, R. & Laubier, L. Density of the major size groups of benthic fauna and trophic input in deep basins of the Atlantic Ocean. J. Mar. Res. 47, 851–867 (1989).	excluded	previously excluded	previously excluded
Siem-Jørgensen, M., Glud, R. N. & Middelboe, M. Viral dynamics in a coastal sediment: Seasonal pattern, controlling factors and relations to the pelagic–benthic coupling. Mar. Biol. Res. 4, 165–179 (2008).	excluded	previously excluded	previously excluded
Silva, L. F. B. da, Tavares, M. & Soares-Gomes, A. Population structure of the lancelet Branchiostoma caribaeum (Cephalochordata: Branchiostomidae) in the Baía de Guanabara, Rio de Janeiro, southeastern Brazil. Rev. Bras. Zool. 25, 617–623 (2008).	excluded	previously excluded	previously excluded
Simboura, N. & Reizopoulou, S. An intercalibration of classification metrics of benthic macroinvertebrates in coastal and transitional ecosystems of the Eastern Mediterranean ecoregion (Greece). Mar. Pollut. Bull. 56, 116–126 (2008).	excluded	previously excluded	previously excluded
Simon, A., Poulicek, M., Velimirov, B. & Mackenzie, F. T. Comparison of anaerobic and aerobic biodegradation of mineralized skeletal structures in marine and estuarine conditions. Biogeochemistry 25, 167–195 (1994).	excluded	previously excluded	previously excluded
Simon-Lledó, E. et al. Megafaunal variation in the abyssal landscape of the Clarion Clipperton Zone. Prog. Oceanogr. 170, 119–133 (2019).	included	included	included
Singh, D. P., Saraswat, R. & Kaithwar, A. Changes in standing stock and vertical distribution of benthic foraminifera along a depth gradient (58–2750 m) in the southeastern Arabian Sea. Mar. Biodivers. 48, 73–88 (2018).	included	excluded	previously excluded
Singh, R., Miljutin, D. M., Miljutina, M. A., Martinez Arbizu, P. & Ingole, B. S. Deep-sea nematode assemblages from a commercially important polymetallic nodule area in the Central Indian Ocean Basin. Mar. Biol. Res. 10, 906–916 (2014).	excluded	previously excluded	previously excluded
Skrabal, S. A., Donat, J. R. & Burdige, D. J. Fluxes of copper-complexing ligands from estuarine sediments. Limnol. Oceanogr. 42, 992–996 (1997).	excluded	previously excluded	previously excluded
Sleeman, J. C. et al. Biophysical correlates of relative abundances of marine megafauna at Ningaloo Reef, Western Australia. Mar. Freshw. Res. 58, 608–623 (2007).	excluded	previously excluded	previously excluded
Smith, C. Impact of otter trawling on an eastern Mediterranean commercial trawl fishing ground. ICES J. Mar. Sci. 57, 1340–1351 (2000).	excluded	previously excluded	previously excluded
Smith, C. R. & Kukert, H. Macrobenthic community structure, secondary production, and rates of bioturbation and sedimentation at the K?ne’ohe Bay lagoon floor. Pacific Sci. 50, 211–229 (1996).	included	included	included
Smith, K. L. & Baldwin, R. J. Seasonal fluctuations in deep-sea sediment community oxygen consumption: Central and eastern North Pacific. Nature 307, 624–626 (1984).	included	included	included
Smith, K. L. Benthic community respiration in the N.W. Atlantic Ocean: In situ measurements from 40 to 5200 m. Mar. Biol. 47, 337–347 (1978).	excluded	previously excluded	previously excluded
Smith, K. L. Food energy supply and demand: A discrepancy between particulate organic carbon flux and sediment community oxygen consumption in the deep ocean. Limnol. Oceanogr. 32, 201–220 (1987).	included	included	included
Smith, K. L., Baldwin, R. J., Karl, D. M. & Boetius, A. Benthic community responses to pulses in pelagic food supply: North Pacific Subtropical Gyre. Deep-Sea Res. I 49, 971–990 (2002).	included	included	included
Smith, K. L., Rowe, G. T. & Nichols, J. A. Benthic community respiration near the Woods Hole sewage outfall. Estuar. Coast. Mar. Sci. 1, 65–70 (1973).	included	included	included
Smol, N., Willems, K. A., Govaere, J. C. R. & Sandee, A. J. J. Composition, distribution and biomass of meiobenthos in the Oosterschelde estuary (SW Netherlands). Hydrobiologia 282/283, 197–217 (1994).	included	excluded	previously excluded
Snelgrove, P. V. R. The biodiversity of macrofaunal organisms in marine sediments. Biodivers. Conserv. 7, 1123–1132 (1998).	excluded	previously excluded	previously excluded
Snider, L. J., Burnett, B. R. & Hessler, R. R. The composition and distribution of meiofauna and nanobiota in a central North Pacific deep-sea area. Deep-Sea Res. A 31, 1225–1249 (1984).	included	included	included
Soares, A. G., Schlacher, T. A. & McLachlan, A. Carbon and nitrogen exchange between sandy beach clams (Donax serra) and kelp beds in the Benguela coastal upwelling region. Mar. Biol. 127, 657–664 (1997).	excluded	previously excluded	previously excluded
Soetaert, K. & Heip, C. H. R. Nematode assemblages of deep-sea and shelf break sites in the North Atlantic and Mediterranean Sea. Mar. Ecol. Prog. Ser. 125, 171–183 (1995).	excluded	previously excluded	previously excluded
Soetaert, K. et al. Factors affecting nematode biomass, length and width from the shelf to the deep sea. Mar. Ecol. Prog. Ser. 392, 123–132 (2009).	excluded	previously excluded	previously excluded
Sokolova, M. N. Trophic structure of abyssal macrobenthos. Adv. Mar. Biol. 32, 427–525 (1997).	excluded	previously excluded	previously excluded
Soko?owski, A. et al. Trophic structure of the macrobenthic community of Hornsund, Spitsbergen, based on the determination of stable carbon and nitrogen isotopic signatures. Polar Biol. 37, 1247–1260 (2014).	excluded	previously excluded	previously excluded
Soliman, Y. S. & Rowe, G. T. Secondary production of Ampelisca mississippiana Soliman and Wicksten 2007 (Amphipoda, Crustacea) in the head of the Mississippi Canyon, northern Gulf of Mexico. Deep-Sea Res. II 55, 2692–2698 (2008).	excluded	previously excluded	previously excluded
Soltwedel, T. & Schewe, I. Activity and biomass of the small benthic biota under permanent ice-coverage in the central Arctic Ocean. Polar Biol. 19, 52–62 (1997).	included	excluded	previously excluded
Soltwedel, T. & Thiel, H. Biogenic sediment compounds in relation to marine meiofaunal abundances. Int. Rev. der gesamten Hydrobiol. und Hydrogr. 80, 297–311 (1995); Soltwedel, T. Meiobenthos distribution pattern in the tropical East Atlantic: Indication for fractionated sedimentation of organic matter to the sea floor? Mar. Biol. 129, 747–756 (1997).	included	included	included
Soltwedel, T. et al. Natural variability or anthropogenically-induced variation? Insights from 15 years of multidisciplinary observations at the arctic marine LTER site HAUSGARTEN. Ecol. Indic. 65, 89–102 (2016).	excluded	previously excluded	previously excluded
Soltwedel, T., Guilini, K., Sauter, E., Schewe, I. & Hasemann, C. Local effects of large food-falls on nematode diversity at an arctic deep-sea site: Results from an in situ experiment at the deep-sea observatory HAUSGARTEN. J. Exp. Mar. Bio. Ecol. 502, 129–141 (2018).	excluded	previously excluded	previously excluded
Soltwedel, T., Mokievsky, V. & Schewe, I. Benthic activity and biomass on the Yermak Plateau and in adjacent deep-sea regions northwest of Svålbard. Deep-Sea Res. I 47, 1761–1785 (2000).	included	excluded	previously excluded
Soltwedel, T., Portnova, D., Kolar, I., Mokievsky, V. & Schewe, I. The small-sized benthic biota of the Håkon Mosby Mud Volcano (SW Barents Sea slope). J. Mar. Syst. 55, 271–290 (2005).	excluded	previously excluded	previously excluded
Sommer, S. & Pfannkuche, O. Metazoan meiofauna of the deep Arabian Sea: Standing stocks, size spectra and regional variability in relation to monsoon induced enhanced sedimentation regimes of particulate organic matter. Deep-Sea Res. II 47, 2957–2977 (2000).	included	excluded	previously excluded
Sommer, S., Gutzmann, E. & Pfannkuche, O. Sediments hosting gas hydrate: Oases for metazoan meiofauna. Mar. Ecol. Prog. Ser. 337, 27–37 (2007).	included	included	included
Sommer, S., Pfannkuche, O., Rickert, D. & Kähler, A. Ecological implications of surficial marine gas hydrates for the associated small-sized benthic biota at the Hydrate Ridge (Cascadia Convergent Margin, NE Pacific). Mar. Ecol. Prog. Ser. 243, 25–38 (2002).	excluded	previously excluded	previously excluded
Song, S. J., Dahms, H.-U. & Khim, J. S. Postembryonic development of Amenophia orientalis (Copepoda, Harpacticoida), with a review of thalestridomorph development. Proc. Biol. Soc. Washingt. 124, 341–357 (2011).	excluded	previously excluded	previously excluded
Søreide, J. E., Carroll, M. L., Hop, H. & Ambrose, W. G. Sympagic-pelagic-benthic coupling in Arctic and Atlantic waters around Svalbard revealed by stable isotopic and fatty acid tracers. Mar. Biol. Res. 9, 831–350 (2013).	included	included	included
Sorokin, S. J., Ekins, M. & Yang, Q. Collection data of Tethya irisae sp. nov. and comparative material. (2018). PANGAEA. doi:10.1594/PANGAEA.894720.	excluded	previously excluded	previously excluded
Sorokin, Y. I. & Sorokin, P. Y. Analysis of plankton in the southern Great Barrier Reef: Abundance and roles in throphodynamics. J. Mar. Biol. Assoc. United Kingdom 89, 235–241 (2009).	excluded	previously excluded	previously excluded
Soto, E., Quiroga, E., Ganga, B. & Alarcón, G. Influence of organic matter inputs and grain size on soft-bottom macrobenthic biodiversity in the upwelling ecosystem of central Chile. Mar. Biodivers. 47, 433–450 (2017).	included	included	included
Stachowitsch, M., Riedel, B., Zuschin, M. & Machan, R. Oxygen depletion and benthic mortalities: The first in situ experimental approach to documenting an elusive phenomenon. Limnol. Oceanogr. Methods 5, 344–352 (2007).	excluded	previously excluded	previously excluded
Stagliano, D. M. & Whiles, M. R. Macroinvertebrate production and trophic structure in a tallgrass prairie headwater stream. J. North Am. Benthol. Soc. 21, 97–113 (2002).	excluded	previously excluded	previously excluded
Ståhl, H. et al. Factors influencing organic carbon recycling and burial in Skagerrak sediments. J. Mar. Res. 62, 867–907 (2004).	excluded	previously excluded	previously excluded
Stål, J., Pihl, L. & Wennhage, H. Food utilisation by coastal fish assemblages in rocky and soft bottoms on the Swedish west coast: Inference for identification of essential fish habitats. Estuar. Coast. Shelf Sci. 71, 593–607 (2007).	excluded	previously excluded	previously excluded
Stapel, J. & Tahey, T. M. Density, biomass and respiration of deep-sea micro-, meio-, and macrobenthos of North East Atlantic JGOFS sites: A pilot study. NIOZ-Rapport 3, 1-38 (1990).	included	included	included
Starink, M., Bär-Gilissen, M.-J., Bak, R. P. M. & Cappenberg, T. E. Seasonal and spatial variations in heterotrophic nanoflagellate and bacteria abundances in sediments of a freshwater littoral zone. Limnol. Oceanogr. 41, 234–242 (1996).	excluded	previously excluded	previously excluded
Statham, P. Physical oceanography measured on water bottle samples during Charles Darwin cruise CD84. (2013). PANGAEA. doi:10.1594/PANGAEA.805994.	excluded	previously excluded	previously excluded
Statham, P. Physical oceanography measured on water bottle samples during Charles Darwin cruise CD94. (2013). PANGAEA. doi:10.1594/PANGAEA.805997.	excluded	previously excluded	previously excluded
Statham, P. Physical oceanography measured on water bottle samples during DISCOVERY cruise D216. (2013). PANGAEA. doi:10.1594/PANGAEA.806000.	excluded	previously excluded	previously excluded
Stead, R. A. & Thompson, R. J. The effect of the sinking spring diatom bloom on digestive processes of the cold-water protobranch Yoldia hyperborea. Limnol. Oceanogr. 48, 157–167 (2003).	excluded	previously excluded	previously excluded
Stefanoudis, P. V. et al. Agglutination of benthic foraminifera in relation to mesoscale bathymetric features in the abyssal NE Atlantic (Porcupine Abyssal Plain). Mar. Micropaleontol. 123, 15–28 (2016).	excluded	previously excluded	previously excluded
Stefanoudis, P. V., Bett, B. J. & Gooday, A. J. Abyssal hills: Influence of topography on benthic foraminiferal assemblages. Prog. Oceanogr. 148, 44–55 (2016).	excluded	previously excluded	previously excluded
Steimle, F. W. Benthic macrofauna and habitat monitoring on the continental shelf of the northeastern United States I. Biomass. NOAA Technical Report, National Marine Fisheries Services 86, (1990).	included	included	included
Steimle, F. W. et al. Predatory-prey relationships of winter flounder, Pleuronectes americanus, in the New-York Bight apex. Fish. Bull. 92, 608–619 (1994).	included	included	included
Steward, C. C., Nold, S. C., Ringelberg, D. B., White, D. C. & Lovell, C. R. Microbial biomass and community structures in the burrows of bromophenol producing and non-producing marine worms and surrounding sediments. Mar. Ecol. Prog. Ser. 133, 149–165 (1996).	excluded	previously excluded	previously excluded
Steward, C. C., Pinckney, J. L., Piceno, Y. & Lovell, C. R. Bacterial numbers and activity, microalgal biomass and productivity, and meiofaunal distribution in sediments naturally contaminated with biogenic bromophenols. Mar. Ecol. Prog. Ser. 90, 61–71 (1992).	excluded	previously excluded	previously excluded
Stewart, P. L. Measurements of benthic macroinvertebrate standing crop from the Canadian continental shelf and slope of southern David Strait and Ungrave Bay. Can. J. Fish. Aquat. Sci. 40, 652–657 (1983).	included	included	included
Stewart, P. L., Levy, H. A. & Hargrave, B. T. Database of benthic macrofaunal biomass and productivity measurements for the eastern Canadian continental shelf, slope and adjacent areas. Canadian Technical Report of Fisheries and Aquatic Sciences 2336 (2001).	included	included	included
Stief, P. Enhanced exoenzyme activities in sediments in the presence of deposit-feeding Chironomus riparius larvae. Freshw. Biol. 52, 1807–1819 (2007).	excluded	previously excluded	previously excluded
Stoeck, T. & Kröncke, I. Influence of particle mixing on vertical profiles of chlorophyll a and bacterial biomass in sediments of the German Bight, oyster ground and Dogger Bank (North Sea). Estuar. Coast. Shelf Sci. 52, 783–795 (2001).	excluded	previously excluded	previously excluded
Stolyarov, A. P. & Burkovsky, I. V. Long-term variations of macrobenthos structure in the Black River estuary (White sea). Zool. Zhurnal 77, 755–762 (1998).	included	excluded	previously excluded
Stolyarov, A. P. & Burkovsky, I. V. The seasonal changes in macrobenthos structure of the White Sea estuary. Zh. Obshch. Biol. 57, 95–111 (1996).	included	excluded	previously excluded
Stolyarov, A. P. Macrobenthos of a Gryaznaya Bay estuary ecosystem (Kandalaksha Gulf, the White Sea): Spatial structure and diversity. Zool. Zhurnal 94, 623–633 (2015).	included	excluded	previously excluded
Stolyarov, A. P. Peculiarities of the structure of and trends in the macrobenthos community of the Ermolinskaya Bay lagoon ecosystem, Kandalaksha Bay, White Sea. Biol. Bull. 44, 1019–1034 (2017).	included	excluded	previously excluded
Stolyarov, A. P. Some features of the structure of and trends in the macrobenthos community of the Ermolinskaya Bay lagoon ecosystem, Kandalksha Bay, White Sea. Zool. Zhurnal 96, 383–399 (2017).	included	excluded	previously excluded
Støttrup, J. G. et al. Restoration of a boulder reef in temperate waters: Strategy, methodology and lessons learnt. Ecol. Eng. 102, 468–482 (2017).	excluded	previously excluded	previously excluded
Stratmann, T., Mevenkamp, L., Sweetman, A. K., Vanreusel, A. & van Oevelen, D. Has phytodetritus processing by an abyssal soft-sediment community recovered 26 years after an experimental disturbance? Front. Mar. Sci. 5, 59 (2018).	excluded	previously excluded	previously excluded
Sullivan, B. K., Doering, P. H., Oviatt, C. A., Keller, A. A. & Frithsen, J. B. Interactions with the benthos alter pelagic food web structure in coastal waters. Can. J. Fish. Aquat. Sci. 48, 2276–2284 (2009).	excluded	previously excluded	previously excluded
Sun, B. & Fleeger, J. W. Sustained mass culture of Amphiascoides atopus a marine harpacticoid copepod in a recirculating system. Aquaculture 136, 313–321 (1995).	excluded	previously excluded	previously excluded
Sun, M.-Y. et al. Rapid consumption of phytoplankton and ice algae by Arctic soft-sediment benthic communities: Evidence using natural and 13C-labeled food materials. J. Mar. Res. 65, 561–588 (2007).	excluded	previously excluded	previously excluded
Sundbäck, K., Alsterberg, C. & Larson, F. Effects of multiple stressors on marine shallow-water sediments: Response of microalgae and meiofauna to nutrient–toxicant exposure. J. Exp. Mar. Bio. Ecol. 388, 39–50 (2010).	excluded	previously excluded	previously excluded
Sundbäck, K., Nilsson, C., Odmark, S. & Wulff, A. Does ambient UV-B radiation influence marine diatom-dominated microbial mats? A case study. Aquat. Microb. Ecol. 11, 151–159 (1996).	excluded	previously excluded	previously excluded
Sundbäck, K., Nilsson, P., Nilsson, C. & Jönsson, B. Balance between autotrophic and heterotrophic components and processes in microbenthic communities of sandy sediments: A field study. Estuar. Coast. Shelf Sci. 43, 689–706 (1996).	excluded	previously excluded	previously excluded
Sundbäck, K., Petersen, D. G., Dahllöf, I. & Larson, F. Combined nutrient – toxicant effects on a shallow-water marine sediment system? Sensitivity and resilience of ecosystem functions. Mar. Ecol. Prog. Ser. 330, 13–30 (2007).	excluded	previously excluded	previously excluded
Sundelin, B. & Elmgren, R. Meiofauna of an experimental soft bottom ecosystems - effects of macrofauna and cadmium exposure. Mar. Ecol. Prog. Ser. 70, 245–255 (1991).	excluded	previously excluded	previously excluded
Suomela, J. et al. Effects of sediment and nutrient enrichment on water quality in the Archipelago Sea, northern Baltic: An enclosure experiment in shallow water. Estuar. Coast. Shelf Sci. 65, 337–350 (2005).	excluded	previously excluded	previously excluded
Suutari, M., Leskinen, E., Spilling, K., Kostamo, K. & Seppälä, J. Nutrient removal by biomass accumulation on artificial substrata in the northern Baltic Sea. J. Appl. Phycol. 29, 1707–1720 (2017).	excluded	previously excluded	previously excluded
Sweetman, A. K. & Chapman, A. First observations of jelly-falls at the seafloor in a deep-sea fjord. Deep-Sea Res. I 58, 1206–1211 (2011).	excluded	previously excluded	previously excluded
Sweetman, A. K. & Witte, U. Macrofaunal response to phytodetritus in a bathyal Norwegian fjord. Deep-Sea Res. I 55, 1503–1514 (2008).	included	included	included
Sweetman, A. K. & Witte, U. Response of an abyssal macrofaunal community to a phytodetrital pulse. Mar. Ecol. Prog. Ser. 355, 73–84 (2008).	included	included	included
Sweetman, A. K. et al. Impacts of exotic mangrove forests and mangrove deforestation on carbon remineralization and ecosystem functioning in marine sediments. Biogeosciences 7, 2129–2145 (2010).	included	included	included
Sweetman, A. K. et al. Key role of bacteria in the short-term cycling of carbon at the abyssal seafloor in a low particulate organic carbon flux region of the eastern Pacific Ocean. Limnol. Oceanogr. 64, 694–713 (2019).	included	included	included
Sweetman, A. K., Norling, K., Gunderstad, C., Haugland, B. T. & Dale, T. Benthic ecosystem functioning beneath fish farms in different hydrodynamic environments. Limnol. Oceanogr. 59, 1139–1151 (2014).	included	included	included
Szarek, R., Nomaki, H. & Kitazato, H. Living deep-sea benthic foraminifera from the warm and oxygen-depleted environment of the Sulu Sea. Deep-Sea Res. II 54, 145–176 (2007).	excluded	previously excluded	previously excluded
Taddei, D. Transfert de matiere et d’energie dans les sediments d’un complexe recifal anthropise (Île de la Réunion , Ocean Indien). Ph.D. Thesis, Université de la Réunion (2006).	excluded	previously excluded	previously excluded
Tahey, T. M. et al. Sediment O2 demand, density and biomass of the benthos and phytopigments along the northwestern Adriatic coast: The extent of Po enrichment. Oceanol. Acta 19, 117–130 (1996).	included	included	included
Tahey, T. M., Duineveld, G. C. A., Berghuis, E. M. & Helder, W. Relation between sediment-water fluxes of oxygen and silicate and faunal abundance at continental shelf, slope and deep-water stations in the northwest Mediterranean. Mar. Ecol. Prog. Ser. 104, 119–130 (1994).	included	included	included
Takhteev, V. V. et al. Ecological description of the sodium chloride mineral springs in the Kirenga River basin and the upper reaches of the Lena River: 1. General characteristics of the springs and their hydrofauna. Inl. Water Biol. 10, 331–341 (2017).	excluded	previously excluded	previously excluded
Tam Malaga, J. L. Variación latitudinal del macrozoobentos del sublitorar en el norte del Perú durante el verano de 1987. Thesis, Universidad Nacional Agraria La Molina (1992).	included	included	included
Tam, J. C. et al. Towards ecosystem-based management: Identifying operational food-web indicators for marine ecosystems. ICES J. Mar. Sci. 74, 2040–2052 (2017).	excluded	previously excluded	previously excluded
Tan, T. & Rtiger, H.-J. Benthic studies of the Northwest African upwelling region: Bacteria standing stock and ETS-activity, ATP-biomass and adenylate energy charge. Mar. Ecol. Prog. Ser. 51, 167–176 (1989).	excluded	previously excluded	previously excluded
Tang, M. & Kristensen, E. Associations between macrobenthos and invasive cordgrass, Spartina anglica, in the Danish Wadden Sea. Helgol. Mar. Res. 64, 321–329 (2010).	included	included	included
Tang, M. & Kristensen, E. Impact of microphytobenthos and macroinfauna on temporal variation of benthic metabolism in shallow coastal sediments. J. Exp. Mar. Bio. Ecol. 349, 99–112 (2007).	excluded	previously excluded	previously excluded
Tatián, M., Sahade, R., Kowalke, J., Kivatinitz, S. & Esnal, G. Food availability and gut contents in the ascidian Cnemidocarpa verrucosa at Potter Cove, Antarctica. Polar Biol. 25, 58–64 (2002).	excluded	previously excluded	previously excluded
Tavera-Martínez, L. & Marchant, M. Presence of foraminifera of superfamily Komokioidea (Order Astrorhizida) in Colombian deep Caribbean waters. Zootaxa 4337, 553-562 (2017).	excluded	previously excluded	previously excluded
Taylor, D. L. Predatory impact of the green crab (Carcinus maenas Linnaeus) on post-settlement winter flounder (Pseudopleuronectes americanus Walbaum) as revealed by immunological dietary analysis. J. Exp. Mar. Bio. Ecol. 324, 112–126 (2005).	excluded	previously excluded	previously excluded
Teaca, A., Begun, T. & Gomoiu, M.-T. Abundance and biomass of macrobenthos in the Black Sea during Mare Nigrum cruise S-RO1. (2015). Pangaea. doi:10.1594/PANGAEA.848807.	included	included	included
Teal, L., Bulling, M., Parker, E. & Solan, M. Global patterns of bioturbation intensity and mixed depth of marine soft sediments. Aquat. Biol. 2, 207–218 (2008).	excluded	previously excluded	previously excluded
Tecchio, S. et al. Seasonal fluctuations of deep megabenthos: Finding evidence of standing stock accumulation in a flux-rich continental slope. Prog. Oceanogr. 118, 188–198 (2013).	included	included	included
Tecchio, S., Ramírez-Llodra, E., Sardà, F. & Company, J. B. Biodiversity of deep-sea demersal megafauna in western and central Mediterranean basins. Sci. Mar. 75, 341–350 (2010).	included	included	included
Teixeira, H., Salas, F., Pardal, M. A. & Marques, J. C. Applicability of ecological evaluation tools in estuarine ecosystems: The case of the lower Mondego estuary (Portugal). Hydrobiologia 587, 101–112 (2007).	excluded	previously excluded	previously excluded
Therkildsen, M. Seasonal variation in net benthic C-mineralization in a shallow estuary. FEMS Microbiol. Ecol. 12, 131–142 (1993).	excluded	previously excluded	previously excluded
Theroux, R. B. & Wigley, R. L. Quantitative composition and distribution of the macrobenthic invertebrate fauna of the continental shelf ecosystems of the northeastern United States. NOAA Technical Report, National Marine Fisheries Services 140, 1–240 (1998).	included	included	included
Thiel, H. Meiofauna und Struktur der benthischen Lebensgemeinschaft des Iberischen Tiefseebeckens. Meteor Forschungsergebnisse, Deutsche Forschungsgemeinschaft, Reihe D Biologie, Gebrüder Bornträge D12, (1972).	included	excluded	previously excluded
Thiel, H., Pfannkuche, O., Theeg, R. & Schriever, G. Benthic metabolism and standing stock in the central and northern deep Red Sea. Mar. Ecol. 8, 1–20 (1987).	included	included	included
Thiel, M. et al. The Humboldt current system of northern and central Chile. in Molecular Biology of the Cell 16, 195–344 (2007).	excluded	previously excluded	previously excluded
Thistle, D., Ertman, S. C. & Fauchald, K. The fauna of the HEBBLE site: Patterns in standing stock and sediment-dynamic effects. Mar. Geol. 99, 413–422 (1991).	included	excluded	previously excluded
Thom, R. M. & Albright, R. G. Dynamics of benthic vegetation standing-stock, irradiance, and water properties in central Puget Sound. Mar. Biol. 104, 129–141 (1990).	excluded	previously excluded	previously excluded
Thom, R. M., Parkwell, T. L., Niyogi, D. K. & Shreffler, D. K. Effects of graveling on the primary productivity, respiration and nutrient flux of two estuarine tidal flats. Mar. Biol. 118, 329–341 (1994).	excluded	previously excluded	previously excluded
Thomas, S. A., Royer, T. V., Snyder, E. B. & Davis, J. C. Organic carbon spiraling in an Idaho river. Aquat. Sci. 67, 424–433 (2005).	excluded	previously excluded	previously excluded
Thomsen, L. & Altenbach, A. V. Vertical and areal distribution of foraminiferal abundance and biomass in microhabitats around inhabited tubes of marine echiurids. Mar. Micropaleontol. 20, 303–309 (1993).	excluded	previously excluded	previously excluded
Thomson, D. H., Martin, C. M. & Cross, W. E. Identification and characterization of Arctic nearshore benthic habits. Canadian Data Report of Fisheries and Aquatic Sciences 1434, (1986).	included	included	included
Thrush, S. F., Hewitt, J. E., Gibbs, M., Lundquist, C. & Norkko, A. Functional role of large organisms in intertidal communities: Community effects and ecosystem function. Ecosystems 9, 1029–1040 (2006).	excluded	previously excluded	previously excluded
Thurber, A. R. et al. Microbes, macrofauna, and methane: A novel seep community fueled by aerobic methanotrophy. Limnol. Oceanogr. 58, 1640–1656 (2013).	excluded	previously excluded	previously excluded
Thurston, M. H., Bett, B. J., Rice, A. L. & Jackson, P. A. B. Variations in the invertebrate abyssal megafauna in the North Atlantic Ocean. Deep-Sea Res. I 41, 1321–1348 (1994).	included	included	included
Thurston, M. H., Rice, A. L. & Bett, B. J. Latitudinal variation in invertebrate megafaunal abundance and biomass in the North Atlantic Ocean abyss. Deep-Sea Res. II 45, 203–234 (1998).	included	included	included
Tietjen, J. H., Deming, J. W., Rowe, G. T., Mackos, S. & Wilke, R. J. Meiobenthos of the Hatteras Abyssal Plain and Puerto Rico Trench: Abundance, biomass and associations with bacteria and particulate fluxes. Deep-Sea Res. 36, 1567–1577 (1989).	included	included	included
Tilot, V. La structure des assemblages mégabenthiques d’une province à nodules polymétalliques de l’océan Pacifique tropical est. Ph.D. Thesis, Université de Bretagne Occidentale (1992).	included	included	included
Tilstone, G., Míguez, B., Figueiras, F. & Fermín, E. Diatom dynamics in a coastal ecosystem affected by upwelling: Coupling between species succession, circulation and biogeochemical processes. Mar. Ecol. Prog. Ser. 205, 23–41 (2000).	excluded	previously excluded	previously excluded
Tita, G., Desrosiers, G., Vincx, M. & Clement, M. Intertidal meiofauna of the St Lawrence estuary (Quebec, Canada): Diversity, biomass and feeding structure of nematode assemblages. J. Mar. Biol. Assoc. United Kingdom 82, 779-791 (2002).	included	excluded	previously excluded
Tomassetti, P. & Porrello, S. Polychaetes as indicators of marine fish farm organic enrichment. Aquac. Int. 13, 109–128 (2005).	excluded	previously excluded	previously excluded
Tomassetti, P. et al. Benthic community response to sediment organic enrichment by Mediterranean fish farms: Case studies. Aquaculture 450, 262–272 (2016).	excluded	previously excluded	previously excluded
Tomassetti, P. et al. Effects of mariculture on macrobenthic assemblages in a western Mediterranean site. Mar. Pollut. Bull. 58, 533–541 (2009).	excluded	previously excluded	previously excluded
Touma, B. R., Encalada, A. C. & Fornells, N. P. Leaf litter dynamics and its use by invertebrates in a high-altitude tropical Andean stream. Int. Rev. Hydrobiol. 94, 357–371 (2009).	excluded	previously excluded	previously excluded
Tous Rius, A., Denis, L., Dauvin, J.-C. & Spilmont, N. Macrobenthic diversity and sediment-water exchanges of oxygen and ammonium: Example of two subtidal communities of the eastern English Channel. J. Sea Res. 136, 15–27 (2018).	excluded	previously excluded	previously excluded
Trannum, H. C., Nilsson, H. C., Schaanning, M. T. & Øxnevad, S. Effects of sedimentation from water-based drill cuttings and natural sediment on benthic macrofaunal community structure and ecosystem processes. J. Exp. Mar. Bio. Ecol. 383, 111–121 (2010).	excluded	previously excluded	previously excluded
Traunspurger, W. Distribution and sex ratio of Ethmolaimus Pratensis De Man, 1880 (Nematoda, Chromadorida) in an oligotrophic lake. Nematologica 44, 391–408 (1998).	excluded	previously excluded	previously excluded
Traunspurger, W. Distribution of benthic nematodes in the littoral of an oligotrophic lake (Königssee, National Park Berchtesgaden, FRG). Arch. für Hydrobiol. 135, 393–412 (1996).	excluded	previously excluded	previously excluded
Traunspurger, W. Distribution, seasonal occurrence and vertical pattern of Tobrilus gracilis (Bastian, 1865) and T. medius (Schneider, 1916). Nematologica 43, 59–81 (1997).	excluded	previously excluded	previously excluded
Trimmer, M., Gowen, R., Stewart, B. & Nedwell, D. The spring bloom and its impact on benthic mineralisation rates in western Irish Sea sediments. Mar. Ecol. Prog. Ser. 185, 37–46 (1999).	excluded	previously excluded	previously excluded
Tselepides, A. & Eleftheriou, A. South Aegean (Eastern Mediterranean) continental slope benthos: Macroinfaunal environmental relationships. in Deep-Sea Food Chains and the Global Carbon Cycle 139–156 (Springer Netherlands, 1992). doi:10.1007/978-94-011-2452-2_9.	included	included	included
Tselepides, A. et al. Organic matter composition of the continental shelf and bathyal sediments of the Cretan Sea (NE Mediterranean). Prog. Oceanogr. 46, 311–344 (2000).	excluded	previously excluded	previously excluded
Tselepides, A., Papadopoulou, K.-N., Podaras, D., Plaiti, W. & Koutsoubas, D. Macrobenthic community structure over the continental margin of Crete (South Aegean Sea, NE Mediterranean). Prog. Oceanogr. 46, 401–428 (2000).	included	included	included
Tsikopoulou, I. et al. Long-term changes in the structure of benthic communities: Revisiting a sampling transect in Crete after 24 years. Mar. Environ. Res. 144, 9–19 (2019).	included	excluded	previously excluded
Tsutsumi, H. Impact of fish net pen culture on the benthic environment of a cove in south Japan. Estuaries 18, 108-115 (1995).	excluded	previously excluded	previously excluded
Tumbiolo, M. & Downing, J. An empirical model for the prediction of secondary production in marine benthic invertebrate populations. Mar. Ecol. Prog. Ser. 114, 165–174 (1994).	excluded	previously excluded	previously excluded
Uang, N. X. Q. et al. Nematode morphometry and biomass in the Saigon River harbours in relation to antifouling contaminants. Raffles Bull. Zool. 62, 501–512 (2014).	excluded	previously excluded	previously excluded
Udalov, A. A. & Burkovskii, I. V. The role of the mesobenthos in the size structure of an intertidal ecosystem. Oceanology 42, 502–511 (2002).	excluded	previously excluded	previously excluded
Udalov, A. A. et al. Changes in the general characteristics of micro-, meio-, and macrobenthos along the salinity gradient in the White Sea estuary. Oceanology 44, 549–560 (2004).	excluded	previously excluded	previously excluded
Udalov, A. A., Mokievsky, V. O. & Chertoprud, E. S. Influence of the salinity gradient on the distribution of meiobenthos in the Chernaya river estuary (White Sea). Oceanology 45, 680–688 (2005).	included	excluded	previously excluded
Uye, S. I., Nakai, S. & Aizaki, M. Potential use of extremely high biomass and production of copepods in an enclosed brackish water body in Lake Nakaumi, Japan, for the mass seed production of fishes. Zool. Stud. 43, 165–172 (2004).	excluded	previously excluded	previously excluded
Valdivia, N., Díaz, M. J., Garrido, I. & Gómez, I. Consistent richness-biomass relationship across environmental gradients in a marine macroalgal-dominated subtidal community on the western Antarctic Peninsula. PLoS One 10, e0138582 (2015).	excluded	previously excluded	previously excluded
Vallet, C. Biomass changes and bentho-pelagic transfers throughout the benthic boundary layer in the English Channel. J. Plankton Res. 23, 903–922 (2001).	included	excluded	previously excluded
Van Colen, C. et al. Bottom–up and top–down mechanisms indirectly mediate interactions between benthic biotic ecosystem components. J. Sea Res. 98, 42–48 (2015).	excluded	previously excluded	previously excluded
Van Colen, C. et al. Long-term divergent tidal flat benthic community recovery following hypoxia-induced mortality. Mar. Pollut. Bull. 60, 178–186 (2010).	excluded	previously excluded	previously excluded
van der Wal, D. et al. Distribution and dynamics of intertidal macrobenthos predicted from remote sensing: Response to microphytobenthos and environment. Mar. Ecol. Prog. Ser. 367, 57–72 (2008).	excluded	previously excluded	previously excluded
van der Wal, D. et al. Ecological evaluation of an experimental beneficial use scheme for dredged sediment disposal in shallow tidal waters. Mar. Pollut. Bull. 62, 99–108 (2011).	excluded	previously excluded	previously excluded
van der Wal, D., Wielemaker-van den Dool, A. & Herman, P. M. J. Spatial synchrony in intertidal benthic algal biomass in temperate coastal and estuarine ecosystems. Ecosystems 13, 338–351 (2010).	excluded	previously excluded	previously excluded
van der Wurff, A. W. G. et al. Type of disturbance and ecological history determine structural stability. Ecol. Appl. 17, 190–202 (2007).	excluded	previously excluded	previously excluded
Van Gaever, S., Galéron, J., Sibuet, M. & Vanreusel, A. Deep-sea habitat heterogeneity influence on meiofaunal communities in the Gulf of Guinea. Deep-Sea Res. II 56, 2259–2269 (2009).	excluded	previously excluded	previously excluded
Van Mooy, B. & Keil, R. Seasonal variation in sedimentary amino acids and the association of organic matter with mineral surfaces in a sandy eelgrass meadow. Mar. Ecol. Prog. Ser. 227, 275–280 (2002).	excluded	previously excluded	previously excluded
van Oevelen, D. et al. Carbon flows through a benthic food web: Integrating biomass, isotope and tracer data. J. Mar. Res. 64, 453–482 (2006).	excluded	previously excluded	previously excluded
van Oevelen, D., Middelburg, J. J., Soetaert, K. & Moodley, L. The fate of bacterial carbon in an intertidal sediment: Modeling an in situ isotope tracer experiment. Limnol. Oceanogr. 51, 1302–1314 (2006).	included	included	included
van Oevelen, D., Soetaert, K. & Heip, C. H. R. Carbon flows in the benthic food web of the Porcupine Abyssal Plain: The (un)importance of labile detritus in supporting microbial and faunal carbon demands. Limnol. Oceanogr. 57, 645–664 (2012).	included	included	included
Vanaverbeke, J. & Vincx, M. Short-term changes in nematode communities from an abandoned intense sand extraction site on the Kwintebank (Belgian Continental Shelf) two years post-cessation. Mar. Environ. Res. 66, 240–248 (2008).	excluded	previously excluded	previously excluded
Vanaverbeke, J., Steyaert, M., Vanreusel, A. & Vincx, M. Nematode biomass spectra as descriptors of functional changes due to human and natural impact. Mar. Ecol. Prog. Ser. 249, 157–170 (2003).	excluded	previously excluded	previously excluded
Vanhove, S. et al. Deep-sea meiofauna communities in Antarctica: Structural analysis and relation with the environment. Mar. Ecol. Prog. Ser. 127, 65–76 (1995).	included	included	included
Vanhove, S. et al. The metazoan meiofauna in its biogeochemical environment: The case of an Antarctic coastal sediment. J. Mar. Biol. Assoc. United Kingdom 78, 411–434 (1998).	excluded	previously excluded	previously excluded
Vanhove, S., Beghyn, M., Van Gansbeke, D., Bullough, L. & Vincx, M. A seasonally varying biotope at Signy Island, Antarctic: Implications for meiofaunal structure. Mar. Ecol. Prog. Ser. 202, 13–25 (2000).	included	included	included
Vanhove, S., Vermeeren, H. & Vanreusel, A. Meiofauna towards the South Sandwich Trench (750–6300m), focus on nematodes. Deep-Sea Res. II 51, 1665–1687 (2004).	excluded	previously excluded	previously excluded
Vanreusel, A. et al. Meiobenthos of the central Arctic Ocean with special emphasis on the nematode community structure. Deep-Sea Res. I 47, 1855–1879 (2000).	excluded	previously excluded	previously excluded
Vanreusel, A., Vincx, M., Bett, B. J. & Rice, A. L. Nematode biomass spectra at two abyssal sites in the NE Atlantic with a contrasting food supply. Int. Rev. der gesamten Hydrobiol. und Hydrogr. 80, 287–296 (1995).	excluded	previously excluded	previously excluded
Vanreusel, A., Vincx, M., Schram, D. & van Gansbeke, D. On the vertical distribution of the metazoan meiofauna in shelf break and upper slope habitats of the NE Atlantic. Int. Rev. der gesamten Hydrobiol. und Hydrogr. 80, 313–326 (1995).	excluded	previously excluded	previously excluded
Vanreusel, A., Vincx, M., Van Gansbeke, D. & Gijselinck, W. Structural analysis of the meiobenthos communities of the shelf break area in two stations of the Gulf of Biscay (N.E. Atlantic). Belgian J. Zool. 122, 185–202 (1992).	excluded	previously excluded	previously excluded
Varfolomeeva, M. & Naumov, A. Long-term temporal and spatial variation of macrobenthos in the intertidal soft-bottom flats of two small bights (Chupa Inlet, Kandalaksha Bay, White Sea). Hydrobiologia 706, 175–189 (2013).	excluded	previously excluded	previously excluded
Vassallo, P., Paoli, C. & Fabiano, M. Ecosystem level analysis of sandy beaches using thermodynamic and network analyses: A study case in the NW Mediterranean Sea. Ecol. Indic. 15, 10–17 (2012).	excluded	previously excluded	previously excluded
Veas, R., Hernández-Miranda, E., Quiñones, R. A. & Carrasco, F. D. Spatio-temporal biodiversity of soft bottom macrofaunal assemblages in shallow coastal waters exposed to episodic hypoxic events. Mar. Environ. Res. 78, 1–14 (2012).	included	included	included
Vedenin, A. et al. Spatial distribution of benthic macrofauna in the Central Arctic Ocean. PLoS One 13, e0200121 (2018).	included	included	included
Vedenin, A. et al. Spatial distribution patterns in macrobenthos along a latitudinal transect at the deep-sea observatory HAUSGARTEN. Deep-Sea Res. I 114, 90–98 (2016).	included	included	included
Vedenin, A., Mokievsky, V., Soltwedel, T. & Budaeva, N. The temporal variability of the macrofauna at the deep-sea observatory HAUSGARTEN (Fram Strait, Arctic Ocean). Polar Biol. 42, 527–540 (2019).	included	included	included
Verdiell Cubedo, D., Oliva Paterna, F. J., Egea Serrano, A. & Torralva Forero, M. Biología poblacional y asociaciones con el hábitat de las especies de peces bentónicas en las áreas someras de una laguna costera mediterránea (SE Península Ibérica). Sci. Mar. 72, 319–328 (2008).	excluded	previously excluded	previously excluded
Verlecar, X. N., Desai, S. R., Sarkar, A. & Dalal, S. G. Biological indicators in relation to coastal pollution along Karnataka coast, India. Water Res. 40, 3304–3312 (2006).	excluded	previously excluded	previously excluded
Villano, N. & Warwick, R. M. Meiobenthic communities associated with the seasonal cycle of growth and decay of Ulva rigida Agardh in the Palude Della Rosa, Lagoon of Venice. Estuar. Coast. Shelf Sci. 41, 181–194 (1995).	excluded	previously excluded	previously excluded
Villnäs, A., Norkko, J., Lukkari, K., Hewitt, J. & Norkko, A. Consequences of increasing hypoxic disturbance on benthic communities and ecosystem functioning. PLoS One 7, e44920 (2012).	excluded	previously excluded	previously excluded
Villnäs, A., Perus, J. & Bonsdorff, E. Structural and functional shifts in zoobenthos induced by organic enrichment — Implications for community recovery potential. J. Sea Res. 65, 8–18 (2011).	excluded	previously excluded	previously excluded
Vinagre, P. A., Pais-Costa, A. J., Marques, J. C. & Neto, J. M. Setting reference conditions for mesohaline and oligohaline macroinvertebrate communities sensu WFD: Helping to define achievable scenarios in basin management plans. Ecol. Indic. 56, 171–183 (2015).	excluded	previously excluded	previously excluded
Vinten, A., Whitmore, A., Bloem, J., Howard, R. & Wright, F. Factors affecting N immobilisation/mineralisation kinetics for cellulose-, glucose- and straw-amended sandy soils. Biol. Fertil. Soils 36, 190–199 (2002).	excluded	previously excluded	previously excluded
von Bröckel, K. & Meyerhöfer, M. Impact of the rocks of Sao Pedro and Sao Paul upon the quantity and quality of suspended organic matter. Arch. Fish. Mar. Res. 47, 223–238 (1999).	excluded	previously excluded	previously excluded
Wacasey, J. W., Atkinson, E. G. & Glasspoole, L. Zoobenthos data from inshore stations of upper Frobisher Bay, 1969-1976. Can. Data Rep. Fish. Aquat. Sci. 205 (1980).	included	included	included
Wacasey, J. W., Atkinson, E. G. & Glasspoole, L. Zoobenthos data from upper Frobisher Bay. Canadian Data Report of Fisheries and Aquatic Sciences 164 (1979).	included	included	included
Wade, P. R. et al. Killer whales and marine mammal trends in the North Pacific - A re-examination of evidence for sequential megafauna collapse and the prey-switching hypothesis. Mar. Mammal Sci. 23, 766–802 (2007).	excluded	previously excluded	previously excluded
Wahl, M. et al. UV effects that come and go: A global comparison of marine benthic community level impacts. Glob. Chang. Biol. 10, 1962–1972 (2004).	excluded	previously excluded	previously excluded
Wahl, M., Saderne, V. & Sawall, Y. How good are we at assessing the impact of ocean acidification in coastal systems? Limitations, omissions and strengths of commonly used experimental approaches with special emphasis on the neglected role of fluctuations. Mar. Freshw. Res. 67, 25-36 (2016).	excluded	previously excluded	previously excluded
Walker, I. The benthic insect fauna of the blackwater forest stream Rio Taruma-Mirim (Manaus, Amazonas): Patterns of population dynamics and their implications for ecosystem stability. Amazoniana 17, 471–480 (2003).	excluded	previously excluded	previously excluded
Wallis, J. R. et al. Zooplankton abundance and biomass size spectra in the East Antarctic sea-ice zone during the winter–spring transition. Deep-Sea Res. II 131, 170–181 (2016).	excluded	previously excluded	previously excluded
Walters, K. & Moriarty, D. J. W. The effects of complex trophic interactions on a marine microbenthic community. Ecology 74, 1475–1489 (1993).	excluded	previously excluded	previously excluded
Wan Hussin, W. M. R., Cooper, K. M., Froján, C. R. S. B., Defew, E. C. & Paterson, D. M. Impacts of physical disturbance on the recovery of a macrofaunal community: A comparative analysis using traditional and novel approaches. Ecol. Indic. 12, 37–45 (2012).	included	included	included
Wang, H.-Z., Xu, Q.-Q., Cui, Y.-D. & Liang, Y.-L. Macrozoobenthic community of Poyang Lake, the largest freshwater lake of China, in the Yangtze floodplain. Limnology 8, 65–71 (2007).	excluded	previously excluded	previously excluded
Wang, J. et al. Community structure and spatial distribution of macrobenthos in the shelf area of the Bering Sea. Acta Oceanol. Sin. 33, 74–81 (2014).	excluded	previously excluded	previously excluded
Warwick, R. M. & Clarke, K. R. Relearning the ABC: Taxonomic changes and abundance/ biomass relationships in disturbed benthic communities. Mar. Biol. 118, 739–744 (1994).	included	excluded	previously excluded
Warwick, R. M. & Gee, J. Community structure of estuarine meiobenthos. Mar. Ecol. Prog. Ser. 18, 97–111 (1984).	excluded	previously excluded	previously excluded
Warwick, R. M. & Somerfield, P. J. Assessing the conservation status of marine habitats: Thoughts from a sandflat on the Isles of Scilly. J. Sea Res. 98, 109–119 (2015).	included	excluded	previously excluded
Warwick, R. M. & Somerfield, P. J. The structure and functioning of the benthic macrofauna of the Bristol Channel and Severn Estuary, with predicted effects of a tidal barrage. Mar. Pollut. Bull. 61, 92–99 (2010).	excluded	previously excluded	previously excluded
Warwick, R. M., McEvoy, A. J. & Thrush, S. F. The influence of Atrina zelandica Gray on meiobenthic nematode diversity and community structure. J. Exp. Mar. Bio. Ecol. 214, 231–247 (1997).	excluded	previously excluded	previously excluded
Warwick, R. M., Pearson, T. H. & Ruswahyuni. Detection of pollution effects on marine macrobenthos: Further evaluation of the species abundance/ biomass method. Mar. Biol. 95, 193–200 (1987).	included	excluded	previously excluded
Warwick, R. M., Robert Clarke, K. & Somerfield, P. J. Exploring the marine biotic index (AMBI): Variations on a theme by Ángel Borja. Mar. Pollut. Bull. 60, 554–559 (2010).	excluded	previously excluded	previously excluded
Warzocha, J., Gromisz, S., Wodzinowski, T. & Szymanek, L. The structure of macrozoobenthic communities as an environmental status indicator in the Gulf of Gdansk (the Outer Puck Bay). Oceanologia 60, 553–559 (2018).	included	included	included
Watling, L. The sedimentary milieu and its consequences for resident organisms. Am. Zool. 31, 789–796 (1991).	excluded	previously excluded	previously excluded
Waye-Barker, G. A., McIlwaine, P., Lozach, S. & Cooper, K. M. The effects of marine sand and gravel extraction on the sediment composition and macrofaunal community of a commercial dredging site (15 years post-dredging). Mar. Pollut. Bull. 99, 207–215 (2015).	excluded	previously excluded	previously excluded
Webb, D. G. Response of macro- and meiobenthos from a carbon-poor sand to phytodetrital sedimentation. J. Exp. Mar. Bio. Ecol. 203, 259–271 (1996).	included	included	included
Webster, J. R. et al. Do leaf breakdown rates actually measure leaf disappearance from streams? Int. Rev. Hydrobiol. 86, 417–427 (2001).	excluded	previously excluded	previously excluded
Wei, C.-L. & Liao, J.-X. unpublished (2020).	included	included	included
Wei, C.-L. et al. Global patterns and predictions of seafloor biomass using random forests. PLoS One 5, e15323 (2010).	excluded	previously excluded	previously excluded
Wei, C.-L. et al. Macrobenthos in the central Arabian Gulf: A reflection of climate extremes and variability. Hydrobiologia 770, 53–72 (2016).	excluded	previously excluded	previously excluded
Wei, C.-L. et al. Standing stocks and body size of deep-sea macrofauna: Predicting the baseline of 2010 Deepwater Horizon oil spill in the northern Gulf of Mexico. Deep-Sea Res. I 69, 82–99 (2012).	included	included	included
Weisberg, S. B. et al. An estuarine benthic index of biotic integrity (B-IBI) for Chesapeake Bay. Estuaries 20, 149-158 (1997).	excluded	previously excluded	previously excluded
Weitere, M. & Arndt, H. Water discharge-regulated bacteria-heterotrophic nanoflagellate (HNF) interactions in the water column of the river rhine. Microb. Ecol. 44, 19–29 (2002).	excluded	previously excluded	previously excluded
Wenzhöfer, F., Riess, W. & Luth, U. In situ macrofaunal respiration rates and their importance for benthic carbon mineralization on the northwestern Black Sea shelf. Ophelia 56, 87–100 (2002).	excluded	previously excluded	previously excluded
Werbrouck, E., Bodé, S., Van Gansbeke, D., Vanreusel, A. & De Troch, M. Fatty acid recovery after starvation: Insights into the fatty acid conversion capabilities of a benthic copepod (Copepoda, Harpacticoida). Mar. Biol. 164, 151 (2017).	excluded	previously excluded	previously excluded
Whiles, M. R., Goldowitz, B. S. & Charlton, R. E. Life history and production of a semi-terrestrial limnephilid caddisfly in an intermittent Platte River wetland. J. North Am. Benthol. Soc. 18, 533–544 (1999).	excluded	previously excluded	previously excluded
Widbom, B. & Frithsen, J. B. Structuring factors in a marine soft bottom community during eutrophication - an experiment with radio-labelled phytodetritus. Oecologia 101, 156–168 (1995).	included	included	included
Widdicombe, S. et al. Impact of sub-seabed CO2 leakage on macrobenthic community structure and diversity. Int. J. Greenh. Gas Control 38, 182–192 (2015).	excluded	previously excluded	previously excluded
Wieczorek, S. K. & Hooper, R. G. Relationship between diet and food availability in the snow crab Chionoecetes opilio (O. Fabricius) in Bonne Bay, Newfoundland. J. Crustac. Biol. 15, 236–247 (1995).	included	excluded	previously excluded
Wieking, G. & Kröncke, I. Macrofauna communities of the Dogger Bank (central North Sea) in the late 1990s: Spatial distribution, species composition and trophic structure. Helgol. Mar. Res. 57, 34–46 (2003).	excluded	previously excluded	previously excluded
Wieltschnig, C., Fischer, U. R., Kirschner, A. K. T. & Velimirov, B. Benthic bacterial production and protozoan predation in a silty freshwater environment. Microb. Ecol. 46, 62–72 (2003).	excluded	previously excluded	previously excluded
Wieltschnig, C., Fischer, U. R., Velimirov, B. & Kirschner, A. K. T. Effects of deposit-feeding macrofauna on benthic bacteria, viruses, and Protozoa in a silty freshwater sediment. Microb. Ecol. 56, 1–12 (2008).	excluded	previously excluded	previously excluded
Wieltschnig, C., Kirschner, A. K. T., Fischer, U. R. & Velimirov, B. Top-down control of benthic heterotrophic nanoflagellates by oligochaetes and microcrustaceans in a littoral freshwater habitat. Freshw. Biol. 48, 1840–1849 (2003).	excluded	previously excluded	previously excluded
Wigley, R. L. & McIntyre, A. D. Some quantitative comparisons of offshore meiobenthos and macrobenthos South of Martha’s Vineyard. Limnol. Oceanogr. 9, 485–493 (1964).	included	included	included
Wigley, R. L. Benthic fauna of Georges Bank. in Transactions of the North American Wildlife and Natural Resources Conference 26, 310–317 (1962).	included	included	included
Wijnhoven, S., Escaravage, V., Daemen, E. & Hummel, H. The decline and restoration of a coastal lagoon (Lake Veere) in the Dutch delta. Estuaries and Coasts 33, 1261–1278 (2010).	excluded	previously excluded	previously excluded
Wilding, T. A. Effects of man-made structures on sedimentary oxygenation: Extent, seasonality and implications for offshore renewables. Mar. Environ. Res. 97, 39–47 (2014).	excluded	previously excluded	previously excluded
Wildish, D. J. & Kristmanson, D. D. Tidal energy and sublittoral macrobenthic animals in estuaries. J. Fish. Res. Board Canada 36, 1197–1206 (1979).	excluded	previously excluded	previously excluded
Wildish, D. J. & Peer, D. Tidal current speed and production of benthic macrofauna in the lower Bay of Fundy. Can. J. Fish. Aquat. Sci. 40, 309–321 (1983).	included	excluded	previously excluded
Wildish, D. J. & Thomas, M. L. H. Effects of dredging and dumping on benthos of Saint John Harbour, Canada. Mar. Environ. Res. 15, 45–57 (1985).	included	included	included
Wildish, D. J., Carson, W. F., Carson, W. V. & Hull, J. H. Effects of a neutral-sulphite, pulp effluent on some chemical and biological parameters in the L’Etang Inlet, New Brunswick. L’Etang Inlet survey 3. Fisheries Research Board Canada, Manuscript Report Series 1177 (1972).	included	included	included
Wildish, D. J., Wilson, A. J. & Frost, B. Benthic macrofaunal production of Browns Bank, Northwest Atlantic. Can. J. Fish. Aquat. Sci. 46, 584–590 (1989).	included	excluded	previously excluded
Williams, A. et al. Characterising the invertebrate megafaunal assemblages of a deep-sea (200–3000 m) frontier region for oil and gas exploration: The Great Australian Bight, Australia. Deep-Sea Res. II 157–158, 78–91 (2018).	included	excluded	previously excluded
Witte, U. Vertical distribution of metazoan macrofauna within the sediment at four sites with contrasting food supply in the deep Arabian Sea. Deep-Sea Res. II 47, 2979–2997 (2000).	included	included	included
Witte, U., Aberle, N., Sand, M. & Wenzhöfer, F. Rapid response of a deep-sea benthic community to POM enrichment: An in situ experimental study. Mar. Ecol. Prog. Ser. 251, 27–36 (2003).	included	included	included
Wlodarska-Kowalczuk, M., Jankowska, E., Kotwicki, L. & Balazy, P. Evidence of season-dependency in vegetation effects on macrofauna in temperate seagrass meadows (Baltic Sea). PLoS One 9, e100788 (2014).	excluded	previously excluded	previously excluded
Wlodarska-Kowalczuk, M., Kendall, M. A., Marcin Weslawski, J., Klages, M. & Soltwedel, T. Depth gradients of benthic standing stock and diversity on the continental margin at a high-latitude ice-free site (off Spitsbergen, 79°N). Deep-Sea Res. I 51, 1903–1914 (2004).	included	included	included
Wlodarska-Kowalczuk, M., Pearson, T. H. & Kendall, M. A. Benthic response to chronic natural physical disturbance by glacial sedimentation in an Arctic fjord. Mar. Ecol. Prog. Ser. 303, 31–41 (2005).	excluded	previously excluded	previously excluded
Wlodarska-Kowalczuk, M., Wesawski, J. M. & Kotwicki, L. Spitsbergen glacial bays macrobenthos - a comparative study. Polar Biol. 20, 66–73 (1998).	excluded	previously excluded	previously excluded
WOCE. World Ocean Circulation Experiment, Global Data, Version 3.0. WOCE International Project Office, WOCE Report, Southampton, UK; published by U.S. National Oceanographic Data Center, Silver Spring (2002)	excluded	previously excluded	previously excluded
Woelfel, J., Schumann, R., Leopold, P., Wiencke, C. & Karsten, U. Microphytobenthic biomass along gradients of physical conditions in Arctic Kongsfjorden, Svalbard. Bot. Mar. 52, 573–583 (2009).	excluded	previously excluded	previously excluded
Wolfram, G. Distribution and production of chironomids (Diptera: Chironomidae) in a shallow, alkaline lake (Neusiedler See, Austria). Hydrobiologia 318, 103–115 (1996).	excluded	previously excluded	previously excluded
Wolfstein, K. & Stal, L. Production of extracellular polymeric substances (EPS) by benthic diatoms: Effect of irradiance and temperature. Mar. Ecol. Prog. Ser. 236, 13–22 (2002).	excluded	previously excluded	previously excluded
Wollenburg, J. E. & Kuhnt, W. The response of benthic foraminifers to carbon flux and primary production in the Arctic Ocean. Mar. Micropaleontol. 40, 189–231 (2000).	excluded	previously excluded	previously excluded
Wollenburg, J. E. & Mackensen, A. Living benthic foraminifers from the central Arctic Ocean: Faunal composition, standing stock and diversity. Mar. Micropaleontol. 34, 153–185 (1998).	excluded	previously excluded	previously excluded
Wood, S. L. R. & Richardson, J. S. Evidence for ecosystem engineering in a lentic habitat by tadpoles of the western toad. Aquat. Sci. 72, 499–508 (2010).	excluded	previously excluded	previously excluded
Woodward, G. U. Y., Speirs, D. C. & Hildrew, A. G. Quantification and resolution of a complex , size-structured food web. Adv. Ecol. Res. 36, 85–135 (2005).	excluded	previously excluded	previously excluded
Woulds, C., Andersson, J. H., Cowie, G. L. G. L., Middelburg, J. J. & Levin, L. A. The short-term fate of organic carbon in marine sediments: Comparing the Pakistan margin to other regions. Deep. Res. II 56, 393–402 (2009).	included	excluded	previously excluded
Wulff, A., Nilsson, C., Sundbäck, K., Wängberg, S. & Odmark, S. UV radiation effects on microbenthos-a four month field experiment. Aquat. Microb. Ecol. 19, 269–278 (1999).	excluded	previously excluded	previously excluded
Wulff, A., Sundbäck, K., Nilsson, C., Carlson, L. & Jönsson, B. Effect of sediment load on the microbenthic community of a shallow-water sandy sediment. Estuaries 20, 547–558 (1997).	excluded	previously excluded	previously excluded
Wyda, J. C., Deegan, L. A., Hughes, J. E. & Weaver, M. J. The response of fishes to submerged aquatic vegetation complexity in two ecoregions of the mid-Atlantic bight: Buzzards Bay and Chesapeake Bay. Estuaries 25, 86–100 (2002).	excluded	previously excluded	previously excluded
Xiaoshou, L., Zhinan, Z. & Yong, H. Abundance and biomass of meiobenthos in the spawning ground of anchovy (Engraulis japanicus) in the southern Huanghai Sea. Acta Oceanol. Sin. 3, 94–104 (2018).	included	included	included
Xinzheng, L. et al. Community structure of macrobenthos in coastal water off Rushan, southern Shandong Peninsula, and the relationships with environmental factors. Acta Oceanol. Sin. 28, 81–93 (2009).	excluded	previously excluded	previously excluded
Yamamuro, M. Abundance and size distribution of sublittoral meiobenthos along estuarine salinity gradients. J. Mar. Syst. 26, 135–143 (2000).	excluded	previously excluded	previously excluded
Yamanaka, T., Raffaelli, D. & White, P. C. L. Non-linear interactions determine the impact of sea-level rise on estuarine benthic biodiversity and ecosystem processes. PLoS One 8, e68160 (2013).	excluded	previously excluded	previously excluded
Yang, W., Sun, T. & Yang, Z. Effect of activities associated with coastal reclamation on the macrobenthos community in coastal wetlands of the Yellow River Delta, China: A literature review and systematic assessment. Ocean Coast. Manag. 129, 1–9 (2016).	excluded	previously excluded	previously excluded
Yang, Y., Hansson, L. & Gattuso, J.-P. Data compilation on the biological response to ocean acidification: An update. Earth Syst. Sci. Data 8, 79–87 (2016).	excluded	previously excluded	previously excluded
Yin, S., Tan, P., Yuan, C., Hu, J. & Liu, X. Seasonal dynamics of meiofaunal distribution in the Dagu River Estuary, Jiaozhou Bay, China. Acta Oceanol. Sin. 36, 79–86 (2017).	included	included	included
Yodnarasri, S., Montani, S., Tada, K., Shibanuma, S. & Yamada, T. Is there any seasonal variation in marine nematodes within the sediments of the intertidal zone? Mar. Pollut. Bull. 57, 149–154 (2008).	excluded	previously excluded	previously excluded
Yoo, J., Lee, H. & Hong, J. Long-term variations in macrobenthic community diversity (species number) in the Chokchon macrotidal flat, Incheon, Korea. Ocean Sci. J. 51, 435–445 (2016).	excluded	previously excluded	previously excluded
Yoshinaga, M. Y., Quintana, C. O., Sumida, P. Y. G. & Paulo, D. S. Sedimentary chlorophyll-a and microbial biomass as indicators of benthic processes in coastal and shelf areas of the SE Brazilian coast (Ubatuba, SP). J. Coast. Res. SI39, 1098–1101 (2004).	excluded	previously excluded	previously excluded
Ysebaert, T., Neve, L. De & Meire, P. M. The subtidal macrobenthos in the mesohaline part of the Schelde Estuary (Belgium): Influenced by man? J. Mar. Biol. Assoc. United Kingdom 80, 587–597 (2000).	included	excluded	previously excluded
Zaabar, W., Zakhama-Sraieb, R., Charfi-Cheikhrouha, F. & Achouri, M. S. Abundance and diversity of amphipods (Crustacea: Peracarida) on shallow algae and seagrass in lagoonal ecosystem of the Mediterranean Tunisian coast. Zool. Stud. 54, 38 (2015).	excluded	previously excluded	previously excluded
Zaborska, A. et al. Sedimentary organic matter sources, benthic consumption and burial in west Spitsbergen fjords – Signs of maturing of Arctic fjordic systems? J. Mar. Syst. 180, 112–123 (2018).	excluded	previously excluded	previously excluded
Zacher, K., Wullf, A., Molis, M., Hanelts, D. & Wiencke, C. Ultraviolet radiation and consumer effects on a field-grown intertidal macroalgal assemblage in Antarctica. Glob. Chang. Biol. 13, 1201–1215 (2007).	excluded	previously excluded	previously excluded
Zanden, M. J. Vander, Essington, T. E. & Vadeboncoeur, Y. Is pelagic top-down control in lakes augmented by benthic energy pathways? Can. J. Fish. Aquat. Sci. 62, 1422–1431 (2005).	excluded	previously excluded	previously excluded
Zekely, J., Dover, C. L. Van, Nemeschkal, H. L. & Bright, M. Hydrothermal vent meiobenthos associated with mytilid mussel aggregations from the Mid-Atlantic Ridge and the East Pacific Rise. Deep-Sea Res. I 53, 1363–1378 (2006).	excluded	previously excluded	previously excluded
Zeng, Q., Huang, D., Lin, R. & Wang, J. Deep-sea metazoan meiofauna from a polymetallic nodule area in the Central Indian Ocean Basin. Mar. Biodivers. 48, 395–405 (2018).	included	included	included
Zeppilli, D., Bongiorni, L., Cattaneo, A., Danovaro, R. & Serrão Santos, R. Meiofauna assemblages of the Condor Seamount (North-East Atlantic Ocean) and adjacent deep-sea sediments. Deep-Sea Res. II 98, 87–100 (2013).	included	included	included
Zeppilli, D., Bongiorni, L., Serrão Santos, R. & Vanreusel, A. Changes in nematode communities in different physiographic sites of the Condor Seamount (Northeast Atlantic Ocean) and adjacent sediments. PLoS One 9, e115601 (2014).	excluded	previously excluded	previously excluded
Zeppilli, D., Mea, M., Corinaldesi, C. & Danovaro, R. Mud volcanoes in the Mediterranean Sea are hot spots of exclusive meiobenthic species. Prog. Oceanogr. 91, 260–272 (2011).	included	included	included
Zhang, J., Xiao, N., Zhang, S., Xu, F. & Zhang, S. A comparative study on the macrobenthic community over a half century in the Yellow Sea, China. J. Oceanogr. 72, 189–205 (2016).	included	included	included
Zhang, Q. et al. An unusually large phytoplankton spring bloom drives rapid changes in benthic diversity and ecosystem function. Prog. Oceanogr. 137, 533–545 (2015).	excluded	previously excluded	previously excluded
Zhang, W. & Wirtz, K. Mutual dependence between sedimentary organic carbon and infaunal macrobenthos resolved by mechanistic modeling. J. Geophys. Res. Biogeosciences 122, 2509–2526 (2017).	excluded	previously excluded	previously excluded
Zhang, X., Ferris, H., Mitchell, J. & Liang, W. Ecosystem services of the soil food web after long-term application of agricultural management practices. Soil Biol. Biochem. 111, 36–43 (2017).	excluded	previously excluded	previously excluded
Zhang, Y. et al. Status of macrobenthic community and its relationships to trace metals and natural sediment characteristics. CLEAN - Soil, Air, Water 41, 1027–1034 (2013).	excluded	previously excluded	previously excluded
Zhang, Z. et al. Responses of soil micro-food web to long-term fertilization in a wheat–maize rotation system. Appl. Soil Ecol. 98, 56–64 (2016).	excluded	previously excluded	previously excluded
Zharikov, V. V & Lysenko, V. N. The distribution of macrobenthic epifauna in the Far Eastern Marine Reserve based on remote underwater video data. Russ. J. Mar. Biol. 42, 266–275 (2016).	excluded	previously excluded	previously excluded
Zharikov, Y. & Skilleter, G. Depletion of benthic invertebrates by bar-tailed godwits Limosa lapponica in a subtropical estuary. Mar. Ecol. Prog. Ser. 254, 151–162 (2003).	excluded	previously excluded	previously excluded
Zheng, B. et al. Effects of hydrodynamics on the distribution of trace persistent organic pollutants and macrobenthic communities in Bohai Bay. Chemosphere 84, 336–341 (2011).	excluded	previously excluded	previously excluded
Zhou, Z. et al. Macrobenthic assemblage characteristics under stressed waters and ecological health assessment using AMBI and M-AMBI: A case study at the Xin’an River Estuary, Yantai, China. Acta Oceanol. Sin. 37, 77–86 (2018).	excluded	previously excluded	previously excluded
Zhu, Q., Aller, R. C. & Fan, Y. Two-dimensional pH distributions and dynamics in bioturbated marine sediments. Geochim. Cosmochim. Acta 70, 4933–4949 (2006).	excluded	previously excluded	previously excluded
Zhuang, Y. et al. Phytoplankton composition and its ecological effect in subsurface cold pool of the northern Bering Sea in summer as revealed by HPLC derived pigment signatures. Acta Oceanol. Sin. 33, 103–111 (2014).	excluded	previously excluded	previously excluded
Zwarts, L. & Wanink, J. H. How the food supply harvestable by waders in the Wadden Sea depends on the variation in energy density, body weight, biomass, burying depth and behaviour of tidal-flat invertebrates. Netherlands J. Sea Res. 31, 441–476 (1993).	excluded	previously excluded	previously excluded
