# Supplementary material for: How Marine Megabenthos Fauna Responds to River Discharge and Artificial Flood in Large River Estuary
Source: Ecol Evol. 2025 Jan 8;15(1):e70755. doi: 10.1002/ece3.70755 (PMC11707399; doi:10.1002/ece3.70755)
Supplement: Supplementary file 2 — Appendix S2. https://doi.org/10.5061/dryad.gb5mkkwm6. [file ECE3-15-e70755-s002.zip › BenBIO_database.csv]

Region	Ocean	Latitude (N)	Longitude (E)	Location	Depth (m)	Depth range	Biomass	unit	raw data/ converted data	Benthos	Sieve mesh size (mm) lower limit	Sieve mesh size (mm) upper limit	sampling gear	Reference	Reference for biomass conversion factors
Arabian Sea	Indian Ocean	8.500	76.500	approximated location	200.0	continental shelf (>50-200m)	2.58E+00	g WM/ m2	raw data	macrobenthos	0.300 and 0.500	NA	Smith-McIntyre grab	Abdul Jaleel, K. U. et al. Evaluation of changes in macrobenthic standing stock and polychaete community structure along the south eastern Arabian Sea shelf during the monsoon trawl-ban. Cont. Shelf Res. 102, 9–18 (2015).
Arabian Sea	Indian Ocean	8.500	76.500	approximated location	100.0	continental shelf (>50-200m)	2.75E+00	g WM/ m2	raw data	macrobenthos	0.300 and 0.500	NA	Smith-McIntyre grab	Abdul Jaleel, K. U. et al. Evaluation of changes in macrobenthic standing stock and polychaete community structure along the south eastern Arabian Sea shelf during the monsoon trawl-ban. Cont. Shelf Res. 102, 9–18 (2015).
Arabian Sea	Indian Ocean	8.500	76.500	approximated location	200.0	continental shelf (>50-200m)	3.52E+00	g WM/ m2	raw data	macrobenthos	0.300 and 0.500	NA	Smith-McIntyre grab	Abdul Jaleel, K. U. et al. Evaluation of changes in macrobenthic standing stock and polychaete community structure along the south eastern Arabian Sea shelf during the monsoon trawl-ban. Cont. Shelf Res. 102, 9–18 (2015).
Arabian Sea	Indian Ocean	8.500	76.500	approximated location	100.0	continental shelf (>50-200m)	5.62E+00	g WM/ m2	raw data	macrobenthos	0.300 and 0.500	NA	Smith-McIntyre grab	Abdul Jaleel, K. U. et al. Evaluation of changes in macrobenthic standing stock and polychaete community structure along the south eastern Arabian Sea shelf during the monsoon trawl-ban. Cont. Shelf Res. 102, 9–18 (2015).
Arabian Sea	Indian Ocean	8.500	76.500	approximated location	30.0	near-shore (0-50m)	5.77E+00	g WM/ m2	raw data	macrobenthos	0.300 and 0.500	NA	Smith-McIntyre grab	Abdul Jaleel, K. U. et al. Evaluation of changes in macrobenthic standing stock and polychaete community structure along the south eastern Arabian Sea shelf during the monsoon trawl-ban. Cont. Shelf Res. 102, 9–18 (2015).
Arabian Sea	Indian Ocean	8.500	76.500	approximated location	30.0	near-shore (0-50m)	8.14E+00	g WM/ m2	raw data	macrobenthos	0.300 and 0.500	NA	Smith-McIntyre grab	Abdul Jaleel, K. U. et al. Evaluation of changes in macrobenthic standing stock and polychaete community structure along the south eastern Arabian Sea shelf during the monsoon trawl-ban. Cont. Shelf Res. 102, 9–18 (2015).
Arabian Sea	Indian Ocean	8.500	76.500	approximated location	50.0	near-shore (0-50m)	8.24E+00	g WM/ m2	raw data	macrobenthos	0.300 and 0.500	NA	Smith-McIntyre grab	Abdul Jaleel, K. U. et al. Evaluation of changes in macrobenthic standing stock and polychaete community structure along the south eastern Arabian Sea shelf during the monsoon trawl-ban. Cont. Shelf Res. 102, 9–18 (2015).
Arabian Sea	Indian Ocean	8.500	76.500	approximated location	50.0	near-shore (0-50m)	1.33E+01	g WM/ m2	raw data	macrobenthos	0.300 and 0.500	NA	Smith-McIntyre grab	Abdul Jaleel, K. U. et al. Evaluation of changes in macrobenthic standing stock and polychaete community structure along the south eastern Arabian Sea shelf during the monsoon trawl-ban. Cont. Shelf Res. 102, 9–18 (2015).
BENGAL site	Atlantic Ocean	48.833	-16.500	exact location	4850.0	abyssal plain/ continental rise (>2000m)	2.24E-01	g DM/ m2	raw data	macrobenthos	0.250	NA	benthic chamber lander system	Aberle, N. & Witte, U. Deep-sea macrofauna exposed to a simulated sedimentation event in the abyssal NE Atlantic: In situ pulse-chase experiments using 13C-labelled phytodetritus. Mar. Ecol. Prog. Ser. 251, 37–47 (2003).
Atlantic Ocean	Atlantic Ocean	-17.588	9.422	exact location	4350.0	abyssal plain/ continental rise (>2000m)	3.42E+01	g WM/ m2	raw data	macrobenthos	NA	NA	grab	AK43 Team. Biological and Geological Bottom Investigations in the South Atlantic. in Biological and Geological Bottom Investigations in the South Atlantic (ed. Vinogradova, N. G.) (Nauka Publ., 1990).
Atlantic Ocean	Atlantic Ocean	-17.600	10.920	exact location	2760.0	abyssal plain/ continental rise (>2000m)	8.51E+00	g WM/ m2	raw data	macrobenthos	NA	NA	grab	AK43 Team. Biological and Geological Bottom Investigations in the South Atlantic. in Biological and Geological Bottom Investigations in the South Atlantic (ed. Vinogradova, N. G.) (Nauka Publ., 1990).
Atlantic Ocean	Atlantic Ocean	-17.613	9.967	exact location	3965.0	abyssal plain/ continental rise (>2000m)	7.77E+00	g WM/ m2	raw data	macrobenthos	NA	NA	grab	AK43 Team. Biological and Geological Bottom Investigations in the South Atlantic. in Biological and Geological Bottom Investigations in the South Atlantic (ed. Vinogradova, N. G.) (Nauka Publ., 1990).
Atlantic Ocean	Atlantic Ocean	-21.260	11.228	exact location	2640.0	abyssal plain/ continental rise (>2000m)	1.02E+02	g WM/ m2	raw data	macrobenthos	NA	NA	grab	AK43 Team. Biological and Geological Bottom Investigations in the South Atlantic. in Biological and Geological Bottom Investigations in the South Atlantic (ed. Vinogradova, N. G.) (Nauka Publ., 1990).
Atlantic Ocean	Atlantic Ocean	-21.662	10.610	exact location	3415.0	abyssal plain/ continental rise (>2000m)	2.50E-02	g WM/ m2	raw data	macrobenthos	NA	NA	grab	AK43 Team. Biological and Geological Bottom Investigations in the South Atlantic. in Biological and Geological Bottom Investigations in the South Atlantic (ed. Vinogradova, N. G.) (Nauka Publ., 1990).
Atlantic Ocean	Atlantic Ocean	-26.135	6.305	exact location	3175.0	abyssal plain/ continental rise (>2000m)	1.17E+00	g WM/ m2	raw data	macrobenthos	NA	NA	grab	AK43 Team. Biological and Geological Bottom Investigations in the South Atlantic. in Biological and Geological Bottom Investigations in the South Atlantic (ed. Vinogradova, N. G.) (Nauka Publ., 1990).
Atlantic Ocean	Atlantic Ocean	-31.482	9.987	exact location	4875.0	abyssal plain/ continental rise (>2000m)	3.05E-01	g WM/ m2	raw data	macrobenthos	NA	NA	grab	AK43 Team. Biological and Geological Bottom Investigations in the South Atlantic. in Biological and Geological Bottom Investigations in the South Atlantic (ed. Vinogradova, N. G.) (Nauka Publ., 1990).
Atlantic Ocean	Atlantic Ocean	-31.482	4.005	exact location	4670.0	abyssal plain/ continental rise (>2000m)	2.50E-01	g WM/ m2	raw data	macrobenthos	NA	NA	grab	AK43 Team. Biological and Geological Bottom Investigations in the South Atlantic. in Biological and Geological Bottom Investigations in the South Atlantic (ed. Vinogradova, N. G.) (Nauka Publ., 1990).
Atlantic Ocean	Atlantic Ocean	-31.482	-1.980	exact location	4725.0	abyssal plain/ continental rise (>2000m)	6.50E-02	g WM/ m2	raw data	macrobenthos	NA	NA	grab	AK43 Team. Biological and Geological Bottom Investigations in the South Atlantic. in Biological and Geological Bottom Investigations in the South Atlantic (ed. Vinogradova, N. G.) (Nauka Publ., 1990).
Atlantic Ocean	Atlantic Ocean	-31.513	-21.973	exact location	4270.0	abyssal plain/ continental rise (>2000m)	5.00E-03	g WM/ m2	raw data	macrobenthos	NA	NA	grab	AK43 Team. Biological and Geological Bottom Investigations in the South Atlantic. in Biological and Geological Bottom Investigations in the South Atlantic (ed. Vinogradova, N. G.) (Nauka Publ., 1990).
Atlantic Ocean	Atlantic Ocean	-31.533	6.523	exact location	5230.0	abyssal plain/ continental rise (>2000m)	7.55E-01	g WM/ m2	raw data	macrobenthos	NA	NA	grab	AK43 Team. Biological and Geological Bottom Investigations in the South Atlantic. in Biological and Geological Bottom Investigations in the South Atlantic (ed. Vinogradova, N. G.) (Nauka Publ., 1990).
Atlantic Ocean	Atlantic Ocean	-31.588	-17.448	exact location	3810.0	abyssal plain/ continental rise (>2000m)	0.00E+00	g WM/ m2	raw data	macrobenthos	NA	NA	grab	AK43 Team. Biological and Geological Bottom Investigations in the South Atlantic. in Biological and Geological Bottom Investigations in the South Atlantic (ed. Vinogradova, N. G.) (Nauka Publ., 1990).
Atlantic Ocean	Atlantic Ocean	-31.635	-7.902	exact location	3880.0	abyssal plain/ continental rise (>2000m)	5.00E-03	g WM/ m2	raw data	macrobenthos	NA	NA	grab	AK43 Team. Biological and Geological Bottom Investigations in the South Atlantic. in Biological and Geological Bottom Investigations in the South Atlantic (ed. Vinogradova, N. G.) (Nauka Publ., 1990).
Atlantic Ocean	Atlantic Ocean	-32.533	-27.858	exact location	4238.0	abyssal plain/ continental rise (>2000m)	8.05E-01	g WM/ m2	raw data	macrobenthos	NA	NA	grab	AK43 Team. Biological and Geological Bottom Investigations in the South Atlantic. in Biological and Geological Bottom Investigations in the South Atlantic (ed. Vinogradova, N. G.) (Nauka Publ., 1990).
Atlantic Ocean	Atlantic Ocean	-32.648	-15.383	exact location	2705.0	abyssal plain/ continental rise (>2000m)	1.50E-02	g WM/ m2	raw data	macrobenthos	NA	NA	grab	AK43 Team. Biological and Geological Bottom Investigations in the South Atlantic. in Biological and Geological Bottom Investigations in the South Atlantic (ed. Vinogradova, N. G.) (Nauka Publ., 1990).
Atlantic Ocean	Atlantic Ocean	-33.502	-12.805	exact location	3490.0	abyssal plain/ continental rise (>2000m)	3.00E-02	g WM/ m2	raw data	macrobenthos	NA	NA	grab	AK43 Team. Biological and Geological Bottom Investigations in the South Atlantic. in Biological and Geological Bottom Investigations in the South Atlantic (ed. Vinogradova, N. G.) (Nauka Publ., 1990).
Atlantic Ocean	Atlantic Ocean	-34.022	-33.970	exact location	4550.0	abyssal plain/ continental rise (>2000m)	9.50E-02	g WM/ m2	raw data	macrobenthos	NA	NA	grab	AK43 Team. Biological and Geological Bottom Investigations in the South Atlantic. in Biological and Geological Bottom Investigations in the South Atlantic (ed. Vinogradova, N. G.) (Nauka Publ., 1990).
Atlantic Ocean	Atlantic Ocean	-34.525	-36.510	exact location	4590.0	abyssal plain/ continental rise (>2000m)	1.10E-01	g WM/ m2	raw data	macrobenthos	NA	NA	grab	AK43 Team. Biological and Geological Bottom Investigations in the South Atlantic. in Biological and Geological Bottom Investigations in the South Atlantic (ed. Vinogradova, N. G.) (Nauka Publ., 1990).
Atlantic Ocean	Atlantic Ocean	-36.247	-49.037	exact location	4600.0	abyssal plain/ continental rise (>2000m)	1.60E+00	g WM/ m2	raw data	macrobenthos	NA	NA	grab	AK43 Team. Biological and Geological Bottom Investigations in the South Atlantic. in Biological and Geological Bottom Investigations in the South Atlantic (ed. Vinogradova, N. G.) (Nauka Publ., 1990).
Atlantic Ocean	Atlantic Ocean	-36.892	-44.118	exact location	5014.0	abyssal plain/ continental rise (>2000m)	4.30E-02	g WM/ m2	raw data	macrobenthos	NA	NA	grab	AK43 Team. Biological and Geological Bottom Investigations in the South Atlantic. in Biological and Geological Bottom Investigations in the South Atlantic (ed. Vinogradova, N. G.) (Nauka Publ., 1990).
Atlantic Ocean	Atlantic Ocean	-20.412	12.922	exact location	124.0	continental shelf (>50-200m)	1.33E+02	g WM/ m2	raw data	macrobenthos	NA	NA	grab	AK43 Team. Biological and Geological Bottom Investigations in the South Atlantic. in Biological and Geological Bottom Investigations in the South Atlantic (ed. Vinogradova, N. G.) (Nauka Publ., 1990).
Atlantic Ocean	Atlantic Ocean	-21.443	13.168	exact location	140.0	continental shelf (>50-200m)	4.78E+00	g WM/ m2	raw data	macrobenthos	NA	NA	grab	AK43 Team. Biological and Geological Bottom Investigations in the South Atlantic. in Biological and Geological Bottom Investigations in the South Atlantic (ed. Vinogradova, N. G.) (Nauka Publ., 1990).
Atlantic Ocean	Atlantic Ocean	-24.985	14.433	exact location	115.0	continental shelf (>50-200m)	5.00E-03	g WM/ m2	raw data	macrobenthos	NA	NA	grab	AK43 Team. Biological and Geological Bottom Investigations in the South Atlantic. in Biological and Geological Bottom Investigations in the South Atlantic (ed. Vinogradova, N. G.) (Nauka Publ., 1990).
Atlantic Ocean	Atlantic Ocean	-25.042	14.205	exact location	165.0	continental shelf (>50-200m)	2.00E-02	g WM/ m2	raw data	macrobenthos	NA	NA	grab	AK43 Team. Biological and Geological Bottom Investigations in the South Atlantic. in Biological and Geological Bottom Investigations in the South Atlantic (ed. Vinogradova, N. G.) (Nauka Publ., 1990).
Atlantic Ocean	Atlantic Ocean	-17.487	11.412	exact location	252.0	continental slope (>200-2000m)	5.12E+01	g WM/ m2	raw data	macrobenthos	NA	NA	grab	AK43 Team. Biological and Geological Bottom Investigations in the South Atlantic. in Biological and Geological Bottom Investigations in the South Atlantic (ed. Vinogradova, N. G.) (Nauka Publ., 1990).
Atlantic Ocean	Atlantic Ocean	-17.502	11.335	exact location	435.0	continental slope (>200-2000m)	2.23E+00	g WM/ m2	raw data	macrobenthos	NA	NA	grab	AK43 Team. Biological and Geological Bottom Investigations in the South Atlantic. in Biological and Geological Bottom Investigations in the South Atlantic (ed. Vinogradova, N. G.) (Nauka Publ., 1990).
Atlantic Ocean	Atlantic Ocean	-17.515	11.355	exact location	330.0	continental slope (>200-2000m)	1.35E+01	g WM/ m2	raw data	macrobenthos	NA	NA	grab	AK43 Team. Biological and Geological Bottom Investigations in the South Atlantic. in Biological and Geological Bottom Investigations in the South Atlantic (ed. Vinogradova, N. G.) (Nauka Publ., 1990).
Atlantic Ocean	Atlantic Ocean	-17.553	11.193	exact location	1155.0	continental slope (>200-2000m)	2.41E+01	g WM/ m2	raw data	macrobenthos	NA	NA	grab	AK43 Team. Biological and Geological Bottom Investigations in the South Atlantic. in Biological and Geological Bottom Investigations in the South Atlantic (ed. Vinogradova, N. G.) (Nauka Publ., 1990).
Atlantic Ocean	Atlantic Ocean	-20.184	12.401	exact location	235.0	continental slope (>200-2000m)	9.40E+00	g WM/ m2	raw data	macrobenthos	NA	NA	grab	AK43 Team. Biological and Geological Bottom Investigations in the South Atlantic. in Biological and Geological Bottom Investigations in the South Atlantic (ed. Vinogradova, N. G.) (Nauka Publ., 1990).
Atlantic Ocean	Atlantic Ocean	-20.593	12.587	exact location	290.0	continental slope (>200-2000m)	2.44E+01	g WM/ m2	raw data	macrobenthos	NA	NA	grab	AK43 Team. Biological and Geological Bottom Investigations in the South Atlantic. in Biological and Geological Bottom Investigations in the South Atlantic (ed. Vinogradova, N. G.) (Nauka Publ., 1990).
Atlantic Ocean	Atlantic Ocean	-20.752	12.327	exact location	408.0	continental slope (>200-2000m)	1.05E+02	g WM/ m2	raw data	macrobenthos	NA	NA	grab	AK43 Team. Biological and Geological Bottom Investigations in the South Atlantic. in Biological and Geological Bottom Investigations in the South Atlantic (ed. Vinogradova, N. G.) (Nauka Publ., 1990).
Atlantic Ocean	Atlantic Ocean	-20.860	12.117	exact location	730.0	continental slope (>200-2000m)	6.08E+00	g WM/ m2	raw data	macrobenthos	NA	NA	grab	AK43 Team. Biological and Geological Bottom Investigations in the South Atlantic. in Biological and Geological Bottom Investigations in the South Atlantic (ed. Vinogradova, N. G.) (Nauka Publ., 1990).
Atlantic Ocean	Atlantic Ocean	-21.092	11.663	exact location	1502.0	continental slope (>200-2000m)	1.36E+00	g WM/ m2	raw data	macrobenthos	NA	NA	grab	AK43 Team. Biological and Geological Bottom Investigations in the South Atlantic. in Biological and Geological Bottom Investigations in the South Atlantic (ed. Vinogradova, N. G.) (Nauka Publ., 1990).
Atlantic Ocean	Atlantic Ocean	-21.543	12.943	exact location	380.0	continental slope (>200-2000m)	1.53E+01	g WM/ m2	raw data	macrobenthos	NA	NA	grab	AK43 Team. Biological and Geological Bottom Investigations in the South Atlantic. in Biological and Geological Bottom Investigations in the South Atlantic (ed. Vinogradova, N. G.) (Nauka Publ., 1990).
Atlantic Ocean	Atlantic Ocean	-21.734	12.934	exact location	280.0	continental slope (>200-2000m)	2.07E+01	g WM/ m2	raw data	macrobenthos	NA	NA	grab	AK43 Team. Biological and Geological Bottom Investigations in the South Atlantic. in Biological and Geological Bottom Investigations in the South Atlantic (ed. Vinogradova, N. G.) (Nauka Publ., 1990).
Atlantic Ocean	Atlantic Ocean	-23.000	13.080	exact location	330.0	continental slope (>200-2000m)	2.04E+00	g WM/ m2	raw data	macrobenthos	NA	NA	grab	AK43 Team. Biological and Geological Bottom Investigations in the South Atlantic. in Biological and Geological Bottom Investigations in the South Atlantic (ed. Vinogradova, N. G.) (Nauka Publ., 1990).
Atlantic Ocean	Atlantic Ocean	-25.130	13.878	exact location	208.0	continental slope (>200-2000m)	4.92E+01	g WM/ m2	raw data	macrobenthos	NA	NA	grab	AK43 Team. Biological and Geological Bottom Investigations in the South Atlantic. in Biological and Geological Bottom Investigations in the South Atlantic (ed. Vinogradova, N. G.) (Nauka Publ., 1990).
Atlantic Ocean	Atlantic Ocean	-25.167	13.412	exact location	1038.0	continental slope (>200-2000m)	2.02E+01	g WM/ m2	raw data	macrobenthos	NA	NA	grab	AK43 Team. Biological and Geological Bottom Investigations in the South Atlantic. in Biological and Geological Bottom Investigations in the South Atlantic (ed. Vinogradova, N. G.) (Nauka Publ., 1990).
Atlantic Ocean	Atlantic Ocean	-25.183	13.605	exact location	490.0	continental slope (>200-2000m)	8.45E+01	g WM/ m2	raw data	macrobenthos	NA	NA	grab	AK43 Team. Biological and Geological Bottom Investigations in the South Atlantic. in Biological and Geological Bottom Investigations in the South Atlantic (ed. Vinogradova, N. G.) (Nauka Publ., 1990).
Scotia Sea	Atlantic Ocean	-58.477	-54.440	exact location	4190.0	abyssal plain/ continental rise (>2000m)	3.85E+00	g WM/ m2	raw data	macrobenthos	NA	NA	grab	AK43 Team. Biological and Geological Bottom Investigations in the South Atlantic. in Biological and Geological Bottom Investigations in the South Atlantic (ed. Vinogradova, N. G.) (Nauka Publ., 1990).
Scotia Sea	Atlantic Ocean	-59.535	-54.353	exact location	3730.0	abyssal plain/ continental rise (>2000m)	7.85E+00	g WM/ m2	raw data	macrobenthos	NA	NA	grab	AK43 Team. Biological and Geological Bottom Investigations in the South Atlantic. in Biological and Geological Bottom Investigations in the South Atlantic (ed. Vinogradova, N. G.) (Nauka Publ., 1990).
Scotia Sea	Southern Ocean	-60.692	-54.803	exact location	3110.0	abyssal plain/ continental rise (>2000m)	6.23E+01	g WM/ m2	raw data	macrobenthos	NA	NA	grab	AK43 Team. Biological and Geological Bottom Investigations in the South Atlantic. in Biological and Geological Bottom Investigations in the South Atlantic (ed. Vinogradova, N. G.) (Nauka Publ., 1990).
Scotia Sea	Southern Ocean	-60.843	-55.620	exact location	270.0	continental slope (>200-2000m)	3.97E+01	g WM/ m2	raw data	macrobenthos	NA	NA	grab	AK43 Team. Biological and Geological Bottom Investigations in the South Atlantic. in Biological and Geological Bottom Investigations in the South Atlantic (ed. Vinogradova, N. G.) (Nauka Publ., 1990).
Scotia Sea	Southern Ocean	-60.857	-55.567	exact location	265.0	continental slope (>200-2000m)	2.00E+01	g WM/ m2	raw data	macrobenthos	NA	NA	grab	AK43 Team. Biological and Geological Bottom Investigations in the South Atlantic. in Biological and Geological Bottom Investigations in the South Atlantic (ed. Vinogradova, N. G.) (Nauka Publ., 1990).
Scotia Sea	Southern Ocean	-60.880	-55.188	exact location	1410.0	continental slope (>200-2000m)	1.07E+02	g WM/ m2	raw data	macrobenthos	NA	NA	grab	AK43 Team. Biological and Geological Bottom Investigations in the South Atlantic. in Biological and Geological Bottom Investigations in the South Atlantic (ed. Vinogradova, N. G.) (Nauka Publ., 1990).
Scotia Sea	Southern Ocean	-60.983	-55.098	exact location	300.0	continental slope (>200-2000m)	9.60E+01	g WM/ m2	raw data	macrobenthos	NA	NA	grab	AK43 Team. Biological and Geological Bottom Investigations in the South Atlantic. in Biological and Geological Bottom Investigations in the South Atlantic (ed. Vinogradova, N. G.) (Nauka Publ., 1990).
Scotia Sea	Southern Ocean	-61.202	-54.980	exact location	40.0	near-shore (0-50m)	5.32E+02	g WM/ m2	raw data	macrobenthos	NA	NA	grab	AK43 Team. Biological and Geological Bottom Investigations in the South Atlantic. in Biological and Geological Bottom Investigations in the South Atlantic (ed. Vinogradova, N. G.) (Nauka Publ., 1990).
Ligurian Sea	Mediterranean Sea	44.294	9.323	approximated location	60.0	continental shelf (>50-200m)	7.16E-01	g C/ m2	converted data	macrobenthos	1.000	NA	van Veen grab	Albertelli, G. et al. Differential responses of bacteria, meiofauna and macrofauna in a shelf area (Ligurian Sea, NW Mediterranean): Role of food availability. J. Sea Res. 42, 11–26 (1999).	Andrassy, I. Die Rauminhalts- und Gewichtsbestimmung der Fadenwurmer (Nematoden). Acta Zool. 2, 1–15 (1956); Feller, R. J. & Warwick, R. M. Energetics, p. 181–196. In Introduction to the Study of Meiofauna. Smithonian Institution Press (1988); Jensen, P. Measuring carbon content in nematodes. Helgoländer Meeresuntersuchungen 38: 83–86 (1984); Wieser, W. Benthic studies in Buzzard Bay. II. The mei…
Ligurian Sea	Mediterranean Sea	44.288	9.321	approximated location	90.0	continental shelf (>50-200m)	2.87E-01	g C/ m2	converted data	macrobenthos	1.000	NA	van Veen grab	Albertelli, G. et al. Differential responses of bacteria, meiofauna and macrofauna in a shelf area (Ligurian Sea, NW Mediterranean): Role of food availability. J. Sea Res. 42, 11–26 (1999).	Andrassy, I. Die Rauminhalts- und Gewichtsbestimmung der Fadenwurmer (Nematoden). Acta Zool. 2, 1–15 (1956); Feller, R. J. & Warwick, R. M. Energetics, p. 181–196. In Introduction to the Study of Meiofauna. Smithonian Institution Press (1988); Jensen, P. Measuring carbon content in nematodes. Helgoländer Meeresuntersuchungen 38: 83–86 (1984); Wieser, W. Benthic studies in Buzzard Bay. II. The mei…
Ligurian Sea	Mediterranean Sea	44.309	9.330	approximated location	5.0	near-shore (0-50m)	6.93E-02	g C/ m2	converted data	macrobenthos	1.000	NA	van Veen grab	Albertelli, G. et al. Differential responses of bacteria, meiofauna and macrofauna in a shelf area (Ligurian Sea, NW Mediterranean): Role of food availability. J. Sea Res. 42, 11–26 (1999).	Andrassy, I. Die Rauminhalts- und Gewichtsbestimmung der Fadenwurmer (Nematoden). Acta Zool. 2, 1–15 (1956); Feller, R. J. & Warwick, R. M. Energetics, p. 181–196. In Introduction to the Study of Meiofauna. Smithonian Institution Press (1988); Jensen, P. Measuring carbon content in nematodes. Helgoländer Meeresuntersuchungen 38: 83–86 (1984); Wieser, W. Benthic studies in Buzzard Bay. II. The mei…
Ligurian Sea	Mediterranean Sea	44.303	9.329	approximated location	20.0	near-shore (0-50m)	5.70E-01	g C/ m2	converted data	macrobenthos	1.000	NA	van Veen grab	Albertelli, G. et al. Differential responses of bacteria, meiofauna and macrofauna in a shelf area (Ligurian Sea, NW Mediterranean): Role of food availability. J. Sea Res. 42, 11–26 (1999).	Andrassy, I. Die Rauminhalts- und Gewichtsbestimmung der Fadenwurmer (Nematoden). Acta Zool. 2, 1–15 (1956); Feller, R. J. & Warwick, R. M. Energetics, p. 181–196. In Introduction to the Study of Meiofauna. Smithonian Institution Press (1988); Jensen, P. Measuring carbon content in nematodes. Helgoländer Meeresuntersuchungen 38: 83–86 (1984); Wieser, W. Benthic studies in Buzzard Bay. II. The mei…
Ligurian Sea	Mediterranean Sea	44.299	9.327	approximated location	35.0	near-shore (0-50m)	6.00E-01	g C/ m2	converted data	macrobenthos	1.000	NA	van Veen grab	Albertelli, G. et al. Differential responses of bacteria, meiofauna and macrofauna in a shelf area (Ligurian Sea, NW Mediterranean): Role of food availability. J. Sea Res. 42, 11–26 (1999).	Andrassy, I. Die Rauminhalts- und Gewichtsbestimmung der Fadenwurmer (Nematoden). Acta Zool. 2, 1–15 (1956); Feller, R. J. & Warwick, R. M. Energetics, p. 181–196. In Introduction to the Study of Meiofauna. Smithonian Institution Press (1988); Jensen, P. Measuring carbon content in nematodes. Helgoländer Meeresuntersuchungen 38: 83–86 (1984); Wieser, W. Benthic studies in Buzzard Bay. II. The mei…
Ligurian Sea	Mediterranean Sea	44.294	9.323	approximated location	60.0	continental shelf (>50-200m)	4.62E-01	g C/ m2	converted data	meiobenthos	0.037	1.000	van Veen grab	Albertelli, G. et al. Differential responses of bacteria, meiofauna and macrofauna in a shelf area (Ligurian Sea, NW Mediterranean): Role of food availability. J. Sea Res. 42, 11–26 (1999).	Andrassy, I. Die Rauminhalts- und Gewichtsbestimmung der Fadenwurmer (Nematoden). Acta Zool. 2, 1–15 (1956); Feller, R. J. & Warwick, R. M. Energetics, p. 181–196. In Introduction to the Study of Meiofauna. Smithonian Institution Press (1988); Jensen, P. Measuring carbon content in nematodes. Helgoländer Meeresuntersuchungen 38: 83–86 (1984); Wieser, W. Benthic studies in Buzzard Bay. II. The mei…
Ligurian Sea	Mediterranean Sea	44.288	9.321	approximated location	90.0	continental shelf (>50-200m)	6.68E-01	g C/ m2	converted data	meiobenthos	0.037	1.000	van Veen grab	Albertelli, G. et al. Differential responses of bacteria, meiofauna and macrofauna in a shelf area (Ligurian Sea, NW Mediterranean): Role of food availability. J. Sea Res. 42, 11–26 (1999).	Andrassy, I. Die Rauminhalts- und Gewichtsbestimmung der Fadenwurmer (Nematoden). Acta Zool. 2, 1–15 (1956); Feller, R. J. & Warwick, R. M. Energetics, p. 181–196. In Introduction to the Study of Meiofauna. Smithonian Institution Press (1988); Jensen, P. Measuring carbon content in nematodes. Helgoländer Meeresuntersuchungen 38: 83–86 (1984); Wieser, W. Benthic studies in Buzzard Bay. II. The mei…
Ligurian Sea	Mediterranean Sea	44.274	9.307	approximated location	105.0	continental shelf (>50-200m)	5.86E-01	g C/ m2	converted data	meiobenthos	0.037	1.000	van Veen grab	Albertelli, G. et al. Differential responses of bacteria, meiofauna and macrofauna in a shelf area (Ligurian Sea, NW Mediterranean): Role of food availability. J. Sea Res. 42, 11–26 (1999).	Andrassy, I. Die Rauminhalts- und Gewichtsbestimmung der Fadenwurmer (Nematoden). Acta Zool. 2, 1–15 (1956); Feller, R. J. & Warwick, R. M. Energetics, p. 181–196. In Introduction to the Study of Meiofauna. Smithonian Institution Press (1988); Jensen, P. Measuring carbon content in nematodes. Helgoländer Meeresuntersuchungen 38: 83–86 (1984); Wieser, W. Benthic studies in Buzzard Bay. II. The mei…
Ligurian Sea	Mediterranean Sea	44.267	9.302	approximated location	135.0	continental shelf (>50-200m)	3.31E-01	g C/ m2	converted data	meiobenthos	0.037	1.000	van Veen grab	Albertelli, G. et al. Differential responses of bacteria, meiofauna and macrofauna in a shelf area (Ligurian Sea, NW Mediterranean): Role of food availability. J. Sea Res. 42, 11–26 (1999).	Andrassy, I. Die Rauminhalts- und Gewichtsbestimmung der Fadenwurmer (Nematoden). Acta Zool. 2, 1–15 (1956); Feller, R. J. & Warwick, R. M. Energetics, p. 181–196. In Introduction to the Study of Meiofauna. Smithonian Institution Press (1988); Jensen, P. Measuring carbon content in nematodes. Helgoländer Meeresuntersuchungen 38: 83–86 (1984); Wieser, W. Benthic studies in Buzzard Bay. II. The mei…
Ligurian Sea	Mediterranean Sea	44.309	9.330	approximated location	5.0	near-shore (0-50m)	7.75E-01	g C/ m2	converted data	meiobenthos	0.037	1.000	van Veen grab	Albertelli, G. et al. Differential responses of bacteria, meiofauna and macrofauna in a shelf area (Ligurian Sea, NW Mediterranean): Role of food availability. J. Sea Res. 42, 11–26 (1999).	Andrassy, I. Die Rauminhalts- und Gewichtsbestimmung der Fadenwurmer (Nematoden). Acta Zool. 2, 1–15 (1956); Feller, R. J. & Warwick, R. M. Energetics, p. 181–196. In Introduction to the Study of Meiofauna. Smithonian Institution Press (1988); Jensen, P. Measuring carbon content in nematodes. Helgoländer Meeresuntersuchungen 38: 83–86 (1984); Wieser, W. Benthic studies in Buzzard Bay. II. The mei…
Ligurian Sea	Mediterranean Sea	44.306	9.331	approximated location	10.0	near-shore (0-50m)	9.74E-01	g C/ m2	converted data	meiobenthos	0.037	1.000	van Veen grab	Albertelli, G. et al. Differential responses of bacteria, meiofauna and macrofauna in a shelf area (Ligurian Sea, NW Mediterranean): Role of food availability. J. Sea Res. 42, 11–26 (1999).	Andrassy, I. Die Rauminhalts- und Gewichtsbestimmung der Fadenwurmer (Nematoden). Acta Zool. 2, 1–15 (1956); Feller, R. J. & Warwick, R. M. Energetics, p. 181–196. In Introduction to the Study of Meiofauna. Smithonian Institution Press (1988); Jensen, P. Measuring carbon content in nematodes. Helgoländer Meeresuntersuchungen 38: 83–86 (1984); Wieser, W. Benthic studies in Buzzard Bay. II. The mei…
Ligurian Sea	Mediterranean Sea	44.303	9.329	approximated location	20.0	near-shore (0-50m)	1.57E+00	g C/ m2	converted data	meiobenthos	0.037	1.000	van Veen grab	Albertelli, G. et al. Differential responses of bacteria, meiofauna and macrofauna in a shelf area (Ligurian Sea, NW Mediterranean): Role of food availability. J. Sea Res. 42, 11–26 (1999).	Andrassy, I. Die Rauminhalts- und Gewichtsbestimmung der Fadenwurmer (Nematoden). Acta Zool. 2, 1–15 (1956); Feller, R. J. & Warwick, R. M. Energetics, p. 181–196. In Introduction to the Study of Meiofauna. Smithonian Institution Press (1988); Jensen, P. Measuring carbon content in nematodes. Helgoländer Meeresuntersuchungen 38: 83–86 (1984); Wieser, W. Benthic studies in Buzzard Bay. II. The mei…
Ligurian Sea	Mediterranean Sea	44.299	9.327	approximated location	35.0	near-shore (0-50m)	5.76E-01	g C/ m2	converted data	meiobenthos	0.037	1.000	van Veen grab	Albertelli, G. et al. Differential responses of bacteria, meiofauna and macrofauna in a shelf area (Ligurian Sea, NW Mediterranean): Role of food availability. J. Sea Res. 42, 11–26 (1999).	Andrassy, I. Die Rauminhalts- und Gewichtsbestimmung der Fadenwurmer (Nematoden). Acta Zool. 2, 1–15 (1956); Feller, R. J. & Warwick, R. M. Energetics, p. 181–196. In Introduction to the Study of Meiofauna. Smithonian Institution Press (1988); Jensen, P. Measuring carbon content in nematodes. Helgoländer Meeresuntersuchungen 38: 83–86 (1984); Wieser, W. Benthic studies in Buzzard Bay. II. The mei…
Rapallo harbour	Mediterranean Sea	44.345	9.232	approximated location	5.0	near-shore (0-50m)	2.71E-02	g AFDM/ m2	raw data	macrobenthos	0.500	NA	van Veen grab	Albertellli, G., Chiantore, M., Harriague, A. C., Danovaro, R. & Croce, N. Della. Community experiments using benthic chambers: 2. Meio- and macrofaunal community structure and metabolism. Chem. Ecol. 16, 51–66 (1999).
Rapallo harbour	Mediterranean Sea	44.345	9.232	approximated location	5.0	near-shore (0-50m)	4.60E-02	g AFDM/ m2	raw data	macrobenthos	0.500	NA	van Veen grab	Albertellli, G., Chiantore, M., Harriague, A. C., Danovaro, R. & Croce, N. Della. Community experiments using benthic chambers: 2. Meio- and macrofaunal community structure and metabolism. Chem. Ecol. 16, 51–66 (1999).
North Sea	Atlantic Ocean	57.000	5.000	exact location	1.0	near-shore (0-50m)	7.32E-01	g AFDM/ m2	raw data	macrobenthos	1.000	NA	van Veen grab, boxcorer, Day grab, Hamon grab	Aldridge, J. N. et al. Structure and dynamics of the North Sea benthos. ICES Cooperative Research Report - Rapport des Recherches Collectives 288, 1-259 (2007).
North Sea	Atlantic Ocean	57.000	4.000	exact location	1.0	near-shore (0-50m)	2.47E+00	g AFDM/ m2	raw data	macrobenthos	1.000	NA	van Veen grab, boxcorer, Day grab, Hamon grab	Aldridge, J. N. et al. Structure and dynamics of the North Sea benthos. ICES Cooperative Research Report - Rapport des Recherches Collectives 288, 1-259 (2007).
North Sea	Atlantic Ocean	57.000	3.000	exact location	1.0	near-shore (0-50m)	2.32E+00	g AFDM/ m2	raw data	macrobenthos	1.000	NA	van Veen grab, boxcorer, Day grab, Hamon grab	Aldridge, J. N. et al. Structure and dynamics of the North Sea benthos. ICES Cooperative Research Report - Rapport des Recherches Collectives 288, 1-259 (2007).
North Sea	Atlantic Ocean	57.000	2.000	exact location	1.0	near-shore (0-50m)	2.20E+00	g AFDM/ m2	raw data	macrobenthos	1.000	NA	van Veen grab, boxcorer, Day grab, Hamon grab	Aldridge, J. N. et al. Structure and dynamics of the North Sea benthos. ICES Cooperative Research Report - Rapport des Recherches Collectives 288, 1-259 (2007).
North Sea	Atlantic Ocean	57.000	1.000	exact location	1.0	near-shore (0-50m)	6.96E+00	g AFDM/ m2	raw data	macrobenthos	1.000	NA	van Veen grab, boxcorer, Day grab, Hamon grab	Aldridge, J. N. et al. Structure and dynamics of the North Sea benthos. ICES Cooperative Research Report - Rapport des Recherches Collectives 288, 1-259 (2007).
North Sea	Atlantic Ocean	57.000	0.000	exact location	1.0	near-shore (0-50m)	3.85E+00	g AFDM/ m2	raw data	macrobenthos	1.000	NA	van Veen grab, boxcorer, Day grab, Hamon grab	Aldridge, J. N. et al. Structure and dynamics of the North Sea benthos. ICES Cooperative Research Report - Rapport des Recherches Collectives 288, 1-259 (2007).
North Sea	Atlantic Ocean	56.750	5.500	exact location	1.0	near-shore (0-50m)	1.87E+00	g AFDM/ m2	raw data	macrobenthos	1.000	NA	van Veen grab, boxcorer, Day grab, Hamon grab	Aldridge, J. N. et al. Structure and dynamics of the North Sea benthos. ICES Cooperative Research Report - Rapport des Recherches Collectives 288, 1-259 (2007).
North Sea	Atlantic Ocean	56.750	4.500	exact location	1.0	near-shore (0-50m)	8.82E+00	g AFDM/ m2	raw data	macrobenthos	1.000	NA	van Veen grab, boxcorer, Day grab, Hamon grab	Aldridge, J. N. et al. Structure and dynamics of the North Sea benthos. ICES Cooperative Research Report - Rapport des Recherches Collectives 288, 1-259 (2007).
North Sea	Atlantic Ocean	56.750	3.500	exact location	1.0	near-shore (0-50m)	7.39E-01	g AFDM/ m2	raw data	macrobenthos	1.000	NA	van Veen grab, boxcorer, Day grab, Hamon grab	Aldridge, J. N. et al. Structure and dynamics of the North Sea benthos. ICES Cooperative Research Report - Rapport des Recherches Collectives 288, 1-259 (2007).
North Sea	Atlantic Ocean	56.750	2.500	exact location	1.0	near-shore (0-50m)	4.09E+00	g AFDM/ m2	raw data	macrobenthos	1.000	NA	van Veen grab, boxcorer, Day grab, Hamon grab	Aldridge, J. N. et al. Structure and dynamics of the North Sea benthos. ICES Cooperative Research Report - Rapport des Recherches Collectives 288, 1-259 (2007).
North Sea	Atlantic Ocean	56.750	1.500	exact location	1.0	near-shore (0-50m)	1.95E+00	g AFDM/ m2	raw data	macrobenthos	1.000	NA	van Veen grab, boxcorer, Day grab, Hamon grab	Aldridge, J. N. et al. Structure and dynamics of the North Sea benthos. ICES Cooperative Research Report - Rapport des Recherches Collectives 288, 1-259 (2007).
North Sea	Atlantic Ocean	56.750	0.500	exact location	1.0	near-shore (0-50m)	6.30E-01	g AFDM/ m2	raw data	macrobenthos	1.000	NA	van Veen grab, boxcorer, Day grab, Hamon grab	Aldridge, J. N. et al. Structure and dynamics of the North Sea benthos. ICES Cooperative Research Report - Rapport des Recherches Collectives 288, 1-259 (2007).
North Sea	Atlantic Ocean	56.500	5.000	exact location	1.0	near-shore (0-50m)	5.97E+00	g AFDM/ m2	raw data	macrobenthos	1.000	NA	van Veen grab, boxcorer, Day grab, Hamon grab	Aldridge, J. N. et al. Structure and dynamics of the North Sea benthos. ICES Cooperative Research Report - Rapport des Recherches Collectives 288, 1-259 (2007).
North Sea	Atlantic Ocean	56.500	4.000	exact location	1.0	near-shore (0-50m)	4.43E+00	g AFDM/ m2	raw data	macrobenthos	1.000	NA	van Veen grab, boxcorer, Day grab, Hamon grab	Aldridge, J. N. et al. Structure and dynamics of the North Sea benthos. ICES Cooperative Research Report - Rapport des Recherches Collectives 288, 1-259 (2007).
North Sea	Atlantic Ocean	56.500	3.000	exact location	1.0	near-shore (0-50m)	2.12E+00	g AFDM/ m2	raw data	macrobenthos	1.000	NA	van Veen grab, boxcorer, Day grab, Hamon grab	Aldridge, J. N. et al. Structure and dynamics of the North Sea benthos. ICES Cooperative Research Report - Rapport des Recherches Collectives 288, 1-259 (2007).
North Sea	Atlantic Ocean	56.500	2.000	exact location	1.0	near-shore (0-50m)	3.06E+00	g AFDM/ m2	raw data	macrobenthos	1.000	NA	van Veen grab, boxcorer, Day grab, Hamon grab	Aldridge, J. N. et al. Structure and dynamics of the North Sea benthos. ICES Cooperative Research Report - Rapport des Recherches Collectives 288, 1-259 (2007).
North Sea	Atlantic Ocean	56.500	1.000	exact location	1.0	near-shore (0-50m)	2.35E+00	g AFDM/ m2	raw data	macrobenthos	1.000	NA	van Veen grab, boxcorer, Day grab, Hamon grab	Aldridge, J. N. et al. Structure and dynamics of the North Sea benthos. ICES Cooperative Research Report - Rapport des Recherches Collectives 288, 1-259 (2007).
North Sea	Atlantic Ocean	56.500	0.000	exact location	1.0	near-shore (0-50m)	4.04E+00	g AFDM/ m2	raw data	macrobenthos	1.000	NA	van Veen grab, boxcorer, Day grab, Hamon grab	Aldridge, J. N. et al. Structure and dynamics of the North Sea benthos. ICES Cooperative Research Report - Rapport des Recherches Collectives 288, 1-259 (2007).
North Sea	Atlantic Ocean	56.250	4.500	exact location	1.0	near-shore (0-50m)	9.00E-03	g AFDM/ m2	raw data	macrobenthos	1.000	NA	van Veen grab, boxcorer, Day grab, Hamon grab	Aldridge, J. N. et al. Structure and dynamics of the North Sea benthos. ICES Cooperative Research Report - Rapport des Recherches Collectives 288, 1-259 (2007).
North Sea	Atlantic Ocean	56.250	3.500	exact location	1.0	near-shore (0-50m)	1.30E-02	g AFDM/ m2	raw data	macrobenthos	1.000	NA	van Veen grab, boxcorer, Day grab, Hamon grab	Aldridge, J. N. et al. Structure and dynamics of the North Sea benthos. ICES Cooperative Research Report - Rapport des Recherches Collectives 288, 1-259 (2007).
North Sea	Atlantic Ocean	56.250	2.500	exact location	1.0	near-shore (0-50m)	1.64E-01	g AFDM/ m2	raw data	macrobenthos	1.000	NA	van Veen grab, boxcorer, Day grab, Hamon grab	Aldridge, J. N. et al. Structure and dynamics of the North Sea benthos. ICES Cooperative Research Report - Rapport des Recherches Collectives 288, 1-259 (2007).
North Sea	Atlantic Ocean	56.250	1.500	exact location	1.0	near-shore (0-50m)	2.64E+00	g AFDM/ m2	raw data	macrobenthos	1.000	NA	van Veen grab, boxcorer, Day grab, Hamon grab	Aldridge, J. N. et al. Structure and dynamics of the North Sea benthos. ICES Cooperative Research Report - Rapport des Recherches Collectives 288, 1-259 (2007).
North Sea	Atlantic Ocean	56.250	0.500	exact location	1.0	near-shore (0-50m)	2.32E+00	g AFDM/ m2	raw data	macrobenthos	1.000	NA	van Veen grab, boxcorer, Day grab, Hamon grab	Aldridge, J. N. et al. Structure and dynamics of the North Sea benthos. ICES Cooperative Research Report - Rapport des Recherches Collectives 288, 1-259 (2007).
North Sea	Atlantic Ocean	56.000	6.000	exact location	1.0	near-shore (0-50m)	1.33E+01	g AFDM/ m2	raw data	macrobenthos	1.000	NA	van Veen grab, boxcorer, Day grab, Hamon grab	Aldridge, J. N. et al. Structure and dynamics of the North Sea benthos. ICES Cooperative Research Report - Rapport des Recherches Collectives 288, 1-259 (2007).
North Sea	Atlantic Ocean	56.000	5.000	exact location	1.0	near-shore (0-50m)	3.80E-01	g AFDM/ m2	raw data	macrobenthos	1.000	NA	van Veen grab, boxcorer, Day grab, Hamon grab	Aldridge, J. N. et al. Structure and dynamics of the North Sea benthos. ICES Cooperative Research Report - Rapport des Recherches Collectives 288, 1-259 (2007).
North Sea	Atlantic Ocean	56.000	4.000	exact location	1.0	near-shore (0-50m)	2.53E-01	g AFDM/ m2	raw data	macrobenthos	1.000	NA	van Veen grab, boxcorer, Day grab, Hamon grab	Aldridge, J. N. et al. Structure and dynamics of the North Sea benthos. ICES Cooperative Research Report - Rapport des Recherches Collectives 288, 1-259 (2007).
North Sea	Atlantic Ocean	56.000	3.000	exact location	1.0	near-shore (0-50m)	3.90E-02	g AFDM/ m2	raw data	macrobenthos	1.000	NA	van Veen grab, boxcorer, Day grab, Hamon grab	Aldridge, J. N. et al. Structure and dynamics of the North Sea benthos. ICES Cooperative Research Report - Rapport des Recherches Collectives 288, 1-259 (2007).
North Sea	Atlantic Ocean	56.000	2.000	exact location	1.0	near-shore (0-50m)	1.40E-02	g AFDM/ m2	raw data	macrobenthos	1.000	NA	van Veen grab, boxcorer, Day grab, Hamon grab	Aldridge, J. N. et al. Structure and dynamics of the North Sea benthos. ICES Cooperative Research Report - Rapport des Recherches Collectives 288, 1-259 (2007).
North Sea	Atlantic Ocean	56.000	1.000	exact location	1.0	near-shore (0-50m)	4.90E+00	g AFDM/ m2	raw data	macrobenthos	1.000	NA	van Veen grab, boxcorer, Day grab, Hamon grab	Aldridge, J. N. et al. Structure and dynamics of the North Sea benthos. ICES Cooperative Research Report - Rapport des Recherches Collectives 288, 1-259 (2007).
North Sea	Atlantic Ocean	56.000	0.000	exact location	1.0	near-shore (0-50m)	2.29E+00	g AFDM/ m2	raw data	macrobenthos	1.000	NA	van Veen grab, boxcorer, Day grab, Hamon grab	Aldridge, J. N. et al. Structure and dynamics of the North Sea benthos. ICES Cooperative Research Report - Rapport des Recherches Collectives 288, 1-259 (2007).
North Sea	Atlantic Ocean	55.750	3.500	exact location	1.0	near-shore (0-50m)	5.00E-03	g AFDM/ m2	raw data	macrobenthos	1.000	NA	van Veen grab, boxcorer, Day grab, Hamon grab	Aldridge, J. N. et al. Structure and dynamics of the North Sea benthos. ICES Cooperative Research Report - Rapport des Recherches Collectives 288, 1-259 (2007).
North Sea	Atlantic Ocean	55.500	6.000	exact location	1.0	near-shore (0-50m)	1.58E+01	g AFDM/ m2	raw data	macrobenthos	1.000	NA	van Veen grab, boxcorer, Day grab, Hamon grab	Aldridge, J. N. et al. Structure and dynamics of the North Sea benthos. ICES Cooperative Research Report - Rapport des Recherches Collectives 288, 1-259 (2007).
North Sea	Atlantic Ocean	55.250	6.500	exact location	1.0	near-shore (0-50m)	3.61E+00	g AFDM/ m2	raw data	macrobenthos	1.000	NA	van Veen grab, boxcorer, Day grab, Hamon grab	Aldridge, J. N. et al. Structure and dynamics of the North Sea benthos. ICES Cooperative Research Report - Rapport des Recherches Collectives 288, 1-259 (2007).
North Sea	Atlantic Ocean	55.000	6.000	exact location	1.0	near-shore (0-50m)	3.88E+00	g AFDM/ m2	raw data	macrobenthos	1.000	NA	van Veen grab, boxcorer, Day grab, Hamon grab	Aldridge, J. N. et al. Structure and dynamics of the North Sea benthos. ICES Cooperative Research Report - Rapport des Recherches Collectives 288, 1-259 (2007).
North Sea	Atlantic Ocean	54.750	6.500	exact location	1.0	near-shore (0-50m)	3.01E+00	g AFDM/ m2	raw data	macrobenthos	1.000	NA	van Veen grab, boxcorer, Day grab, Hamon grab	Aldridge, J. N. et al. Structure and dynamics of the North Sea benthos. ICES Cooperative Research Report - Rapport des Recherches Collectives 288, 1-259 (2007).
North Sea	Atlantic Ocean	54.500	7.000	exact location	1.0	near-shore (0-50m)	4.30E+00	g AFDM/ m2	raw data	macrobenthos	1.000	NA	van Veen grab, boxcorer, Day grab, Hamon grab	Aldridge, J. N. et al. Structure and dynamics of the North Sea benthos. ICES Cooperative Research Report - Rapport des Recherches Collectives 288, 1-259 (2007).
North Sea	Atlantic Ocean	54.250	7.500	exact location	1.0	near-shore (0-50m)	1.83E+01	g AFDM/ m2	raw data	macrobenthos	1.000	NA	van Veen grab, boxcorer, Day grab, Hamon grab	Aldridge, J. N. et al. Structure and dynamics of the North Sea benthos. ICES Cooperative Research Report - Rapport des Recherches Collectives 288, 1-259 (2007).
North Sea	Atlantic Ocean	54.000	8.000	exact location	1.0	near-shore (0-50m)	8.60E+00	g AFDM/ m2	raw data	macrobenthos	1.000	NA	van Veen grab, boxcorer, Day grab, Hamon grab	Aldridge, J. N. et al. Structure and dynamics of the North Sea benthos. ICES Cooperative Research Report - Rapport des Recherches Collectives 288, 1-259 (2007).
Gulf of Papua	Pacific Ocean	-8.006	144.007	exact location	63.0	continental shelf (>50-200m)	4.00E+00	g WM/ m2	raw data	macrobenthos	0.300 and 0.500	NA	Smith-McIntyre grab	Aller, J. Y. & Aller, R. C. Physical disturbance creates bacterial dominance of benthic biological communities in tropical deltaic environments of the Gulf of Papua. Cont. Shelf Res. 24, 2395–2416 (2004).
Gulf of Papua	Pacific Ocean	-8.001	144.006	exact location	13.0	near-shore (0-50m)	4.00E+00	g WM/ m2	raw data	macrobenthos	0.300 and 0.500	NA	Smith-McIntyre grab	Aller, J. Y. & Aller, R. C. Physical disturbance creates bacterial dominance of benthic biological communities in tropical deltaic environments of the Gulf of Papua. Cont. Shelf Res. 24, 2395–2416 (2004).
Gulf of Papua	Pacific Ocean	-8.004	144.006	exact location	24.0	near-shore (0-50m)	6.00E+00	g WM/ m2	raw data	macrobenthos	0.300 and 0.500	NA	Smith-McIntyre grab	Aller, J. Y. & Aller, R. C. Physical disturbance creates bacterial dominance of benthic biological communities in tropical deltaic environments of the Gulf of Papua. Cont. Shelf Res. 24, 2395–2416 (2004).
Gulf of Papua	Pacific Ocean	-8.001	144.011	exact location	30.0	near-shore (0-50m)	1.00E+00	g WM/ m2	raw data	macrobenthos	0.300 and 0.500	NA	Smith-McIntyre grab	Aller, J. Y. & Aller, R. C. Physical disturbance creates bacterial dominance of benthic biological communities in tropical deltaic environments of the Gulf of Papua. Cont. Shelf Res. 24, 2395–2416 (2004).
Amazon continental shelf	Atlantic Ocean	2.722	-48.068	approximated location	49.0	near-shore (0-50m)	8.00E-03	g C/ m2	converted data	meiobenthos	0.041	0.300	USNEL box corer	Aller, J. Y. & Stupakoff, I. The distribution and seasonal characteristics of benthic communities on the Amazon shelf as indicators of physical processes. Cont. Shelf Res. 16, 717–751 (1996).	Faubel, A. Determination of individual meiofauna dry weight values in relation to definite size classes. Cah. Biol. Mar. 23, 339–345 (1982).
Amazon continental shelf	Atlantic Ocean	2.722	-48.068	approximated location	49.0	near-shore (0-50m)	2.70E-02	g C/ m2	converted data	meiobenthos	0.041	0.300	USNEL box corer	Aller, J. Y. & Stupakoff, I. The distribution and seasonal characteristics of benthic communities on the Amazon shelf as indicators of physical processes. Cont. Shelf Res. 16, 717–751 (1996).	Faubel, A. Determination of individual meiofauna dry weight values in relation to definite size classes. Cah. Biol. Mar. 23, 339–345 (1982).
Amazon continental shelf	Atlantic Ocean	2.722	-48.068	approximated location	49.0	near-shore (0-50m)	8.80E-02	g C/ m2	converted data	meiobenthos	0.041	0.300	USNEL box corer	Aller, J. Y. & Stupakoff, I. The distribution and seasonal characteristics of benthic communities on the Amazon shelf as indicators of physical processes. Cont. Shelf Res. 16, 717–751 (1996).	Faubel, A. Determination of individual meiofauna dry weight values in relation to definite size classes. Cah. Biol. Mar. 23, 339–345 (1982).
Amazon continental shelf	Atlantic Ocean	2.722	-48.068	approximated location	49.0	near-shore (0-50m)	2.57E+00	g C/ m2	converted data	meiobenthos	0.041	0.300	USNEL box corer	Aller, J. Y. & Stupakoff, I. The distribution and seasonal characteristics of benthic communities on the Amazon shelf as indicators of physical processes. Cont. Shelf Res. 16, 717–751 (1996).	Faubel, A. Determination of individual meiofauna dry weight values in relation to definite size classes. Cah. Biol. Mar. 23, 339–345 (1982).
Amazon continental shelf	Atlantic Ocean	2.722	-48.068	approximated location	49.0	near-shore (0-50m)	4.08E-01	g WM/ m2	raw data	macrobenthos	0.300	NA	USNEL box corer	Aller, J. Y. & Stupakoff, I. The distribution and seasonal characteristics of benthic communities on the Amazon shelf as indicators of physical processes. Cont. Shelf Res. 16, 717–751 (1996).
Amazon continental shelf	Atlantic Ocean	2.722	-48.068	approximated location	49.0	near-shore (0-50m)	9.30E-01	g WM/ m2	raw data	macrobenthos	0.300	NA	USNEL box corer	Aller, J. Y. & Stupakoff, I. The distribution and seasonal characteristics of benthic communities on the Amazon shelf as indicators of physical processes. Cont. Shelf Res. 16, 717–751 (1996).
Amazon continental shelf	Atlantic Ocean	2.722	-48.068	approximated location	49.0	near-shore (0-50m)	1.15E+00	g WM/ m2	raw data	macrobenthos	0.300	NA	USNEL box corer	Aller, J. Y. & Stupakoff, I. The distribution and seasonal characteristics of benthic communities on the Amazon shelf as indicators of physical processes. Cont. Shelf Res. 16, 717–751 (1996).
Amazon continental shelf	Atlantic Ocean	2.722	-48.068	approximated location	49.0	near-shore (0-50m)	1.27E+00	g WM/ m2	raw data	macrobenthos	0.300	NA	USNEL box corer	Aller, J. Y. & Stupakoff, I. The distribution and seasonal characteristics of benthic communities on the Amazon shelf as indicators of physical processes. Cont. Shelf Res. 16, 717–751 (1996).
Amazon continental shelf	Atlantic Ocean	2.722	-48.068	approximated location	49.0	near-shore (0-50m)	1.39E+00	g WM/ m2	raw data	macrobenthos	0.300	NA	USNEL box corer	Aller, J. Y. & Stupakoff, I. The distribution and seasonal characteristics of benthic communities on the Amazon shelf as indicators of physical processes. Cont. Shelf Res. 16, 717–751 (1996).
Amazon continental shelf	Atlantic Ocean	2.722	-48.068	approximated location	49.0	near-shore (0-50m)	2.20E+00	g WM/ m2	raw data	macrobenthos	0.300	NA	USNEL box corer	Aller, J. Y. & Stupakoff, I. The distribution and seasonal characteristics of benthic communities on the Amazon shelf as indicators of physical processes. Cont. Shelf Res. 16, 717–751 (1996).
Cape Hatteras	Atlantic Ocean	35.417	-74.837	exact location	300.0	continental slope (>200-2000m)	1.88E+02	g C/ m2	converted data	macrobenthos	0.300	NA	box corer	Aller, J. Y., Aller, R. C. & Green, M. A. Benthic faunal assemblages and carbon supply along the continental shelf/shelf break-slope off Cape Hatteras, North Carolina. Deep-Sea Res. II 49, 4599–4625 (2002).	Rowe, G. T. Biomass and production of the deep-sea macrobenthos, In G.T. Rowe [ed.], Deep-Sea Biology. John Wiley & Sons, Inc (1983).
Cape Hatteras	Atlantic Ocean	35.336	-74.750	exact location	455.0	continental slope (>200-2000m)	6.20E+00	g C/ m2	converted data	macrobenthos	0.300	NA	box corer	Aller, J. Y., Aller, R. C. & Green, M. A. Benthic faunal assemblages and carbon supply along the continental shelf/shelf break-slope off Cape Hatteras, North Carolina. Deep-Sea Res. II 49, 4599–4625 (2002).	Rowe, G. T. Biomass and production of the deep-sea macrobenthos, In G.T. Rowe [ed.], Deep-Sea Biology. John Wiley & Sons, Inc (1983).
Cape Hatteras	Atlantic Ocean	35.849	-74.919	exact location	76.0	continental shelf (>50-200m)	1.06E+01	g C/ m2	converted data	meiobenthos	0.041	0.300	HAPS corer	Aller, J. Y., Aller, R. C. & Green, M. A. Benthic faunal assemblages and carbon supply along the continental shelf/shelf break-slope off Cape Hatteras, North Carolina. Deep-Sea Res. II 49, 4599–4625 (2002).	Faubel, A. Determination of individual meiofauna dry weight values in relation to definite size classes. Cah. Biol. Mar. 23, 339–345 (1982).
Cape Hatteras	Atlantic Ocean	36.337	-74.769	exact location	274.0	continental slope (>200-2000m)	6.00E-01	g C/ m2	converted data	meiobenthos	0.041	0.300	box corer	Aller, J. Y., Aller, R. C. & Green, M. A. Benthic faunal assemblages and carbon supply along the continental shelf/shelf break-slope off Cape Hatteras, North Carolina. Deep-Sea Res. II 49, 4599–4625 (2002).	Rowe, G. T. Biomass and production of the deep-sea macrobenthos, In G.T. Rowe [ed.], Deep-Sea Biology. John Wiley & Sons, Inc (1983).
Woodlark Basin	Pacific Ocean	-9.913	152.497	exact location	2800.0	abyssal plain/ continental rise (>2000m)	1.02E+00	g WM/ m2	raw data	macrobenthos	0.500	NA	Smith-McIntyre grab	Alongi, D. M. Bathymetric patterns of deep-sea benthic communities from bathyal to abyssal depths in the western South Pacific (Solomon and Coral Seas). Deep-Sea Res. 39, 549–565 (1992).
Woodlark Basin	Pacific Ocean	-10.048	152.222	exact location	2775.0	abyssal plain/ continental rise (>2000m)	2.80E-01	g WM/ m2	raw data	macrobenthos	0.500	NA	Smith-McIntyre grab	Alongi, D. M. Bathymetric patterns of deep-sea benthic communities from bathyal to abyssal depths in the western South Pacific (Solomon and Coral Seas). Deep-Sea Res. 39, 549–565 (1992).
Woodlark Basin	Pacific Ocean	-10.165	151.962	exact location	2395.0	abyssal plain/ continental rise (>2000m)	7.50E-01	g WM/ m2	raw data	macrobenthos	0.500	NA	Smith-McIntyre grab	Alongi, D. M. Bathymetric patterns of deep-sea benthic communities from bathyal to abyssal depths in the western South Pacific (Solomon and Coral Seas). Deep-Sea Res. 39, 549–565 (1992).
Coral Sea	Pacific Ocean	-11.337	150.815	exact location	2426.0	abyssal plain/ continental rise (>2000m)	4.70E-01	g WM/ m2	raw data	macrobenthos	0.500	NA	Smith-McIntyre grab	Alongi, D. M. Bathymetric patterns of deep-sea benthic communities from bathyal to abyssal depths in the western South Pacific (Solomon and Coral Seas). Deep-Sea Res. 39, 549–565 (1992).
Coral Sea	Pacific Ocean	-11.571	150.765	exact location	3264.0	abyssal plain/ continental rise (>2000m)	2.07E+00	g WM/ m2	raw data	macrobenthos	0.500	NA	Smith-McIntyre grab	Alongi, D. M. Bathymetric patterns of deep-sea benthic communities from bathyal to abyssal depths in the western South Pacific (Solomon and Coral Seas). Deep-Sea Res. 39, 549–565 (1992).
Coral Sea	Pacific Ocean	-12.052	150.607	exact location	4350.0	abyssal plain/ continental rise (>2000m)	4.60E-01	g WM/ m2	raw data	macrobenthos	0.500	NA	Smith-McIntyre grab	Alongi, D. M. Bathymetric patterns of deep-sea benthic communities from bathyal to abyssal depths in the western South Pacific (Solomon and Coral Seas). Deep-Sea Res. 39, 549–565 (1992).
Coral Sea	Pacific Ocean	-13.533	147.910	exact location	4008.0	abyssal plain/ continental rise (>2000m)	2.70E-01	g WM/ m2	raw data	macrobenthos	0.500	NA	Smith-McIntyre grab	Alongi, D. M. Bathymetric patterns of deep-sea benthic communities from bathyal to abyssal depths in the western South Pacific (Solomon and Coral Seas). Deep-Sea Res. 39, 549–565 (1992).
Coral Sea	Pacific Ocean	-14.883	145.873	exact location	2256.0	abyssal plain/ continental rise (>2000m)	7.20E-01	g WM/ m2	raw data	macrobenthos	0.500	NA	Smith-McIntyre grab	Alongi, D. M. Bathymetric patterns of deep-sea benthic communities from bathyal to abyssal depths in the western South Pacific (Solomon and Coral Seas). Deep-Sea Res. 39, 549–565 (1992).
Coral Sea	Pacific Ocean	-11.108	150.870	exact location	695.0	continental slope (>200-2000m)	2.44E+00	g WM/ m2	raw data	macrobenthos	0.500	NA	Smith-McIntyre grab	Alongi, D. M. Bathymetric patterns of deep-sea benthic communities from bathyal to abyssal depths in the western South Pacific (Solomon and Coral Seas). Deep-Sea Res. 39, 549–565 (1992).
Coral Sea	Pacific Ocean	-14.148	147.037	exact location	1454.0	continental slope (>200-2000m)	3.30E-01	g WM/ m2	raw data	macrobenthos	0.500	NA	Smith-McIntyre grab	Alongi, D. M. Bathymetric patterns of deep-sea benthic communities from bathyal to abyssal depths in the western South Pacific (Solomon and Coral Seas). Deep-Sea Res. 39, 549–565 (1992).
Gulf of Papua	Pacific Ocean	-8.282	143.405	exact location	5.0	near-shore (0-50m)	1.05E+00	g WM/ m2	raw data	macrobenthos	0.500	NA	Smith-McIntyre grab	Alongi, D. M. Bathymetric patterns of deep-sea benthic communities from bathyal to abyssal depths in the western South Pacific (Solomon and Coral Seas). Deep-Sea Res. 39, 549–565 (1992).
Gulf of Papua	Pacific Ocean	-8.478	144.320	exact location	58.0	continental shelf (>50-200m)	1.01E+00	g DM/ m2	raw data	meiobenthos	0.045	0.500	Bouma box corer	Alongi, D. M., Christoffersen, P., Tirendi, F. & Robertson, A. I. The influence of freshwater and material export on sedimentary facies and benthic processes within the Fly Delta and adjacent Gulf of Papua (Papua New Guinea). Cont. Shelf Res. 12, 287–326 (1992).
Gulf of Papua	Pacific Ocean	-8.282	143.405	exact location	5.0	near-shore (0-50m)	2.50E-02	g DM/ m2	raw data	meiobenthos	0.045	0.500	Bouma box corer	Alongi, D. M., Christoffersen, P., Tirendi, F. & Robertson, A. I. The influence of freshwater and material export on sedimentary facies and benthic processes within the Fly Delta and adjacent Gulf of Papua (Papua New Guinea). Cont. Shelf Res. 12, 287–326 (1992).
Gulf of Papua	Pacific Ocean	-8.347	143.009	exact location	6.0	near-shore (0-50m)	1.00E-02	g DM/ m2	raw data	meiobenthos	0.045	0.500	Bouma box corer	Alongi, D. M., Christoffersen, P., Tirendi, F. & Robertson, A. I. The influence of freshwater and material export on sedimentary facies and benthic processes within the Fly Delta and adjacent Gulf of Papua (Papua New Guinea). Cont. Shelf Res. 12, 287–326 (1992).
Gulf of Papua	Pacific Ocean	-8.338	143.863	exact location	7.0	near-shore (0-50m)	6.00E-02	g DM/ m2	raw data	meiobenthos	0.045	0.500	Bouma box corer	Alongi, D. M., Christoffersen, P., Tirendi, F. & Robertson, A. I. The influence of freshwater and material export on sedimentary facies and benthic processes within the Fly Delta and adjacent Gulf of Papua (Papua New Guinea). Cont. Shelf Res. 12, 287–326 (1992).
Gulf of Papua	Pacific Ocean	-8.483	143.349	exact location	7.0	near-shore (0-50m)	3.80E-02	g DM/ m2	raw data	meiobenthos	0.045	0.500	Bouma box corer	Alongi, D. M., Christoffersen, P., Tirendi, F. & Robertson, A. I. The influence of freshwater and material export on sedimentary facies and benthic processes within the Fly Delta and adjacent Gulf of Papua (Papua New Guinea). Cont. Shelf Res. 12, 287–326 (1992).
Gulf of Papua	Pacific Ocean	-8.892	143.562	exact location	7.0	near-shore (0-50m)	1.39E-01	g DM/ m2	raw data	meiobenthos	0.045	0.500	Bouma box corer	Alongi, D. M., Christoffersen, P., Tirendi, F. & Robertson, A. I. The influence of freshwater and material export on sedimentary facies and benthic processes within the Fly Delta and adjacent Gulf of Papua (Papua New Guinea). Cont. Shelf Res. 12, 287–326 (1992).
Gulf of Papua	Pacific Ocean	-8.253	143.575	exact location	11.0	near-shore (0-50m)	9.00E-03	g DM/ m2	raw data	meiobenthos	0.045	0.500	Bouma box corer	Alongi, D. M., Christoffersen, P., Tirendi, F. & Robertson, A. I. The influence of freshwater and material export on sedimentary facies and benthic processes within the Fly Delta and adjacent Gulf of Papua (Papua New Guinea). Cont. Shelf Res. 12, 287–326 (1992).
Gulf of Papua	Pacific Ocean	-8.443	143.074	exact location	11.0	near-shore (0-50m)	3.20E-02	g DM/ m2	raw data	meiobenthos	0.045	0.500	Bouma box corer	Alongi, D. M., Christoffersen, P., Tirendi, F. & Robertson, A. I. The influence of freshwater and material export on sedimentary facies and benthic processes within the Fly Delta and adjacent Gulf of Papua (Papua New Guinea). Cont. Shelf Res. 12, 287–326 (1992).
Gulf of Papua	Pacific Ocean	-9.105	143.512	exact location	13.0	near-shore (0-50m)	2.51E-01	g DM/ m2	raw data	meiobenthos	0.045	0.500	Bouma box corer	Alongi, D. M., Christoffersen, P., Tirendi, F. & Robertson, A. I. The influence of freshwater and material export on sedimentary facies and benthic processes within the Fly Delta and adjacent Gulf of Papua (Papua New Guinea). Cont. Shelf Res. 12, 287–326 (1992).
Gulf of Papua	Pacific Ocean	-9.058	143.688	exact location	14.0	near-shore (0-50m)	5.82E-01	g DM/ m2	raw data	meiobenthos	0.045	0.500	Bouma box corer	Alongi, D. M., Christoffersen, P., Tirendi, F. & Robertson, A. I. The influence of freshwater and material export on sedimentary facies and benthic processes within the Fly Delta and adjacent Gulf of Papua (Papua New Guinea). Cont. Shelf Res. 12, 287–326 (1992).
Gulf of Papua	Pacific Ocean	-9.955	143.807	exact location	14.0	near-shore (0-50m)	3.10E-01	g DM/ m2	raw data	meiobenthos	0.045	0.500	Bouma box corer	Alongi, D. M., Christoffersen, P., Tirendi, F. & Robertson, A. I. The influence of freshwater and material export on sedimentary facies and benthic processes within the Fly Delta and adjacent Gulf of Papua (Papua New Guinea). Cont. Shelf Res. 12, 287–326 (1992).
Gulf of Papua	Pacific Ocean	-8.765	143.977	exact location	20.0	near-shore (0-50m)	6.10E-02	g DM/ m2	raw data	meiobenthos	0.045	0.500	Bouma box corer	Alongi, D. M., Christoffersen, P., Tirendi, F. & Robertson, A. I. The influence of freshwater and material export on sedimentary facies and benthic processes within the Fly Delta and adjacent Gulf of Papua (Papua New Guinea). Cont. Shelf Res. 12, 287–326 (1992).
Gulf of Papua	Pacific Ocean	-9.207	143.762	exact location	40.0	near-shore (0-50m)	5.11E-01	g DM/ m2	raw data	meiobenthos	0.045	0.500	Bouma box corer	Alongi, D. M., Christoffersen, P., Tirendi, F. & Robertson, A. I. The influence of freshwater and material export on sedimentary facies and benthic processes within the Fly Delta and adjacent Gulf of Papua (Papua New Guinea). Cont. Shelf Res. 12, 287–326 (1992).
Gulf of Papua	Pacific Ocean	-8.978	144.145	exact location	50.0	near-shore (0-50m)	4.65E-01	g DM/ m2	raw data	meiobenthos	0.045	0.500	Bouma box corer	Alongi, D. M., Christoffersen, P., Tirendi, F. & Robertson, A. I. The influence of freshwater and material export on sedimentary facies and benthic processes within the Fly Delta and adjacent Gulf of Papua (Papua New Guinea). Cont. Shelf Res. 12, 287–326 (1992).
Gulf of Papua	Pacific Ocean	-8.478	144.320	exact location	58.0	continental shelf (>50-200m)	1.16E+01	g WM/ m2	raw data	macrobenthos	0.500	NA	Bouma box corer	Alongi, D. M., Christoffersen, P., Tirendi, F. & Robertson, A. I. The influence of freshwater and material export on sedimentary facies and benthic processes within the Fly Delta and adjacent Gulf of Papua (Papua New Guinea). Cont. Shelf Res. 12, 287–326 (1992).
Gulf of Papua	Pacific Ocean	-8.347	143.009	exact location	6.0	near-shore (0-50m)	6.60E-01	g WM/ m2	raw data	macrobenthos	0.500	NA	Bouma box corer	Alongi, D. M., Christoffersen, P., Tirendi, F. & Robertson, A. I. The influence of freshwater and material export on sedimentary facies and benthic processes within the Fly Delta and adjacent Gulf of Papua (Papua New Guinea). Cont. Shelf Res. 12, 287–326 (1992).
Gulf of Papua	Pacific Ocean	-8.338	143.863	exact location	7.0	near-shore (0-50m)	3.09E+01	g WM/ m2	raw data	macrobenthos	0.500	NA	Bouma box corer	Alongi, D. M., Christoffersen, P., Tirendi, F. & Robertson, A. I. The influence of freshwater and material export on sedimentary facies and benthic processes within the Fly Delta and adjacent Gulf of Papua (Papua New Guinea). Cont. Shelf Res. 12, 287–326 (1992).
Gulf of Papua	Pacific Ocean	-8.483	143.349	exact location	7.0	near-shore (0-50m)	9.50E-01	g WM/ m2	raw data	macrobenthos	0.500	NA	Bouma box corer	Alongi, D. M., Christoffersen, P., Tirendi, F. & Robertson, A. I. The influence of freshwater and material export on sedimentary facies and benthic processes within the Fly Delta and adjacent Gulf of Papua (Papua New Guinea). Cont. Shelf Res. 12, 287–326 (1992).
Gulf of Papua	Pacific Ocean	-8.892	143.562	exact location	7.0	near-shore (0-50m)	1.37E+00	g WM/ m2	raw data	macrobenthos	0.500	NA	Bouma box corer	Alongi, D. M., Christoffersen, P., Tirendi, F. & Robertson, A. I. The influence of freshwater and material export on sedimentary facies and benthic processes within the Fly Delta and adjacent Gulf of Papua (Papua New Guinea). Cont. Shelf Res. 12, 287–326 (1992).
Gulf of Papua	Pacific Ocean	-8.253	143.575	exact location	11.0	near-shore (0-50m)	2.58E+00	g WM/ m2	raw data	macrobenthos	0.500	NA	Bouma box corer	Alongi, D. M., Christoffersen, P., Tirendi, F. & Robertson, A. I. The influence of freshwater and material export on sedimentary facies and benthic processes within the Fly Delta and adjacent Gulf of Papua (Papua New Guinea). Cont. Shelf Res. 12, 287–326 (1992).
Gulf of Papua	Pacific Ocean	-8.443	143.074	exact location	11.0	near-shore (0-50m)	1.21E+00	g WM/ m2	raw data	macrobenthos	0.500	NA	Bouma box corer	Alongi, D. M., Christoffersen, P., Tirendi, F. & Robertson, A. I. The influence of freshwater and material export on sedimentary facies and benthic processes within the Fly Delta and adjacent Gulf of Papua (Papua New Guinea). Cont. Shelf Res. 12, 287–326 (1992).
Gulf of Papua	Pacific Ocean	-9.105	143.512	exact location	13.0	near-shore (0-50m)	5.01E+00	g WM/ m2	raw data	macrobenthos	0.500	NA	Bouma box corer	Alongi, D. M., Christoffersen, P., Tirendi, F. & Robertson, A. I. The influence of freshwater and material export on sedimentary facies and benthic processes within the Fly Delta and adjacent Gulf of Papua (Papua New Guinea). Cont. Shelf Res. 12, 287–326 (1992).
Gulf of Papua	Pacific Ocean	-9.058	143.688	exact location	14.0	near-shore (0-50m)	5.54E+00	g WM/ m2	raw data	macrobenthos	0.500	NA	Bouma box corer	Alongi, D. M., Christoffersen, P., Tirendi, F. & Robertson, A. I. The influence of freshwater and material export on sedimentary facies and benthic processes within the Fly Delta and adjacent Gulf of Papua (Papua New Guinea). Cont. Shelf Res. 12, 287–326 (1992).
Gulf of Papua	Pacific Ocean	-9.955	143.807	exact location	14.0	near-shore (0-50m)	9.17E+00	g WM/ m2	raw data	macrobenthos	0.500	NA	Bouma box corer	Alongi, D. M., Christoffersen, P., Tirendi, F. & Robertson, A. I. The influence of freshwater and material export on sedimentary facies and benthic processes within the Fly Delta and adjacent Gulf of Papua (Papua New Guinea). Cont. Shelf Res. 12, 287–326 (1992).
Gulf of Papua	Pacific Ocean	-8.765	143.977	exact location	20.0	near-shore (0-50m)	1.01E+01	g WM/ m2	raw data	macrobenthos	0.500	NA	Bouma box corer	Alongi, D. M., Christoffersen, P., Tirendi, F. & Robertson, A. I. The influence of freshwater and material export on sedimentary facies and benthic processes within the Fly Delta and adjacent Gulf of Papua (Papua New Guinea). Cont. Shelf Res. 12, 287–326 (1992).
Gulf of Papua	Pacific Ocean	-9.207	143.762	exact location	40.0	near-shore (0-50m)	2.38E+01	g WM/ m2	raw data	macrobenthos	0.500	NA	Bouma box corer	Alongi, D. M., Christoffersen, P., Tirendi, F. & Robertson, A. I. The influence of freshwater and material export on sedimentary facies and benthic processes within the Fly Delta and adjacent Gulf of Papua (Papua New Guinea). Cont. Shelf Res. 12, 287–326 (1992).
Gulf of Papua	Pacific Ocean	-8.978	144.145	exact location	50.0	near-shore (0-50m)	2.06E+01	g WM/ m2	raw data	macrobenthos	0.500	NA	Bouma box corer	Alongi, D. M., Christoffersen, P., Tirendi, F. & Robertson, A. I. The influence of freshwater and material export on sedimentary facies and benthic processes within the Fly Delta and adjacent Gulf of Papua (Papua New Guinea). Cont. Shelf Res. 12, 287–326 (1992).
Karwar Bay	Indian Ocean	14.740	74.164	approximated location	6.0	near-shore (0-50m)	1.16E-02	g WM/ m2	raw data	meiobenthos	0.062	0.500	grab	Ansari, Z. A. Meiobenthos from the Karwar region (Central west coast of India). Mahasagar - Bull. Natl. Inst. Oceanogr. 11, 163–167 (1978).
Karwar Bay	Indian Ocean	14.765	74.116	approximated location	7.0	near-shore (0-50m)	8.42E-03	g WM/ m2	raw data	meiobenthos	0.062	0.500	grab	Ansari, Z. A. Meiobenthos from the Karwar region (Central west coast of India). Mahasagar - Bull. Natl. Inst. Oceanogr. 11, 163–167 (1978).
Karwar Bay	Indian Ocean	14.744	74.137	approximated location	7.0	near-shore (0-50m)	9.81E-03	g WM/ m2	raw data	meiobenthos	0.062	0.500	grab	Ansari, Z. A. Meiobenthos from the Karwar region (Central west coast of India). Mahasagar - Bull. Natl. Inst. Oceanogr. 11, 163–167 (1978).
Karwar Bay	Indian Ocean	14.780	74.103	approximated location	8.0	near-shore (0-50m)	1.16E-02	g WM/ m2	raw data	meiobenthos	0.062	0.500	grab	Ansari, Z. A. Meiobenthos from the Karwar region (Central west coast of India). Mahasagar - Bull. Natl. Inst. Oceanogr. 11, 163–167 (1978).
Davis Strait	Arctic Ocean	63.280	-64.155	exact location	73.0	continental shelf (>50-200m)	4.15E+01	g DM/ m2	raw data	macrobenthos	0.500	NA	Petersen grab	Arctic Biological Station. A marine biological study of Brevoort Harbour and nearby waters of Baffin Island. Canadian Manuscript Report of Fisheries and Aquatic Sciences 1557 (1980).
Davis Strait	Arctic Ocean	63.250	-64.153	exact location	152.0	continental shelf (>50-200m)	2.13E+01	g DM/ m2	raw data	macrobenthos	0.500	NA	Petersen grab	Arctic Biological Station. A marine biological study of Brevoort Harbour and nearby waters of Baffin Island. Canadian Manuscript Report of Fisheries and Aquatic Sciences 1557 (1980).
Davis Strait	Arctic Ocean	63.217	-64.162	exact location	245.0	continental slope (>200-2000m)	1.70E+01	g DM/ m2	raw data	macrobenthos	0.500	NA	Petersen grab	Arctic Biological Station. A marine biological study of Brevoort Harbour and nearby waters of Baffin Island. Canadian Manuscript Report of Fisheries and Aquatic Sciences 1557 (1980).
Davis Strait	Arctic Ocean	63.322	-64.170	exact location	12.0	near-shore (0-50m)	5.96E+00	g DM/ m2	raw data	macrobenthos	0.500	NA	Petersen grab	Arctic Biological Station. A marine biological study of Brevoort Harbour and nearby waters of Baffin Island. Canadian Manuscript Report of Fisheries and Aquatic Sciences 1557 (1980).
Davis Strait	Arctic Ocean	63.298	-64.153	exact location	31.0	near-shore (0-50m)	3.18E+01	g DM/ m2	raw data	macrobenthos	0.500	NA	Petersen grab	Arctic Biological Station. A marine biological study of Brevoort Harbour and nearby waters of Baffin Island. Canadian Manuscript Report of Fisheries and Aquatic Sciences 1557 (1980).
Gulf of Mexico	Gulf of Mexico	28.919	-87.672	exact location	3545.0	abyssal plain/ continental rise (>2000m)	1.96E-02	g C/ m2	converted data	macrobenthos	NA	NA	GOMEX box corer	Baguley, J. G., Montagna, P. A., Hyde, L. J. & Rowe, G. T. Metazoan meiofauna biomass, grazing, and weight-dependent respiration in the Northern Gulf of Mexico deep sea. Deep-Sea Res. II 55, 2607–2616 (2008).	Baguley, J. G., Hyde, L. J. & Montagna, P. A. A semi-automated digital microphotographic approach to measure meiofaunal biomass. Limnol. Oceanogr. Methods 2, 181–190 (2004); Feller, R. J. & Warwick, R. M. Energetics, p. 181–196. In Introduction to the Study of Meiofauna. Smithonian Institution Press (1988); McIntyre, A. D. & Warwick, R. M. Meiofauna techniques, In Methods for the Study of Marine …
Gulf of Mexico	Gulf of Mexico	28.541	-89.825	exact location	3545.0	abyssal plain/ continental rise (>2000m)	8.16E-01	g C/ m2	converted data	macrobenthos	NA	NA	GOMEX box corer	Baguley, J. G., Montagna, P. A., Hyde, L. J. & Rowe, G. T. Metazoan meiofauna biomass, grazing, and weight-dependent respiration in the Northern Gulf of Mexico deep sea. Deep-Sea Res. II 55, 2607–2616 (2008).	Baguley, J. G., Hyde, L. J. & Montagna, P. A. A semi-automated digital microphotographic approach to measure meiofaunal biomass. Limnol. Oceanogr. Methods 2, 181–190 (2004); Feller, R. J. & Warwick, R. M. Energetics, p. 181–196. In Introduction to the Study of Meiofauna. Smithonian Institution Press (1988); McIntyre, A. D. & Warwick, R. M. Meiofauna techniques, In Methods for the Study of Marine …
Gulf of Mexico	Gulf of Mexico	28.251	-86.419	exact location	3545.0	abyssal plain/ continental rise (>2000m)	4.73E-02	g C/ m2	converted data	macrobenthos	NA	NA	GOMEX box corer	Baguley, J. G., Montagna, P. A., Hyde, L. J. & Rowe, G. T. Metazoan meiofauna biomass, grazing, and weight-dependent respiration in the Northern Gulf of Mexico deep sea. Deep-Sea Res. II 55, 2607–2616 (2008).	Baguley, J. G., Hyde, L. J. & Montagna, P. A. A semi-automated digital microphotographic approach to measure meiofaunal biomass. Limnol. Oceanogr. Methods 2, 181–190 (2004); Feller, R. J. & Warwick, R. M. Energetics, p. 181–196. In Introduction to the Study of Meiofauna. Smithonian Institution Press (1988); McIntyre, A. D. & Warwick, R. M. Meiofauna techniques, In Methods for the Study of Marine …
Gulf of Mexico	Gulf of Mexico	28.222	-89.494	exact location	3545.0	abyssal plain/ continental rise (>2000m)	3.40E-02	g C/ m2	converted data	macrobenthos	NA	NA	GOMEX box corer	Baguley, J. G., Montagna, P. A., Hyde, L. J. & Rowe, G. T. Metazoan meiofauna biomass, grazing, and weight-dependent respiration in the Northern Gulf of Mexico deep sea. Deep-Sea Res. II 55, 2607–2616 (2008).	Baguley, J. G., Hyde, L. J. & Montagna, P. A. A semi-automated digital microphotographic approach to measure meiofaunal biomass. Limnol. Oceanogr. Methods 2, 181–190 (2004); Feller, R. J. & Warwick, R. M. Energetics, p. 181–196. In Introduction to the Study of Meiofauna. Smithonian Institution Press (1988); McIntyre, A. D. & Warwick, R. M. Meiofauna techniques, In Methods for the Study of Marine …
Gulf of Mexico	Gulf of Mexico	27.002	-87.999	exact location	3545.0	abyssal plain/ continental rise (>2000m)	1.56E-03	g C/ m2	converted data	macrobenthos	NA	NA	GOMEX box corer	Baguley, J. G., Montagna, P. A., Hyde, L. J. & Rowe, G. T. Metazoan meiofauna biomass, grazing, and weight-dependent respiration in the Northern Gulf of Mexico deep sea. Deep-Sea Res. II 55, 2607–2616 (2008).	Baguley, J. G., Hyde, L. J. & Montagna, P. A. A semi-automated digital microphotographic approach to measure meiofaunal biomass. Limnol. Oceanogr. Methods 2, 181–190 (2004); Feller, R. J. & Warwick, R. M. Energetics, p. 181–196. In Introduction to the Study of Meiofauna. Smithonian Institution Press (1988); McIntyre, A. D. & Warwick, R. M. Meiofauna techniques, In Methods for the Study of Marine …
Gulf of Mexico	Gulf of Mexico	25.000	-92.000	exact location	3545.0	abyssal plain/ continental rise (>2000m)	8.30E-03	g C/ m2	converted data	macrobenthos	NA	NA	GOMEX box corer	Baguley, J. G., Montagna, P. A., Hyde, L. J. & Rowe, G. T. Metazoan meiofauna biomass, grazing, and weight-dependent respiration in the Northern Gulf of Mexico deep sea. Deep-Sea Res. II 55, 2607–2616 (2008).	Baguley, J. G., Hyde, L. J. & Montagna, P. A. A semi-automated digital microphotographic approach to measure meiofaunal biomass. Limnol. Oceanogr. Methods 2, 181–190 (2004); Feller, R. J. & Warwick, R. M. Energetics, p. 181–196. In Introduction to the Study of Meiofauna. Smithonian Institution Press (1988); McIntyre, A. D. & Warwick, R. M. Meiofauna techniques, In Methods for the Study of Marine …
Gulf of Mexico	Gulf of Mexico	24.250	-85.500	exact location	3545.0	abyssal plain/ continental rise (>2000m)	2.10E-03	g C/ m2	converted data	macrobenthos	NA	NA	GOMEX box corer	Baguley, J. G., Montagna, P. A., Hyde, L. J. & Rowe, G. T. Metazoan meiofauna biomass, grazing, and weight-dependent respiration in the Northern Gulf of Mexico deep sea. Deep-Sea Res. II 55, 2607–2616 (2008).	Baguley, J. G., Hyde, L. J. & Montagna, P. A. A semi-automated digital microphotographic approach to measure meiofaunal biomass. Limnol. Oceanogr. Methods 2, 181–190 (2004); Feller, R. J. & Warwick, R. M. Energetics, p. 181–196. In Introduction to the Study of Meiofauna. Smithonian Institution Press (1988); McIntyre, A. D. & Warwick, R. M. Meiofauna techniques, In Methods for the Study of Marine …
Gulf of Mexico	Gulf of Mexico	28.554	-87.767	exact location	2387.0	abyssal plain/ continental rise (>2000m)	3.36E-02	g C/ m2	converted data	meiobenthos	0.045	NA	GOMEX box corer	Baguley, J. G., Montagna, P. A., Hyde, L. J. & Rowe, G. T. Metazoan meiofauna biomass, grazing, and weight-dependent respiration in the Northern Gulf of Mexico deep sea. Deep-Sea Res. II 55, 2607–2616 (2008).	Baguley, J. G., Hyde, L. J. & Montagna, P. A. A semi-automated digital microphotographic approach to measure meiofaunal biomass. Limnol. Oceanogr. Methods 2, 181–190 (2004); Feller, R. J. & Warwick, R. M. Energetics, p. 181–196. In Introduction to the Study of Meiofauna. Smithonian Institution Press (1988); McIntyre, A. D. & Warwick, R. M. Meiofauna techniques, In Methods for the Study of Marine …
Gulf of Mexico	Gulf of Mexico	28.280	-87.328	exact location	2627.0	abyssal plain/ continental rise (>2000m)	1.75E-02	g C/ m2	converted data	meiobenthos	0.045	NA	GOMEX box corer	Baguley, J. G., Montagna, P. A., Hyde, L. J. & Rowe, G. T. Metazoan meiofauna biomass, grazing, and weight-dependent respiration in the Northern Gulf of Mexico deep sea. Deep-Sea Res. II 55, 2607–2616 (2008).	Baguley, J. G., Hyde, L. J. & Montagna, P. A. A semi-automated digital microphotographic approach to measure meiofaunal biomass. Limnol. Oceanogr. Methods 2, 181–190 (2004); Feller, R. J. & Warwick, R. M. Energetics, p. 181–196. In Introduction to the Study of Meiofauna. Smithonian Institution Press (1988); McIntyre, A. D. & Warwick, R. M. Meiofauna techniques, In Methods for the Study of Marine …
Gulf of Mexico	Gulf of Mexico	28.014	-86.573	exact location	2974.0	abyssal plain/ continental rise (>2000m)	3.02E-02	g C/ m2	converted data	meiobenthos	0.045	NA	GOMEX box corer	Baguley, J. G., Montagna, P. A., Hyde, L. J. & Rowe, G. T. Metazoan meiofauna biomass, grazing, and weight-dependent respiration in the Northern Gulf of Mexico deep sea. Deep-Sea Res. II 55, 2607–2616 (2008).	Baguley, J. G., Hyde, L. J. & Montagna, P. A. A semi-automated digital microphotographic approach to measure meiofaunal biomass. Limnol. Oceanogr. Methods 2, 181–190 (2004); Feller, R. J. & Warwick, R. M. Energetics, p. 181–196. In Introduction to the Study of Meiofauna. Smithonian Institution Press (1988); McIntyre, A. D. & Warwick, R. M. Meiofauna techniques, In Methods for the Study of Marine …
Gulf of Mexico	Gulf of Mexico	27.840	-86.751	exact location	2972.0	abyssal plain/ continental rise (>2000m)	1.73E-02	g C/ m2	converted data	meiobenthos	0.045	NA	GOMEX box corer	Baguley, J. G., Montagna, P. A., Hyde, L. J. & Rowe, G. T. Metazoan meiofauna biomass, grazing, and weight-dependent respiration in the Northern Gulf of Mexico deep sea. Deep-Sea Res. II 55, 2607–2616 (2008).	Baguley, J. G., Hyde, L. J. & Montagna, P. A. A semi-automated digital microphotographic approach to measure meiofaunal biomass. Limnol. Oceanogr. Methods 2, 181–190 (2004); Feller, R. J. & Warwick, R. M. Energetics, p. 181–196. In Introduction to the Study of Meiofauna. Smithonian Institution Press (1988); McIntyre, A. D. & Warwick, R. M. Meiofauna techniques, In Methods for the Study of Marine …
Gulf of Mexico	Gulf of Mexico	27.484	-87.000	exact location	3000.0	abyssal plain/ continental rise (>2000m)	1.05E-02	g C/ m2	converted data	meiobenthos	0.045	NA	GOMEX box corer	Baguley, J. G., Montagna, P. A., Hyde, L. J. & Rowe, G. T. Metazoan meiofauna biomass, grazing, and weight-dependent respiration in the Northern Gulf of Mexico deep sea. Deep-Sea Res. II 55, 2607–2616 (2008).	Baguley, J. G., Hyde, L. J. & Montagna, P. A. A semi-automated digital microphotographic approach to measure meiofaunal biomass. Limnol. Oceanogr. Methods 2, 181–190 (2004); Feller, R. J. & Warwick, R. M. Energetics, p. 181–196. In Introduction to the Study of Meiofauna. Smithonian Institution Press (1988); McIntyre, A. D. & Warwick, R. M. Meiofauna techniques, In Methods for the Study of Marine …
Gulf of Mexico	Gulf of Mexico	27.333	-88.656	exact location	2267.0	abyssal plain/ continental rise (>2000m)	3.10E-02	g C/ m2	converted data	meiobenthos	0.045	NA	GOMEX box corer	Baguley, J. G., Montagna, P. A., Hyde, L. J. & Rowe, G. T. Metazoan meiofauna biomass, grazing, and weight-dependent respiration in the Northern Gulf of Mexico deep sea. Deep-Sea Res. II 55, 2607–2616 (2008).	Baguley, J. G., Hyde, L. J. & Montagna, P. A. A semi-automated digital microphotographic approach to measure meiofaunal biomass. Limnol. Oceanogr. Methods 2, 181–190 (2004); Feller, R. J. & Warwick, R. M. Energetics, p. 181–196. In Introduction to the Study of Meiofauna. Smithonian Institution Press (1988); McIntyre, A. D. & Warwick, R. M. Meiofauna techniques, In Methods for the Study of Marine …
Gulf of Mexico	Gulf of Mexico	27.203	-91.405	exact location	2253.0	abyssal plain/ continental rise (>2000m)	3.38E-02	g C/ m2	converted data	meiobenthos	0.045	NA	GOMEX box corer	Baguley, J. G., Montagna, P. A., Hyde, L. J. & Rowe, G. T. Metazoan meiofauna biomass, grazing, and weight-dependent respiration in the Northern Gulf of Mexico deep sea. Deep-Sea Res. II 55, 2607–2616 (2008).	Baguley, J. G., Hyde, L. J. & Montagna, P. A. A semi-automated digital microphotographic approach to measure meiofaunal biomass. Limnol. Oceanogr. Methods 2, 181–190 (2004); Feller, R. J. & Warwick, R. M. Energetics, p. 181–196. In Introduction to the Study of Meiofauna. Smithonian Institution Press (1988); McIntyre, A. D. & Warwick, R. M. Meiofauna techniques, In Methods for the Study of Marine …
Gulf of Mexico	Gulf of Mexico	27.002	-87.999	exact location	2743.0	abyssal plain/ continental rise (>2000m)	1.20E-02	g C/ m2	converted data	meiobenthos	0.045	NA	GOMEX box corer	Baguley, J. G., Montagna, P. A., Hyde, L. J. & Rowe, G. T. Metazoan meiofauna biomass, grazing, and weight-dependent respiration in the Northern Gulf of Mexico deep sea. Deep-Sea Res. II 55, 2607–2616 (2008).	Baguley, J. G., Hyde, L. J. & Montagna, P. A. A semi-automated digital microphotographic approach to measure meiofaunal biomass. Limnol. Oceanogr. Methods 2, 181–190 (2004); Feller, R. J. & Warwick, R. M. Energetics, p. 181–196. In Introduction to the Study of Meiofauna. Smithonian Institution Press (1988); McIntyre, A. D. & Warwick, R. M. Meiofauna techniques, In Methods for the Study of Marine …
Gulf of Mexico	Gulf of Mexico	27.000	-90.250	exact location	2460.0	abyssal plain/ continental rise (>2000m)	6.40E-03	g C/ m2	converted data	meiobenthos	0.045	NA	GOMEX box corer	Baguley, J. G., Montagna, P. A., Hyde, L. J. & Rowe, G. T. Metazoan meiofauna biomass, grazing, and weight-dependent respiration in the Northern Gulf of Mexico deep sea. Deep-Sea Res. II 55, 2607–2616 (2008).	Baguley, J. G., Hyde, L. J. & Montagna, P. A. A semi-automated digital microphotographic approach to measure meiofaunal biomass. Limnol. Oceanogr. Methods 2, 181–190 (2004); Feller, R. J. & Warwick, R. M. Energetics, p. 181–196. In Introduction to the Study of Meiofauna. Smithonian Institution Press (1988); McIntyre, A. D. & Warwick, R. M. Meiofauna techniques, In Methods for the Study of Marine …
Gulf of Mexico	Gulf of Mexico	26.938	-89.573	exact location	2495.0	abyssal plain/ continental rise (>2000m)	2.28E-02	g C/ m2	converted data	meiobenthos	0.045	NA	GOMEX box corer	Baguley, J. G., Montagna, P. A., Hyde, L. J. & Rowe, G. T. Metazoan meiofauna biomass, grazing, and weight-dependent respiration in the Northern Gulf of Mexico deep sea. Deep-Sea Res. II 55, 2607–2616 (2008).	Baguley, J. G., Hyde, L. J. & Montagna, P. A. A semi-automated digital microphotographic approach to measure meiofaunal biomass. Limnol. Oceanogr. Methods 2, 181–190 (2004); Feller, R. J. & Warwick, R. M. Energetics, p. 181–196. In Introduction to the Study of Meiofauna. Smithonian Institution Press (1988); McIntyre, A. D. & Warwick, R. M. Meiofauna techniques, In Methods for the Study of Marine …
Gulf of Mexico	Gulf of Mexico	26.550	-92.215	exact location	2635.0	abyssal plain/ continental rise (>2000m)	1.71E-02	g C/ m2	converted data	meiobenthos	0.045	NA	GOMEX box corer	Baguley, J. G., Montagna, P. A., Hyde, L. J. & Rowe, G. T. Metazoan meiofauna biomass, grazing, and weight-dependent respiration in the Northern Gulf of Mexico deep sea. Deep-Sea Res. II 55, 2607–2616 (2008).	Baguley, J. G., Hyde, L. J. & Montagna, P. A. A semi-automated digital microphotographic approach to measure meiofaunal biomass. Limnol. Oceanogr. Methods 2, 181–190 (2004); Feller, R. J. & Warwick, R. M. Energetics, p. 181–196. In Introduction to the Study of Meiofauna. Smithonian Institution Press (1988); McIntyre, A. D. & Warwick, R. M. Meiofauna techniques, In Methods for the Study of Marine …
Gulf of Mexico	Gulf of Mexico	26.394	-94.573	exact location	2440.0	abyssal plain/ continental rise (>2000m)	2.52E-02	g C/ m2	converted data	meiobenthos	0.045	NA	GOMEX box corer	Baguley, J. G., Montagna, P. A., Hyde, L. J. & Rowe, G. T. Metazoan meiofauna biomass, grazing, and weight-dependent respiration in the Northern Gulf of Mexico deep sea. Deep-Sea Res. II 55, 2607–2616 (2008).	Baguley, J. G., Hyde, L. J. & Montagna, P. A. A semi-automated digital microphotographic approach to measure meiofaunal biomass. Limnol. Oceanogr. Methods 2, 181–190 (2004); Feller, R. J. & Warwick, R. M. Energetics, p. 181–196. In Introduction to the Study of Meiofauna. Smithonian Institution Press (1988); McIntyre, A. D. & Warwick, R. M. Meiofauna techniques, In Methods for the Study of Marine …
Gulf of Mexico	Gulf of Mexico	26.380	-89.240	exact location	2924.0	abyssal plain/ continental rise (>2000m)	2.12E-02	g C/ m2	converted data	meiobenthos	0.045	NA	GOMEX box corer	Baguley, J. G., Montagna, P. A., Hyde, L. J. & Rowe, G. T. Metazoan meiofauna biomass, grazing, and weight-dependent respiration in the Northern Gulf of Mexico deep sea. Deep-Sea Res. II 55, 2607–2616 (2008).	Baguley, J. G., Hyde, L. J. & Montagna, P. A. A semi-automated digital microphotographic approach to measure meiofaunal biomass. Limnol. Oceanogr. Methods 2, 181–190 (2004); Feller, R. J. & Warwick, R. M. Energetics, p. 181–196. In Introduction to the Study of Meiofauna. Smithonian Institution Press (1988); McIntyre, A. D. & Warwick, R. M. Meiofauna techniques, In Methods for the Study of Marine …
Gulf of Mexico	Gulf of Mexico	26.268	-93.333	exact location	2750.0	abyssal plain/ continental rise (>2000m)	1.54E-02	g C/ m2	converted data	meiobenthos	0.045	NA	GOMEX box corer	Baguley, J. G., Montagna, P. A., Hyde, L. J. & Rowe, G. T. Metazoan meiofauna biomass, grazing, and weight-dependent respiration in the Northern Gulf of Mexico deep sea. Deep-Sea Res. II 55, 2607–2616 (2008).	Baguley, J. G., Hyde, L. J. & Montagna, P. A. A semi-automated digital microphotographic approach to measure meiofaunal biomass. Limnol. Oceanogr. Methods 2, 181–190 (2004); Feller, R. J. & Warwick, R. M. Energetics, p. 181–196. In Introduction to the Study of Meiofauna. Smithonian Institution Press (1988); McIntyre, A. D. & Warwick, R. M. Meiofauna techniques, In Methods for the Study of Marine …
Gulf of Mexico	Gulf of Mexico	26.247	-92.392	exact location	2020.0	abyssal plain/ continental rise (>2000m)	1.79E-02	g C/ m2	converted data	meiobenthos	0.045	NA	GOMEX box corer	Baguley, J. G., Montagna, P. A., Hyde, L. J. & Rowe, G. T. Metazoan meiofauna biomass, grazing, and weight-dependent respiration in the Northern Gulf of Mexico deep sea. Deep-Sea Res. II 55, 2607–2616 (2008).	Baguley, J. G., Hyde, L. J. & Montagna, P. A. A semi-automated digital microphotographic approach to measure meiofaunal biomass. Limnol. Oceanogr. Methods 2, 181–190 (2004); Feller, R. J. & Warwick, R. M. Energetics, p. 181–196. In Introduction to the Study of Meiofauna. Smithonian Institution Press (1988); McIntyre, A. D. & Warwick, R. M. Meiofauna techniques, In Methods for the Study of Marine …
Gulf of Mexico	Gulf of Mexico	26.245	-91.210	exact location	2065.0	abyssal plain/ continental rise (>2000m)	2.14E-02	g C/ m2	converted data	meiobenthos	0.045	NA	GOMEX box corer	Baguley, J. G., Montagna, P. A., Hyde, L. J. & Rowe, G. T. Metazoan meiofauna biomass, grazing, and weight-dependent respiration in the Northern Gulf of Mexico deep sea. Deep-Sea Res. II 55, 2607–2616 (2008).	Baguley, J. G., Hyde, L. J. & Montagna, P. A. A semi-automated digital microphotographic approach to measure meiofaunal biomass. Limnol. Oceanogr. Methods 2, 181–190 (2004); Feller, R. J. & Warwick, R. M. Energetics, p. 181–196. In Introduction to the Study of Meiofauna. Smithonian Institution Press (1988); McIntyre, A. D. & Warwick, R. M. Meiofauna techniques, In Methods for the Study of Marine …
Gulf of Mexico	Gulf of Mexico	26.164	-91.735	exact location	2600.0	abyssal plain/ continental rise (>2000m)	1.85E-02	g C/ m2	converted data	meiobenthos	0.045	NA	GOMEX box corer	Baguley, J. G., Montagna, P. A., Hyde, L. J. & Rowe, G. T. Metazoan meiofauna biomass, grazing, and weight-dependent respiration in the Northern Gulf of Mexico deep sea. Deep-Sea Res. II 55, 2607–2616 (2008).	Baguley, J. G., Hyde, L. J. & Montagna, P. A. A semi-automated digital microphotographic approach to measure meiofaunal biomass. Limnol. Oceanogr. Methods 2, 181–190 (2004); Feller, R. J. & Warwick, R. M. Energetics, p. 181–196. In Introduction to the Study of Meiofauna. Smithonian Institution Press (1988); McIntyre, A. D. & Warwick, R. M. Meiofauna techniques, In Methods for the Study of Marine …
Gulf of Mexico	Gulf of Mexico	26.003	-93.320	exact location	3150.0	abyssal plain/ continental rise (>2000m)	2.27E-02	g C/ m2	converted data	meiobenthos	0.045	NA	GOMEX box corer	Baguley, J. G., Montagna, P. A., Hyde, L. J. & Rowe, G. T. Metazoan meiofauna biomass, grazing, and weight-dependent respiration in the Northern Gulf of Mexico deep sea. Deep-Sea Res. II 55, 2607–2616 (2008).	Baguley, J. G., Hyde, L. J. & Montagna, P. A. A semi-automated digital microphotographic approach to measure meiofaunal biomass. Limnol. Oceanogr. Methods 2, 181–190 (2004); Feller, R. J. & Warwick, R. M. Energetics, p. 181–196. In Introduction to the Study of Meiofauna. Smithonian Institution Press (1988); McIntyre, A. D. & Warwick, R. M. Meiofauna techniques, In Methods for the Study of Marine …
Gulf of Mexico	Gulf of Mexico	25.997	-94.496	exact location	3000.0	abyssal plain/ continental rise (>2000m)	2.83E-02	g C/ m2	converted data	meiobenthos	0.045	NA	GOMEX box corer	Baguley, J. G., Montagna, P. A., Hyde, L. J. & Rowe, G. T. Metazoan meiofauna biomass, grazing, and weight-dependent respiration in the Northern Gulf of Mexico deep sea. Deep-Sea Res. II 55, 2607–2616 (2008).	Baguley, J. G., Hyde, L. J. & Montagna, P. A. A semi-automated digital microphotographic approach to measure meiofaunal biomass. Limnol. Oceanogr. Methods 2, 181–190 (2004); Feller, R. J. & Warwick, R. M. Energetics, p. 181–196. In Introduction to the Study of Meiofauna. Smithonian Institution Press (1988); McIntyre, A. D. & Warwick, R. M. Meiofauna techniques, In Methods for the Study of Marine …
Gulf of Mexico	Gulf of Mexico	25.500	-88.250	exact location	3350.0	abyssal plain/ continental rise (>2000m)	7.00E-03	g C/ m2	converted data	meiobenthos	0.045	NA	GOMEX box corer	Baguley, J. G., Montagna, P. A., Hyde, L. J. & Rowe, G. T. Metazoan meiofauna biomass, grazing, and weight-dependent respiration in the Northern Gulf of Mexico deep sea. Deep-Sea Res. II 55, 2607–2616 (2008).	Baguley, J. G., Hyde, L. J. & Montagna, P. A. A semi-automated digital microphotographic approach to measure meiofaunal biomass. Limnol. Oceanogr. Methods 2, 181–190 (2004); Feller, R. J. & Warwick, R. M. Energetics, p. 181–196. In Introduction to the Study of Meiofauna. Smithonian Institution Press (1988); McIntyre, A. D. & Warwick, R. M. Meiofauna techniques, In Methods for the Study of Marine …
Gulf of Mexico	Gulf of Mexico	25.000	-92.000	exact location	3545.0	abyssal plain/ continental rise (>2000m)	4.50E-03	g C/ m2	converted data	meiobenthos	0.045	NA	GOMEX box corer	Baguley, J. G., Montagna, P. A., Hyde, L. J. & Rowe, G. T. Metazoan meiofauna biomass, grazing, and weight-dependent respiration in the Northern Gulf of Mexico deep sea. Deep-Sea Res. II 55, 2607–2616 (2008).	Baguley, J. G., Hyde, L. J. & Montagna, P. A. A semi-automated digital microphotographic approach to measure meiofaunal biomass. Limnol. Oceanogr. Methods 2, 181–190 (2004); Feller, R. J. & Warwick, R. M. Energetics, p. 181–196. In Introduction to the Study of Meiofauna. Smithonian Institution Press (1988); McIntyre, A. D. & Warwick, R. M. Meiofauna techniques, In Methods for the Study of Marine …
Gulf of Mexico	Gulf of Mexico	24.750	-90.750	exact location	3635.0	abyssal plain/ continental rise (>2000m)	3.50E-03	g C/ m2	converted data	meiobenthos	0.045	NA	GOMEX box corer	Baguley, J. G., Montagna, P. A., Hyde, L. J. & Rowe, G. T. Metazoan meiofauna biomass, grazing, and weight-dependent respiration in the Northern Gulf of Mexico deep sea. Deep-Sea Res. II 55, 2607–2616 (2008).	Baguley, J. G., Hyde, L. J. & Montagna, P. A. A semi-automated digital microphotographic approach to measure meiofaunal biomass. Limnol. Oceanogr. Methods 2, 181–190 (2004); Feller, R. J. & Warwick, R. M. Energetics, p. 181–196. In Introduction to the Study of Meiofauna. Smithonian Institution Press (1988); McIntyre, A. D. & Warwick, R. M. Meiofauna techniques, In Methods for the Study of Marine …
Gulf of Mexico	Gulf of Mexico	24.250	-85.500	exact location	3400.0	abyssal plain/ continental rise (>2000m)	3.60E-03	g C/ m2	converted data	meiobenthos	0.045	NA	GOMEX box corer	Baguley, J. G., Montagna, P. A., Hyde, L. J. & Rowe, G. T. Metazoan meiofauna biomass, grazing, and weight-dependent respiration in the Northern Gulf of Mexico deep sea. Deep-Sea Res. II 55, 2607–2616 (2008).	Baguley, J. G., Hyde, L. J. & Montagna, P. A. A semi-automated digital microphotographic approach to measure meiofaunal biomass. Limnol. Oceanogr. Methods 2, 181–190 (2004); Feller, R. J. & Warwick, R. M. Energetics, p. 181–196. In Introduction to the Study of Meiofauna. Smithonian Institution Press (1988); McIntyre, A. D. & Warwick, R. M. Meiofauna techniques, In Methods for the Study of Marine …
Gulf of Mexico	Gulf of Mexico	23.500	-92.000	exact location	3725.0	abyssal plain/ continental rise (>2000m)	4.10E-03	g C/ m2	converted data	meiobenthos	0.045	NA	GOMEX box corer	Baguley, J. G., Montagna, P. A., Hyde, L. J. & Rowe, G. T. Metazoan meiofauna biomass, grazing, and weight-dependent respiration in the Northern Gulf of Mexico deep sea. Deep-Sea Res. II 55, 2607–2616 (2008).	Baguley, J. G., Hyde, L. J. & Montagna, P. A. A semi-automated digital microphotographic approach to measure meiofaunal biomass. Limnol. Oceanogr. Methods 2, 181–190 (2004); Feller, R. J. & Warwick, R. M. Energetics, p. 181–196. In Introduction to the Study of Meiofauna. Smithonian Institution Press (1988); McIntyre, A. D. & Warwick, R. M. Meiofauna techniques, In Methods for the Study of Marine …
Gulf of Mexico	Gulf of Mexico	29.335	-87.046	exact location	668.0	continental slope (>200-2000m)	7.05E-02	g C/ m2	converted data	meiobenthos	0.045	NA	GOMEX box corer	Baguley, J. G., Montagna, P. A., Hyde, L. J. & Rowe, G. T. Metazoan meiofauna biomass, grazing, and weight-dependent respiration in the Northern Gulf of Mexico deep sea. Deep-Sea Res. II 55, 2607–2616 (2008).	Baguley, J. G., Hyde, L. J. & Montagna, P. A. A semi-automated digital microphotographic approach to measure meiofaunal biomass. Limnol. Oceanogr. Methods 2, 181–190 (2004); Feller, R. J. & Warwick, R. M. Energetics, p. 181–196. In Introduction to the Study of Meiofauna. Smithonian Institution Press (1988); McIntyre, A. D. & Warwick, R. M. Meiofauna techniques, In Methods for the Study of Marine …
Gulf of Mexico	Gulf of Mexico	28.919	-87.672	exact location	1826.0	continental slope (>200-2000m)	1.13E-01	g C/ m2	converted data	meiobenthos	0.045	NA	GOMEX box corer	Baguley, J. G., Montagna, P. A., Hyde, L. J. & Rowe, G. T. Metazoan meiofauna biomass, grazing, and weight-dependent respiration in the Northern Gulf of Mexico deep sea. Deep-Sea Res. II 55, 2607–2616 (2008).	Baguley, J. G., Hyde, L. J. & Montagna, P. A. A semi-automated digital microphotographic approach to measure meiofaunal biomass. Limnol. Oceanogr. Methods 2, 181–190 (2004); Feller, R. J. & Warwick, R. M. Energetics, p. 181–196. In Introduction to the Study of Meiofauna. Smithonian Institution Press (1988); McIntyre, A. D. & Warwick, R. M. Meiofauna techniques, In Methods for the Study of Marine …
Gulf of Mexico	Gulf of Mexico	28.750	-85.748	exact location	212.0	continental slope (>200-2000m)	4.11E-02	g C/ m2	converted data	meiobenthos	0.045	NA	GOMEX box corer	Baguley, J. G., Montagna, P. A., Hyde, L. J. & Rowe, G. T. Metazoan meiofauna biomass, grazing, and weight-dependent respiration in the Northern Gulf of Mexico deep sea. Deep-Sea Res. II 55, 2607–2616 (2008).	Baguley, J. G., Hyde, L. J. & Montagna, P. A. A semi-automated digital microphotographic approach to measure meiofaunal biomass. Limnol. Oceanogr. Methods 2, 181–190 (2004); Feller, R. J. & Warwick, R. M. Energetics, p. 181–196. In Introduction to the Study of Meiofauna. Smithonian Institution Press (1988); McIntyre, A. D. & Warwick, R. M. Meiofauna techniques, In Methods for the Study of Marine …
Gulf of Mexico	Gulf of Mexico	28.550	-88.580	exact location	1565.0	continental slope (>200-2000m)	2.18E-02	g C/ m2	converted data	meiobenthos	0.045	NA	GOMEX box corer	Baguley, J. G., Montagna, P. A., Hyde, L. J. & Rowe, G. T. Metazoan meiofauna biomass, grazing, and weight-dependent respiration in the Northern Gulf of Mexico deep sea. Deep-Sea Res. II 55, 2607–2616 (2008).	Baguley, J. G., Hyde, L. J. & Montagna, P. A. A semi-automated digital microphotographic approach to measure meiofaunal biomass. Limnol. Oceanogr. Methods 2, 181–190 (2004); Feller, R. J. & Warwick, R. M. Energetics, p. 181–196. In Introduction to the Study of Meiofauna. Smithonian Institution Press (1988); McIntyre, A. D. & Warwick, R. M. Meiofauna techniques, In Methods for the Study of Marine …
Gulf of Mexico	Gulf of Mexico	28.541	-89.825	exact location	482.0	continental slope (>200-2000m)	1.20E-01	g C/ m2	converted data	meiobenthos	0.045	NA	GOMEX box corer	Baguley, J. G., Montagna, P. A., Hyde, L. J. & Rowe, G. T. Metazoan meiofauna biomass, grazing, and weight-dependent respiration in the Northern Gulf of Mexico deep sea. Deep-Sea Res. II 55, 2607–2616 (2008).	Baguley, J. G., Hyde, L. J. & Montagna, P. A. A semi-automated digital microphotographic approach to measure meiofaunal biomass. Limnol. Oceanogr. Methods 2, 181–190 (2004); Feller, R. J. & Warwick, R. M. Energetics, p. 181–196. In Introduction to the Study of Meiofauna. Smithonian Institution Press (1988); McIntyre, A. D. & Warwick, R. M. Meiofauna techniques, In Methods for the Study of Marine …
Gulf of Mexico	Gulf of Mexico	28.503	-86.077	exact location	362.0	continental slope (>200-2000m)	4.64E-02	g C/ m2	converted data	meiobenthos	0.045	NA	GOMEX box corer	Baguley, J. G., Montagna, P. A., Hyde, L. J. & Rowe, G. T. Metazoan meiofauna biomass, grazing, and weight-dependent respiration in the Northern Gulf of Mexico deep sea. Deep-Sea Res. II 55, 2607–2616 (2008).	Baguley, J. G., Hyde, L. J. & Montagna, P. A. A semi-automated digital microphotographic approach to measure meiofaunal biomass. Limnol. Oceanogr. Methods 2, 181–190 (2004); Feller, R. J. & Warwick, R. M. Energetics, p. 181–196. In Introduction to the Study of Meiofauna. Smithonian Institution Press (1988); McIntyre, A. D. & Warwick, R. M. Meiofauna techniques, In Methods for the Study of Marine …
Gulf of Mexico	Gulf of Mexico	28.448	-89.672	exact location	677.0	continental slope (>200-2000m)	6.09E-02	g C/ m2	converted data	meiobenthos	0.045	NA	GOMEX box corer	Baguley, J. G., Montagna, P. A., Hyde, L. J. & Rowe, G. T. Metazoan meiofauna biomass, grazing, and weight-dependent respiration in the Northern Gulf of Mexico deep sea. Deep-Sea Res. II 55, 2607–2616 (2008).	Baguley, J. G., Hyde, L. J. & Montagna, P. A. A semi-automated digital microphotographic approach to measure meiofaunal biomass. Limnol. Oceanogr. Methods 2, 181–190 (2004); Feller, R. J. & Warwick, R. M. Energetics, p. 181–196. In Introduction to the Study of Meiofauna. Smithonian Institution Press (1988); McIntyre, A. D. & Warwick, R. M. Meiofauna techniques, In Methods for the Study of Marine …
Gulf of Mexico	Gulf of Mexico	28.251	-86.419	exact location	763.0	continental slope (>200-2000m)	1.57E-01	g C/ m2	converted data	meiobenthos	0.045	NA	GOMEX box corer	Baguley, J. G., Montagna, P. A., Hyde, L. J. & Rowe, G. T. Metazoan meiofauna biomass, grazing, and weight-dependent respiration in the Northern Gulf of Mexico deep sea. Deep-Sea Res. II 55, 2607–2616 (2008).	Baguley, J. G., Hyde, L. J. & Montagna, P. A. A semi-automated digital microphotographic approach to measure meiofaunal biomass. Limnol. Oceanogr. Methods 2, 181–190 (2004); Feller, R. J. & Warwick, R. M. Energetics, p. 181–196. In Introduction to the Study of Meiofauna. Smithonian Institution Press (1988); McIntyre, A. D. & Warwick, R. M. Meiofauna techniques, In Methods for the Study of Marine …
Gulf of Mexico	Gulf of Mexico	28.222	-89.494	exact location	990.0	continental slope (>200-2000m)	1.07E-01	g C/ m2	converted data	meiobenthos	0.045	NA	GOMEX box corer	Baguley, J. G., Montagna, P. A., Hyde, L. J. & Rowe, G. T. Metazoan meiofauna biomass, grazing, and weight-dependent respiration in the Northern Gulf of Mexico deep sea. Deep-Sea Res. II 55, 2607–2616 (2008).	Baguley, J. G., Hyde, L. J. & Montagna, P. A. A semi-automated digital microphotographic approach to measure meiofaunal biomass. Limnol. Oceanogr. Methods 2, 181–190 (2004); Feller, R. J. & Warwick, R. M. Energetics, p. 181–196. In Introduction to the Study of Meiofauna. Smithonian Institution Press (1988); McIntyre, A. D. & Warwick, R. M. Meiofauna techniques, In Methods for the Study of Marine …
Gulf of Mexico	Gulf of Mexico	28.060	-90.250	exact location	336.0	continental slope (>200-2000m)	1.00E-01	g C/ m2	converted data	meiobenthos	0.045	NA	GOMEX box corer	Baguley, J. G., Montagna, P. A., Hyde, L. J. & Rowe, G. T. Metazoan meiofauna biomass, grazing, and weight-dependent respiration in the Northern Gulf of Mexico deep sea. Deep-Sea Res. II 55, 2607–2616 (2008).	Baguley, J. G., Hyde, L. J. & Montagna, P. A. A semi-automated digital microphotographic approach to measure meiofaunal biomass. Limnol. Oceanogr. Methods 2, 181–190 (2004); Feller, R. J. & Warwick, R. M. Energetics, p. 181–196. In Introduction to the Study of Meiofauna. Smithonian Institution Press (1988); McIntyre, A. D. & Warwick, R. M. Meiofauna techniques, In Methods for the Study of Marine …
Gulf of Mexico	Gulf of Mexico	27.828	-89.166	exact location	1401.0	continental slope (>200-2000m)	4.55E-02	g C/ m2	converted data	meiobenthos	0.045	NA	GOMEX box corer	Baguley, J. G., Montagna, P. A., Hyde, L. J. & Rowe, G. T. Metazoan meiofauna biomass, grazing, and weight-dependent respiration in the Northern Gulf of Mexico deep sea. Deep-Sea Res. II 55, 2607–2616 (2008).	Baguley, J. G., Hyde, L. J. & Montagna, P. A. A semi-automated digital microphotographic approach to measure meiofaunal biomass. Limnol. Oceanogr. Methods 2, 181–190 (2004); Feller, R. J. & Warwick, R. M. Energetics, p. 181–196. In Introduction to the Study of Meiofauna. Smithonian Institution Press (1988); McIntyre, A. D. & Warwick, R. M. Meiofauna techniques, In Methods for the Study of Marine …
Gulf of Mexico	Gulf of Mexico	27.780	-91.500	exact location	545.0	continental slope (>200-2000m)	4.84E-02	g C/ m2	converted data	meiobenthos	0.045	NA	GOMEX box corer	Baguley, J. G., Montagna, P. A., Hyde, L. J. & Rowe, G. T. Metazoan meiofauna biomass, grazing, and weight-dependent respiration in the Northern Gulf of Mexico deep sea. Deep-Sea Res. II 55, 2607–2616 (2008).	Baguley, J. G., Hyde, L. J. & Montagna, P. A. A semi-automated digital microphotographic approach to measure meiofaunal biomass. Limnol. Oceanogr. Methods 2, 181–190 (2004); Feller, R. J. & Warwick, R. M. Energetics, p. 181–196. In Introduction to the Study of Meiofauna. Smithonian Institution Press (1988); McIntyre, A. D. & Warwick, R. M. Meiofauna techniques, In Methods for the Study of Marine …
Gulf of Mexico	Gulf of Mexico	27.776	-91.766	exact location	348.0	continental slope (>200-2000m)	9.89E-02	g C/ m2	converted data	meiobenthos	0.045	NA	GOMEX box corer	Baguley, J. G., Montagna, P. A., Hyde, L. J. & Rowe, G. T. Metazoan meiofauna biomass, grazing, and weight-dependent respiration in the Northern Gulf of Mexico deep sea. Deep-Sea Res. II 55, 2607–2616 (2008).	Baguley, J. G., Hyde, L. J. & Montagna, P. A. A semi-automated digital microphotographic approach to measure meiofaunal biomass. Limnol. Oceanogr. Methods 2, 181–190 (2004); Feller, R. J. & Warwick, R. M. Energetics, p. 181–196. In Introduction to the Study of Meiofauna. Smithonian Institution Press (1988); McIntyre, A. D. & Warwick, R. M. Meiofauna techniques, In Methods for the Study of Marine …
Gulf of Mexico	Gulf of Mexico	27.730	-89.982	exact location	1066.0	continental slope (>200-2000m)	8.33E-02	g C/ m2	converted data	meiobenthos	0.045	NA	GOMEX box corer	Baguley, J. G., Montagna, P. A., Hyde, L. J. & Rowe, G. T. Metazoan meiofauna biomass, grazing, and weight-dependent respiration in the Northern Gulf of Mexico deep sea. Deep-Sea Res. II 55, 2607–2616 (2008).	Baguley, J. G., Hyde, L. J. & Montagna, P. A. A semi-automated digital microphotographic approach to measure meiofaunal biomass. Limnol. Oceanogr. Methods 2, 181–190 (2004); Feller, R. J. & Warwick, R. M. Energetics, p. 181–196. In Introduction to the Study of Meiofauna. Smithonian Institution Press (1988); McIntyre, A. D. & Warwick, R. M. Meiofauna techniques, In Methods for the Study of Marine …
Gulf of Mexico	Gulf of Mexico	27.577	-93.551	exact location	420.0	continental slope (>200-2000m)	6.87E-02	g C/ m2	converted data	meiobenthos	0.045	NA	GOMEX box corer	Baguley, J. G., Montagna, P. A., Hyde, L. J. & Rowe, G. T. Metazoan meiofauna biomass, grazing, and weight-dependent respiration in the Northern Gulf of Mexico deep sea. Deep-Sea Res. II 55, 2607–2616 (2008).	Baguley, J. G., Hyde, L. J. & Montagna, P. A. A semi-automated digital microphotographic approach to measure meiofaunal biomass. Limnol. Oceanogr. Methods 2, 181–190 (2004); Feller, R. J. & Warwick, R. M. Energetics, p. 181–196. In Introduction to the Study of Meiofauna. Smithonian Institution Press (1988); McIntyre, A. D. & Warwick, R. M. Meiofauna techniques, In Methods for the Study of Marine …
Gulf of Mexico	Gulf of Mexico	27.500	-96.003	exact location	212.0	continental slope (>200-2000m)	7.96E-02	g C/ m2	converted data	meiobenthos	0.045	NA	GOMEX box corer	Baguley, J. G., Montagna, P. A., Hyde, L. J. & Rowe, G. T. Metazoan meiofauna biomass, grazing, and weight-dependent respiration in the Northern Gulf of Mexico deep sea. Deep-Sea Res. II 55, 2607–2616 (2008).	Baguley, J. G., Hyde, L. J. & Montagna, P. A. A semi-automated digital microphotographic approach to measure meiofaunal biomass. Limnol. Oceanogr. Methods 2, 181–190 (2004); Feller, R. J. & Warwick, R. M. Energetics, p. 181–196. In Introduction to the Study of Meiofauna. Smithonian Institution Press (1988); McIntyre, A. D. & Warwick, R. M. Meiofauna techniques, In Methods for the Study of Marine …
Gulf of Mexico	Gulf of Mexico	27.453	-89.763	exact location	1463.0	continental slope (>200-2000m)	7.16E-02	g C/ m2	converted data	meiobenthos	0.045	NA	GOMEX box corer	Baguley, J. G., Montagna, P. A., Hyde, L. J. & Rowe, G. T. Metazoan meiofauna biomass, grazing, and weight-dependent respiration in the Northern Gulf of Mexico deep sea. Deep-Sea Res. II 55, 2607–2616 (2008).	Baguley, J. G., Hyde, L. J. & Montagna, P. A. A semi-automated digital microphotographic approach to measure meiofaunal biomass. Limnol. Oceanogr. Methods 2, 181–190 (2004); Feller, R. J. & Warwick, R. M. Energetics, p. 181–196. In Introduction to the Study of Meiofauna. Smithonian Institution Press (1988); McIntyre, A. D. & Warwick, R. M. Meiofauna techniques, In Methods for the Study of Marine …
Gulf of Mexico	Gulf of Mexico	27.414	-93.340	exact location	625.0	continental slope (>200-2000m)	5.57E-02	g C/ m2	converted data	meiobenthos	0.045	NA	GOMEX box corer	Baguley, J. G., Montagna, P. A., Hyde, L. J. & Rowe, G. T. Metazoan meiofauna biomass, grazing, and weight-dependent respiration in the Northern Gulf of Mexico deep sea. Deep-Sea Res. II 55, 2607–2616 (2008).	Baguley, J. G., Hyde, L. J. & Montagna, P. A. A semi-automated digital microphotographic approach to measure meiofaunal biomass. Limnol. Oceanogr. Methods 2, 181–190 (2004); Feller, R. J. & Warwick, R. M. Energetics, p. 181–196. In Introduction to the Study of Meiofauna. Smithonian Institution Press (1988); McIntyre, A. D. & Warwick, R. M. Meiofauna techniques, In Methods for the Study of Marine …
Gulf of Mexico	Gulf of Mexico	27.323	-91.556	exact location	1175.0	continental slope (>200-2000m)	7.85E-02	g C/ m2	converted data	meiobenthos	0.045	NA	GOMEX box corer	Baguley, J. G., Montagna, P. A., Hyde, L. J. & Rowe, G. T. Metazoan meiofauna biomass, grazing, and weight-dependent respiration in the Northern Gulf of Mexico deep sea. Deep-Sea Res. II 55, 2607–2616 (2008).	Baguley, J. G., Hyde, L. J. & Montagna, P. A. A semi-automated digital microphotographic approach to measure meiofaunal biomass. Limnol. Oceanogr. Methods 2, 181–190 (2004); Feller, R. J. & Warwick, R. M. Energetics, p. 181–196. In Introduction to the Study of Meiofauna. Smithonian Institution Press (1988); McIntyre, A. D. & Warwick, R. M. Meiofauna techniques, In Methods for the Study of Marine …
Gulf of Mexico	Gulf of Mexico	27.254	-95.747	exact location	950.0	continental slope (>200-2000m)	3.37E-02	g C/ m2	converted data	meiobenthos	0.045	NA	GOMEX box corer	Baguley, J. G., Montagna, P. A., Hyde, L. J. & Rowe, G. T. Metazoan meiofauna biomass, grazing, and weight-dependent respiration in the Northern Gulf of Mexico deep sea. Deep-Sea Res. II 55, 2607–2616 (2008).	Baguley, J. G., Hyde, L. J. & Montagna, P. A. A semi-automated digital microphotographic approach to measure meiofaunal biomass. Limnol. Oceanogr. Methods 2, 181–190 (2004); Feller, R. J. & Warwick, R. M. Energetics, p. 181–196. In Introduction to the Study of Meiofauna. Smithonian Institution Press (1988); McIntyre, A. D. & Warwick, R. M. Meiofauna techniques, In Methods for the Study of Marine …
Gulf of Mexico	Gulf of Mexico	27.172	-93.323	exact location	875.0	continental slope (>200-2000m)	7.27E-02	g C/ m2	converted data	meiobenthos	0.045	NA	GOMEX box corer	Baguley, J. G., Montagna, P. A., Hyde, L. J. & Rowe, G. T. Metazoan meiofauna biomass, grazing, and weight-dependent respiration in the Northern Gulf of Mexico deep sea. Deep-Sea Res. II 55, 2607–2616 (2008).	Baguley, J. G., Hyde, L. J. & Montagna, P. A. A semi-automated digital microphotographic approach to measure meiofaunal biomass. Limnol. Oceanogr. Methods 2, 181–190 (2004); Feller, R. J. & Warwick, R. M. Energetics, p. 181–196. In Introduction to the Study of Meiofauna. Smithonian Institution Press (1988); McIntyre, A. D. & Warwick, R. M. Meiofauna techniques, In Methods for the Study of Marine …
Gulf of Mexico	Gulf of Mexico	27.135	-92.000	exact location	1530.0	continental slope (>200-2000m)	2.34E-02	g C/ m2	converted data	meiobenthos	0.045	NA	GOMEX box corer	Baguley, J. G., Montagna, P. A., Hyde, L. J. & Rowe, G. T. Metazoan meiofauna biomass, grazing, and weight-dependent respiration in the Northern Gulf of Mexico deep sea. Deep-Sea Res. II 55, 2607–2616 (2008).	Baguley, J. G., Hyde, L. J. & Montagna, P. A. A semi-automated digital microphotographic approach to measure meiofaunal biomass. Limnol. Oceanogr. Methods 2, 181–190 (2004); Feller, R. J. & Warwick, R. M. Energetics, p. 181–196. In Introduction to the Study of Meiofauna. Smithonian Institution Press (1988); McIntyre, A. D. & Warwick, R. M. Meiofauna techniques, In Methods for the Study of Marine …
Gulf of Mexico	Gulf of Mexico	27.008	-95.492	exact location	1340.0	continental slope (>200-2000m)	4.59E-02	g C/ m2	converted data	meiobenthos	0.045	NA	GOMEX box corer	Baguley, J. G., Montagna, P. A., Hyde, L. J. & Rowe, G. T. Metazoan meiofauna biomass, grazing, and weight-dependent respiration in the Northern Gulf of Mexico deep sea. Deep-Sea Res. II 55, 2607–2616 (2008).	Baguley, J. G., Hyde, L. J. & Montagna, P. A. A semi-automated digital microphotographic approach to measure meiofaunal biomass. Limnol. Oceanogr. Methods 2, 181–190 (2004); Feller, R. J. & Warwick, R. M. Energetics, p. 181–196. In Introduction to the Study of Meiofauna. Smithonian Institution Press (1988); McIntyre, A. D. & Warwick, R. M. Meiofauna techniques, In Methods for the Study of Marine …
Gulf of Mexico	Gulf of Mexico	26.751	-95.250	exact location	1575.0	continental slope (>200-2000m)	4.74E-02	g C/ m2	converted data	meiobenthos	0.045	NA	GOMEX box corer	Baguley, J. G., Montagna, P. A., Hyde, L. J. & Rowe, G. T. Metazoan meiofauna biomass, grazing, and weight-dependent respiration in the Northern Gulf of Mexico deep sea. Deep-Sea Res. II 55, 2607–2616 (2008).	Baguley, J. G., Hyde, L. J. & Montagna, P. A. A semi-automated digital microphotographic approach to measure meiofaunal biomass. Limnol. Oceanogr. Methods 2, 181–190 (2004); Feller, R. J. & Warwick, R. M. Energetics, p. 181–196. In Introduction to the Study of Meiofauna. Smithonian Institution Press (1988); McIntyre, A. D. & Warwick, R. M. Meiofauna techniques, In Methods for the Study of Marine …
Gulf of Mexico	Gulf of Mexico	26.731	-93.320	exact location	1460.0	continental slope (>200-2000m)	2.75E-02	g C/ m2	converted data	meiobenthos	0.045	NA	GOMEX box corer	Baguley, J. G., Montagna, P. A., Hyde, L. J. & Rowe, G. T. Metazoan meiofauna biomass, grazing, and weight-dependent respiration in the Northern Gulf of Mexico deep sea. Deep-Sea Res. II 55, 2607–2616 (2008).	Baguley, J. G., Hyde, L. J. & Montagna, P. A. A semi-automated digital microphotographic approach to measure meiofaunal biomass. Limnol. Oceanogr. Methods 2, 181–190 (2004); Feller, R. J. & Warwick, R. M. Energetics, p. 181–196. In Introduction to the Study of Meiofauna. Smithonian Institution Press (1988); McIntyre, A. D. & Warwick, R. M. Meiofauna techniques, In Methods for the Study of Marine …
Gulf of Mexico	Gulf of Mexico	26.558	-91.823	exact location	1875.0	continental slope (>200-2000m)	2.70E-02	g C/ m2	converted data	meiobenthos	0.045	NA	GOMEX box corer	Baguley, J. G., Montagna, P. A., Hyde, L. J. & Rowe, G. T. Metazoan meiofauna biomass, grazing, and weight-dependent respiration in the Northern Gulf of Mexico deep sea. Deep-Sea Res. II 55, 2607–2616 (2008).	Baguley, J. G., Hyde, L. J. & Montagna, P. A. A semi-automated digital microphotographic approach to measure meiofaunal biomass. Limnol. Oceanogr. Methods 2, 181–190 (2004); Feller, R. J. & Warwick, R. M. Energetics, p. 181–196. In Introduction to the Study of Meiofauna. Smithonian Institution Press (1988); McIntyre, A. D. & Warwick, R. M. Meiofauna techniques, In Methods for the Study of Marine …
Gulf of Mexico	Gulf of Mexico	26.508	-94.997	exact location	1620.0	continental slope (>200-2000m)	3.38E-02	g C/ m2	converted data	meiobenthos	0.045	NA	GOMEX box corer	Baguley, J. G., Montagna, P. A., Hyde, L. J. & Rowe, G. T. Metazoan meiofauna biomass, grazing, and weight-dependent respiration in the Northern Gulf of Mexico deep sea. Deep-Sea Res. II 55, 2607–2616 (2008).	Baguley, J. G., Hyde, L. J. & Montagna, P. A. A semi-automated digital microphotographic approach to measure meiofaunal biomass. Limnol. Oceanogr. Methods 2, 181–190 (2004); Feller, R. J. & Warwick, R. M. Energetics, p. 181–196. In Introduction to the Study of Meiofauna. Smithonian Institution Press (1988); McIntyre, A. D. & Warwick, R. M. Meiofauna techniques, In Methods for the Study of Marine …
Malta Escarpment	Mediterranean Sea	34.639	24.349	approximated location	2087.0	abyssal plain/ continental rise (>2000m)	1.10E-01	g C/ m2	converted data	meiobenthos	0.020	0.300	box corer	Baldrighi, E. et al. From microbes to macrofauna: An integrated study of deep benthic communities and their response to environmental variables along the Malta Escarpment (Ionian Sea). Sci. Mar. 77, 625–639 (2013).	Andrassy, I. Die Rauminhalts- und Gewichtsbestimmung der Fadenwurmer (Nematoden). Acta Zool. 2, 1–15 (1956); Jensen, P. Measuring carbon content in nematodes. Helgoländer Meeresuntersuchungen 38: 83–86 (1984).
Malta Escarpment	Mediterranean Sea	34.639	24.349	approximated location	2120.0	abyssal plain/ continental rise (>2000m)	2.68E-01	g C/ m2	converted data	meiobenthos	0.020	0.300	box corer	Baldrighi, E. et al. From microbes to macrofauna: An integrated study of deep benthic communities and their response to environmental variables along the Malta Escarpment (Ionian Sea). Sci. Mar. 77, 625–639 (2013).	Andrassy, I. Die Rauminhalts- und Gewichtsbestimmung der Fadenwurmer (Nematoden). Acta Zool. 2, 1–15 (1956); Jensen, P. Measuring carbon content in nematodes. Helgoländer Meeresuntersuchungen 38: 83–86 (1984).
Malta Escarpment	Mediterranean Sea	34.639	24.349	approximated location	2071.0	abyssal plain/ continental rise (>2000m)	2.71E-01	g C/ m2	converted data	meiobenthos	0.020	0.300	box corer	Baldrighi, E. et al. From microbes to macrofauna: An integrated study of deep benthic communities and their response to environmental variables along the Malta Escarpment (Ionian Sea). Sci. Mar. 77, 625–639 (2013).	Andrassy, I. Die Rauminhalts- und Gewichtsbestimmung der Fadenwurmer (Nematoden). Acta Zool. 2, 1–15 (1956); Jensen, P. Measuring carbon content in nematodes. Helgoländer Meeresuntersuchungen 38: 83–86 (1984).
Malta Escarpment	Mediterranean Sea	34.954	24.571	approximated location	1264.0	continental slope (>200-2000m)	2.46E-02	g C/ m2	converted data	meiobenthos	0.020	0.300	box corer	Baldrighi, E. et al. From microbes to macrofauna: An integrated study of deep benthic communities and their response to environmental variables along the Malta Escarpment (Ionian Sea). Sci. Mar. 77, 625–639 (2013).	Andrassy, I. Die Rauminhalts- und Gewichtsbestimmung der Fadenwurmer (Nematoden). Acta Zool. 2, 1–15 (1956); Jensen, P. Measuring carbon content in nematodes. Helgoländer Meeresuntersuchungen 38: 83–86 (1984).
Malta Escarpment	Mediterranean Sea	34.954	24.571	approximated location	1206.0	continental slope (>200-2000m)	1.44E-01	g C/ m2	converted data	meiobenthos	0.020	0.300	box corer	Baldrighi, E. et al. From microbes to macrofauna: An integrated study of deep benthic communities and their response to environmental variables along the Malta Escarpment (Ionian Sea). Sci. Mar. 77, 625–639 (2013).	Andrassy, I. Die Rauminhalts- und Gewichtsbestimmung der Fadenwurmer (Nematoden). Acta Zool. 2, 1–15 (1956); Jensen, P. Measuring carbon content in nematodes. Helgoländer Meeresuntersuchungen 38: 83–86 (1984).
Malta Escarpment	Mediterranean Sea	34.954	24.571	approximated location	1246.0	continental slope (>200-2000m)	3.79E-01	g C/ m2	converted data	meiobenthos	0.020	0.300	box corer	Baldrighi, E. et al. From microbes to macrofauna: An integrated study of deep benthic communities and their response to environmental variables along the Malta Escarpment (Ionian Sea). Sci. Mar. 77, 625–639 (2013).	Andrassy, I. Die Rauminhalts- und Gewichtsbestimmung der Fadenwurmer (Nematoden). Acta Zool. 2, 1–15 (1956); Jensen, P. Measuring carbon content in nematodes. Helgoländer Meeresuntersuchungen 38: 83–86 (1984).
Malta Escarpment	Mediterranean Sea	34.883	24.547	approximated location	1768.0	continental slope (>200-2000m)	2.30E-01	g C/ m2	converted data	meiobenthos	0.020	0.300	box corer	Baldrighi, E. et al. From microbes to macrofauna: An integrated study of deep benthic communities and their response to environmental variables along the Malta Escarpment (Ionian Sea). Sci. Mar. 77, 625–639 (2013).	Andrassy, I. Die Rauminhalts- und Gewichtsbestimmung der Fadenwurmer (Nematoden). Acta Zool. 2, 1–15 (1956); Jensen, P. Measuring carbon content in nematodes. Helgoländer Meeresuntersuchungen 38: 83–86 (1984).
Malta Escarpment	Mediterranean Sea	34.883	24.547	approximated location	1780.0	continental slope (>200-2000m)	2.36E-01	g C/ m2	converted data	meiobenthos	0.020	0.300	box corer	Baldrighi, E. et al. From microbes to macrofauna: An integrated study of deep benthic communities and their response to environmental variables along the Malta Escarpment (Ionian Sea). Sci. Mar. 77, 625–639 (2013).	Andrassy, I. Die Rauminhalts- und Gewichtsbestimmung der Fadenwurmer (Nematoden). Acta Zool. 2, 1–15 (1956); Jensen, P. Measuring carbon content in nematodes. Helgoländer Meeresuntersuchungen 38: 83–86 (1984).
Malta Escarpment	Mediterranean Sea	34.883	24.547	approximated location	1779.0	continental slope (>200-2000m)	4.38E-01	g C/ m2	converted data	meiobenthos	0.020	0.300	box corer	Baldrighi, E. et al. From microbes to macrofauna: An integrated study of deep benthic communities and their response to environmental variables along the Malta Escarpment (Ionian Sea). Sci. Mar. 77, 625–639 (2013).	Andrassy, I. Die Rauminhalts- und Gewichtsbestimmung der Fadenwurmer (Nematoden). Acta Zool. 2, 1–15 (1956); Jensen, P. Measuring carbon content in nematodes. Helgoländer Meeresuntersuchungen 38: 83–86 (1984).
beach of Anse de Dinan	Atlantic Ocean	48.235	-4.542	exact location		near-shore (0-50m)	1.25E-02	g C/ m2	converted data	meiobenthos	0.040	1.000	plexiglas core	Baldrighi, E. et al. Meiofauna communities' response to an anthropogenic pressure: The case study of green macroalgal bloom on sandy beach in Brittany. Estuar. Coast. Shelf Sci. 227, 106326 (2019).	Andrassy, I. Die Rauminhalts- und Gewichtsbestimmung der Fadenwurmer (Nematoden). Acta Zool. 2, 1–15 (1956); Feller, R. J. & Warwick, R. M. Energetics, p. 181–196. In Introduction to the Study of Meiofauna. Smithonian Institution Press (1988).
beach of Anse de Dinan	Atlantic Ocean	48.235	-4.542	exact location		near-shore (0-50m)	1.50E-02	g C/ m2	converted data	meiobenthos	0.040	1.000	plexiglas core	Baldrighi, E. et al. Meiofauna communities' response to an anthropogenic pressure: The case study of green macroalgal bloom on sandy beach in Brittany. Estuar. Coast. Shelf Sci. 227, 106326 (2019).	Andrassy, I. Die Rauminhalts- und Gewichtsbestimmung der Fadenwurmer (Nematoden). Acta Zool. 2, 1–15 (1956); Feller, R. J. & Warwick, R. M. Energetics, p. 181–196. In Introduction to the Study of Meiofauna. Smithonian Institution Press (1988).
beach of Anse de Dinan	Atlantic Ocean	48.235	-4.542	exact location		near-shore (0-50m)	3.20E-02	g C/ m2	converted data	meiobenthos	0.040	1.000	plexiglas core	Baldrighi, E. et al. Meiofauna communities' response to an anthropogenic pressure: The case study of green macroalgal bloom on sandy beach in Brittany. Estuar. Coast. Shelf Sci. 227, 106326 (2019).	Andrassy, I. Die Rauminhalts- und Gewichtsbestimmung der Fadenwurmer (Nematoden). Acta Zool. 2, 1–15 (1956); Feller, R. J. & Warwick, R. M. Energetics, p. 181–196. In Introduction to the Study of Meiofauna. Smithonian Institution Press (1988).
beach of Anse de Dinan	Atlantic Ocean	48.235	-4.542	exact location		near-shore (0-50m)	4.05E-02	g C/ m2	converted data	meiobenthos	0.040	1.000	plexiglas core	Baldrighi, E. et al. Meiofauna communities' response to an anthropogenic pressure: The case study of green macroalgal bloom on sandy beach in Brittany. Estuar. Coast. Shelf Sci. 227, 106326 (2019).	Andrassy, I. Die Rauminhalts- und Gewichtsbestimmung der Fadenwurmer (Nematoden). Acta Zool. 2, 1–15 (1956); Feller, R. J. & Warwick, R. M. Energetics, p. 181–196. In Introduction to the Study of Meiofauna. Smithonian Institution Press (1988).
beach of Anse de Dinan	Atlantic Ocean	48.235	-4.542	exact location		near-shore (0-50m)	5.21E-02	g C/ m2	converted data	meiobenthos	0.040	1.000	plexiglas core	Baldrighi, E. et al. Meiofauna communities' response to an anthropogenic pressure: The case study of green macroalgal bloom on sandy beach in Brittany. Estuar. Coast. Shelf Sci. 227, 106326 (2019).	Andrassy, I. Die Rauminhalts- und Gewichtsbestimmung der Fadenwurmer (Nematoden). Acta Zool. 2, 1–15 (1956); Feller, R. J. & Warwick, R. M. Energetics, p. 181–196. In Introduction to the Study of Meiofauna. Smithonian Institution Press (1988).
beach of Anse de Dinan	Atlantic Ocean	48.235	-4.542	exact location		near-shore (0-50m)	5.32E-02	g C/ m2	converted data	meiobenthos	0.040	1.000	plexiglas core	Baldrighi, E. et al. Meiofauna communities' response to an anthropogenic pressure: The case study of green macroalgal bloom on sandy beach in Brittany. Estuar. Coast. Shelf Sci. 227, 106326 (2019).	Andrassy, I. Die Rauminhalts- und Gewichtsbestimmung der Fadenwurmer (Nematoden). Acta Zool. 2, 1–15 (1956); Feller, R. J. & Warwick, R. M. Energetics, p. 181–196. In Introduction to the Study of Meiofauna. Smithonian Institution Press (1988).
beach of Saint Nic	Atlantic Ocean	48.169	-4.291	exact location		near-shore (0-50m)	1.04E-02	g C/ m2	converted data	meiobenthos	0.040	1.000	plexiglas core	Baldrighi, E. et al. Meiofauna communities' response to an anthropogenic pressure: The case study of green macroalgal bloom on sandy beach in Brittany. Estuar. Coast. Shelf Sci. 227, 106326 (2019).	Andrassy, I. Die Rauminhalts- und Gewichtsbestimmung der Fadenwurmer (Nematoden). Acta Zool. 2, 1–15 (1956); Feller, R. J. & Warwick, R. M. Energetics, p. 181–196. In Introduction to the Study of Meiofauna. Smithonian Institution Press (1988).
beach of Saint Nic	Atlantic Ocean	48.169	-4.291	exact location		near-shore (0-50m)	2.49E-02	g C/ m2	converted data	meiobenthos	0.040	1.000	plexiglas core	Baldrighi, E. et al. Meiofauna communities' response to an anthropogenic pressure: The case study of green macroalgal bloom on sandy beach in Brittany. Estuar. Coast. Shelf Sci. 227, 106326 (2019).	Andrassy, I. Die Rauminhalts- und Gewichtsbestimmung der Fadenwurmer (Nematoden). Acta Zool. 2, 1–15 (1956); Feller, R. J. & Warwick, R. M. Energetics, p. 181–196. In Introduction to the Study of Meiofauna. Smithonian Institution Press (1988).
beach of Saint Nic	Atlantic Ocean	48.169	-4.291	exact location		near-shore (0-50m)	5.39E-02	g C/ m2	converted data	meiobenthos	0.040	1.000	plexiglas core	Baldrighi, E. et al. Meiofauna communities' response to an anthropogenic pressure: The case study of green macroalgal bloom on sandy beach in Brittany. Estuar. Coast. Shelf Sci. 227, 106326 (2019).	Andrassy, I. Die Rauminhalts- und Gewichtsbestimmung der Fadenwurmer (Nematoden). Acta Zool. 2, 1–15 (1956); Feller, R. J. & Warwick, R. M. Energetics, p. 181–196. In Introduction to the Study of Meiofauna. Smithonian Institution Press (1988).
beach of Saint Nic	Atlantic Ocean	48.169	-4.291	exact location		near-shore (0-50m)	6.25E-02	g C/ m2	converted data	meiobenthos	0.040	1.000	plexiglas core	Baldrighi, E. et al. Meiofauna communities' response to an anthropogenic pressure: The case study of green macroalgal bloom on sandy beach in Brittany. Estuar. Coast. Shelf Sci. 227, 106326 (2019).	Andrassy, I. Die Rauminhalts- und Gewichtsbestimmung der Fadenwurmer (Nematoden). Acta Zool. 2, 1–15 (1956); Feller, R. J. & Warwick, R. M. Energetics, p. 181–196. In Introduction to the Study of Meiofauna. Smithonian Institution Press (1988).
beach of Saint Nic	Atlantic Ocean	48.169	-4.291	exact location		near-shore (0-50m)	7.53E-02	g C/ m2	converted data	meiobenthos	0.040	1.000	plexiglas core	Baldrighi, E. et al. Meiofauna communities' response to an anthropogenic pressure: The case study of green macroalgal bloom on sandy beach in Brittany. Estuar. Coast. Shelf Sci. 227, 106326 (2019).	Andrassy, I. Die Rauminhalts- und Gewichtsbestimmung der Fadenwurmer (Nematoden). Acta Zool. 2, 1–15 (1956); Feller, R. J. & Warwick, R. M. Energetics, p. 181–196. In Introduction to the Study of Meiofauna. Smithonian Institution Press (1988).
beach of Saint Nic	Atlantic Ocean	48.169	-4.291	exact location		near-shore (0-50m)	1.20E-01	g C/ m2	converted data	meiobenthos	0.040	1.000	plexiglas core	Baldrighi, E. et al. Meiofauna communities' response to an anthropogenic pressure: The case study of green macroalgal bloom on sandy beach in Brittany. Estuar. Coast. Shelf Sci. 227, 106326 (2019).	Andrassy, I. Die Rauminhalts- und Gewichtsbestimmung der Fadenwurmer (Nematoden). Acta Zool. 2, 1–15 (1956); Feller, R. J. & Warwick, R. M. Energetics, p. 181–196. In Introduction to the Study of Meiofauna. Smithonian Institution Press (1988).
off Sardinia	Mediterranean Sea	40.556	7.645	exact location	2448.0	abyssal plain/ continental rise (>2000m)	2.75E-01	g WM/ m2	raw data	macrobenthos	0.300	NA	box corer	Baldrighi, E., Lavaleye, M., Aliani, S., Conversi, A. & Manini, E. Large spatial scale variability in bathyal macrobenthos abundance, biomass, alpha- and beta-diversity along the Mediterranean continental margin. PLoS One 9, e107261 (2014).
Balearic Sea	Mediterranean Sea	39.229	5.419	exact location	2758.0	abyssal plain/ continental rise (>2000m)	3.22E-01	g WM/ m2	raw data	macrobenthos	0.300	NA	box corer	Baldrighi, E., Lavaleye, M., Aliani, S., Conversi, A. & Manini, E. Large spatial scale variability in bathyal macrobenthos abundance, biomass, alpha- and beta-diversity along the Mediterranean continental margin. PLoS One 9, e107261 (2014).
Balearic Sea	Mediterranean Sea	38.940	3.624	exact location	2362.0	abyssal plain/ continental rise (>2000m)	7.25E-02	g WM/ m2	raw data	macrobenthos	0.300	NA	box corer	Baldrighi, E., Lavaleye, M., Aliani, S., Conversi, A. & Manini, E. Large spatial scale variability in bathyal macrobenthos abundance, biomass, alpha- and beta-diversity along the Mediterranean continental margin. PLoS One 9, e107261 (2014).
central Mediterranean Sea	Mediterranean Sea	36.417	15.589	exact location	2120.0	abyssal plain/ continental rise (>2000m)	4.00E-02	g WM/ m2	raw data	macrobenthos	0.300	NA	box corer	Baldrighi, E., Lavaleye, M., Aliani, S., Conversi, A. & Manini, E. Large spatial scale variability in bathyal macrobenthos abundance, biomass, alpha- and beta-diversity along the Mediterranean continental margin. PLoS One 9, e107261 (2014).
Cretan Sea	Mediterranean Sea	34.639	25.168	exact location	2766.0	abyssal plain/ continental rise (>2000m)	3.79E-02	g WM/ m2	raw data	macrobenthos	0.300	NA	box corer	Baldrighi, E., Lavaleye, M., Aliani, S., Conversi, A. & Manini, E. Large spatial scale variability in bathyal macrobenthos abundance, biomass, alpha- and beta-diversity along the Mediterranean continental margin. PLoS One 9, e107261 (2014).
Ionian Sea	Mediterranean Sea	34.599	17.363	exact location	2693.0	abyssal plain/ continental rise (>2000m)	1.38E-01	g WM/ m2	raw data	macrobenthos	0.300	NA	box corer	Baldrighi, E., Lavaleye, M., Aliani, S., Conversi, A. & Manini, E. Large spatial scale variability in bathyal macrobenthos abundance, biomass, alpha- and beta-diversity along the Mediterranean continental margin. PLoS One 9, e107261 (2014).
off Sardinia	Mediterranean Sea	40.547	7.673	exact location	1890.0	continental slope (>200-2000m)	7.52E-01	g WM/ m2	raw data	macrobenthos	0.300	NA	box corer	Baldrighi, E., Lavaleye, M., Aliani, S., Conversi, A. & Manini, E. Large spatial scale variability in bathyal macrobenthos abundance, biomass, alpha- and beta-diversity along the Mediterranean continental margin. PLoS One 9, e107261 (2014).
off Sardinia	Mediterranean Sea	40.545	7.698	exact location	1258.0	continental slope (>200-2000m)	7.65E-01	g WM/ m2	raw data	macrobenthos	0.300	NA	box corer	Baldrighi, E., Lavaleye, M., Aliani, S., Conversi, A. & Manini, E. Large spatial scale variability in bathyal macrobenthos abundance, biomass, alpha- and beta-diversity along the Mediterranean continental margin. PLoS One 9, e107261 (2014).
Balearic Sea	Mediterranean Sea	39.601	4.145	exact location	1179.0	continental slope (>200-2000m)	2.41E+00	g WM/ m2	raw data	macrobenthos	0.300	NA	box corer	Baldrighi, E., Lavaleye, M., Aliani, S., Conversi, A. & Manini, E. Large spatial scale variability in bathyal macrobenthos abundance, biomass, alpha- and beta-diversity along the Mediterranean continental margin. PLoS One 9, e107261 (2014).
Balearic Sea	Mediterranean Sea	39.271	3.388	exact location	1224.0	continental slope (>200-2000m)	4.06E-01	g WM/ m2	raw data	macrobenthos	0.300	NA	box corer	Baldrighi, E., Lavaleye, M., Aliani, S., Conversi, A. & Manini, E. Large spatial scale variability in bathyal macrobenthos abundance, biomass, alpha- and beta-diversity along the Mediterranean continental margin. PLoS One 9, e107261 (2014).
Balearic Sea	Mediterranean Sea	39.250	4.178	exact location	1862.0	continental slope (>200-2000m)	1.57E+00	g WM/ m2	raw data	macrobenthos	0.300	NA	box corer	Baldrighi, E., Lavaleye, M., Aliani, S., Conversi, A. & Manini, E. Large spatial scale variability in bathyal macrobenthos abundance, biomass, alpha- and beta-diversity along the Mediterranean continental margin. PLoS One 9, e107261 (2014).
Balearic Sea	Mediterranean Sea	39.203	3.434	exact location	1803.0	continental slope (>200-2000m)	2.10E-01	g WM/ m2	raw data	macrobenthos	0.300	NA	box corer	Baldrighi, E., Lavaleye, M., Aliani, S., Conversi, A. & Manini, E. Large spatial scale variability in bathyal macrobenthos abundance, biomass, alpha- and beta-diversity along the Mediterranean continental margin. PLoS One 9, e107261 (2014).
central Mediterranean Sea	Mediterranean Sea	36.431	15.518	exact location	1236.0	continental slope (>200-2000m)	5.66E-01	g WM/ m2	raw data	macrobenthos	0.300	NA	box corer	Baldrighi, E., Lavaleye, M., Aliani, S., Conversi, A. & Manini, E. Large spatial scale variability in bathyal macrobenthos abundance, biomass, alpha- and beta-diversity along the Mediterranean continental margin. PLoS One 9, e107261 (2014).
central Mediterranean Sea	Mediterranean Sea	36.422	15.546	exact location	1798.0	continental slope (>200-2000m)	2.07E-01	g WM/ m2	raw data	macrobenthos	0.300	NA	box corer	Baldrighi, E., Lavaleye, M., Aliani, S., Conversi, A. & Manini, E. Large spatial scale variability in bathyal macrobenthos abundance, biomass, alpha- and beta-diversity along the Mediterranean continental margin. PLoS One 9, e107261 (2014).
Cretan Sea	Mediterranean Sea	34.954	25.168	exact location	1237.0	continental slope (>200-2000m)	2.85E-01	g WM/ m2	raw data	macrobenthos	0.300	NA	box corer	Baldrighi, E., Lavaleye, M., Aliani, S., Conversi, A. & Manini, E. Large spatial scale variability in bathyal macrobenthos abundance, biomass, alpha- and beta-diversity along the Mediterranean continental margin. PLoS One 9, e107261 (2014).
Cretan Sea	Mediterranean Sea	34.883	25.168	exact location	1907.0	continental slope (>200-2000m)	7.25E-02	g WM/ m2	raw data	macrobenthos	0.300	NA	box corer	Baldrighi, E., Lavaleye, M., Aliani, S., Conversi, A. & Manini, E. Large spatial scale variability in bathyal macrobenthos abundance, biomass, alpha- and beta-diversity along the Mediterranean continental margin. PLoS One 9, e107261 (2014).
Ionian Sea	Mediterranean Sea	34.529	16.343	exact location	1219.0	continental slope (>200-2000m)	1.93E+00	g WM/ m2	raw data	macrobenthos	0.300	NA	box corer	Baldrighi, E., Lavaleye, M., Aliani, S., Conversi, A. & Manini, E. Large spatial scale variability in bathyal macrobenthos abundance, biomass, alpha- and beta-diversity along the Mediterranean continental margin. PLoS One 9, e107261 (2014).
Ionian Sea	Mediterranean Sea	34.519	16.808	exact location	1924.0	continental slope (>200-2000m)	1.87E-01	g WM/ m2	raw data	macrobenthos	0.300	NA	box corer	Baldrighi, E., Lavaleye, M., Aliani, S., Conversi, A. & Manini, E. Large spatial scale variability in bathyal macrobenthos abundance, biomass, alpha- and beta-diversity along the Mediterranean continental margin. PLoS One 9, e107261 (2014).
Labrador Sea	Atlantic Ocean	53.770	-56.860	approximated location	2.0	near-shore (0-50m)	4.96E+02	g WM/ m2	raw data	macrobenthos	1.000	NA	grab	Barrie, J. Diversity of marine benthic communities from nearshore environments on the Labrador and Newfoundland coasts. Ph.D. Thesis, Memorial University of Newfoundland (1979).
Labrador Sea	Atlantic Ocean	53.770	-56.860	approximated location	5.0	near-shore (0-50m)	1.58E+03	g WM/ m2	raw data	macrobenthos	1.000	NA	grab	Barrie, J. Diversity of marine benthic communities from nearshore environments on the Labrador and Newfoundland coasts. Ph.D. Thesis, Memorial University of Newfoundland (1979).
Labrador Sea	Atlantic Ocean	53.770	-56.860	approximated location	10.0	near-shore (0-50m)	2.01E+03	g WM/ m2	raw data	macrobenthos	1.000	NA	grab	Barrie, J. Diversity of marine benthic communities from nearshore environments on the Labrador and Newfoundland coasts. Ph.D. Thesis, Memorial University of Newfoundland (1979).
Labrador Sea	Atlantic Ocean	53.770	-56.860	approximated location	15.0	near-shore (0-50m)	8.50E+02	g WM/ m2	raw data	macrobenthos	1.000	NA	grab	Barrie, J. Diversity of marine benthic communities from nearshore environments on the Labrador and Newfoundland coasts. Ph.D. Thesis, Memorial University of Newfoundland (1979).
Labrador Sea	Atlantic Ocean	53.770	-56.860	approximated location	30.0	near-shore (0-50m)	3.52E+02	g WM/ m2	raw data	macrobenthos	1.000	NA	grab	Barrie, J. Diversity of marine benthic communities from nearshore environments on the Labrador and Newfoundland coasts. Ph.D. Thesis, Memorial University of Newfoundland (1979).
Labrador Sea	Atlantic Ocean	53.770	-56.860	approximated location	50.0	near-shore (0-50m)	1.77E+02	g WM/ m2	raw data	macrobenthos	1.000	NA	grab	Barrie, J. Diversity of marine benthic communities from nearshore environments on the Labrador and Newfoundland coasts. Ph.D. Thesis, Memorial University of Newfoundland (1979).
North Sea	Atlantic Ocean	57.000	8.000	exact location	1.0	near-shore (0-50m)	1.46E+00	g AFDM/ m2	raw data	macrobenthos	NA	NA	van Veen grab	Bauerfeind, E. & Niermann, U. Ash-free biomass of the benthic infauna of the North Sea sampled during Friedrich Heincke cruise FHE238. (2011). PANGAEA. doi:10.1594/PANGAEA.757614.
North Sea	Atlantic Ocean	57.000	7.000	exact location	1.0	near-shore (0-50m)	2.22E+00	g AFDM/ m2	raw data	macrobenthos	NA	NA	van Veen grab	Bauerfeind, E. & Niermann, U. Ash-free biomass of the benthic infauna of the North Sea sampled during Friedrich Heincke cruise FHE238. (2011). PANGAEA. doi:10.1594/PANGAEA.757614.
North Sea	Atlantic Ocean	57.000	6.000	exact location	1.0	near-shore (0-50m)	2.00E-01	g AFDM/ m2	raw data	macrobenthos	NA	NA	van Veen grab	Bauerfeind, E. & Niermann, U. Ash-free biomass of the benthic infauna of the North Sea sampled during Friedrich Heincke cruise FHE238. (2011). PANGAEA. doi:10.1594/PANGAEA.757614.
North Sea	Atlantic Ocean	56.750	7.500	exact location	1.0	near-shore (0-50m)	1.03E+01	g AFDM/ m2	raw data	macrobenthos	NA	NA	van Veen grab	Bauerfeind, E. & Niermann, U. Ash-free biomass of the benthic infauna of the North Sea sampled during Friedrich Heincke cruise FHE238. (2011). PANGAEA. doi:10.1594/PANGAEA.757614.
North Sea	Atlantic Ocean	56.750	6.500	exact location	1.0	near-shore (0-50m)	2.34E+00	g AFDM/ m2	raw data	macrobenthos	NA	NA	van Veen grab	Bauerfeind, E. & Niermann, U. Ash-free biomass of the benthic infauna of the North Sea sampled during Friedrich Heincke cruise FHE238. (2011). PANGAEA. doi:10.1594/PANGAEA.757614.
North Sea	Atlantic Ocean	56.500	8.000	exact location	1.0	near-shore (0-50m)	3.77E+00	g AFDM/ m2	raw data	macrobenthos	NA	NA	van Veen grab	Bauerfeind, E. & Niermann, U. Ash-free biomass of the benthic infauna of the North Sea sampled during Friedrich Heincke cruise FHE238. (2011). PANGAEA. doi:10.1594/PANGAEA.757614.
North Sea	Atlantic Ocean	56.500	7.000	exact location	1.0	near-shore (0-50m)	2.19E+00	g AFDM/ m2	raw data	macrobenthos	NA	NA	van Veen grab	Bauerfeind, E. & Niermann, U. Ash-free biomass of the benthic infauna of the North Sea sampled during Friedrich Heincke cruise FHE238. (2011). PANGAEA. doi:10.1594/PANGAEA.757614.
North Sea	Atlantic Ocean	56.250	7.500	exact location	1.0	near-shore (0-50m)	2.92E+00	g AFDM/ m2	raw data	macrobenthos	NA	NA	van Veen grab	Bauerfeind, E. & Niermann, U. Ash-free biomass of the benthic infauna of the North Sea sampled during Friedrich Heincke cruise FHE238. (2011). PANGAEA. doi:10.1594/PANGAEA.757614.
North Sea	Atlantic Ocean	56.250	6.500	exact location	1.0	near-shore (0-50m)	1.77E+01	g AFDM/ m2	raw data	macrobenthos	NA	NA	van Veen grab	Bauerfeind, E. & Niermann, U. Ash-free biomass of the benthic infauna of the North Sea sampled during Friedrich Heincke cruise FHE238. (2011). PANGAEA. doi:10.1594/PANGAEA.757614.
North Sea	Atlantic Ocean	56.000	8.000	exact location	1.0	near-shore (0-50m)	1.48E+01	g AFDM/ m2	raw data	macrobenthos	NA	NA	van Veen grab	Bauerfeind, E. & Niermann, U. Ash-free biomass of the benthic infauna of the North Sea sampled during Friedrich Heincke cruise FHE238. (2011). PANGAEA. doi:10.1594/PANGAEA.757614.
North Sea	Atlantic Ocean	56.000	7.000	exact location	1.0	near-shore (0-50m)	2.76E+00	g AFDM/ m2	raw data	macrobenthos	NA	NA	van Veen grab	Bauerfeind, E. & Niermann, U. Ash-free biomass of the benthic infauna of the North Sea sampled during Friedrich Heincke cruise FHE238. (2011). PANGAEA. doi:10.1594/PANGAEA.757614.
North Sea	Atlantic Ocean	55.750	7.500	exact location	1.0	near-shore (0-50m)	4.32E+00	g AFDM/ m2	raw data	macrobenthos	NA	NA	van Veen grab	Bauerfeind, E. & Niermann, U. Ash-free biomass of the benthic infauna of the North Sea sampled during Friedrich Heincke cruise FHE238. (2011). PANGAEA. doi:10.1594/PANGAEA.757614.
North Sea	Atlantic Ocean	55.750	6.500	exact location	1.0	near-shore (0-50m)	1.99E+00	g AFDM/ m2	raw data	macrobenthos	NA	NA	van Veen grab	Bauerfeind, E. & Niermann, U. Ash-free biomass of the benthic infauna of the North Sea sampled during Friedrich Heincke cruise FHE238. (2011). PANGAEA. doi:10.1594/PANGAEA.757614.
North Sea	Atlantic Ocean	55.500	8.000	exact location	1.0	near-shore (0-50m)	8.12E+00	g AFDM/ m2	raw data	macrobenthos	NA	NA	van Veen grab	Bauerfeind, E. & Niermann, U. Ash-free biomass of the benthic infauna of the North Sea sampled during Friedrich Heincke cruise FHE238. (2011). PANGAEA. doi:10.1594/PANGAEA.757614.
North Sea	Atlantic Ocean	55.500	7.000	exact location	1.0	near-shore (0-50m)	2.10E+00	g AFDM/ m2	raw data	macrobenthos	NA	NA	van Veen grab	Bauerfeind, E. & Niermann, U. Ash-free biomass of the benthic infauna of the North Sea sampled during Friedrich Heincke cruise FHE238. (2011). PANGAEA. doi:10.1594/PANGAEA.757614.
North Sea	Atlantic Ocean	55.250	7.500	exact location	1.0	near-shore (0-50m)	1.15E+01	g AFDM/ m2	raw data	macrobenthos	NA	NA	van Veen grab	Bauerfeind, E. & Niermann, U. Ash-free biomass of the benthic infauna of the North Sea sampled during Friedrich Heincke cruise FHE238. (2011). PANGAEA. doi:10.1594/PANGAEA.757614.
North Sea	Atlantic Ocean	55.000	8.000	exact location	1.0	near-shore (0-50m)	1.68E+00	g AFDM/ m2	raw data	macrobenthos	NA	NA	van Veen grab	Bauerfeind, E. & Niermann, U. Ash-free biomass of the benthic infauna of the North Sea sampled during Friedrich Heincke cruise FHE238. (2011). PANGAEA. doi:10.1594/PANGAEA.757614.
North Sea	Atlantic Ocean	55.000	7.000	exact location	1.0	near-shore (0-50m)	1.29E+00	g AFDM/ m2	raw data	macrobenthos	NA	NA	van Veen grab	Bauerfeind, E. & Niermann, U. Ash-free biomass of the benthic infauna of the North Sea sampled during Friedrich Heincke cruise FHE238. (2011). PANGAEA. doi:10.1594/PANGAEA.757614.
Chatham Rise	Pacific Ocean	-41.000	178.500	exact location	3121.5	abyssal plain/ continental rise (>2000m)	1.76E-02	g C/ m2	converted data	meiobenthos	0.045	NA	multiple corer	Berkenbusch, K., Probert, P. K. & Nodder, S. D. Comparative biomass of sediment benthos across a depth transect, Chatham Rise, Southwest Pacific Ocean. Mar. Ecol. Prog. Ser. 425, 79–90 (2011).	Rowe, G. T. Biomass and production of the deep-sea macrobenthos, In G.T. Rowe [ed.], Deep-Sea Biology. John Wiley & Sons, Inc (1983).
Chatham Rise	Pacific Ocean	-42.500	178.500	exact location	2328.0	abyssal plain/ continental rise (>2000m)	1.94E-02	g C/ m2	converted data	meiobenthos	0.045	NA	multiple corer	Berkenbusch, K., Probert, P. K. & Nodder, S. D. Comparative biomass of sediment benthos across a depth transect, Chatham Rise, Southwest Pacific Ocean. Mar. Ecol. Prog. Ser. 425, 79–90 (2011).	Rowe, G. T. Biomass and production of the deep-sea macrobenthos, In G.T. Rowe [ed.], Deep-Sea Biology. John Wiley & Sons, Inc (1983).
Chatham Rise	Pacific Ocean	-46.667	178.500	exact location	2705.5	abyssal plain/ continental rise (>2000m)	8.32E-03	g C/ m2	converted data	meiobenthos	0.045	NA	multiple corer	Berkenbusch, K., Probert, P. K. & Nodder, S. D. Comparative biomass of sediment benthos across a depth transect, Chatham Rise, Southwest Pacific Ocean. Mar. Ecol. Prog. Ser. 425, 79–90 (2011).	Rowe, G. T. Biomass and production of the deep-sea macrobenthos, In G.T. Rowe [ed.], Deep-Sea Biology. John Wiley & Sons, Inc (1983).
Chatham Rise	Pacific Ocean	-42.817	178.500	exact location	989.5	continental slope (>200-2000m)	2.82E-02	g C/ m2	converted data	meiobenthos	0.045	NA	multiple corer	Berkenbusch, K., Probert, P. K. & Nodder, S. D. Comparative biomass of sediment benthos across a depth transect, Chatham Rise, Southwest Pacific Ocean. Mar. Ecol. Prog. Ser. 425, 79–90 (2011).	Rowe, G. T. Biomass and production of the deep-sea macrobenthos, In G.T. Rowe [ed.], Deep-Sea Biology. John Wiley & Sons, Inc (1983).
Chatham Rise	Pacific Ocean	-42.967	178.500	exact location	445.0	continental slope (>200-2000m)	5.60E-02	g C/ m2	converted data	meiobenthos	0.045	NA	multiple corer	Berkenbusch, K., Probert, P. K. & Nodder, S. D. Comparative biomass of sediment benthos across a depth transect, Chatham Rise, Southwest Pacific Ocean. Mar. Ecol. Prog. Ser. 425, 79–90 (2011).	Rowe, G. T. Biomass and production of the deep-sea macrobenthos, In G.T. Rowe [ed.], Deep-Sea Biology. John Wiley & Sons, Inc (1983).
Chatham Rise	Pacific Ocean	-43.433	178.500	exact location	348.0	continental slope (>200-2000m)	7.60E-02	g C/ m2	converted data	meiobenthos	0.045	NA	multiple corer	Berkenbusch, K., Probert, P. K. & Nodder, S. D. Comparative biomass of sediment benthos across a depth transect, Chatham Rise, Southwest Pacific Ocean. Mar. Ecol. Prog. Ser. 425, 79–90 (2011).	Rowe, G. T. Biomass and production of the deep-sea macrobenthos, In G.T. Rowe [ed.], Deep-Sea Biology. John Wiley & Sons, Inc (1983).
Chatham Rise	Pacific Ocean	-43.817	178.500	exact location	465.0	continental slope (>200-2000m)	6.69E-02	g C/ m2	converted data	meiobenthos	0.045	NA	multiple corer	Berkenbusch, K., Probert, P. K. & Nodder, S. D. Comparative biomass of sediment benthos across a depth transect, Chatham Rise, Southwest Pacific Ocean. Mar. Ecol. Prog. Ser. 425, 79–90 (2011).	Rowe, G. T. Biomass and production of the deep-sea macrobenthos, In G.T. Rowe [ed.], Deep-Sea Biology. John Wiley & Sons, Inc (1983).
Chatham Rise	Pacific Ocean	-44.000	178.500	exact location	749.0	continental slope (>200-2000m)	4.63E-02	g C/ m2	converted data	meiobenthos	0.045	NA	multiple corer	Berkenbusch, K., Probert, P. K. & Nodder, S. D. Comparative biomass of sediment benthos across a depth transect, Chatham Rise, Southwest Pacific Ocean. Mar. Ecol. Prog. Ser. 425, 79–90 (2011).	Rowe, G. T. Biomass and production of the deep-sea macrobenthos, In G.T. Rowe [ed.], Deep-Sea Biology. John Wiley & Sons, Inc (1983).
Chatham Rise	Pacific Ocean	-44.333	178.500	exact location	1207.0	continental slope (>200-2000m)	5.57E-02	g C/ m2	converted data	meiobenthos	0.045	NA	multiple corer	Berkenbusch, K., Probert, P. K. & Nodder, S. D. Comparative biomass of sediment benthos across a depth transect, Chatham Rise, Southwest Pacific Ocean. Mar. Ecol. Prog. Ser. 425, 79–90 (2011).	Rowe, G. T. Biomass and production of the deep-sea macrobenthos, In G.T. Rowe [ed.], Deep-Sea Biology. John Wiley & Sons, Inc (1983).
Chatham Rise	Pacific Ocean	-41.000	178.500	exact location	3121.5	abyssal plain/ continental rise (>2000m)	1.87E+00	g WM/ m2	raw data	macrobenthos	0.500	NA	multiple corer	Berkenbusch, K., Probert, P. K. & Nodder, S. D. Comparative biomass of sediment benthos across a depth transect, Chatham Rise, Southwest Pacific Ocean. Mar. Ecol. Prog. Ser. 425, 79–90 (2011).
Chatham Rise	Pacific Ocean	-41.500	178.500	exact location	2328.0	abyssal plain/ continental rise (>2000m)	2.46E+00	g WM/ m2	raw data	macrobenthos	0.500	NA	multiple corer	Berkenbusch, K., Probert, P. K. & Nodder, S. D. Comparative biomass of sediment benthos across a depth transect, Chatham Rise, Southwest Pacific Ocean. Mar. Ecol. Prog. Ser. 425, 79–90 (2011).
Chatham Rise	Pacific Ocean	-46.667	178.500	exact location	2705.5	abyssal plain/ continental rise (>2000m)	7.39E+00	g WM/ m2	raw data	macrobenthos	0.500	NA	multiple corer	Berkenbusch, K., Probert, P. K. & Nodder, S. D. Comparative biomass of sediment benthos across a depth transect, Chatham Rise, Southwest Pacific Ocean. Mar. Ecol. Prog. Ser. 425, 79–90 (2011).
Chatham Rise	Pacific Ocean	-42.817	178.500	exact location	989.5	continental slope (>200-2000m)	1.34E+01	g WM/ m2	raw data	macrobenthos	0.500	NA	multiple corer	Berkenbusch, K., Probert, P. K. & Nodder, S. D. Comparative biomass of sediment benthos across a depth transect, Chatham Rise, Southwest Pacific Ocean. Mar. Ecol. Prog. Ser. 425, 79–90 (2011).
Chatham Rise	Pacific Ocean	-42.967	178.500	exact location	445.0	continental slope (>200-2000m)	1.50E+01	g WM/ m2	raw data	macrobenthos	0.500	NA	multiple corer	Berkenbusch, K., Probert, P. K. & Nodder, S. D. Comparative biomass of sediment benthos across a depth transect, Chatham Rise, Southwest Pacific Ocean. Mar. Ecol. Prog. Ser. 425, 79–90 (2011).
Chatham Rise	Pacific Ocean	-43.433	178.500	exact location	348.0	continental slope (>200-2000m)	1.75E+01	g WM/ m2	raw data	macrobenthos	0.500	NA	multiple corer	Berkenbusch, K., Probert, P. K. & Nodder, S. D. Comparative biomass of sediment benthos across a depth transect, Chatham Rise, Southwest Pacific Ocean. Mar. Ecol. Prog. Ser. 425, 79–90 (2011).
Chatham Rise	Pacific Ocean	-43.817	178.500	exact location	465.0	continental slope (>200-2000m)	1.81E+01	g WM/ m2	raw data	macrobenthos	0.500	NA	multiple corer	Berkenbusch, K., Probert, P. K. & Nodder, S. D. Comparative biomass of sediment benthos across a depth transect, Chatham Rise, Southwest Pacific Ocean. Mar. Ecol. Prog. Ser. 425, 79–90 (2011).
Chatham Rise	Pacific Ocean	-44.000	178.500	exact location	749.0	continental slope (>200-2000m)	2.68E+01	g WM/ m2	raw data	macrobenthos	0.500	NA	multiple corer	Berkenbusch, K., Probert, P. K. & Nodder, S. D. Comparative biomass of sediment benthos across a depth transect, Chatham Rise, Southwest Pacific Ocean. Mar. Ecol. Prog. Ser. 425, 79–90 (2011).
Chatham Rise	Pacific Ocean	-44.333	178.500	exact location	1207.0	continental slope (>200-2000m)	1.57E+01	g WM/ m2	raw data	macrobenthos	0.500	NA	multiple corer	Berkenbusch, K., Probert, P. K. & Nodder, S. D. Comparative biomass of sediment benthos across a depth transect, Chatham Rise, Southwest Pacific Ocean. Mar. Ecol. Prog. Ser. 425, 79–90 (2011).
Gulf of Mexico	Gulf of Mexico	27.003	-88.015	exact location	2742.0	abyssal plain/ continental rise (>2000m)	1.20E-02	g C/ m2	converted data	meiobenthos	0.045	NA	GOMEX box corer	Bernhard, J. M., Sen Gupta, B. K. & Baguley, J. G. Benthic foraminifera living in Gulf of Mexico bathyal and abyssal sediments: Community analysis and comparison to metazoan meiofaunal biomass and density. Deep-Sea Res. II 55, 2617–2626 (2008).	Baguley, J. G., Hyde, L. J. & Montagna, P. A. A semi-automated digital microphotographic approach to measure meiofaunal biomass. Limnol. Oceanogr. Methods 2, 181–190 (2004); Baguley, J. C. Meiofauna community structure and function in the northern Gulf of Mexico deep sea. PhD Thesis, University of Texas at Austin (2004).
Gulf of Mexico	Gulf of Mexico	25.492	-88.270	exact location	3316.0	abyssal plain/ continental rise (>2000m)	7.00E-03	g C/ m2	converted data	meiobenthos	0.045	NA	GOMEX box corer	Bernhard, J. M., Sen Gupta, B. K. & Baguley, J. G. Benthic foraminifera living in Gulf of Mexico bathyal and abyssal sediments: Community analysis and comparison to metazoan meiofaunal biomass and density. Deep-Sea Res. II 55, 2617–2626 (2008).	Baguley, J. G., Hyde, L. J. & Montagna, P. A. A semi-automated digital microphotographic approach to measure meiofaunal biomass. Limnol. Oceanogr. Methods 2, 181–190 (2004); Baguley, J. C. Meiofauna community structure and function in the northern Gulf of Mexico deep sea. PhD Thesis, University of Texas at Austin (2004).
Gulf of Mexico	Gulf of Mexico	25.010	-92.012	exact location	3520.0	abyssal plain/ continental rise (>2000m)	4.50E-03	g C/ m2	converted data	meiobenthos	0.045	NA	GOMEX box corer	Bernhard, J. M., Sen Gupta, B. K. & Baguley, J. G. Benthic foraminifera living in Gulf of Mexico bathyal and abyssal sediments: Community analysis and comparison to metazoan meiofaunal biomass and density. Deep-Sea Res. II 55, 2617–2626 (2008).	Baguley, J. G., Hyde, L. J. & Montagna, P. A. A semi-automated digital microphotographic approach to measure meiofaunal biomass. Limnol. Oceanogr. Methods 2, 181–190 (2004); Baguley, J. C. Meiofauna community structure and function in the northern Gulf of Mexico deep sea. PhD Thesis, University of Texas at Austin (2004).
Gulf of Mexico	Gulf of Mexico	24.242	-85.485	exact location	3410.0	abyssal plain/ continental rise (>2000m)	3.60E-03	g C/ m2	converted data	meiobenthos	0.045	NA	GOMEX box corer	Bernhard, J. M., Sen Gupta, B. K. & Baguley, J. G. Benthic foraminifera living in Gulf of Mexico bathyal and abyssal sediments: Community analysis and comparison to metazoan meiofaunal biomass and density. Deep-Sea Res. II 55, 2617–2626 (2008).	Baguley, J. G., Hyde, L. J. & Montagna, P. A. A semi-automated digital microphotographic approach to measure meiofaunal biomass. Limnol. Oceanogr. Methods 2, 181–190 (2004); Baguley, J. C. Meiofauna community structure and function in the northern Gulf of Mexico deep sea. PhD Thesis, University of Texas at Austin (2004).
Gulf of Mexico	Gulf of Mexico	23.500	-92.003	exact location	3732.0	abyssal plain/ continental rise (>2000m)	4.10E-03	g C/ m2	converted data	meiobenthos	0.045	NA	GOMEX box corer	Bernhard, J. M., Sen Gupta, B. K. & Baguley, J. G. Benthic foraminifera living in Gulf of Mexico bathyal and abyssal sediments: Community analysis and comparison to metazoan meiofaunal biomass and density. Deep-Sea Res. II 55, 2617–2626 (2008).	Baguley, J. G., Hyde, L. J. & Montagna, P. A. A semi-automated digital microphotographic approach to measure meiofaunal biomass. Limnol. Oceanogr. Methods 2, 181–190 (2004); Baguley, J. C. Meiofauna community structure and function in the northern Gulf of Mexico deep sea. PhD Thesis, University of Texas at Austin (2004).
Gulf of Mexico	Gulf of Mexico	28.923	-87.650	exact location	1848.0	continental slope (>200-2000m)	1.13E-01	g C/ m2	converted data	meiobenthos	0.045	NA	GOMEX box corer	Bernhard, J. M., Sen Gupta, B. K. & Baguley, J. G. Benthic foraminifera living in Gulf of Mexico bathyal and abyssal sediments: Community analysis and comparison to metazoan meiofaunal biomass and density. Deep-Sea Res. II 55, 2617–2626 (2008).	Baguley, J. G., Hyde, L. J. & Montagna, P. A. A semi-automated digital microphotographic approach to measure meiofaunal biomass. Limnol. Oceanogr. Methods 2, 181–190 (2004); Baguley, J. C. Meiofauna community structure and function in the northern Gulf of Mexico deep sea. PhD Thesis, University of Texas at Austin (2004).
Gulf of Mexico	Gulf of Mexico	28.255	-86.427	exact location	768.0	continental slope (>200-2000m)	1.57E-01	g C/ m2	converted data	meiobenthos	0.045	NA	GOMEX box corer	Bernhard, J. M., Sen Gupta, B. K. & Baguley, J. G. Benthic foraminifera living in Gulf of Mexico bathyal and abyssal sediments: Community analysis and comparison to metazoan meiofaunal biomass and density. Deep-Sea Res. II 55, 2617–2626 (2008).	Baguley, J. G., Hyde, L. J. & Montagna, P. A. A semi-automated digital microphotographic approach to measure meiofaunal biomass. Limnol. Oceanogr. Methods 2, 181–190 (2004); Baguley, J. C. Meiofauna community structure and function in the northern Gulf of Mexico deep sea. PhD Thesis, University of Texas at Austin (2004).
Gulf of Mexico	Gulf of Mexico	28.222	-89.510	exact location	985.0	continental slope (>200-2000m)	1.07E-01	g C/ m2	converted data	meiobenthos	0.045	NA	GOMEX box corer	Bernhard, J. M., Sen Gupta, B. K. & Baguley, J. G. Benthic foraminifera living in Gulf of Mexico bathyal and abyssal sediments: Community analysis and comparison to metazoan meiofaunal biomass and density. Deep-Sea Res. II 55, 2617–2626 (2008).	Baguley, J. G., Hyde, L. J. & Montagna, P. A. A semi-automated digital microphotographic approach to measure meiofaunal biomass. Limnol. Oceanogr. Methods 2, 181–190 (2004); Baguley, J. C. Meiofauna community structure and function in the northern Gulf of Mexico deep sea. PhD Thesis, University of Texas at Austin (2004).
Gulf of Mexico	Gulf of Mexico	27.797	-91.470	exact location	548.0	continental slope (>200-2000m)	4.84E-02	g C/ m2	converted data	meiobenthos	0.045	NA	GOMEX box corer	Bernhard, J. M., Sen Gupta, B. K. & Baguley, J. G. Benthic foraminifera living in Gulf of Mexico bathyal and abyssal sediments: Community analysis and comparison to metazoan meiofaunal biomass and density. Deep-Sea Res. II 55, 2617–2626 (2008).	Baguley, J. G., Hyde, L. J. & Montagna, P. A. A semi-automated digital microphotographic approach to measure meiofaunal biomass. Limnol. Oceanogr. Methods 2, 181–190 (2004); Baguley, J. C. Meiofauna community structure and function in the northern Gulf of Mexico deep sea. PhD Thesis, University of Texas at Austin (2004).
Gulf of Mexico	Gulf of Mexico	27.728	-89.978	exact location	1076.0	continental slope (>200-2000m)	8.33E-02	g C/ m2	converted data	meiobenthos	0.045	NA	GOMEX box corer	Bernhard, J. M., Sen Gupta, B. K. & Baguley, J. G. Benthic foraminifera living in Gulf of Mexico bathyal and abyssal sediments: Community analysis and comparison to metazoan meiofaunal biomass and density. Deep-Sea Res. II 55, 2617–2626 (2008).	Baguley, J. G., Hyde, L. J. & Montagna, P. A. A semi-automated digital microphotographic approach to measure meiofaunal biomass. Limnol. Oceanogr. Methods 2, 181–190 (2004); Baguley, J. C. Meiofauna community structure and function in the northern Gulf of Mexico deep sea. PhD Thesis, University of Texas at Austin (2004).
Beaufort Sea	Arctic Ocean	71.908	-125.867	exact location	58.0	continental shelf (>50-200m)	2.37E-01	g C/ m2	converted data	meiobenthos	0.063	0.500	USNEL box corer	Bessière, A., Nozais, C., Brugel, S., Demers, S. & Desrosiers, G. Metazoan meiofauna dynamics and pelagic-benthic coupling in the southeastern Beaufort Sea, Arctic Ocean. Polar Biol. 30, 1123–1135 (2007).	Wieser, W. Benthic studies in Buzzard Bay. II. The meiofauna. Limnol. Oceanogr. 5, 121–137 (1960); Feller, R. J. & Warwick, R. M. Energetics, p. 181–196. In Introduction to the Study of Meiofauna. Smithonian Institution Press (1988); Jensen, P. Measuring carbon content in nematodes. Helgoländer Meeresuntersuchungen 38: 83–86 (1984); Warwick, R. M. & Gee, J. Community structure of estuarine meiobe…
Beaufort Sea	Arctic Ocean	71.310	-127.698	exact location	185.0	continental shelf (>50-200m)	9.25E-02	g C/ m2	converted data	meiobenthos	0.063	0.500	USNEL box corer	Bessière, A., Nozais, C., Brugel, S., Demers, S. & Desrosiers, G. Metazoan meiofauna dynamics and pelagic-benthic coupling in the southeastern Beaufort Sea, Arctic Ocean. Polar Biol. 30, 1123–1135 (2007).	Wieser, W. Benthic studies in Buzzard Bay. II. The meiofauna. Limnol. Oceanogr. 5, 121–137 (1960); Feller, R. J. & Warwick, R. M. Energetics, p. 181–196. In Introduction to the Study of Meiofauna. Smithonian Institution Press (1988); Jensen, P. Measuring carbon content in nematodes. Helgoländer Meeresuntersuchungen 38: 83–86 (1984); Warwick, R. M. & Gee, J. Community structure of estuarine meiobe…
Beaufort Sea	Arctic Ocean	70.964	-133.784	exact location	87.0	continental shelf (>50-200m)	1.84E-01	g C/ m2	converted data	meiobenthos	0.063	0.500	USNEL box corer	Bessière, A., Nozais, C., Brugel, S., Demers, S. & Desrosiers, G. Metazoan meiofauna dynamics and pelagic-benthic coupling in the southeastern Beaufort Sea, Arctic Ocean. Polar Biol. 30, 1123–1135 (2007).	Wieser, W. Benthic studies in Buzzard Bay. II. The meiofauna. Limnol. Oceanogr. 5, 121–137 (1960); Feller, R. J. & Warwick, R. M. Energetics, p. 181–196. In Introduction to the Study of Meiofauna. Smithonian Institution Press (1988); Jensen, P. Measuring carbon content in nematodes. Helgoländer Meeresuntersuchungen 38: 83–86 (1984); Warwick, R. M. & Gee, J. Community structure of estuarine meiobe…
Beaufort Sea	Arctic Ocean	70.951	-133.765	exact location	86.0	continental shelf (>50-200m)	1.13E-01	g C/ m2	converted data	meiobenthos	0.063	0.500	USNEL box corer	Bessière, A., Nozais, C., Brugel, S., Demers, S. & Desrosiers, G. Metazoan meiofauna dynamics and pelagic-benthic coupling in the southeastern Beaufort Sea, Arctic Ocean. Polar Biol. 30, 1123–1135 (2007).	Wieser, W. Benthic studies in Buzzard Bay. II. The meiofauna. Limnol. Oceanogr. 5, 121–137 (1960); Feller, R. J. & Warwick, R. M. Energetics, p. 181–196. In Introduction to the Study of Meiofauna. Smithonian Institution Press (1988); Jensen, P. Measuring carbon content in nematodes. Helgoländer Meeresuntersuchungen 38: 83–86 (1984); Warwick, R. M. & Gee, J. Community structure of estuarine meiobe…
Beaufort Sea	Arctic Ocean	70.322	-124.842	exact location	85.0	continental shelf (>50-200m)	4.47E-02	g C/ m2	converted data	meiobenthos	0.063	0.500	USNEL box corer	Bessière, A., Nozais, C., Brugel, S., Demers, S. & Desrosiers, G. Metazoan meiofauna dynamics and pelagic-benthic coupling in the southeastern Beaufort Sea, Arctic Ocean. Polar Biol. 30, 1123–1135 (2007).	Wieser, W. Benthic studies in Buzzard Bay. II. The meiofauna. Limnol. Oceanogr. 5, 121–137 (1960); Feller, R. J. & Warwick, R. M. Energetics, p. 181–196. In Introduction to the Study of Meiofauna. Smithonian Institution Press (1988); Jensen, P. Measuring carbon content in nematodes. Helgoländer Meeresuntersuchungen 38: 83–86 (1984); Warwick, R. M. & Gee, J. Community structure of estuarine meiobe…
Beaufort Sea	Arctic Ocean	69.488	-137.941	exact location	54.0	continental shelf (>50-200m)	2.41E-01	g C/ m2	converted data	meiobenthos	0.063	0.500	USNEL box corer	Bessière, A., Nozais, C., Brugel, S., Demers, S. & Desrosiers, G. Metazoan meiofauna dynamics and pelagic-benthic coupling in the southeastern Beaufort Sea, Arctic Ocean. Polar Biol. 30, 1123–1135 (2007).	Wieser, W. Benthic studies in Buzzard Bay. II. The meiofauna. Limnol. Oceanogr. 5, 121–137 (1960); Feller, R. J. & Warwick, R. M. Energetics, p. 181–196. In Introduction to the Study of Meiofauna. Smithonian Institution Press (1988); Jensen, P. Measuring carbon content in nematodes. Helgoländer Meeresuntersuchungen 38: 83–86 (1984); Warwick, R. M. & Gee, J. Community structure of estuarine meiobe…
Beaufort Sea	Arctic Ocean	71.997	-127.574	exact location	396.0	continental slope (>200-2000m)	4.83E-02	g C/ m2	converted data	meiobenthos	0.063	0.500	USNEL box corer	Bessière, A., Nozais, C., Brugel, S., Demers, S. & Desrosiers, G. Metazoan meiofauna dynamics and pelagic-benthic coupling in the southeastern Beaufort Sea, Arctic Ocean. Polar Biol. 30, 1123–1135 (2007).	Wieser, W. Benthic studies in Buzzard Bay. II. The meiofauna. Limnol. Oceanogr. 5, 121–137 (1960); Feller, R. J. & Warwick, R. M. Energetics, p. 181–196. In Introduction to the Study of Meiofauna. Smithonian Institution Press (1988); Jensen, P. Measuring carbon content in nematodes. Helgoländer Meeresuntersuchungen 38: 83–86 (1984); Warwick, R. M. & Gee, J. Community structure of estuarine meiobe…
Beaufort Sea	Arctic Ocean	71.622	-130.575	exact location	326.0	continental slope (>200-2000m)	3.34E-02	g C/ m2	converted data	meiobenthos	0.063	0.500	USNEL box corer	Bessière, A., Nozais, C., Brugel, S., Demers, S. & Desrosiers, G. Metazoan meiofauna dynamics and pelagic-benthic coupling in the southeastern Beaufort Sea, Arctic Ocean. Polar Biol. 30, 1123–1135 (2007).	Wieser, W. Benthic studies in Buzzard Bay. II. The meiofauna. Limnol. Oceanogr. 5, 121–137 (1960); Feller, R. J. & Warwick, R. M. Energetics, p. 181–196. In Introduction to the Study of Meiofauna. Smithonian Institution Press (1988); Jensen, P. Measuring carbon content in nematodes. Helgoländer Meeresuntersuchungen 38: 83–86 (1984); Warwick, R. M. & Gee, J. Community structure of estuarine meiobe…
Beaufort Sea	Arctic Ocean	71.403	-126.762	exact location	440.0	continental slope (>200-2000m)	2.75E-02	g C/ m2	converted data	meiobenthos	0.063	0.500	USNEL box corer	Bessière, A., Nozais, C., Brugel, S., Demers, S. & Desrosiers, G. Metazoan meiofauna dynamics and pelagic-benthic coupling in the southeastern Beaufort Sea, Arctic Ocean. Polar Biol. 30, 1123–1135 (2007).	Wieser, W. Benthic studies in Buzzard Bay. II. The meiofauna. Limnol. Oceanogr. 5, 121–137 (1960); Feller, R. J. & Warwick, R. M. Energetics, p. 181–196. In Introduction to the Study of Meiofauna. Smithonian Institution Press (1988); Jensen, P. Measuring carbon content in nematodes. Helgoländer Meeresuntersuchungen 38: 83–86 (1984); Warwick, R. M. & Gee, J. Community structure of estuarine meiobe…
Beaufort Sea	Arctic Ocean	71.116	-125.823	exact location	380.0	continental slope (>200-2000m)	4.94E-02	g C/ m2	converted data	meiobenthos	0.063	0.500	USNEL box corer	Bessière, A., Nozais, C., Brugel, S., Demers, S. & Desrosiers, G. Metazoan meiofauna dynamics and pelagic-benthic coupling in the southeastern Beaufort Sea, Arctic Ocean. Polar Biol. 30, 1123–1135 (2007).	Wieser, W. Benthic studies in Buzzard Bay. II. The meiofauna. Limnol. Oceanogr. 5, 121–137 (1960); Feller, R. J. & Warwick, R. M. Energetics, p. 181–196. In Introduction to the Study of Meiofauna. Smithonian Institution Press (1988); Jensen, P. Measuring carbon content in nematodes. Helgoländer Meeresuntersuchungen 38: 83–86 (1984); Warwick, R. M. & Gee, J. Community structure of estuarine meiobe…
Beaufort Sea	Arctic Ocean	70.912	-125.577	exact location	372.0	continental slope (>200-2000m)	2.49E-02	g C/ m2	converted data	meiobenthos	0.063	0.500	USNEL box corer	Bessière, A., Nozais, C., Brugel, S., Demers, S. & Desrosiers, G. Metazoan meiofauna dynamics and pelagic-benthic coupling in the southeastern Beaufort Sea, Arctic Ocean. Polar Biol. 30, 1123–1135 (2007).	Wieser, W. Benthic studies in Buzzard Bay. II. The meiofauna. Limnol. Oceanogr. 5, 121–137 (1960); Feller, R. J. & Warwick, R. M. Energetics, p. 181–196. In Introduction to the Study of Meiofauna. Smithonian Institution Press (1988); Jensen, P. Measuring carbon content in nematodes. Helgoländer Meeresuntersuchungen 38: 83–86 (1984); Warwick, R. M. & Gee, J. Community structure of estuarine meiobe…
Beaufort Sea	Arctic Ocean	70.763	-127.112	exact location	236.0	continental slope (>200-2000m)	6.10E-02	g C/ m2	converted data	meiobenthos	0.063	0.500	USNEL box corer	Bessière, A., Nozais, C., Brugel, S., Demers, S. & Desrosiers, G. Metazoan meiofauna dynamics and pelagic-benthic coupling in the southeastern Beaufort Sea, Arctic Ocean. Polar Biol. 30, 1123–1135 (2007).	Wieser, W. Benthic studies in Buzzard Bay. II. The meiofauna. Limnol. Oceanogr. 5, 121–137 (1960); Feller, R. J. & Warwick, R. M. Energetics, p. 181–196. In Introduction to the Study of Meiofauna. Smithonian Institution Press (1988); Jensen, P. Measuring carbon content in nematodes. Helgoländer Meeresuntersuchungen 38: 83–86 (1984); Warwick, R. M. & Gee, J. Community structure of estuarine meiobe…
Beaufort Sea	Arctic Ocean	70.634	-135.879	exact location	237.0	continental slope (>200-2000m)	2.33E-01	g C/ m2	converted data	meiobenthos	0.063	0.500	USNEL box corer	Bessière, A., Nozais, C., Brugel, S., Demers, S. & Desrosiers, G. Metazoan meiofauna dynamics and pelagic-benthic coupling in the southeastern Beaufort Sea, Arctic Ocean. Polar Biol. 30, 1123–1135 (2007).	Wieser, W. Benthic studies in Buzzard Bay. II. The meiofauna. Limnol. Oceanogr. 5, 121–137 (1960); Feller, R. J. & Warwick, R. M. Energetics, p. 181–196. In Introduction to the Study of Meiofauna. Smithonian Institution Press (1988); Jensen, P. Measuring carbon content in nematodes. Helgoländer Meeresuntersuchungen 38: 83–86 (1984); Warwick, R. M. & Gee, J. Community structure of estuarine meiobe…
Beaufort Sea	Arctic Ocean	70.632	-123.168	exact location	549.0	continental slope (>200-2000m)	6.91E-02	g C/ m2	converted data	meiobenthos	0.063	0.500	USNEL box corer	Bessière, A., Nozais, C., Brugel, S., Demers, S. & Desrosiers, G. Metazoan meiofauna dynamics and pelagic-benthic coupling in the southeastern Beaufort Sea, Arctic Ocean. Polar Biol. 30, 1123–1135 (2007).	Wieser, W. Benthic studies in Buzzard Bay. II. The meiofauna. Limnol. Oceanogr. 5, 121–137 (1960); Feller, R. J. & Warwick, R. M. Energetics, p. 181–196. In Introduction to the Study of Meiofauna. Smithonian Institution Press (1988); Jensen, P. Measuring carbon content in nematodes. Helgoländer Meeresuntersuchungen 38: 83–86 (1984); Warwick, R. M. & Gee, J. Community structure of estuarine meiobe…
Beaufort Sea	Arctic Ocean	70.600	-122.628	exact location	530.0	continental slope (>200-2000m)	3.50E-02	g C/ m2	converted data	meiobenthos	0.063	0.500	USNEL box corer	Bessière, A., Nozais, C., Brugel, S., Demers, S. & Desrosiers, G. Metazoan meiofauna dynamics and pelagic-benthic coupling in the southeastern Beaufort Sea, Arctic Ocean. Polar Biol. 30, 1123–1135 (2007).	Wieser, W. Benthic studies in Buzzard Bay. II. The meiofauna. Limnol. Oceanogr. 5, 121–137 (1960); Feller, R. J. & Warwick, R. M. Energetics, p. 181–196. In Introduction to the Study of Meiofauna. Smithonian Institution Press (1988); Jensen, P. Measuring carbon content in nematodes. Helgoländer Meeresuntersuchungen 38: 83–86 (1984); Warwick, R. M. & Gee, J. Community structure of estuarine meiobe…
Beaufort Sea	Arctic Ocean	70.599	-121.284	exact location	486.0	continental slope (>200-2000m)	5.13E-02	g C/ m2	converted data	meiobenthos	0.063	0.500	USNEL box corer	Bessière, A., Nozais, C., Brugel, S., Demers, S. & Desrosiers, G. Metazoan meiofauna dynamics and pelagic-benthic coupling in the southeastern Beaufort Sea, Arctic Ocean. Polar Biol. 30, 1123–1135 (2007).	Wieser, W. Benthic studies in Buzzard Bay. II. The meiofauna. Limnol. Oceanogr. 5, 121–137 (1960); Feller, R. J. & Warwick, R. M. Energetics, p. 181–196. In Introduction to the Study of Meiofauna. Smithonian Institution Press (1988); Jensen, P. Measuring carbon content in nematodes. Helgoländer Meeresuntersuchungen 38: 83–86 (1984); Warwick, R. M. & Gee, J. Community structure of estuarine meiobe…
Beaufort Sea	Arctic Ocean	70.583	-127.017	exact location	250.0	continental slope (>200-2000m)	8.99E-02	g C/ m2	converted data	meiobenthos	0.063	0.500	USNEL box corer	Bessière, A., Nozais, C., Brugel, S., Demers, S. & Desrosiers, G. Metazoan meiofauna dynamics and pelagic-benthic coupling in the southeastern Beaufort Sea, Arctic Ocean. Polar Biol. 30, 1123–1135 (2007).	Wieser, W. Benthic studies in Buzzard Bay. II. The meiofauna. Limnol. Oceanogr. 5, 121–137 (1960); Feller, R. J. & Warwick, R. M. Energetics, p. 181–196. In Introduction to the Study of Meiofauna. Smithonian Institution Press (1988); Jensen, P. Measuring carbon content in nematodes. Helgoländer Meeresuntersuchungen 38: 83–86 (1984); Warwick, R. M. & Gee, J. Community structure of estuarine meiobe…
Beaufort Sea	Arctic Ocean	70.045	-126.461	exact location	236.0	continental slope (>200-2000m)	9.14E-01	g C/ m2	converted data	meiobenthos	0.063	0.500	USNEL box corer	Bessière, A., Nozais, C., Brugel, S., Demers, S. & Desrosiers, G. Metazoan meiofauna dynamics and pelagic-benthic coupling in the southeastern Beaufort Sea, Arctic Ocean. Polar Biol. 30, 1123–1135 (2007).	Wieser, W. Benthic studies in Buzzard Bay. II. The meiofauna. Limnol. Oceanogr. 5, 121–137 (1960); Feller, R. J. & Warwick, R. M. Energetics, p. 181–196. In Introduction to the Study of Meiofauna. Smithonian Institution Press (1988); Jensen, P. Measuring carbon content in nematodes. Helgoländer Meeresuntersuchungen 38: 83–86 (1984); Warwick, R. M. & Gee, J. Community structure of estuarine meiobe…
Beaufort Sea	Arctic Ocean	70.019	-138.597	exact location	281.0	continental slope (>200-2000m)	2.11E-01	g C/ m2	converted data	meiobenthos	0.063	0.500	USNEL box corer	Bessière, A., Nozais, C., Brugel, S., Demers, S. & Desrosiers, G. Metazoan meiofauna dynamics and pelagic-benthic coupling in the southeastern Beaufort Sea, Arctic Ocean. Polar Biol. 30, 1123–1135 (2007).	Wieser, W. Benthic studies in Buzzard Bay. II. The meiofauna. Limnol. Oceanogr. 5, 121–137 (1960); Feller, R. J. & Warwick, R. M. Energetics, p. 181–196. In Introduction to the Study of Meiofauna. Smithonian Institution Press (1988); Jensen, P. Measuring carbon content in nematodes. Helgoländer Meeresuntersuchungen 38: 83–86 (1984); Warwick, R. M. & Gee, J. Community structure of estuarine meiobe…
Beaufort Sea	Arctic Ocean	69.933	-138.533	exact location	250.0	continental slope (>200-2000m)	1.45E-01	g C/ m2	converted data	meiobenthos	0.063	0.500	USNEL box corer	Bessière, A., Nozais, C., Brugel, S., Demers, S. & Desrosiers, G. Metazoan meiofauna dynamics and pelagic-benthic coupling in the southeastern Beaufort Sea, Arctic Ocean. Polar Biol. 30, 1123–1135 (2007).	Wieser, W. Benthic studies in Buzzard Bay. II. The meiofauna. Limnol. Oceanogr. 5, 121–137 (1960); Feller, R. J. & Warwick, R. M. Energetics, p. 181–196. In Introduction to the Study of Meiofauna. Smithonian Institution Press (1988); Jensen, P. Measuring carbon content in nematodes. Helgoländer Meeresuntersuchungen 38: 83–86 (1984); Warwick, R. M. & Gee, J. Community structure of estuarine meiobe…
Beaufort Sea	Arctic Ocean	70.791	-129.359	exact location	24.0	near-shore (0-50m)	2.21E-01	g C/ m2	converted data	meiobenthos	0.063	0.500	USNEL box corer	Bessière, A., Nozais, C., Brugel, S., Demers, S. & Desrosiers, G. Metazoan meiofauna dynamics and pelagic-benthic coupling in the southeastern Beaufort Sea, Arctic Ocean. Polar Biol. 30, 1123–1135 (2007).	Wieser, W. Benthic studies in Buzzard Bay. II. The meiofauna. Limnol. Oceanogr. 5, 121–137 (1960); Feller, R. J. & Warwick, R. M. Energetics, p. 181–196. In Introduction to the Study of Meiofauna. Smithonian Institution Press (1988); Jensen, P. Measuring carbon content in nematodes. Helgoländer Meeresuntersuchungen 38: 83–86 (1984); Warwick, R. M. & Gee, J. Community structure of estuarine meiobe…
Beaufort Sea	Arctic Ocean	70.586	-127.728	exact location	38.0	near-shore (0-50m)	6.30E-02	g C/ m2	converted data	meiobenthos	0.063	0.500	USNEL box corer	Bessière, A., Nozais, C., Brugel, S., Demers, S. & Desrosiers, G. Metazoan meiofauna dynamics and pelagic-benthic coupling in the southeastern Beaufort Sea, Arctic Ocean. Polar Biol. 30, 1123–1135 (2007).	Wieser, W. Benthic studies in Buzzard Bay. II. The meiofauna. Limnol. Oceanogr. 5, 121–137 (1960); Feller, R. J. & Warwick, R. M. Energetics, p. 181–196. In Introduction to the Study of Meiofauna. Smithonian Institution Press (1988); Jensen, P. Measuring carbon content in nematodes. Helgoländer Meeresuntersuchungen 38: 83–86 (1984); Warwick, R. M. & Gee, J. Community structure of estuarine meiobe…
Beaufort Sea	Arctic Ocean	70.170	-133.535	exact location	42.0	near-shore (0-50m)	1.35E-01	g C/ m2	converted data	meiobenthos	0.063	0.500	USNEL box corer	Bessière, A., Nozais, C., Brugel, S., Demers, S. & Desrosiers, G. Metazoan meiofauna dynamics and pelagic-benthic coupling in the southeastern Beaufort Sea, Arctic Ocean. Polar Biol. 30, 1123–1135 (2007).	Wieser, W. Benthic studies in Buzzard Bay. II. The meiofauna. Limnol. Oceanogr. 5, 121–137 (1960); Feller, R. J. & Warwick, R. M. Energetics, p. 181–196. In Introduction to the Study of Meiofauna. Smithonian Institution Press (1988); Jensen, P. Measuring carbon content in nematodes. Helgoländer Meeresuntersuchungen 38: 83–86 (1984); Warwick, R. M. & Gee, J. Community structure of estuarine meiobe…
Beaufort Sea	Arctic Ocean	70.943	-130.523	exact location	43.0	near-shore (0-50m)	6.81E-01	g C/ m2	converted data	meiobenthos	0.063	0.500	USNEL box corer	Bessière, A., Nozais, C., Brugel, S., Demers, S. & Desrosiers, G. Metazoan meiofauna dynamics and pelagic-benthic coupling in the southeastern Beaufort Sea, Arctic Ocean. Polar Biol. 30, 1123–1135 (2007).	Wieser, W. Benthic studies in Buzzard Bay. II. The meiofauna. Limnol. Oceanogr. 5, 121–137 (1960); Feller, R. J. & Warwick, R. M. Energetics, p. 181–196. In Introduction to the Study of Meiofauna. Smithonian Institution Press (1988); Jensen, P. Measuring carbon content in nematodes. Helgoländer Meeresuntersuchungen 38: 83–86 (1984); Warwick, R. M. & Gee, J. Community structure of estuarine meiobe…
Beaufort Sea	Arctic Ocean	70.180	-133.540	exact location	45.0	near-shore (0-50m)	1.34E-01	g C/ m2	converted data	meiobenthos	0.063	0.500	USNEL box corer	Bessière, A., Nozais, C., Brugel, S., Demers, S. & Desrosiers, G. Metazoan meiofauna dynamics and pelagic-benthic coupling in the southeastern Beaufort Sea, Arctic Ocean. Polar Biol. 30, 1123–1135 (2007).	Wieser, W. Benthic studies in Buzzard Bay. II. The meiofauna. Limnol. Oceanogr. 5, 121–137 (1960); Feller, R. J. & Warwick, R. M. Energetics, p. 181–196. In Introduction to the Study of Meiofauna. Smithonian Institution Press (1988); Jensen, P. Measuring carbon content in nematodes. Helgoländer Meeresuntersuchungen 38: 83–86 (1984); Warwick, R. M. & Gee, J. Community structure of estuarine meiobe…
Beaufort Sea	Arctic Ocean	70.170	-133.535	exact location	45.0	near-shore (0-50m)	2.03E-01	g C/ m2	converted data	meiobenthos	0.063	0.500	USNEL box corer	Bessière, A., Nozais, C., Brugel, S., Demers, S. & Desrosiers, G. Metazoan meiofauna dynamics and pelagic-benthic coupling in the southeastern Beaufort Sea, Arctic Ocean. Polar Biol. 30, 1123–1135 (2007).	Wieser, W. Benthic studies in Buzzard Bay. II. The meiofauna. Limnol. Oceanogr. 5, 121–137 (1960); Feller, R. J. & Warwick, R. M. Energetics, p. 181–196. In Introduction to the Study of Meiofauna. Smithonian Institution Press (1988); Jensen, P. Measuring carbon content in nematodes. Helgoländer Meeresuntersuchungen 38: 83–86 (1984); Warwick, R. M. & Gee, J. Community structure of estuarine meiobe…
Santa Eufemia Gulf, Tyrrhenian Sea	Mediterranean Sea	38.742	16.091	exact location	110.0	continental shelf (>50-200m)	4.68E-01	g C/ m2	converted data	meiobenthos	0.020	1.000	box corer	Bianchelli, S. et al. High meiofaunal and nematodes diversity around mesophotic coral oases in the Mediterranean Sea. PLoS One 8, e66553 (2013).	Andrassy, I. Die Rauminhalts- und Gewichtsbestimmung der Fadenwurmer (Nematoden). Acta Zool. 2, 1–15 (1956); Feller, R. J. & Warwick, R. M. Energetics, p. 181–196. In Introduction to the Study of Meiofauna. Smithonian Institution Press (1988); Wieser, W. Benthic studies in Buzzard Bay. II. The meiofauna. Limnol. Oceanogr. 5, 121–137 (1960).
Santa Eufemia Gulf, Tyrrhenian Sea	Mediterranean Sea	38.741	16.091	exact location	111.0	continental shelf (>50-200m)	6.07E-01	g C/ m2	converted data	meiobenthos	0.020	1.000	box corer	Bianchelli, S. et al. High meiofaunal and nematodes diversity around mesophotic coral oases in the Mediterranean Sea. PLoS One 8, e66553 (2013).	Andrassy, I. Die Rauminhalts- und Gewichtsbestimmung der Fadenwurmer (Nematoden). Acta Zool. 2, 1–15 (1956); Feller, R. J. & Warwick, R. M. Energetics, p. 181–196. In Introduction to the Study of Meiofauna. Smithonian Institution Press (1988); Wieser, W. Benthic studies in Buzzard Bay. II. The meiofauna. Limnol. Oceanogr. 5, 121–137 (1960).
Santa Eufemia Gulf, Tyrrhenian Sea	Mediterranean Sea	38.740	16.091	exact location	115.0	continental shelf (>50-200m)	8.40E-02	g C/ m2	converted data	meiobenthos	0.020	1.000	box corer	Bianchelli, S. et al. High meiofaunal and nematodes diversity around mesophotic coral oases in the Mediterranean Sea. PLoS One 8, e66553 (2013).	Andrassy, I. Die Rauminhalts- und Gewichtsbestimmung der Fadenwurmer (Nematoden). Acta Zool. 2, 1–15 (1956); Feller, R. J. & Warwick, R. M. Energetics, p. 181–196. In Introduction to the Study of Meiofauna. Smithonian Institution Press (1988); Wieser, W. Benthic studies in Buzzard Bay. II. The meiofauna. Limnol. Oceanogr. 5, 121–137 (1960).
Santa Eufemia Gulf, Tyrrhenian Sea	Mediterranean Sea	38.740	16.092	exact location	110.0	continental shelf (>50-200m)	2.42E-01	g C/ m2	converted data	meiobenthos	0.020	1.000	box corer	Bianchelli, S. et al. High meiofaunal and nematodes diversity around mesophotic coral oases in the Mediterranean Sea. PLoS One 8, e66553 (2013).	Andrassy, I. Die Rauminhalts- und Gewichtsbestimmung der Fadenwurmer (Nematoden). Acta Zool. 2, 1–15 (1956); Feller, R. J. & Warwick, R. M. Energetics, p. 181–196. In Introduction to the Study of Meiofauna. Smithonian Institution Press (1988); Wieser, W. Benthic studies in Buzzard Bay. II. The meiofauna. Limnol. Oceanogr. 5, 121–137 (1960).
Santa Eufemia Gulf, Tyrrhenian Sea	Mediterranean Sea	38.740	16.091	exact location	111.0	continental shelf (>50-200m)	9.62E-01	g C/ m2	converted data	meiobenthos	0.020	1.000	box corer	Bianchelli, S. et al. High meiofaunal and nematodes diversity around mesophotic coral oases in the Mediterranean Sea. PLoS One 8, e66553 (2013).	Andrassy, I. Die Rauminhalts- und Gewichtsbestimmung der Fadenwurmer (Nematoden). Acta Zool. 2, 1–15 (1956); Feller, R. J. & Warwick, R. M. Energetics, p. 181–196. In Introduction to the Study of Meiofauna. Smithonian Institution Press (1988); Wieser, W. Benthic studies in Buzzard Bay. II. The meiofauna. Limnol. Oceanogr. 5, 121–137 (1960).
Santa Eufemia Gulf, Tyrrhenian Sea	Mediterranean Sea	38.740	16.090	exact location	113.0	continental shelf (>50-200m)	3.37E-01	g C/ m2	converted data	meiobenthos	0.020	1.000	box corer	Bianchelli, S. et al. High meiofaunal and nematodes diversity around mesophotic coral oases in the Mediterranean Sea. PLoS One 8, e66553 (2013).	Andrassy, I. Die Rauminhalts- und Gewichtsbestimmung der Fadenwurmer (Nematoden). Acta Zool. 2, 1–15 (1956); Feller, R. J. & Warwick, R. M. Energetics, p. 181–196. In Introduction to the Study of Meiofauna. Smithonian Institution Press (1988); Wieser, W. Benthic studies in Buzzard Bay. II. The meiofauna. Limnol. Oceanogr. 5, 121–137 (1960).
Santa Eufemia Gulf, Tyrrhenian Sea	Mediterranean Sea	38.740	16.092	exact location	115.0	continental shelf (>50-200m)	1.32E-01	g C/ m2	converted data	meiobenthos	0.020	1.000	box corer	Bianchelli, S. et al. High meiofaunal and nematodes diversity around mesophotic coral oases in the Mediterranean Sea. PLoS One 8, e66553 (2013).	Andrassy, I. Die Rauminhalts- und Gewichtsbestimmung der Fadenwurmer (Nematoden). Acta Zool. 2, 1–15 (1956); Feller, R. J. & Warwick, R. M. Energetics, p. 181–196. In Introduction to the Study of Meiofauna. Smithonian Institution Press (1988); Wieser, W. Benthic studies in Buzzard Bay. II. The meiofauna. Limnol. Oceanogr. 5, 121–137 (1960).
Santa Eufemia Gulf, Tyrrhenian Sea	Mediterranean Sea	38.740	16.089	exact location	113.0	continental shelf (>50-200m)	2.70E-01	g C/ m2	converted data	meiobenthos	0.020	1.000	box corer	Bianchelli, S. et al. High meiofaunal and nematodes diversity around mesophotic coral oases in the Mediterranean Sea. PLoS One 8, e66553 (2013).	Andrassy, I. Die Rauminhalts- und Gewichtsbestimmung der Fadenwurmer (Nematoden). Acta Zool. 2, 1–15 (1956); Feller, R. J. & Warwick, R. M. Energetics, p. 181–196. In Introduction to the Study of Meiofauna. Smithonian Institution Press (1988); Wieser, W. Benthic studies in Buzzard Bay. II. The meiofauna. Limnol. Oceanogr. 5, 121–137 (1960).
Santa Eufemia Gulf, Tyrrhenian Sea	Mediterranean Sea	38.739	16.093	exact location	114.0	continental shelf (>50-200m)	4.14E-01	g C/ m2	converted data	meiobenthos	0.020	1.000	box corer	Bianchelli, S. et al. High meiofaunal and nematodes diversity around mesophotic coral oases in the Mediterranean Sea. PLoS One 8, e66553 (2013).	Andrassy, I. Die Rauminhalts- und Gewichtsbestimmung der Fadenwurmer (Nematoden). Acta Zool. 2, 1–15 (1956); Feller, R. J. & Warwick, R. M. Energetics, p. 181–196. In Introduction to the Study of Meiofauna. Smithonian Institution Press (1988); Wieser, W. Benthic studies in Buzzard Bay. II. The meiofauna. Limnol. Oceanogr. 5, 121–137 (1960).
Tuscany	Mediterranean Sea	43.018	9.828	exact location	5.0	near-shore (0-50m)	8.30E-03	g C/ m2	converted data	meiobenthos	0.020	1.000	corer	Bianchelli, S., Buschi, E., Danovaro, R. & Pusceddu, A. Biodiversity loss and turnover in alternative states in the Mediterranean Sea: A case study on meiofauna. Sci. Rep. 6, 34544 (2016).	Andrassy, I. Die Rauminhalts- und Gewichtsbestimmung der Fadenwurmer (Nematoden). Acta Zool. 2, 1–15 (1956); Feller, R. J. & Warwick, R. M. Energetics, p. 181–196. In Introduction to the Study of Meiofauna. Smithonian Institution Press (1988); Giere, O. Meiobenthology - the microscopic motile fauna of aquatic sediments, 2nd edn. Springer-Verlag (2009).
Tuscany	Mediterranean Sea	43.018	9.828	exact location	5.0	near-shore (0-50m)	9.20E-03	g C/ m2	converted data	meiobenthos	0.020	1.000	corer	Bianchelli, S., Buschi, E., Danovaro, R. & Pusceddu, A. Biodiversity loss and turnover in alternative states in the Mediterranean Sea: A case study on meiofauna. Sci. Rep. 6, 34544 (2016).	Andrassy, I. Die Rauminhalts- und Gewichtsbestimmung der Fadenwurmer (Nematoden). Acta Zool. 2, 1–15 (1956); Feller, R. J. & Warwick, R. M. Energetics, p. 181–196. In Introduction to the Study of Meiofauna. Smithonian Institution Press (1988); Giere, O. Meiobenthology - the microscopic motile fauna of aquatic sediments, 2nd edn. Springer-Verlag (2009).
Tuscany	Mediterranean Sea	43.006	9.818	exact location	5.0	near-shore (0-50m)	4.99E-02	g C/ m2	converted data	meiobenthos	0.020	1.000	corer	Bianchelli, S., Buschi, E., Danovaro, R. & Pusceddu, A. Biodiversity loss and turnover in alternative states in the Mediterranean Sea: A case study on meiofauna. Sci. Rep. 6, 34544 (2016).	Andrassy, I. Die Rauminhalts- und Gewichtsbestimmung der Fadenwurmer (Nematoden). Acta Zool. 2, 1–15 (1956); Feller, R. J. & Warwick, R. M. Energetics, p. 181–196. In Introduction to the Study of Meiofauna. Smithonian Institution Press (1988); Giere, O. Meiobenthology - the microscopic motile fauna of aquatic sediments, 2nd edn. Springer-Verlag (2009).
Tuscany	Mediterranean Sea	43.006	9.818	exact location	5.0	near-shore (0-50m)	9.60E-02	g C/ m2	converted data	meiobenthos	0.020	1.000	corer	Bianchelli, S., Buschi, E., Danovaro, R. & Pusceddu, A. Biodiversity loss and turnover in alternative states in the Mediterranean Sea: A case study on meiofauna. Sci. Rep. 6, 34544 (2016).	Andrassy, I. Die Rauminhalts- und Gewichtsbestimmung der Fadenwurmer (Nematoden). Acta Zool. 2, 1–15 (1956); Feller, R. J. & Warwick, R. M. Energetics, p. 181–196. In Introduction to the Study of Meiofauna. Smithonian Institution Press (1988); Giere, O. Meiobenthology - the microscopic motile fauna of aquatic sediments, 2nd edn. Springer-Verlag (2009).
Croatia	Mediterranean Sea	42.468	18.411	exact location	5.0	near-shore (0-50m)	9.80E-03	g C/ m2	converted data	meiobenthos	0.020	1.000	corer	Bianchelli, S., Buschi, E., Danovaro, R. & Pusceddu, A. Biodiversity loss and turnover in alternative states in the Mediterranean Sea: A case study on meiofauna. Sci. Rep. 6, 34544 (2016).	Andrassy, I. Die Rauminhalts- und Gewichtsbestimmung der Fadenwurmer (Nematoden). Acta Zool. 2, 1–15 (1956); Feller, R. J. & Warwick, R. M. Energetics, p. 181–196. In Introduction to the Study of Meiofauna. Smithonian Institution Press (1988); Giere, O. Meiobenthology - the microscopic motile fauna of aquatic sediments, 2nd edn. Springer-Verlag (2009).
Croatia	Mediterranean Sea	42.463	18.421	exact location	5.0	near-shore (0-50m)	1.31E-01	g C/ m2	converted data	meiobenthos	0.020	1.000	corer	Bianchelli, S., Buschi, E., Danovaro, R. & Pusceddu, A. Biodiversity loss and turnover in alternative states in the Mediterranean Sea: A case study on meiofauna. Sci. Rep. 6, 34544 (2016).	Andrassy, I. Die Rauminhalts- und Gewichtsbestimmung der Fadenwurmer (Nematoden). Acta Zool. 2, 1–15 (1956); Feller, R. J. & Warwick, R. M. Energetics, p. 181–196. In Introduction to the Study of Meiofauna. Smithonian Institution Press (1988); Giere, O. Meiobenthology - the microscopic motile fauna of aquatic sediments, 2nd edn. Springer-Verlag (2009).
Croatia	Mediterranean Sea	42.460	18.410	exact location	5.0	near-shore (0-50m)	1.20E-01	g C/ m2	converted data	meiobenthos	0.020	1.000	corer	Bianchelli, S., Buschi, E., Danovaro, R. & Pusceddu, A. Biodiversity loss and turnover in alternative states in the Mediterranean Sea: A case study on meiofauna. Sci. Rep. 6, 34544 (2016).	Andrassy, I. Die Rauminhalts- und Gewichtsbestimmung der Fadenwurmer (Nematoden). Acta Zool. 2, 1–15 (1956); Feller, R. J. & Warwick, R. M. Energetics, p. 181–196. In Introduction to the Study of Meiofauna. Smithonian Institution Press (1988); Giere, O. Meiobenthology - the microscopic motile fauna of aquatic sediments, 2nd edn. Springer-Verlag (2009).
Croatia	Mediterranean Sea	42.441	18.432	exact location	5.0	near-shore (0-50m)	7.60E-03	g C/ m2	converted data	meiobenthos	0.020	1.000	corer	Bianchelli, S., Buschi, E., Danovaro, R. & Pusceddu, A. Biodiversity loss and turnover in alternative states in the Mediterranean Sea: A case study on meiofauna. Sci. Rep. 6, 34544 (2016).	Andrassy, I. Die Rauminhalts- und Gewichtsbestimmung der Fadenwurmer (Nematoden). Acta Zool. 2, 1–15 (1956); Feller, R. J. & Warwick, R. M. Energetics, p. 181–196. In Introduction to the Study of Meiofauna. Smithonian Institution Press (1988); Giere, O. Meiobenthology - the microscopic motile fauna of aquatic sediments, 2nd edn. Springer-Verlag (2009).
Montenegro	Mediterranean Sea	42.396	18.559	exact location	5.0	near-shore (0-50m)	5.86E-02	g C/ m2	converted data	meiobenthos	0.020	1.000	corer	Bianchelli, S., Buschi, E., Danovaro, R. & Pusceddu, A. Biodiversity loss and turnover in alternative states in the Mediterranean Sea: A case study on meiofauna. Sci. Rep. 6, 34544 (2016).	Andrassy, I. Die Rauminhalts- und Gewichtsbestimmung der Fadenwurmer (Nematoden). Acta Zool. 2, 1–15 (1956); Feller, R. J. & Warwick, R. M. Energetics, p. 181–196. In Introduction to the Study of Meiofauna. Smithonian Institution Press (1988); Giere, O. Meiobenthology - the microscopic motile fauna of aquatic sediments, 2nd edn. Springer-Verlag (2009).
Montenegro	Mediterranean Sea	42.395	18.561	exact location	5.0	near-shore (0-50m)	6.90E-03	g C/ m2	converted data	meiobenthos	0.020	1.000	corer	Bianchelli, S., Buschi, E., Danovaro, R. & Pusceddu, A. Biodiversity loss and turnover in alternative states in the Mediterranean Sea: A case study on meiofauna. Sci. Rep. 6, 34544 (2016).	Andrassy, I. Die Rauminhalts- und Gewichtsbestimmung der Fadenwurmer (Nematoden). Acta Zool. 2, 1–15 (1956); Feller, R. J. & Warwick, R. M. Energetics, p. 181–196. In Introduction to the Study of Meiofauna. Smithonian Institution Press (1988); Giere, O. Meiobenthology - the microscopic motile fauna of aquatic sediments, 2nd edn. Springer-Verlag (2009).
Montenegro	Mediterranean Sea	42.363	18.633	exact location	5.0	near-shore (0-50m)	5.20E-03	g C/ m2	converted data	meiobenthos	0.020	1.000	corer	Bianchelli, S., Buschi, E., Danovaro, R. & Pusceddu, A. Biodiversity loss and turnover in alternative states in the Mediterranean Sea: A case study on meiofauna. Sci. Rep. 6, 34544 (2016).	Andrassy, I. Die Rauminhalts- und Gewichtsbestimmung der Fadenwurmer (Nematoden). Acta Zool. 2, 1–15 (1956); Feller, R. J. & Warwick, R. M. Energetics, p. 181–196. In Introduction to the Study of Meiofauna. Smithonian Institution Press (1988); Giere, O. Meiobenthology - the microscopic motile fauna of aquatic sediments, 2nd edn. Springer-Verlag (2009).
Montenegro	Mediterranean Sea	42.363	18.633	exact location	5.0	near-shore (0-50m)	6.85E-02	g C/ m2	converted data	meiobenthos	0.020	1.000	corer	Bianchelli, S., Buschi, E., Danovaro, R. & Pusceddu, A. Biodiversity loss and turnover in alternative states in the Mediterranean Sea: A case study on meiofauna. Sci. Rep. 6, 34544 (2016).	Andrassy, I. Die Rauminhalts- und Gewichtsbestimmung der Fadenwurmer (Nematoden). Acta Zool. 2, 1–15 (1956); Feller, R. J. & Warwick, R. M. Energetics, p. 181–196. In Introduction to the Study of Meiofauna. Smithonian Institution Press (1988); Giere, O. Meiobenthology - the microscopic motile fauna of aquatic sediments, 2nd edn. Springer-Verlag (2009).
off Sardinia	Mediterranean Sea	40.971	8.196	exact location	5.0	near-shore (0-50m)	7.20E-03	g C/ m2	converted data	meiobenthos	0.020	1.000	corer	Bianchelli, S., Buschi, E., Danovaro, R. & Pusceddu, A. Biodiversity loss and turnover in alternative states in the Mediterranean Sea: A case study on meiofauna. Sci. Rep. 6, 34544 (2016).	Andrassy, I. Die Rauminhalts- und Gewichtsbestimmung der Fadenwurmer (Nematoden). Acta Zool. 2, 1–15 (1956); Feller, R. J. & Warwick, R. M. Energetics, p. 181–196. In Introduction to the Study of Meiofauna. Smithonian Institution Press (1988); Giere, O. Meiobenthology - the microscopic motile fauna of aquatic sediments, 2nd edn. Springer-Verlag (2009).
off Sardinia	Mediterranean Sea	40.971	8.196	exact location	5.0	near-shore (0-50m)	2.26E-01	g C/ m2	converted data	meiobenthos	0.020	1.000	corer	Bianchelli, S., Buschi, E., Danovaro, R. & Pusceddu, A. Biodiversity loss and turnover in alternative states in the Mediterranean Sea: A case study on meiofauna. Sci. Rep. 6, 34544 (2016).	Andrassy, I. Die Rauminhalts- und Gewichtsbestimmung der Fadenwurmer (Nematoden). Acta Zool. 2, 1–15 (1956); Feller, R. J. & Warwick, R. M. Energetics, p. 181–196. In Introduction to the Study of Meiofauna. Smithonian Institution Press (1988); Giere, O. Meiobenthology - the microscopic motile fauna of aquatic sediments, 2nd edn. Springer-Verlag (2009).
off Sardinia	Mediterranean Sea	40.939	8.176	exact location	5.0	near-shore (0-50m)	3.60E-03	g C/ m2	converted data	meiobenthos	0.020	1.000	corer	Bianchelli, S., Buschi, E., Danovaro, R. & Pusceddu, A. Biodiversity loss and turnover in alternative states in the Mediterranean Sea: A case study on meiofauna. Sci. Rep. 6, 34544 (2016).	Andrassy, I. Die Rauminhalts- und Gewichtsbestimmung der Fadenwurmer (Nematoden). Acta Zool. 2, 1–15 (1956); Feller, R. J. & Warwick, R. M. Energetics, p. 181–196. In Introduction to the Study of Meiofauna. Smithonian Institution Press (1988); Giere, O. Meiobenthology - the microscopic motile fauna of aquatic sediments, 2nd edn. Springer-Verlag (2009).
off Sardinia	Mediterranean Sea	40.939	8.176	exact location	5.0	near-shore (0-50m)	4.49E-02	g C/ m2	converted data	meiobenthos	0.020	1.000	corer	Bianchelli, S., Buschi, E., Danovaro, R. & Pusceddu, A. Biodiversity loss and turnover in alternative states in the Mediterranean Sea: A case study on meiofauna. Sci. Rep. 6, 34544 (2016).	Andrassy, I. Die Rauminhalts- und Gewichtsbestimmung der Fadenwurmer (Nematoden). Acta Zool. 2, 1–15 (1956); Feller, R. J. & Warwick, R. M. Energetics, p. 181–196. In Introduction to the Study of Meiofauna. Smithonian Institution Press (1988); Giere, O. Meiobenthology - the microscopic motile fauna of aquatic sediments, 2nd edn. Springer-Verlag (2009).
Minorca	Mediterranean Sea	40.061	4.003	exact location	5.0	near-shore (0-50m)	3.17E-02	g C/ m2	converted data	meiobenthos	0.020	1.000	corer	Bianchelli, S., Buschi, E., Danovaro, R. & Pusceddu, A. Biodiversity loss and turnover in alternative states in the Mediterranean Sea: A case study on meiofauna. Sci. Rep. 6, 34544 (2016).	Andrassy, I. Die Rauminhalts- und Gewichtsbestimmung der Fadenwurmer (Nematoden). Acta Zool. 2, 1–15 (1956); Feller, R. J. & Warwick, R. M. Energetics, p. 181–196. In Introduction to the Study of Meiofauna. Smithonian Institution Press (1988); Giere, O. Meiobenthology - the microscopic motile fauna of aquatic sediments, 2nd edn. Springer-Verlag (2009).
Minorca	Mediterranean Sea	40.061	4.003	exact location	5.0	near-shore (0-50m)	4.36E-02	g C/ m2	converted data	meiobenthos	0.020	1.000	corer	Bianchelli, S., Buschi, E., Danovaro, R. & Pusceddu, A. Biodiversity loss and turnover in alternative states in the Mediterranean Sea: A case study on meiofauna. Sci. Rep. 6, 34544 (2016).	Andrassy, I. Die Rauminhalts- und Gewichtsbestimmung der Fadenwurmer (Nematoden). Acta Zool. 2, 1–15 (1956); Feller, R. J. & Warwick, R. M. Energetics, p. 181–196. In Introduction to the Study of Meiofauna. Smithonian Institution Press (1988); Giere, O. Meiobenthology - the microscopic motile fauna of aquatic sediments, 2nd edn. Springer-Verlag (2009).
Minorca	Mediterranean Sea	40.060	3.993	exact location	5.0	near-shore (0-50m)	4.50E-03	g C/ m2	converted data	meiobenthos	0.020	1.000	corer	Bianchelli, S., Buschi, E., Danovaro, R. & Pusceddu, A. Biodiversity loss and turnover in alternative states in the Mediterranean Sea: A case study on meiofauna. Sci. Rep. 6, 34544 (2016).	Andrassy, I. Die Rauminhalts- und Gewichtsbestimmung der Fadenwurmer (Nematoden). Acta Zool. 2, 1–15 (1956); Feller, R. J. & Warwick, R. M. Energetics, p. 181–196. In Introduction to the Study of Meiofauna. Smithonian Institution Press (1988); Giere, O. Meiobenthology - the microscopic motile fauna of aquatic sediments, 2nd edn. Springer-Verlag (2009).
Minorca	Mediterranean Sea	40.060	3.993	exact location	5.0	near-shore (0-50m)	1.17E-02	g C/ m2	converted data	meiobenthos	0.020	1.000	corer	Bianchelli, S., Buschi, E., Danovaro, R. & Pusceddu, A. Biodiversity loss and turnover in alternative states in the Mediterranean Sea: A case study on meiofauna. Sci. Rep. 6, 34544 (2016).	Andrassy, I. Die Rauminhalts- und Gewichtsbestimmung der Fadenwurmer (Nematoden). Acta Zool. 2, 1–15 (1956); Feller, R. J. & Warwick, R. M. Energetics, p. 181–196. In Introduction to the Study of Meiofauna. Smithonian Institution Press (1988); Giere, O. Meiobenthology - the microscopic motile fauna of aquatic sediments, 2nd edn. Springer-Verlag (2009).
Sicily	Mediterranean Sea	38.704	13.194	exact location	5.0	near-shore (0-50m)	2.20E-03	g C/ m2	converted data	meiobenthos	0.020	1.000	corer	Bianchelli, S., Buschi, E., Danovaro, R. & Pusceddu, A. Biodiversity loss and turnover in alternative states in the Mediterranean Sea: A case study on meiofauna. Sci. Rep. 6, 34544 (2016).	Andrassy, I. Die Rauminhalts- und Gewichtsbestimmung der Fadenwurmer (Nematoden). Acta Zool. 2, 1–15 (1956); Feller, R. J. & Warwick, R. M. Energetics, p. 181–196. In Introduction to the Study of Meiofauna. Smithonian Institution Press (1988); Giere, O. Meiobenthology - the microscopic motile fauna of aquatic sediments, 2nd edn. Springer-Verlag (2009).
Sicily	Mediterranean Sea	38.704	13.194	exact location	5.0	near-shore (0-50m)	3.50E-02	g C/ m2	converted data	meiobenthos	0.020	1.000	corer	Bianchelli, S., Buschi, E., Danovaro, R. & Pusceddu, A. Biodiversity loss and turnover in alternative states in the Mediterranean Sea: A case study on meiofauna. Sci. Rep. 6, 34544 (2016).	Andrassy, I. Die Rauminhalts- und Gewichtsbestimmung der Fadenwurmer (Nematoden). Acta Zool. 2, 1–15 (1956); Feller, R. J. & Warwick, R. M. Energetics, p. 181–196. In Introduction to the Study of Meiofauna. Smithonian Institution Press (1988); Giere, O. Meiobenthology - the microscopic motile fauna of aquatic sediments, 2nd edn. Springer-Verlag (2009).
Sicily	Mediterranean Sea	38.699	13.187	exact location	5.0	near-shore (0-50m)	2.80E-03	g C/ m2	converted data	meiobenthos	0.020	1.000	corer	Bianchelli, S., Buschi, E., Danovaro, R. & Pusceddu, A. Biodiversity loss and turnover in alternative states in the Mediterranean Sea: A case study on meiofauna. Sci. Rep. 6, 34544 (2016).	Andrassy, I. Die Rauminhalts- und Gewichtsbestimmung der Fadenwurmer (Nematoden). Acta Zool. 2, 1–15 (1956); Feller, R. J. & Warwick, R. M. Energetics, p. 181–196. In Introduction to the Study of Meiofauna. Smithonian Institution Press (1988); Giere, O. Meiobenthology - the microscopic motile fauna of aquatic sediments, 2nd edn. Springer-Verlag (2009).
Sicily	Mediterranean Sea	38.699	13.187	exact location	5.0	near-shore (0-50m)	3.60E-02	g C/ m2	converted data	meiobenthos	0.020	1.000	corer	Bianchelli, S., Buschi, E., Danovaro, R. & Pusceddu, A. Biodiversity loss and turnover in alternative states in the Mediterranean Sea: A case study on meiofauna. Sci. Rep. 6, 34544 (2016).	Andrassy, I. Die Rauminhalts- und Gewichtsbestimmung der Fadenwurmer (Nematoden). Acta Zool. 2, 1–15 (1956); Feller, R. J. & Warwick, R. M. Energetics, p. 181–196. In Introduction to the Study of Meiofauna. Smithonian Institution Press (1988); Giere, O. Meiobenthology - the microscopic motile fauna of aquatic sediments, 2nd edn. Springer-Verlag (2009).
Portuguese margin	Atlantic Ocean	40.167	-11.000	exact location	4902.0	abyssal plain/ continental rise (>2000m)	1.69E-01	g C/ m2	converted data	meiobenthos	0.020	0.100	multiple corer	Bianchelli, S., Gambi, C., Zeppilli, D. & Danovaro, R. Metazoan meiofauna in deep-sea canyons and adjacent open slopes: A large-scale comparison with focus on the rare taxa. Deep-Sea Res. I 57, 420–433 (2010).	Andrassy, I. Die Rauminhalts- und Gewichtsbestimmung der Fadenwurmer (Nematoden). Acta Zool. 2, 1–15 (1956); Feller, R. J. & Warwick, R. M. Energetics, p. 181–196. In Introduction to the Study of Meiofauna. Smithonian Institution Press (1988); Wieser, W. Benthic studies in Buzzard Bay. II. The meiofauna. Limnol. Oceanogr. 5, 121–137 (1960).
Portuguese margin	Atlantic Ocean	40.167	-10.000	exact location	3475.0	abyssal plain/ continental rise (>2000m)	3.47E-01	g C/ m2	converted data	meiobenthos	0.020	0.100	multiple corer	Bianchelli, S., Gambi, C., Zeppilli, D. & Danovaro, R. Metazoan meiofauna in deep-sea canyons and adjacent open slopes: A large-scale comparison with focus on the rare taxa. Deep-Sea Res. I 57, 420–433 (2010).	Andrassy, I. Die Rauminhalts- und Gewichtsbestimmung der Fadenwurmer (Nematoden). Acta Zool. 2, 1–15 (1956); Feller, R. J. & Warwick, R. M. Energetics, p. 181–196. In Introduction to the Study of Meiofauna. Smithonian Institution Press (1988); Wieser, W. Benthic studies in Buzzard Bay. II. The meiofauna. Limnol. Oceanogr. 5, 121–137 (1960).
Portuguese margin	Atlantic Ocean	40.167	-10.167	exact location	3981.0	abyssal plain/ continental rise (>2000m)	7.70E-02	g C/ m2	converted data	meiobenthos	0.020	0.100	multiple corer	Bianchelli, S., Gambi, C., Zeppilli, D. & Danovaro, R. Metazoan meiofauna in deep-sea canyons and adjacent open slopes: A large-scale comparison with focus on the rare taxa. Deep-Sea Res. I 57, 420–433 (2010).	Andrassy, I. Die Rauminhalts- und Gewichtsbestimmung der Fadenwurmer (Nematoden). Acta Zool. 2, 1–15 (1956); Feller, R. J. & Warwick, R. M. Energetics, p. 181–196. In Introduction to the Study of Meiofauna. Smithonian Institution Press (1988); Wieser, W. Benthic studies in Buzzard Bay. II. The meiofauna. Limnol. Oceanogr. 5, 121–137 (1960).
Nazare Canyon	Atlantic Ocean	39.593	-10.333	exact location	4363.0	abyssal plain/ continental rise (>2000m)	4.37E-02	g C/ m2	converted data	meiobenthos	0.020	0.100	multiple corer	Bianchelli, S., Gambi, C., Zeppilli, D. & Danovaro, R. Metazoan meiofauna in deep-sea canyons and adjacent open slopes: A large-scale comparison with focus on the rare taxa. Deep-Sea Res. I 57, 420–433 (2010).	Andrassy, I. Die Rauminhalts- und Gewichtsbestimmung der Fadenwurmer (Nematoden). Acta Zool. 2, 1–15 (1956); Feller, R. J. & Warwick, R. M. Energetics, p. 181–196. In Introduction to the Study of Meiofauna. Smithonian Institution Press (1988); Wieser, W. Benthic studies in Buzzard Bay. II. The meiofauna. Limnol. Oceanogr. 5, 121–137 (1960).
Nazare Canyon	Atlantic Ocean	39.504	-9.843	exact location	3231.0	abyssal plain/ continental rise (>2000m)	6.49E-02	g C/ m2	converted data	meiobenthos	0.020	0.100	multiple corer	Bianchelli, S., Gambi, C., Zeppilli, D. & Danovaro, R. Metazoan meiofauna in deep-sea canyons and adjacent open slopes: A large-scale comparison with focus on the rare taxa. Deep-Sea Res. I 57, 420–433 (2010).	Andrassy, I. Die Rauminhalts- und Gewichtsbestimmung der Fadenwurmer (Nematoden). Acta Zool. 2, 1–15 (1956); Feller, R. J. & Warwick, R. M. Energetics, p. 181–196. In Introduction to the Study of Meiofauna. Smithonian Institution Press (1988); Wieser, W. Benthic studies in Buzzard Bay. II. The meiofauna. Limnol. Oceanogr. 5, 121–137 (1960).
Cascais Canyon	Atlantic Ocean	38.417	-10.083	exact location	4689.0	abyssal plain/ continental rise (>2000m)	2.18E-02	g C/ m2	converted data	meiobenthos	0.020	0.100	multiple corer	Bianchelli, S., Gambi, C., Zeppilli, D. & Danovaro, R. Metazoan meiofauna in deep-sea canyons and adjacent open slopes: A large-scale comparison with focus on the rare taxa. Deep-Sea Res. I 57, 420–433 (2010).	Andrassy, I. Die Rauminhalts- und Gewichtsbestimmung der Fadenwurmer (Nematoden). Acta Zool. 2, 1–15 (1956); Feller, R. J. & Warwick, R. M. Energetics, p. 181–196. In Introduction to the Study of Meiofauna. Smithonian Institution Press (1988); Wieser, W. Benthic studies in Buzzard Bay. II. The meiofauna. Limnol. Oceanogr. 5, 121–137 (1960).
Cascais Canyon	Atlantic Ocean	38.363	-9.507	exact location	2100.0	abyssal plain/ continental rise (>2000m)	5.26E-02	g C/ m2	converted data	meiobenthos	0.020	0.100	multiple corer	Bianchelli, S., Gambi, C., Zeppilli, D. & Danovaro, R. Metazoan meiofauna in deep-sea canyons and adjacent open slopes: A large-scale comparison with focus on the rare taxa. Deep-Sea Res. I 57, 420–433 (2010).	Andrassy, I. Die Rauminhalts- und Gewichtsbestimmung der Fadenwurmer (Nematoden). Acta Zool. 2, 1–15 (1956); Feller, R. J. & Warwick, R. M. Energetics, p. 181–196. In Introduction to the Study of Meiofauna. Smithonian Institution Press (1988); Wieser, W. Benthic studies in Buzzard Bay. II. The meiofauna. Limnol. Oceanogr. 5, 121–137 (1960).
Cascais Canyon	Atlantic Ocean	38.333	-9.859	exact location	3914.0	abyssal plain/ continental rise (>2000m)	1.21E-01	g C/ m2	converted data	meiobenthos	0.020	0.100	multiple corer	Bianchelli, S., Gambi, C., Zeppilli, D. & Danovaro, R. Metazoan meiofauna in deep-sea canyons and adjacent open slopes: A large-scale comparison with focus on the rare taxa. Deep-Sea Res. I 57, 420–433 (2010).	Andrassy, I. Die Rauminhalts- und Gewichtsbestimmung der Fadenwurmer (Nematoden). Acta Zool. 2, 1–15 (1956); Feller, R. J. & Warwick, R. M. Energetics, p. 181–196. In Introduction to the Study of Meiofauna. Smithonian Institution Press (1988); Wieser, W. Benthic studies in Buzzard Bay. II. The meiofauna. Limnol. Oceanogr. 5, 121–137 (1960).
Cascais Canyon	Atlantic Ocean	38.312	-9.703	exact location	2975.0	abyssal plain/ continental rise (>2000m)	1.24E-01	g C/ m2	converted data	meiobenthos	0.020	0.100	multiple corer	Bianchelli, S., Gambi, C., Zeppilli, D. & Danovaro, R. Metazoan meiofauna in deep-sea canyons and adjacent open slopes: A large-scale comparison with focus on the rare taxa. Deep-Sea Res. I 57, 420–433 (2010).	Andrassy, I. Die Rauminhalts- und Gewichtsbestimmung der Fadenwurmer (Nematoden). Acta Zool. 2, 1–15 (1956); Feller, R. J. & Warwick, R. M. Energetics, p. 181–196. In Introduction to the Study of Meiofauna. Smithonian Institution Press (1988); Wieser, W. Benthic studies in Buzzard Bay. II. The meiofauna. Limnol. Oceanogr. 5, 121–137 (1960).
Portuguese margin	Atlantic Ocean	37.834	-10.500	exact location	3958.0	abyssal plain/ continental rise (>2000m)	1.17E-01	g C/ m2	converted data	meiobenthos	0.020	0.100	multiple corer	Bianchelli, S., Gambi, C., Zeppilli, D. & Danovaro, R. Metazoan meiofauna in deep-sea canyons and adjacent open slopes: A large-scale comparison with focus on the rare taxa. Deep-Sea Res. I 57, 420–433 (2010).	Andrassy, I. Die Rauminhalts- und Gewichtsbestimmung der Fadenwurmer (Nematoden). Acta Zool. 2, 1–15 (1956); Feller, R. J. & Warwick, R. M. Energetics, p. 181–196. In Introduction to the Study of Meiofauna. Smithonian Institution Press (1988); Wieser, W. Benthic studies in Buzzard Bay. II. The meiofauna. Limnol. Oceanogr. 5, 121–137 (1960).
Portuguese margin	Atlantic Ocean	37.834	-11.000	exact location	4987.0	abyssal plain/ continental rise (>2000m)	1.66E-01	g C/ m2	converted data	meiobenthos	0.020	0.100	multiple corer	Bianchelli, S., Gambi, C., Zeppilli, D. & Danovaro, R. Metazoan meiofauna in deep-sea canyons and adjacent open slopes: A large-scale comparison with focus on the rare taxa. Deep-Sea Res. I 57, 420–433 (2010).	Andrassy, I. Die Rauminhalts- und Gewichtsbestimmung der Fadenwurmer (Nematoden). Acta Zool. 2, 1–15 (1956); Feller, R. J. & Warwick, R. M. Energetics, p. 181–196. In Introduction to the Study of Meiofauna. Smithonian Institution Press (1988); Wieser, W. Benthic studies in Buzzard Bay. II. The meiofauna. Limnol. Oceanogr. 5, 121–137 (1960).
Portuguese margin	Atlantic Ocean	37.833	-9.750	exact location	2130.0	abyssal plain/ continental rise (>2000m)	2.36E-01	g C/ m2	converted data	meiobenthos	0.020	0.100	multiple corer	Bianchelli, S., Gambi, C., Zeppilli, D. & Danovaro, R. Metazoan meiofauna in deep-sea canyons and adjacent open slopes: A large-scale comparison with focus on the rare taxa. Deep-Sea Res. I 57, 420–433 (2010).	Andrassy, I. Die Rauminhalts- und Gewichtsbestimmung der Fadenwurmer (Nematoden). Acta Zool. 2, 1–15 (1956); Feller, R. J. & Warwick, R. M. Energetics, p. 181–196. In Introduction to the Study of Meiofauna. Smithonian Institution Press (1988); Wieser, W. Benthic studies in Buzzard Bay. II. The meiofauna. Limnol. Oceanogr. 5, 121–137 (1960).
Portuguese margin	Atlantic Ocean	37.833	-10.083	exact location	2908.0	abyssal plain/ continental rise (>2000m)	2.14E-01	g C/ m2	converted data	meiobenthos	0.020	0.100	multiple corer	Bianchelli, S., Gambi, C., Zeppilli, D. & Danovaro, R. Metazoan meiofauna in deep-sea canyons and adjacent open slopes: A large-scale comparison with focus on the rare taxa. Deep-Sea Res. I 57, 420–433 (2010).	Andrassy, I. Die Rauminhalts- und Gewichtsbestimmung der Fadenwurmer (Nematoden). Acta Zool. 2, 1–15 (1956); Feller, R. J. & Warwick, R. M. Energetics, p. 181–196. In Introduction to the Study of Meiofauna. Smithonian Institution Press (1988); Wieser, W. Benthic studies in Buzzard Bay. II. The meiofauna. Limnol. Oceanogr. 5, 121–137 (1960).
Sete Canyon	Mediterranean Sea	42.080	4.682	exact location	2342.0	abyssal plain/ continental rise (>2000m)	1.91E-02	g C/ m2	converted data	meiobenthos	0.020	0.100	multiple corer	Bianchelli, S., Gambi, C., Zeppilli, D. & Danovaro, R. Metazoan meiofauna in deep-sea canyons and adjacent open slopes: A large-scale comparison with focus on the rare taxa. Deep-Sea Res. I 57, 420–433 (2010).	Andrassy, I. Die Rauminhalts- und Gewichtsbestimmung der Fadenwurmer (Nematoden). Acta Zool. 2, 1–15 (1956); Feller, R. J. & Warwick, R. M. Energetics, p. 181–196. In Introduction to the Study of Meiofauna. Smithonian Institution Press (1988); Wieser, W. Benthic studies in Buzzard Bay. II. The meiofauna. Limnol. Oceanogr. 5, 121–137 (1960).
Adriatic Sea	Mediterranean Sea	41.355	17.099	exact location	196.0	continental shelf (>50-200m)	3.73E-02	g C/ m2	converted data	meiobenthos	0.020	0.100	NIOZ-type box corer	Bianchelli, S., Gambi, C., Zeppilli, D. & Danovaro, R. Metazoan meiofauna in deep-sea canyons and adjacent open slopes: A large-scale comparison with focus on the rare taxa. Deep-Sea Res. I 57, 420–433 (2010).	Andrassy, I. Die Rauminhalts- und Gewichtsbestimmung der Fadenwurmer (Nematoden). Acta Zool. 2, 1–15 (1956); Feller, R. J. & Warwick, R. M. Energetics, p. 181–196. In Introduction to the Study of Meiofauna. Smithonian Institution Press (1988); Wieser, W. Benthic studies in Buzzard Bay. II. The meiofauna. Limnol. Oceanogr. 5, 121–137 (1960).
Portuguese margin	Atlantic Ocean	40.167	-9.933	exact location	1463.0	continental slope (>200-2000m)	1.88E-01	g C/ m2	converted data	meiobenthos	0.020	0.100	multiple corer	Bianchelli, S., Gambi, C., Zeppilli, D. & Danovaro, R. Metazoan meiofauna in deep-sea canyons and adjacent open slopes: A large-scale comparison with focus on the rare taxa. Deep-Sea Res. I 57, 420–433 (2010).	Andrassy, I. Die Rauminhalts- und Gewichtsbestimmung der Fadenwurmer (Nematoden). Acta Zool. 2, 1–15 (1956); Feller, R. J. & Warwick, R. M. Energetics, p. 181–196. In Introduction to the Study of Meiofauna. Smithonian Institution Press (1988); Wieser, W. Benthic studies in Buzzard Bay. II. The meiofauna. Limnol. Oceanogr. 5, 121–137 (1960).
Portuguese margin	Atlantic Ocean	40.167	-9.667	exact location	416.0	continental slope (>200-2000m)	6.29E-01	g C/ m2	converted data	meiobenthos	0.020	0.100	multiple corer	Bianchelli, S., Gambi, C., Zeppilli, D. & Danovaro, R. Metazoan meiofauna in deep-sea canyons and adjacent open slopes: A large-scale comparison with focus on the rare taxa. Deep-Sea Res. I 57, 420–433 (2010).	Andrassy, I. Die Rauminhalts- und Gewichtsbestimmung der Fadenwurmer (Nematoden). Acta Zool. 2, 1–15 (1956); Feller, R. J. & Warwick, R. M. Energetics, p. 181–196. In Introduction to the Study of Meiofauna. Smithonian Institution Press (1988); Wieser, W. Benthic studies in Buzzard Bay. II. The meiofauna. Limnol. Oceanogr. 5, 121–137 (1960).
Portuguese margin	Atlantic Ocean	40.167	-9.833	exact location	959.0	continental slope (>200-2000m)	1.30E-01	g C/ m2	converted data	meiobenthos	0.020	0.100	multiple corer	Bianchelli, S., Gambi, C., Zeppilli, D. & Danovaro, R. Metazoan meiofauna in deep-sea canyons and adjacent open slopes: A large-scale comparison with focus on the rare taxa. Deep-Sea Res. I 57, 420–433 (2010).	Andrassy, I. Die Rauminhalts- und Gewichtsbestimmung der Fadenwurmer (Nematoden). Acta Zool. 2, 1–15 (1956); Feller, R. J. & Warwick, R. M. Energetics, p. 181–196. In Introduction to the Study of Meiofauna. Smithonian Institution Press (1988); Wieser, W. Benthic studies in Buzzard Bay. II. The meiofauna. Limnol. Oceanogr. 5, 121–137 (1960).
Nazare Canyon	Atlantic Ocean	39.614	-9.190	exact location	485.0	continental slope (>200-2000m)	2.69E-01	g C/ m2	converted data	meiobenthos	0.020	0.100	multiple corer	Bianchelli, S., Gambi, C., Zeppilli, D. & Danovaro, R. Metazoan meiofauna in deep-sea canyons and adjacent open slopes: A large-scale comparison with focus on the rare taxa. Deep-Sea Res. I 57, 420–433 (2010).	Andrassy, I. Die Rauminhalts- und Gewichtsbestimmung der Fadenwurmer (Nematoden). Acta Zool. 2, 1–15 (1956); Feller, R. J. & Warwick, R. M. Energetics, p. 181–196. In Introduction to the Study of Meiofauna. Smithonian Institution Press (1988); Wieser, W. Benthic studies in Buzzard Bay. II. The meiofauna. Limnol. Oceanogr. 5, 121–137 (1960).
Nazare Canyon	Atlantic Ocean	39.597	-9.404	exact location	897.0	continental slope (>200-2000m)	2.51E-01	g C/ m2	converted data	meiobenthos	0.020	0.100	multiple corer	Bianchelli, S., Gambi, C., Zeppilli, D. & Danovaro, R. Metazoan meiofauna in deep-sea canyons and adjacent open slopes: A large-scale comparison with focus on the rare taxa. Deep-Sea Res. I 57, 420–433 (2010).	Andrassy, I. Die Rauminhalts- und Gewichtsbestimmung der Fadenwurmer (Nematoden). Acta Zool. 2, 1–15 (1956); Feller, R. J. & Warwick, R. M. Energetics, p. 181–196. In Introduction to the Study of Meiofauna. Smithonian Institution Press (1988); Wieser, W. Benthic studies in Buzzard Bay. II. The meiofauna. Limnol. Oceanogr. 5, 121–137 (1960).
Cascais Canyon	Atlantic Ocean	38.494	-9.479	exact location	445.0	continental slope (>200-2000m)	1.32E-01	g C/ m2	converted data	meiobenthos	0.020	0.100	multiple corer	Bianchelli, S., Gambi, C., Zeppilli, D. & Danovaro, R. Metazoan meiofauna in deep-sea canyons and adjacent open slopes: A large-scale comparison with focus on the rare taxa. Deep-Sea Res. I 57, 420–433 (2010).	Andrassy, I. Die Rauminhalts- und Gewichtsbestimmung der Fadenwurmer (Nematoden). Acta Zool. 2, 1–15 (1956); Feller, R. J. & Warwick, R. M. Energetics, p. 181–196. In Introduction to the Study of Meiofauna. Smithonian Institution Press (1988); Wieser, W. Benthic studies in Buzzard Bay. II. The meiofauna. Limnol. Oceanogr. 5, 121–137 (1960).
Cascais Canyon	Atlantic Ocean	38.465	-9.475	exact location	1021.0	continental slope (>200-2000m)	1.56E-01	g C/ m2	converted data	meiobenthos	0.020	0.100	multiple corer	Bianchelli, S., Gambi, C., Zeppilli, D. & Danovaro, R. Metazoan meiofauna in deep-sea canyons and adjacent open slopes: A large-scale comparison with focus on the rare taxa. Deep-Sea Res. I 57, 420–433 (2010).	Andrassy, I. Die Rauminhalts- und Gewichtsbestimmung der Fadenwurmer (Nematoden). Acta Zool. 2, 1–15 (1956); Feller, R. J. & Warwick, R. M. Energetics, p. 181–196. In Introduction to the Study of Meiofauna. Smithonian Institution Press (1988); Wieser, W. Benthic studies in Buzzard Bay. II. The meiofauna. Limnol. Oceanogr. 5, 121–137 (1960).
Portuguese margin	Atlantic Ocean	37.833	-9.475	exact location	1002.0	continental slope (>200-2000m)	3.72E-01	g C/ m2	converted data	meiobenthos	0.020	0.100	multiple corer	Bianchelli, S., Gambi, C., Zeppilli, D. & Danovaro, R. Metazoan meiofauna in deep-sea canyons and adjacent open slopes: A large-scale comparison with focus on the rare taxa. Deep-Sea Res. I 57, 420–433 (2010).	Andrassy, I. Die Rauminhalts- und Gewichtsbestimmung der Fadenwurmer (Nematoden). Acta Zool. 2, 1–15 (1956); Feller, R. J. & Warwick, R. M. Energetics, p. 181–196. In Introduction to the Study of Meiofauna. Smithonian Institution Press (1988); Wieser, W. Benthic studies in Buzzard Bay. II. The meiofauna. Limnol. Oceanogr. 5, 121–137 (1960).
Lacaze-Duthiers Canyon	Mediterranean Sea	42.574	3.401	exact location	434.0	continental slope (>200-2000m)	3.49E-01	g C/ m2	converted data	meiobenthos	0.020	0.100	multiple corer	Bianchelli, S., Gambi, C., Zeppilli, D. & Danovaro, R. Metazoan meiofauna in deep-sea canyons and adjacent open slopes: A large-scale comparison with focus on the rare taxa. Deep-Sea Res. I 57, 420–433 (2010).	Andrassy, I. Die Rauminhalts- und Gewichtsbestimmung der Fadenwurmer (Nematoden). Acta Zool. 2, 1–15 (1956); Feller, R. J. & Warwick, R. M. Energetics, p. 181–196. In Introduction to the Study of Meiofauna. Smithonian Institution Press (1988); Wieser, W. Benthic studies in Buzzard Bay. II. The meiofauna. Limnol. Oceanogr. 5, 121–137 (1960).
Catalan margin	Mediterranean Sea	42.569	3.653	exact location	334.0	continental slope (>200-2000m)	2.31E-01	g C/ m2	converted data	meiobenthos	0.020	0.100	multiple corer	Bianchelli, S., Gambi, C., Zeppilli, D. & Danovaro, R. Metazoan meiofauna in deep-sea canyons and adjacent open slopes: A large-scale comparison with focus on the rare taxa. Deep-Sea Res. I 57, 420–433 (2010).	Andrassy, I. Die Rauminhalts- und Gewichtsbestimmung der Fadenwurmer (Nematoden). Acta Zool. 2, 1–15 (1956); Feller, R. J. & Warwick, R. M. Energetics, p. 181–196. In Introduction to the Study of Meiofauna. Smithonian Institution Press (1988); Wieser, W. Benthic studies in Buzzard Bay. II. The meiofauna. Limnol. Oceanogr. 5, 121–137 (1960).
Lacaze-Duthiers Canyon	Mediterranean Sea	42.443	3.531	exact location	990.0	continental slope (>200-2000m)	3.00E-01	g C/ m2	converted data	meiobenthos	0.020	0.100	multiple corer	Bianchelli, S., Gambi, C., Zeppilli, D. & Danovaro, R. Metazoan meiofauna in deep-sea canyons and adjacent open slopes: A large-scale comparison with focus on the rare taxa. Deep-Sea Res. I 57, 420–433 (2010).	Andrassy, I. Die Rauminhalts- und Gewichtsbestimmung der Fadenwurmer (Nematoden). Acta Zool. 2, 1–15 (1956); Feller, R. J. & Warwick, R. M. Energetics, p. 181–196. In Introduction to the Study of Meiofauna. Smithonian Institution Press (1988); Wieser, W. Benthic studies in Buzzard Bay. II. The meiofauna. Limnol. Oceanogr. 5, 121–137 (1960).
Catalan margin	Mediterranean Sea	42.442	3.855	exact location	1022.0	continental slope (>200-2000m)	2.23E-02	g C/ m2	converted data	meiobenthos	0.020	0.100	multiple corer	Bianchelli, S., Gambi, C., Zeppilli, D. & Danovaro, R. Metazoan meiofauna in deep-sea canyons and adjacent open slopes: A large-scale comparison with focus on the rare taxa. Deep-Sea Res. I 57, 420–433 (2010).	Andrassy, I. Die Rauminhalts- und Gewichtsbestimmung der Fadenwurmer (Nematoden). Acta Zool. 2, 1–15 (1956); Feller, R. J. & Warwick, R. M. Energetics, p. 181–196. In Introduction to the Study of Meiofauna. Smithonian Institution Press (1988); Wieser, W. Benthic studies in Buzzard Bay. II. The meiofauna. Limnol. Oceanogr. 5, 121–137 (1960).
Lacaze-Duthiers Canyon	Mediterranean Sea	42.366	3.824	exact location	1497.0	continental slope (>200-2000m)	4.84E-02	g C/ m2	converted data	meiobenthos	0.020	0.100	multiple corer	Bianchelli, S., Gambi, C., Zeppilli, D. & Danovaro, R. Metazoan meiofauna in deep-sea canyons and adjacent open slopes: A large-scale comparison with focus on the rare taxa. Deep-Sea Res. I 57, 420–433 (2010).	Andrassy, I. Die Rauminhalts- und Gewichtsbestimmung der Fadenwurmer (Nematoden). Acta Zool. 2, 1–15 (1956); Feller, R. J. & Warwick, R. M. Energetics, p. 181–196. In Introduction to the Study of Meiofauna. Smithonian Institution Press (1988); Wieser, W. Benthic studies in Buzzard Bay. II. The meiofauna. Limnol. Oceanogr. 5, 121–137 (1960).
Cap de Creus Canyon	Mediterranean Sea	42.310	3.610	exact location	960.0	continental slope (>200-2000m)	5.58E-02	g C/ m2	converted data	meiobenthos	0.020	0.100	multiple corer	Bianchelli, S., Gambi, C., Zeppilli, D. & Danovaro, R. Metazoan meiofauna in deep-sea canyons and adjacent open slopes: A large-scale comparison with focus on the rare taxa. Deep-Sea Res. I 57, 420–433 (2010).	Andrassy, I. Die Rauminhalts- und Gewichtsbestimmung der Fadenwurmer (Nematoden). Acta Zool. 2, 1–15 (1956); Feller, R. J. & Warwick, R. M. Energetics, p. 181–196. In Introduction to the Study of Meiofauna. Smithonian Institution Press (1988); Wieser, W. Benthic studies in Buzzard Bay. II. The meiofauna. Limnol. Oceanogr. 5, 121–137 (1960).
Cap de Creus Canyon	Mediterranean Sea	42.215	4.257	exact location	1874.0	continental slope (>200-2000m)	1.61E-02	g C/ m2	converted data	meiobenthos	0.020	0.100	multiple corer	Bianchelli, S., Gambi, C., Zeppilli, D. & Danovaro, R. Metazoan meiofauna in deep-sea canyons and adjacent open slopes: A large-scale comparison with focus on the rare taxa. Deep-Sea Res. I 57, 420–433 (2010).	Andrassy, I. Die Rauminhalts- und Gewichtsbestimmung der Fadenwurmer (Nematoden). Acta Zool. 2, 1–15 (1956); Feller, R. J. & Warwick, R. M. Energetics, p. 181–196. In Introduction to the Study of Meiofauna. Smithonian Institution Press (1988); Wieser, W. Benthic studies in Buzzard Bay. II. The meiofauna. Limnol. Oceanogr. 5, 121–137 (1960).
Cap de Creus Canyon	Mediterranean Sea	42.211	3.820	exact location	1434.0	continental slope (>200-2000m)	3.52E-02	g C/ m2	converted data	meiobenthos	0.020	0.100	multiple corer	Bianchelli, S., Gambi, C., Zeppilli, D. & Danovaro, R. Metazoan meiofauna in deep-sea canyons and adjacent open slopes: A large-scale comparison with focus on the rare taxa. Deep-Sea Res. I 57, 420–433 (2010).	Andrassy, I. Die Rauminhalts- und Gewichtsbestimmung der Fadenwurmer (Nematoden). Acta Zool. 2, 1–15 (1956); Feller, R. J. & Warwick, R. M. Energetics, p. 181–196. In Introduction to the Study of Meiofauna. Smithonian Institution Press (1988); Wieser, W. Benthic studies in Buzzard Bay. II. The meiofauna. Limnol. Oceanogr. 5, 121–137 (1960).
Catalan margin	Mediterranean Sea	42.148	3.584	exact location	398.0	continental slope (>200-2000m)	9.96E-02	g C/ m2	converted data	meiobenthos	0.020	0.100	multiple corer	Bianchelli, S., Gambi, C., Zeppilli, D. & Danovaro, R. Metazoan meiofauna in deep-sea canyons and adjacent open slopes: A large-scale comparison with focus on the rare taxa. Deep-Sea Res. I 57, 420–433 (2010).	Andrassy, I. Die Rauminhalts- und Gewichtsbestimmung der Fadenwurmer (Nematoden). Acta Zool. 2, 1–15 (1956); Feller, R. J. & Warwick, R. M. Energetics, p. 181–196. In Introduction to the Study of Meiofauna. Smithonian Institution Press (1988); Wieser, W. Benthic studies in Buzzard Bay. II. The meiofauna. Limnol. Oceanogr. 5, 121–137 (1960).
Catalan margin	Mediterranean Sea	42.129	3.777	exact location	985.0	continental slope (>200-2000m)	4.07E-02	g C/ m2	converted data	meiobenthos	0.020	0.100	multiple corer	Bianchelli, S., Gambi, C., Zeppilli, D. & Danovaro, R. Metazoan meiofauna in deep-sea canyons and adjacent open slopes: A large-scale comparison with focus on the rare taxa. Deep-Sea Res. I 57, 420–433 (2010).	Andrassy, I. Die Rauminhalts- und Gewichtsbestimmung der Fadenwurmer (Nematoden). Acta Zool. 2, 1–15 (1956); Feller, R. J. & Warwick, R. M. Energetics, p. 181–196. In Introduction to the Study of Meiofauna. Smithonian Institution Press (1988); Wieser, W. Benthic studies in Buzzard Bay. II. The meiofauna. Limnol. Oceanogr. 5, 121–137 (1960).
Catalan margin	Mediterranean Sea	42.118	4.046	exact location	1887.0	continental slope (>200-2000m)	4.48E-02	g C/ m2	converted data	meiobenthos	0.020	0.100	multiple corer	Bianchelli, S., Gambi, C., Zeppilli, D. & Danovaro, R. Metazoan meiofauna in deep-sea canyons and adjacent open slopes: A large-scale comparison with focus on the rare taxa. Deep-Sea Res. I 57, 420–433 (2010).	Andrassy, I. Die Rauminhalts- und Gewichtsbestimmung der Fadenwurmer (Nematoden). Acta Zool. 2, 1–15 (1956); Feller, R. J. & Warwick, R. M. Energetics, p. 181–196. In Introduction to the Study of Meiofauna. Smithonian Institution Press (1988); Wieser, W. Benthic studies in Buzzard Bay. II. The meiofauna. Limnol. Oceanogr. 5, 121–137 (1960).
Adriatic Sea	Mediterranean Sea	41.368	17.112	exact location	370.0	continental slope (>200-2000m)	5.83E-02	g C/ m2	converted data	meiobenthos	0.020	0.100	NIOZ-type box corer	Bianchelli, S., Gambi, C., Zeppilli, D. & Danovaro, R. Metazoan meiofauna in deep-sea canyons and adjacent open slopes: A large-scale comparison with focus on the rare taxa. Deep-Sea Res. I 57, 420–433 (2010).	Andrassy, I. Die Rauminhalts- und Gewichtsbestimmung der Fadenwurmer (Nematoden). Acta Zool. 2, 1–15 (1956); Feller, R. J. & Warwick, R. M. Energetics, p. 181–196. In Introduction to the Study of Meiofauna. Smithonian Institution Press (1988); Wieser, W. Benthic studies in Buzzard Bay. II. The meiofauna. Limnol. Oceanogr. 5, 121–137 (1960).
Adriatic Sea	Mediterranean Sea	41.362	17.129	exact location	446.0	continental slope (>200-2000m)	5.48E-02	g C/ m2	converted data	meiobenthos	0.020	0.100	NIOZ-type box corer	Bianchelli, S., Gambi, C., Zeppilli, D. & Danovaro, R. Metazoan meiofauna in deep-sea canyons and adjacent open slopes: A large-scale comparison with focus on the rare taxa. Deep-Sea Res. I 57, 420–433 (2010).	Andrassy, I. Die Rauminhalts- und Gewichtsbestimmung der Fadenwurmer (Nematoden). Acta Zool. 2, 1–15 (1956); Feller, R. J. & Warwick, R. M. Energetics, p. 181–196. In Introduction to the Study of Meiofauna. Smithonian Institution Press (1988); Wieser, W. Benthic studies in Buzzard Bay. II. The meiofauna. Limnol. Oceanogr. 5, 121–137 (1960).
Adriatic Sea	Mediterranean Sea	41.344	17.184	exact location	590.0	continental slope (>200-2000m)	3.03E-02	g C/ m2	converted data	meiobenthos	0.020	0.100	NIOZ-type box corer	Bianchelli, S., Gambi, C., Zeppilli, D. & Danovaro, R. Metazoan meiofauna in deep-sea canyons and adjacent open slopes: A large-scale comparison with focus on the rare taxa. Deep-Sea Res. I 57, 420–433 (2010).	Andrassy, I. Die Rauminhalts- und Gewichtsbestimmung der Fadenwurmer (Nematoden). Acta Zool. 2, 1–15 (1956); Feller, R. J. & Warwick, R. M. Energetics, p. 181–196. In Introduction to the Study of Meiofauna. Smithonian Institution Press (1988); Wieser, W. Benthic studies in Buzzard Bay. II. The meiofauna. Limnol. Oceanogr. 5, 121–137 (1960).
Adriatic Sea	Mediterranean Sea	41.335	17.172	exact location	406.0	continental slope (>200-2000m)	3.64E-02	g C/ m2	converted data	meiobenthos	0.020	0.100	NIOZ-type box corer	Bianchelli, S., Gambi, C., Zeppilli, D. & Danovaro, R. Metazoan meiofauna in deep-sea canyons and adjacent open slopes: A large-scale comparison with focus on the rare taxa. Deep-Sea Res. I 57, 420–433 (2010).	Andrassy, I. Die Rauminhalts- und Gewichtsbestimmung der Fadenwurmer (Nematoden). Acta Zool. 2, 1–15 (1956); Feller, R. J. & Warwick, R. M. Energetics, p. 181–196. In Introduction to the Study of Meiofauna. Smithonian Institution Press (1988); Wieser, W. Benthic studies in Buzzard Bay. II. The meiofauna. Limnol. Oceanogr. 5, 121–137 (1960).
Adriatic Sea	Mediterranean Sea	41.325	17.163	exact location	435.0	continental slope (>200-2000m)	1.85E-02	g C/ m2	converted data	meiobenthos	0.020	0.100	NIOZ-type box corer	Bianchelli, S., Gambi, C., Zeppilli, D. & Danovaro, R. Metazoan meiofauna in deep-sea canyons and adjacent open slopes: A large-scale comparison with focus on the rare taxa. Deep-Sea Res. I 57, 420–433 (2010).	Andrassy, I. Die Rauminhalts- und Gewichtsbestimmung der Fadenwurmer (Nematoden). Acta Zool. 2, 1–15 (1956); Feller, R. J. & Warwick, R. M. Energetics, p. 181–196. In Introduction to the Study of Meiofauna. Smithonian Institution Press (1988); Wieser, W. Benthic studies in Buzzard Bay. II. The meiofauna. Limnol. Oceanogr. 5, 121–137 (1960).
Adriatic Sea	Mediterranean Sea	41.318	17.086	exact location	341.0	continental slope (>200-2000m)	5.00E-03	g C/ m2	converted data	meiobenthos	0.020	0.100	NIOZ-type box corer	Bianchelli, S., Gambi, C., Zeppilli, D. & Danovaro, R. Metazoan meiofauna in deep-sea canyons and adjacent open slopes: A large-scale comparison with focus on the rare taxa. Deep-Sea Res. I 57, 420–433 (2010).	Andrassy, I. Die Rauminhalts- und Gewichtsbestimmung der Fadenwurmer (Nematoden). Acta Zool. 2, 1–15 (1956); Feller, R. J. & Warwick, R. M. Energetics, p. 181–196. In Introduction to the Study of Meiofauna. Smithonian Institution Press (1988); Wieser, W. Benthic studies in Buzzard Bay. II. The meiofauna. Limnol. Oceanogr. 5, 121–137 (1960).
Adriatic Sea	Mediterranean Sea	41.314	17.244	exact location	618.0	continental slope (>200-2000m)	3.72E-02	g C/ m2	converted data	meiobenthos	0.020	0.100	NIOZ-type box corer	Bianchelli, S., Gambi, C., Zeppilli, D. & Danovaro, R. Metazoan meiofauna in deep-sea canyons and adjacent open slopes: A large-scale comparison with focus on the rare taxa. Deep-Sea Res. I 57, 420–433 (2010).	Andrassy, I. Die Rauminhalts- und Gewichtsbestimmung der Fadenwurmer (Nematoden). Acta Zool. 2, 1–15 (1956); Feller, R. J. & Warwick, R. M. Energetics, p. 181–196. In Introduction to the Study of Meiofauna. Smithonian Institution Press (1988); Wieser, W. Benthic studies in Buzzard Bay. II. The meiofauna. Limnol. Oceanogr. 5, 121–137 (1960).
Adriatic Sea	Mediterranean Sea	41.307	17.260	exact location	721.0	continental slope (>200-2000m)	3.82E-02	g C/ m2	converted data	meiobenthos	0.020	0.100	NIOZ-type box corer	Bianchelli, S., Gambi, C., Zeppilli, D. & Danovaro, R. Metazoan meiofauna in deep-sea canyons and adjacent open slopes: A large-scale comparison with focus on the rare taxa. Deep-Sea Res. I 57, 420–433 (2010).	Andrassy, I. Die Rauminhalts- und Gewichtsbestimmung der Fadenwurmer (Nematoden). Acta Zool. 2, 1–15 (1956); Feller, R. J. & Warwick, R. M. Energetics, p. 181–196. In Introduction to the Study of Meiofauna. Smithonian Institution Press (1988); Wieser, W. Benthic studies in Buzzard Bay. II. The meiofauna. Limnol. Oceanogr. 5, 121–137 (1960).
Adriatic Sea	Mediterranean Sea	41.303	17.209	exact location	593.0	continental slope (>200-2000m)	7.30E-03	g C/ m2	converted data	meiobenthos	0.020	0.100	NIOZ-type box corer	Bianchelli, S., Gambi, C., Zeppilli, D. & Danovaro, R. Metazoan meiofauna in deep-sea canyons and adjacent open slopes: A large-scale comparison with focus on the rare taxa. Deep-Sea Res. I 57, 420–433 (2010).	Andrassy, I. Die Rauminhalts- und Gewichtsbestimmung der Fadenwurmer (Nematoden). Acta Zool. 2, 1–15 (1956); Feller, R. J. & Warwick, R. M. Energetics, p. 181–196. In Introduction to the Study of Meiofauna. Smithonian Institution Press (1988); Wieser, W. Benthic studies in Buzzard Bay. II. The meiofauna. Limnol. Oceanogr. 5, 121–137 (1960).
Adriatic Sea	Mediterranean Sea	41.228	17.586	exact location	908.0	continental slope (>200-2000m)	7.30E-03	g C/ m2	converted data	meiobenthos	0.020	0.100	NIOZ-type box corer	Bianchelli, S., Gambi, C., Zeppilli, D. & Danovaro, R. Metazoan meiofauna in deep-sea canyons and adjacent open slopes: A large-scale comparison with focus on the rare taxa. Deep-Sea Res. I 57, 420–433 (2010).	Andrassy, I. Die Rauminhalts- und Gewichtsbestimmung der Fadenwurmer (Nematoden). Acta Zool. 2, 1–15 (1956); Feller, R. J. & Warwick, R. M. Energetics, p. 181–196. In Introduction to the Study of Meiofauna. Smithonian Institution Press (1988); Wieser, W. Benthic studies in Buzzard Bay. II. The meiofauna. Limnol. Oceanogr. 5, 121–137 (1960).
Porcupine Abyssal Plain Station (PAP)	Atlantic Ocean	48.925	-17.002	exact location	4845.0	abyssal plain/ continental rise (>2000m)	1.77E-01	g WM/ m2	raw data	megabenthos	NA	NA	semi-balloon otter trawl	Billett, D. S. M., Bett, B. J., Reid, W. D. K., Boorman, B. & Priede, I. G. Long-term change in the abyssal NE Atlantic: The ‘Amperima Event’ revisited. Deep-Sea Res. II 57, 1406–1417 (2010); Billett, D. S. M. et al. Long-term change in the megabenthos of the Porcupine Abyssal Plain (NE Atlantic). Prog. Oceanogr. 50, 325–348 (2001).
Porcupine Abyssal Plain Station (PAP)	Atlantic Ocean	48.910	-16.790	exact location	4839.0	abyssal plain/ continental rise (>2000m)	4.72E-01	g WM/ m2	raw data	megabenthos	NA	NA	semi-balloon otter trawl	Billett, D. S. M., Bett, B. J., Reid, W. D. K., Boorman, B. & Priede, I. G. Long-term change in the abyssal NE Atlantic: The ‘Amperima Event’ revisited. Deep-Sea Res. II 57, 1406–1417 (2010); Billett, D. S. M. et al. Long-term change in the megabenthos of the Porcupine Abyssal Plain (NE Atlantic). Prog. Oceanogr. 50, 325–348 (2001).
Porcupine Abyssal Plain Station (PAP)	Atlantic Ocean	48.895	-16.613	exact location	4843.0	abyssal plain/ continental rise (>2000m)	2.35E-01	g WM/ m2	raw data	megabenthos	NA	NA	semi-balloon otter trawl	Billett, D. S. M., Bett, B. J., Reid, W. D. K., Boorman, B. & Priede, I. G. Long-term change in the abyssal NE Atlantic: The ‘Amperima Event’ revisited. Deep-Sea Res. II 57, 1406–1417 (2010); Billett, D. S. M. et al. Long-term change in the megabenthos of the Porcupine Abyssal Plain (NE Atlantic). Prog. Oceanogr. 50, 325–348 (2001).
Porcupine Abyssal Plain Station (PAP)	Atlantic Ocean	48.878	-16.642	exact location	4843.0	abyssal plain/ continental rise (>2000m)	2.78E-01	g WM/ m2	raw data	megabenthos	NA	NA	semi-balloon otter trawl	Billett, D. S. M., Bett, B. J., Reid, W. D. K., Boorman, B. & Priede, I. G. Long-term change in the abyssal NE Atlantic: The ‘Amperima Event’ revisited. Deep-Sea Res. II 57, 1406–1417 (2010); Billett, D. S. M. et al. Long-term change in the megabenthos of the Porcupine Abyssal Plain (NE Atlantic). Prog. Oceanogr. 50, 325–348 (2001).
Porcupine Abyssal Plain Station (PAP)	Atlantic Ocean	48.858	-16.687	exact location	4834.0	abyssal plain/ continental rise (>2000m)	2.82E-01	g WM/ m2	raw data	megabenthos	NA	NA	semi-balloon otter trawl	Billett, D. S. M., Bett, B. J., Reid, W. D. K., Boorman, B. & Priede, I. G. Long-term change in the abyssal NE Atlantic: The ‘Amperima Event’ revisited. Deep-Sea Res. II 57, 1406–1417 (2010); Billett, D. S. M. et al. Long-term change in the megabenthos of the Porcupine Abyssal Plain (NE Atlantic). Prog. Oceanogr. 50, 325–348 (2001).
Porcupine Abyssal Plain Station (PAP)	Atlantic Ocean	48.855	-16.505	exact location	4842.0	abyssal plain/ continental rise (>2000m)	2.01E-01	g WM/ m2	raw data	megabenthos	NA	NA	semi-balloon otter trawl	Billett, D. S. M., Bett, B. J., Reid, W. D. K., Boorman, B. & Priede, I. G. Long-term change in the abyssal NE Atlantic: The ‘Amperima Event’ revisited. Deep-Sea Res. II 57, 1406–1417 (2010); Billett, D. S. M. et al. Long-term change in the megabenthos of the Porcupine Abyssal Plain (NE Atlantic). Prog. Oceanogr. 50, 325–348 (2001).
Porcupine Abyssal Plain Station (PAP)	Atlantic Ocean	48.788	-16.498	exact location	4843.0	abyssal plain/ continental rise (>2000m)	1.65E-01	g WM/ m2	raw data	megabenthos	NA	NA	semi-balloon otter trawl	Billett, D. S. M., Bett, B. J., Reid, W. D. K., Boorman, B. & Priede, I. G. Long-term change in the abyssal NE Atlantic: The ‘Amperima Event’ revisited. Deep-Sea Res. II 57, 1406–1417 (2010); Billett, D. S. M. et al. Long-term change in the megabenthos of the Porcupine Abyssal Plain (NE Atlantic). Prog. Oceanogr. 50, 325–348 (2001).
Porcupine Abyssal Plain Station (PAP)	Atlantic Ocean	48.782	-16.412	exact location	4853.0	abyssal plain/ continental rise (>2000m)	1.64E-01	g WM/ m2	raw data	megabenthos	NA	NA	semi-balloon otter trawl	Billett, D. S. M., Bett, B. J., Reid, W. D. K., Boorman, B. & Priede, I. G. Long-term change in the abyssal NE Atlantic: The ‘Amperima Event’ revisited. Deep-Sea Res. II 57, 1406–1417 (2010); Billett, D. S. M. et al. Long-term change in the megabenthos of the Porcupine Abyssal Plain (NE Atlantic). Prog. Oceanogr. 50, 325–348 (2001).
Porcupine Abyssal Plain Station (PAP)	Atlantic Ocean	48.758	-16.537	exact location	4839.0	abyssal plain/ continental rise (>2000m)	2.33E-01	g WM/ m2	raw data	megabenthos	NA	NA	semi-balloon otter trawl	Billett, D. S. M., Bett, B. J., Reid, W. D. K., Boorman, B. & Priede, I. G. Long-term change in the abyssal NE Atlantic: The ‘Amperima Event’ revisited. Deep-Sea Res. II 57, 1406–1417 (2010); Billett, D. S. M. et al. Long-term change in the megabenthos of the Porcupine Abyssal Plain (NE Atlantic). Prog. Oceanogr. 50, 325–348 (2001).
Piraquê-Acu-Mirim Estuary	Atlantic Ocean	-19.950	-40.150	exact location		NA	7.57E+00	g AFDM/ m2	converted data	macrobenthos	1.000	NA	plastic core	Bissoli, L. B. & Bernardino, A. F. Benthic macrofaunal structure and secondary production in tropical estuaries on the eastern marine ecoregion of Brazil. PeerJ 6, e4441 (2018).	Brey, T. Population dynamics in benthic invertebrates. A virtual handbook. vo1.2. http://www.thomas-brey.de/science/virtualhandbook/ (2001); Brey, T., Müller-Wiegmann, C., Zittier, Z. M. C. & Hagen, W. Body composition in aquatic organisms - A global data bank of relationships between mass, elemental composition and energy content. J. Sea Res. 64, 334–340 (2010).
Vitória Bay Estuary	Atlantic Ocean	-20.267	-40.333	exact location		NA	5.20E-01	g AFDM/ m2	converted data	macrobenthos	1.000	NA	plastic core	Bissoli, L. B. & Bernardino, A. F. Benthic macrofaunal structure and secondary production in tropical estuaries on the eastern marine ecoregion of Brazil. PeerJ 6, e4441 (2018).	Brey, T. Population dynamics in benthic invertebrates. A virtual handbook. vo1.2. http://www.thomas-brey.de/science/virtualhandbook/ (2001); Brey, T., Müller-Wiegmann, C., Zittier, Z. M. C. & Hagen, W. Body composition in aquatic organisms - A global data bank of relationships between mass, elemental composition and energy content. J. Sea Res. 64, 334–340 (2010).
Benevente Estuary	Atlantic Ocean	-20.800	-40.650	exact location		NA	3.71E-02	g AFDM/ m2	converted data	macrobenthos	1.000	NA	plastic core	Bissoli, L. B. & Bernardino, A. F. Benthic macrofaunal structure and secondary production in tropical estuaries on the eastern marine ecoregion of Brazil. PeerJ 6, e4441 (2018).	Brey, T. Population dynamics in benthic invertebrates. A virtual handbook. vo1.2. http://www.thomas-brey.de/science/virtualhandbook/ (2001); Brey, T., Müller-Wiegmann, C., Zittier, Z. M. C. & Hagen, W. Body composition in aquatic organisms - A global data bank of relationships between mass, elemental composition and energy content. J. Sea Res. 64, 334–340 (2010).
Chukchi Sea	Arctic Ocean	70.419	-148.650	exact location	1.0	near-shore (0-50m)	5.90E-01	g WM/ m2	raw data	macrobenthos	0.500	1.000	air lift, Fager corer	Blanchard, A. L. & Feder, H. Macrobenthic data from Nearshore Prudhoe Bay. (2013). Version 1.0. UCAR/NCAR - Earth Observing Laboratory. doi:10.5065/D6M043F3. Accessed: May 10, 2019; Feder, H. M. et al. The Arctic Coastal Environment of Alaska Volume III. The nearshore marine environment in Prudhoe Bay, Alaska. IMS Report R76-7, (1976).
Chukchi Sea	Arctic Ocean	70.419	-148.650	exact location	1.0	near-shore (0-50m)	7.63E-01	g WM/ m2	raw data	macrobenthos	0.500	1.000	air lift, Fager corer	Blanchard, A. L. & Feder, H. Macrobenthic data from Nearshore Prudhoe Bay. (2013). Version 1.0. UCAR/NCAR - Earth Observing Laboratory. doi:10.5065/D6M043F3. Accessed: May 10, 2019; Feder, H. M. et al. The Arctic Coastal Environment of Alaska Volume III. The nearshore marine environment in Prudhoe Bay, Alaska. IMS Report R76-7, (1976).
Chukchi Sea	Arctic Ocean	70.405	-148.557	exact location	1.0	near-shore (0-50m)	4.88E-01	g WM/ m2	raw data	macrobenthos	0.500	1.000	air lift, Fager corer	Blanchard, A. L. & Feder, H. Macrobenthic data from Nearshore Prudhoe Bay. (2013). Version 1.0. UCAR/NCAR - Earth Observing Laboratory. doi:10.5065/D6M043F3. Accessed: May 10, 2019; Feder, H. M. et al. The Arctic Coastal Environment of Alaska Volume III. The nearshore marine environment in Prudhoe Bay, Alaska. IMS Report R76-7, (1976).
Chukchi Sea	Arctic Ocean	70.405	-148.557	exact location	1.0	near-shore (0-50m)	3.64E+00	g WM/ m2	raw data	macrobenthos	0.500	1.000	air lift, Fager corer	Blanchard, A. L. & Feder, H. Macrobenthic data from Nearshore Prudhoe Bay. (2013). Version 1.0. UCAR/NCAR - Earth Observing Laboratory. doi:10.5065/D6M043F3. Accessed: May 10, 2019; Feder, H. M. et al. The Arctic Coastal Environment of Alaska Volume III. The nearshore marine environment in Prudhoe Bay, Alaska. IMS Report R76-7, (1976).
Chukchi Sea	Arctic Ocean	70.397	-148.549	exact location	1.0	near-shore (0-50m)	1.68E+00	g WM/ m2	raw data	macrobenthos	0.500	1.000	air lift, Fager corer	Blanchard, A. L. & Feder, H. Macrobenthic data from Nearshore Prudhoe Bay. (2013). Version 1.0. UCAR/NCAR - Earth Observing Laboratory. doi:10.5065/D6M043F3. Accessed: May 10, 2019; Feder, H. M. et al. The Arctic Coastal Environment of Alaska Volume III. The nearshore marine environment in Prudhoe Bay, Alaska. IMS Report R76-7, (1976).
Chukchi Sea	Arctic Ocean	70.397	-148.549	exact location	1.0	near-shore (0-50m)	1.89E+00	g WM/ m2	raw data	macrobenthos	0.500	1.000	air lift, Fager corer	Blanchard, A. L. & Feder, H. Macrobenthic data from Nearshore Prudhoe Bay. (2013). Version 1.0. UCAR/NCAR - Earth Observing Laboratory. doi:10.5065/D6M043F3. Accessed: May 10, 2019; Feder, H. M. et al. The Arctic Coastal Environment of Alaska Volume III. The nearshore marine environment in Prudhoe Bay, Alaska. IMS Report R76-7, (1976).
Chukchi Sea	Arctic Ocean	70.397	-148.554	exact location	1.0	near-shore (0-50m)	1.43E+00	g WM/ m2	raw data	macrobenthos	0.500	1.000	air lift, Fager corer	Blanchard, A. L. & Feder, H. Macrobenthic data from Nearshore Prudhoe Bay. (2013). Version 1.0. UCAR/NCAR - Earth Observing Laboratory. doi:10.5065/D6M043F3. Accessed: May 10, 2019; Feder, H. M. et al. The Arctic Coastal Environment of Alaska Volume III. The nearshore marine environment in Prudhoe Bay, Alaska. IMS Report R76-7, (1976).
Chukchi Sea	Arctic Ocean	70.397	-148.554	exact location	1.0	near-shore (0-50m)	2.14E+00	g WM/ m2	raw data	macrobenthos	0.500	1.000	air lift, Fager corer	Blanchard, A. L. & Feder, H. Macrobenthic data from Nearshore Prudhoe Bay. (2013). Version 1.0. UCAR/NCAR - Earth Observing Laboratory. doi:10.5065/D6M043F3. Accessed: May 10, 2019; Feder, H. M. et al. The Arctic Coastal Environment of Alaska Volume III. The nearshore marine environment in Prudhoe Bay, Alaska. IMS Report R76-7, (1976).
Chukchi Sea	Arctic Ocean	70.396	-148.559	exact location	1.0	near-shore (0-50m)	1.53E+00	g WM/ m2	raw data	macrobenthos	0.500	1.000	air lift, Fager corer	Blanchard, A. L. & Feder, H. Macrobenthic data from Nearshore Prudhoe Bay. (2013). Version 1.0. UCAR/NCAR - Earth Observing Laboratory. doi:10.5065/D6M043F3. Accessed: May 10, 2019; Feder, H. M. et al. The Arctic Coastal Environment of Alaska Volume III. The nearshore marine environment in Prudhoe Bay, Alaska. IMS Report R76-7, (1976).
Chukchi Sea	Arctic Ocean	70.396	-148.559	exact location	1.0	near-shore (0-50m)	4.00E+00	g WM/ m2	raw data	macrobenthos	0.500	1.000	air lift, Fager corer	Blanchard, A. L. & Feder, H. Macrobenthic data from Nearshore Prudhoe Bay. (2013). Version 1.0. UCAR/NCAR - Earth Observing Laboratory. doi:10.5065/D6M043F3. Accessed: May 10, 2019; Feder, H. M. et al. The Arctic Coastal Environment of Alaska Volume III. The nearshore marine environment in Prudhoe Bay, Alaska. IMS Report R76-7, (1976).
Chukchi Sea	Arctic Ocean	70.394	-148.533	exact location	1.0	near-shore (0-50m)	5.19E-01	g WM/ m2	raw data	macrobenthos	0.500	1.000	air lift, Fager corer	Blanchard, A. L. & Feder, H. Macrobenthic data from Nearshore Prudhoe Bay. (2013). Version 1.0. UCAR/NCAR - Earth Observing Laboratory. doi:10.5065/D6M043F3. Accessed: May 10, 2019; Feder, H. M. et al. The Arctic Coastal Environment of Alaska Volume III. The nearshore marine environment in Prudhoe Bay, Alaska. IMS Report R76-7, (1976).
Chukchi Sea	Arctic Ocean	70.394	-148.533	exact location	1.0	near-shore (0-50m)	9.88E-01	g WM/ m2	raw data	macrobenthos	0.500	1.000	air lift, Fager corer	Blanchard, A. L. & Feder, H. Macrobenthic data from Nearshore Prudhoe Bay. (2013). Version 1.0. UCAR/NCAR - Earth Observing Laboratory. doi:10.5065/D6M043F3. Accessed: May 10, 2019; Feder, H. M. et al. The Arctic Coastal Environment of Alaska Volume III. The nearshore marine environment in Prudhoe Bay, Alaska. IMS Report R76-7, (1976).
Chukchi Sea	Arctic Ocean	70.394	-148.529	exact location	1.1	near-shore (0-50m)	4.38E-01	g WM/ m2	raw data	macrobenthos	0.500	1.000	air lift, Fager corer	Blanchard, A. L. & Feder, H. Macrobenthic data from Nearshore Prudhoe Bay. (2013). Version 1.0. UCAR/NCAR - Earth Observing Laboratory. doi:10.5065/D6M043F3. Accessed: May 10, 2019; Feder, H. M. et al. The Arctic Coastal Environment of Alaska Volume III. The nearshore marine environment in Prudhoe Bay, Alaska. IMS Report R76-7, (1976).
Chukchi Sea	Arctic Ocean	70.394	-148.529	exact location	1.1	near-shore (0-50m)	6.43E+00	g WM/ m2	raw data	macrobenthos	0.500	1.000	air lift, Fager corer	Blanchard, A. L. & Feder, H. Macrobenthic data from Nearshore Prudhoe Bay. (2013). Version 1.0. UCAR/NCAR - Earth Observing Laboratory. doi:10.5065/D6M043F3. Accessed: May 10, 2019; Feder, H. M. et al. The Arctic Coastal Environment of Alaska Volume III. The nearshore marine environment in Prudhoe Bay, Alaska. IMS Report R76-7, (1976).
Chukchi Sea	Arctic Ocean	70.394	-148.514	exact location	1.4	near-shore (0-50m)	1.58E+00	g WM/ m2	raw data	macrobenthos	0.500	1.000	air lift, Fager corer	Blanchard, A. L. & Feder, H. Macrobenthic data from Nearshore Prudhoe Bay. (2013). Version 1.0. UCAR/NCAR - Earth Observing Laboratory. doi:10.5065/D6M043F3. Accessed: May 10, 2019; Feder, H. M. et al. The Arctic Coastal Environment of Alaska Volume III. The nearshore marine environment in Prudhoe Bay, Alaska. IMS Report R76-7, (1976).
Chukchi Sea	Arctic Ocean	70.394	-148.514	exact location	1.4	near-shore (0-50m)	2.23E+01	g WM/ m2	raw data	macrobenthos	0.500	1.000	air lift, Fager corer	Blanchard, A. L. & Feder, H. Macrobenthic data from Nearshore Prudhoe Bay. (2013). Version 1.0. UCAR/NCAR - Earth Observing Laboratory. doi:10.5065/D6M043F3. Accessed: May 10, 2019; Feder, H. M. et al. The Arctic Coastal Environment of Alaska Volume III. The nearshore marine environment in Prudhoe Bay, Alaska. IMS Report R76-7, (1976).
Chukchi Sea	Arctic Ocean	70.395	-148.523	exact location	1.5	near-shore (0-50m)	2.92E+00	g WM/ m2	raw data	macrobenthos	0.500	1.000	air lift, Fager corer	Blanchard, A. L. & Feder, H. Macrobenthic data from Nearshore Prudhoe Bay. (2013). Version 1.0. UCAR/NCAR - Earth Observing Laboratory. doi:10.5065/D6M043F3. Accessed: May 10, 2019; Feder, H. M. et al. The Arctic Coastal Environment of Alaska Volume III. The nearshore marine environment in Prudhoe Bay, Alaska. IMS Report R76-7, (1976).
Chukchi Sea	Arctic Ocean	70.395	-148.523	exact location	1.5	near-shore (0-50m)	1.57E+01	g WM/ m2	raw data	macrobenthos	0.500	1.000	air lift, Fager corer	Blanchard, A. L. & Feder, H. Macrobenthic data from Nearshore Prudhoe Bay. (2013). Version 1.0. UCAR/NCAR - Earth Observing Laboratory. doi:10.5065/D6M043F3. Accessed: May 10, 2019; Feder, H. M. et al. The Arctic Coastal Environment of Alaska Volume III. The nearshore marine environment in Prudhoe Bay, Alaska. IMS Report R76-7, (1976).
Chukchi Sea	Arctic Ocean	70.395	-148.520	exact location	1.7	near-shore (0-50m)	3.78E+00	g WM/ m2	raw data	macrobenthos	0.500	1.000	air lift, Fager corer	Blanchard, A. L. & Feder, H. Macrobenthic data from Nearshore Prudhoe Bay. (2013). Version 1.0. UCAR/NCAR - Earth Observing Laboratory. doi:10.5065/D6M043F3. Accessed: May 10, 2019; Feder, H. M. et al. The Arctic Coastal Environment of Alaska Volume III. The nearshore marine environment in Prudhoe Bay, Alaska. IMS Report R76-7, (1976).
Chukchi Sea	Arctic Ocean	70.395	-148.520	exact location	1.7	near-shore (0-50m)	6.54E+01	g WM/ m2	raw data	macrobenthos	0.500	1.000	air lift, Fager corer	Blanchard, A. L. & Feder, H. Macrobenthic data from Nearshore Prudhoe Bay. (2013). Version 1.0. UCAR/NCAR - Earth Observing Laboratory. doi:10.5065/D6M043F3. Accessed: May 10, 2019; Feder, H. M. et al. The Arctic Coastal Environment of Alaska Volume III. The nearshore marine environment in Prudhoe Bay, Alaska. IMS Report R76-7, (1976).
Chukchi Sea	Arctic Ocean	70.395	-148.509	exact location	1.7	near-shore (0-50m)	1.66E+00	g WM/ m2	raw data	macrobenthos	0.500	1.000	air lift, Fager corer	Blanchard, A. L. & Feder, H. Macrobenthic data from Nearshore Prudhoe Bay. (2013). Version 1.0. UCAR/NCAR - Earth Observing Laboratory. doi:10.5065/D6M043F3. Accessed: May 10, 2019; Feder, H. M. et al. The Arctic Coastal Environment of Alaska Volume III. The nearshore marine environment in Prudhoe Bay, Alaska. IMS Report R76-7, (1976).
Chukchi Sea	Arctic Ocean	70.395	-148.509	exact location	1.7	near-shore (0-50m)	4.21E+01	g WM/ m2	raw data	macrobenthos	0.500	1.000	air lift, Fager corer	Blanchard, A. L. & Feder, H. Macrobenthic data from Nearshore Prudhoe Bay. (2013). Version 1.0. UCAR/NCAR - Earth Observing Laboratory. doi:10.5065/D6M043F3. Accessed: May 10, 2019; Feder, H. M. et al. The Arctic Coastal Environment of Alaska Volume III. The nearshore marine environment in Prudhoe Bay, Alaska. IMS Report R76-7, (1976).
Chukchi Sea	Arctic Ocean	70.396	-148.512	exact location	1.8	near-shore (0-50m)	1.63E+00	g WM/ m2	raw data	macrobenthos	0.500	1.000	air lift, Fager corer	Blanchard, A. L. & Feder, H. Macrobenthic data from Nearshore Prudhoe Bay. (2013). Version 1.0. UCAR/NCAR - Earth Observing Laboratory. doi:10.5065/D6M043F3. Accessed: May 10, 2019; Feder, H. M. et al. The Arctic Coastal Environment of Alaska Volume III. The nearshore marine environment in Prudhoe Bay, Alaska. IMS Report R76-7, (1976).
Chukchi Sea	Arctic Ocean	70.396	-148.512	exact location	1.8	near-shore (0-50m)	2.61E+01	g WM/ m2	raw data	macrobenthos	0.500	1.000	air lift, Fager corer	Blanchard, A. L. & Feder, H. Macrobenthic data from Nearshore Prudhoe Bay. (2013). Version 1.0. UCAR/NCAR - Earth Observing Laboratory. doi:10.5065/D6M043F3. Accessed: May 10, 2019; Feder, H. M. et al. The Arctic Coastal Environment of Alaska Volume III. The nearshore marine environment in Prudhoe Bay, Alaska. IMS Report R76-7, (1976).
Chukchi Sea	Arctic Ocean	70.395	-148.503	exact location	1.8	near-shore (0-50m)	3.14E+00	g WM/ m2	raw data	macrobenthos	0.500	1.000	air lift, Fager corer	Blanchard, A. L. & Feder, H. Macrobenthic data from Nearshore Prudhoe Bay. (2013). Version 1.0. UCAR/NCAR - Earth Observing Laboratory. doi:10.5065/D6M043F3. Accessed: May 10, 2019; Feder, H. M. et al. The Arctic Coastal Environment of Alaska Volume III. The nearshore marine environment in Prudhoe Bay, Alaska. IMS Report R76-7, (1976).
Chukchi Sea	Arctic Ocean	70.395	-148.503	exact location	1.8	near-shore (0-50m)	2.33E+01	g WM/ m2	raw data	macrobenthos	0.500	1.000	air lift, Fager corer	Blanchard, A. L. & Feder, H. Macrobenthic data from Nearshore Prudhoe Bay. (2013). Version 1.0. UCAR/NCAR - Earth Observing Laboratory. doi:10.5065/D6M043F3. Accessed: May 10, 2019; Feder, H. M. et al. The Arctic Coastal Environment of Alaska Volume III. The nearshore marine environment in Prudhoe Bay, Alaska. IMS Report R76-7, (1976).
Chukchi Sea	Arctic Ocean	66.352	-168.832	exact location	54.0	continental shelf (>50-200m)	7.20E+01	g WM/ m2	raw data	macrobenthos	1.000	NA	van Veen grab	Blanchard, A. L. & Feder, H. Macrobenthic data from the Chukchi Sea. (2013). Version 1.0. UCAR/NCAR - Earth Observing Laboratory. doi:10.5065/D6X63K0J. Accessed: May 10, 2019
Chukchi Sea	Arctic Ocean	66.352	-168.832	exact location	54.0	continental shelf (>50-200m)	2.53E+02	g WM/ m2	raw data	macrobenthos	1.000	NA	van Veen grab	Blanchard, A. L. & Feder, H. Macrobenthic data from the Chukchi Sea. (2013). Version 1.0. UCAR/NCAR - Earth Observing Laboratory. doi:10.5065/D6X63K0J. Accessed: May 10, 2019
Chukchi Sea	Arctic Ocean	66.352	-168.832	exact location	54.0	continental shelf (>50-200m)	3.34E+02	g WM/ m2	raw data	macrobenthos	1.000	NA	van Veen grab	Blanchard, A. L. & Feder, H. Macrobenthic data from the Chukchi Sea. (2013). Version 1.0. UCAR/NCAR - Earth Observing Laboratory. doi:10.5065/D6X63K0J. Accessed: May 10, 2019
Chukchi Sea	Arctic Ocean	66.352	-168.832	exact location	54.0	continental shelf (>50-200m)	6.39E+02	g WM/ m2	raw data	macrobenthos	1.000	NA	van Veen grab	Blanchard, A. L. & Feder, H. Macrobenthic data from the Chukchi Sea. (2013). Version 1.0. UCAR/NCAR - Earth Observing Laboratory. doi:10.5065/D6X63K0J. Accessed: May 10, 2019
Chukchi Sea	Arctic Ocean	66.352	-168.832	exact location	54.0	continental shelf (>50-200m)	6.93E+02	g WM/ m2	raw data	macrobenthos	1.000	NA	van Veen grab	Blanchard, A. L. & Feder, H. Macrobenthic data from the Chukchi Sea. (2013). Version 1.0. UCAR/NCAR - Earth Observing Laboratory. doi:10.5065/D6X63K0J. Accessed: May 10, 2019
Chukchi Sea	Arctic Ocean	67.875	-167.833	exact location		NA	3.25E+02	g WM/ m2	raw data	macrobenthos	1.000	NA	van Veen grab	Blanchard, A. L. & Feder, H. Macrobenthic data from the Chukchi Sea. (2013). Version 1.0. UCAR/NCAR - Earth Observing Laboratory. doi:10.5065/D6X63K0J. Accessed: May 10, 2019
Chukchi Sea	Arctic Ocean	67.875	-167.833	exact location		NA	3.45E+02	g WM/ m2	raw data	macrobenthos	1.000	NA	van Veen grab	Blanchard, A. L. & Feder, H. Macrobenthic data from the Chukchi Sea. (2013). Version 1.0. UCAR/NCAR - Earth Observing Laboratory. doi:10.5065/D6X63K0J. Accessed: May 10, 2019
Chukchi Sea	Arctic Ocean	67.875	-167.833	exact location		NA	4.78E+02	g WM/ m2	raw data	macrobenthos	1.000	NA	van Veen grab	Blanchard, A. L. & Feder, H. Macrobenthic data from the Chukchi Sea. (2013). Version 1.0. UCAR/NCAR - Earth Observing Laboratory. doi:10.5065/D6X63K0J. Accessed: May 10, 2019
Chukchi Sea	Arctic Ocean	67.875	-167.833	exact location		NA	6.29E+02	g WM/ m2	raw data	macrobenthos	1.000	NA	van Veen grab	Blanchard, A. L. & Feder, H. Macrobenthic data from the Chukchi Sea. (2013). Version 1.0. UCAR/NCAR - Earth Observing Laboratory. doi:10.5065/D6X63K0J. Accessed: May 10, 2019
Chukchi Sea	Arctic Ocean	66.729	-162.590	exact location	6.0	near-shore (0-50m)	1.78E+01	g WM/ m2	raw data	macrobenthos	1.000	NA	van Veen grab	Blanchard, A. L. & Feder, H. Macrobenthic data from the Chukchi Sea. (2013). Version 1.0. UCAR/NCAR - Earth Observing Laboratory. doi:10.5065/D6X63K0J. Accessed: May 10, 2019
Chukchi Sea	Arctic Ocean	66.729	-162.590	exact location	6.0	near-shore (0-50m)	2.29E+01	g WM/ m2	raw data	macrobenthos	1.000	NA	van Veen grab	Blanchard, A. L. & Feder, H. Macrobenthic data from the Chukchi Sea. (2013). Version 1.0. UCAR/NCAR - Earth Observing Laboratory. doi:10.5065/D6X63K0J. Accessed: May 10, 2019
Chukchi Sea	Arctic Ocean	66.729	-162.590	exact location	6.0	near-shore (0-50m)	2.37E+01	g WM/ m2	raw data	macrobenthos	1.000	NA	van Veen grab	Blanchard, A. L. & Feder, H. Macrobenthic data from the Chukchi Sea. (2013). Version 1.0. UCAR/NCAR - Earth Observing Laboratory. doi:10.5065/D6X63K0J. Accessed: May 10, 2019
Chukchi Sea	Arctic Ocean	66.729	-162.590	exact location	6.0	near-shore (0-50m)	2.74E+01	g WM/ m2	raw data	macrobenthos	1.000	NA	van Veen grab	Blanchard, A. L. & Feder, H. Macrobenthic data from the Chukchi Sea. (2013). Version 1.0. UCAR/NCAR - Earth Observing Laboratory. doi:10.5065/D6X63K0J. Accessed: May 10, 2019
Chukchi Sea	Arctic Ocean	66.729	-162.590	exact location	6.0	near-shore (0-50m)	2.97E+01	g WM/ m2	raw data	macrobenthos	1.000	NA	van Veen grab	Blanchard, A. L. & Feder, H. Macrobenthic data from the Chukchi Sea. (2013). Version 1.0. UCAR/NCAR - Earth Observing Laboratory. doi:10.5065/D6X63K0J. Accessed: May 10, 2019
Chukchi Sea	Arctic Ocean	66.184	-161.999	exact location	10.0	near-shore (0-50m)	7.55E+01	g WM/ m2	raw data	macrobenthos	1.000	NA	van Veen grab	Blanchard, A. L. & Feder, H. Macrobenthic data from the Chukchi Sea. (2013). Version 1.0. UCAR/NCAR - Earth Observing Laboratory. doi:10.5065/D6X63K0J. Accessed: May 10, 2019
Chukchi Sea	Arctic Ocean	66.184	-161.999	exact location	10.0	near-shore (0-50m)	1.25E+02	g WM/ m2	raw data	macrobenthos	1.000	NA	van Veen grab	Blanchard, A. L. & Feder, H. Macrobenthic data from the Chukchi Sea. (2013). Version 1.0. UCAR/NCAR - Earth Observing Laboratory. doi:10.5065/D6X63K0J. Accessed: May 10, 2019
Chukchi Sea	Arctic Ocean	66.184	-161.999	exact location	10.0	near-shore (0-50m)	1.53E+02	g WM/ m2	raw data	macrobenthos	1.000	NA	van Veen grab	Blanchard, A. L. & Feder, H. Macrobenthic data from the Chukchi Sea. (2013). Version 1.0. UCAR/NCAR - Earth Observing Laboratory. doi:10.5065/D6X63K0J. Accessed: May 10, 2019
Chukchi Sea	Arctic Ocean	66.184	-161.999	exact location	10.0	near-shore (0-50m)	1.93E+02	g WM/ m2	raw data	macrobenthos	1.000	NA	van Veen grab	Blanchard, A. L. & Feder, H. Macrobenthic data from the Chukchi Sea. (2013). Version 1.0. UCAR/NCAR - Earth Observing Laboratory. doi:10.5065/D6X63K0J. Accessed: May 10, 2019
Chukchi Sea	Arctic Ocean	66.184	-161.999	exact location	10.0	near-shore (0-50m)	2.53E+02	g WM/ m2	raw data	macrobenthos	1.000	NA	van Veen grab	Blanchard, A. L. & Feder, H. Macrobenthic data from the Chukchi Sea. (2013). Version 1.0. UCAR/NCAR - Earth Observing Laboratory. doi:10.5065/D6X63K0J. Accessed: May 10, 2019
Chukchi Sea	Arctic Ocean	66.429	-163.417	exact location	14.0	near-shore (0-50m)	1.39E+01	g WM/ m2	raw data	macrobenthos	1.000	NA	van Veen grab	Blanchard, A. L. & Feder, H. Macrobenthic data from the Chukchi Sea. (2013). Version 1.0. UCAR/NCAR - Earth Observing Laboratory. doi:10.5065/D6X63K0J. Accessed: May 10, 2019
Chukchi Sea	Arctic Ocean	66.429	-163.417	exact location	14.0	near-shore (0-50m)	3.42E+01	g WM/ m2	raw data	macrobenthos	1.000	NA	van Veen grab	Blanchard, A. L. & Feder, H. Macrobenthic data from the Chukchi Sea. (2013). Version 1.0. UCAR/NCAR - Earth Observing Laboratory. doi:10.5065/D6X63K0J. Accessed: May 10, 2019
Chukchi Sea	Arctic Ocean	66.429	-163.417	exact location	14.0	near-shore (0-50m)	3.46E+01	g WM/ m2	raw data	macrobenthos	1.000	NA	van Veen grab	Blanchard, A. L. & Feder, H. Macrobenthic data from the Chukchi Sea. (2013). Version 1.0. UCAR/NCAR - Earth Observing Laboratory. doi:10.5065/D6X63K0J. Accessed: May 10, 2019
Chukchi Sea	Arctic Ocean	66.429	-163.417	exact location	14.0	near-shore (0-50m)	8.91E+01	g WM/ m2	raw data	macrobenthos	1.000	NA	van Veen grab	Blanchard, A. L. & Feder, H. Macrobenthic data from the Chukchi Sea. (2013). Version 1.0. UCAR/NCAR - Earth Observing Laboratory. doi:10.5065/D6X63K0J. Accessed: May 10, 2019
Chukchi Sea	Arctic Ocean	66.429	-163.417	exact location	14.0	near-shore (0-50m)	9.73E+01	g WM/ m2	raw data	macrobenthos	1.000	NA	van Veen grab	Blanchard, A. L. & Feder, H. Macrobenthic data from the Chukchi Sea. (2013). Version 1.0. UCAR/NCAR - Earth Observing Laboratory. doi:10.5065/D6X63K0J. Accessed: May 10, 2019
Chukchi Sea	Arctic Ocean	66.424	-161.995	exact location	14.0	near-shore (0-50m)	6.29E+01	g WM/ m2	raw data	macrobenthos	1.000	NA	van Veen grab	Blanchard, A. L. & Feder, H. Macrobenthic data from the Chukchi Sea. (2013). Version 1.0. UCAR/NCAR - Earth Observing Laboratory. doi:10.5065/D6X63K0J. Accessed: May 10, 2019
Chukchi Sea	Arctic Ocean	66.424	-161.995	exact location	14.0	near-shore (0-50m)	8.11E+01	g WM/ m2	raw data	macrobenthos	1.000	NA	van Veen grab	Blanchard, A. L. & Feder, H. Macrobenthic data from the Chukchi Sea. (2013). Version 1.0. UCAR/NCAR - Earth Observing Laboratory. doi:10.5065/D6X63K0J. Accessed: May 10, 2019
Chukchi Sea	Arctic Ocean	66.424	-161.995	exact location	14.0	near-shore (0-50m)	9.14E+01	g WM/ m2	raw data	macrobenthos	1.000	NA	van Veen grab	Blanchard, A. L. & Feder, H. Macrobenthic data from the Chukchi Sea. (2013). Version 1.0. UCAR/NCAR - Earth Observing Laboratory. doi:10.5065/D6X63K0J. Accessed: May 10, 2019
Chukchi Sea	Arctic Ocean	66.424	-161.995	exact location	14.0	near-shore (0-50m)	1.00E+02	g WM/ m2	raw data	macrobenthos	1.000	NA	van Veen grab	Blanchard, A. L. & Feder, H. Macrobenthic data from the Chukchi Sea. (2013). Version 1.0. UCAR/NCAR - Earth Observing Laboratory. doi:10.5065/D6X63K0J. Accessed: May 10, 2019
Chukchi Sea	Arctic Ocean	66.424	-161.995	exact location	14.0	near-shore (0-50m)	2.23E+02	g WM/ m2	raw data	macrobenthos	1.000	NA	van Veen grab	Blanchard, A. L. & Feder, H. Macrobenthic data from the Chukchi Sea. (2013). Version 1.0. UCAR/NCAR - Earth Observing Laboratory. doi:10.5065/D6X63K0J. Accessed: May 10, 2019
Chukchi Sea	Arctic Ocean	66.424	-162.999	exact location	14.0	near-shore (0-50m)	1.04E+01	g WM/ m2	raw data	macrobenthos	1.000	NA	van Veen grab	Blanchard, A. L. & Feder, H. Macrobenthic data from the Chukchi Sea. (2013). Version 1.0. UCAR/NCAR - Earth Observing Laboratory. doi:10.5065/D6X63K0J. Accessed: May 10, 2019
Chukchi Sea	Arctic Ocean	66.424	-162.999	exact location	14.0	near-shore (0-50m)	1.50E+01	g WM/ m2	raw data	macrobenthos	1.000	NA	van Veen grab	Blanchard, A. L. & Feder, H. Macrobenthic data from the Chukchi Sea. (2013). Version 1.0. UCAR/NCAR - Earth Observing Laboratory. doi:10.5065/D6X63K0J. Accessed: May 10, 2019
Chukchi Sea	Arctic Ocean	66.424	-162.999	exact location	14.0	near-shore (0-50m)	1.97E+01	g WM/ m2	raw data	macrobenthos	1.000	NA	van Veen grab	Blanchard, A. L. & Feder, H. Macrobenthic data from the Chukchi Sea. (2013). Version 1.0. UCAR/NCAR - Earth Observing Laboratory. doi:10.5065/D6X63K0J. Accessed: May 10, 2019
Chukchi Sea	Arctic Ocean	66.424	-162.999	exact location	14.0	near-shore (0-50m)	5.09E+01	g WM/ m2	raw data	macrobenthos	1.000	NA	van Veen grab	Blanchard, A. L. & Feder, H. Macrobenthic data from the Chukchi Sea. (2013). Version 1.0. UCAR/NCAR - Earth Observing Laboratory. doi:10.5065/D6X63K0J. Accessed: May 10, 2019
Chukchi Sea	Arctic Ocean	66.424	-162.999	exact location	14.0	near-shore (0-50m)	1.66E+02	g WM/ m2	raw data	macrobenthos	1.000	NA	van Veen grab	Blanchard, A. L. & Feder, H. Macrobenthic data from the Chukchi Sea. (2013). Version 1.0. UCAR/NCAR - Earth Observing Laboratory. doi:10.5065/D6X63K0J. Accessed: May 10, 2019
Chukchi Sea	Arctic Ocean	66.422	-162.579	exact location	14.0	near-shore (0-50m)	9.31E+01	g WM/ m2	raw data	macrobenthos	1.000	NA	van Veen grab	Blanchard, A. L. & Feder, H. Macrobenthic data from the Chukchi Sea. (2013). Version 1.0. UCAR/NCAR - Earth Observing Laboratory. doi:10.5065/D6X63K0J. Accessed: May 10, 2019
Chukchi Sea	Arctic Ocean	66.422	-162.579	exact location	14.0	near-shore (0-50m)	1.03E+02	g WM/ m2	raw data	macrobenthos	1.000	NA	van Veen grab	Blanchard, A. L. & Feder, H. Macrobenthic data from the Chukchi Sea. (2013). Version 1.0. UCAR/NCAR - Earth Observing Laboratory. doi:10.5065/D6X63K0J. Accessed: May 10, 2019
Chukchi Sea	Arctic Ocean	66.422	-162.579	exact location	14.0	near-shore (0-50m)	1.68E+02	g WM/ m2	raw data	macrobenthos	1.000	NA	van Veen grab	Blanchard, A. L. & Feder, H. Macrobenthic data from the Chukchi Sea. (2013). Version 1.0. UCAR/NCAR - Earth Observing Laboratory. doi:10.5065/D6X63K0J. Accessed: May 10, 2019
Chukchi Sea	Arctic Ocean	66.422	-162.579	exact location	14.0	near-shore (0-50m)	2.71E+02	g WM/ m2	raw data	macrobenthos	1.000	NA	van Veen grab	Blanchard, A. L. & Feder, H. Macrobenthic data from the Chukchi Sea. (2013). Version 1.0. UCAR/NCAR - Earth Observing Laboratory. doi:10.5065/D6X63K0J. Accessed: May 10, 2019
Chukchi Sea	Arctic Ocean	66.422	-162.579	exact location	14.0	near-shore (0-50m)	4.98E+02	g WM/ m2	raw data	macrobenthos	1.000	NA	van Veen grab	Blanchard, A. L. & Feder, H. Macrobenthic data from the Chukchi Sea. (2013). Version 1.0. UCAR/NCAR - Earth Observing Laboratory. doi:10.5065/D6X63K0J. Accessed: May 10, 2019
Chukchi Sea	Arctic Ocean	66.184	-162.988	exact location	14.0	near-shore (0-50m)	1.11E+01	g WM/ m2	raw data	macrobenthos	1.000	NA	van Veen grab	Blanchard, A. L. & Feder, H. Macrobenthic data from the Chukchi Sea. (2013). Version 1.0. UCAR/NCAR - Earth Observing Laboratory. doi:10.5065/D6X63K0J. Accessed: May 10, 2019
Chukchi Sea	Arctic Ocean	66.184	-162.988	exact location	14.0	near-shore (0-50m)	4.34E+02	g WM/ m2	raw data	macrobenthos	1.000	NA	van Veen grab	Blanchard, A. L. & Feder, H. Macrobenthic data from the Chukchi Sea. (2013). Version 1.0. UCAR/NCAR - Earth Observing Laboratory. doi:10.5065/D6X63K0J. Accessed: May 10, 2019
Chukchi Sea	Arctic Ocean	66.184	-162.988	exact location	14.0	near-shore (0-50m)	4.76E+02	g WM/ m2	raw data	macrobenthos	1.000	NA	van Veen grab	Blanchard, A. L. & Feder, H. Macrobenthic data from the Chukchi Sea. (2013). Version 1.0. UCAR/NCAR - Earth Observing Laboratory. doi:10.5065/D6X63K0J. Accessed: May 10, 2019
Chukchi Sea	Arctic Ocean	66.184	-162.988	exact location	14.0	near-shore (0-50m)	5.45E+02	g WM/ m2	raw data	macrobenthos	1.000	NA	van Veen grab	Blanchard, A. L. & Feder, H. Macrobenthic data from the Chukchi Sea. (2013). Version 1.0. UCAR/NCAR - Earth Observing Laboratory. doi:10.5065/D6X63K0J. Accessed: May 10, 2019
Chukchi Sea	Arctic Ocean	66.184	-162.988	exact location	14.0	near-shore (0-50m)	7.52E+02	g WM/ m2	raw data	macrobenthos	1.000	NA	van Veen grab	Blanchard, A. L. & Feder, H. Macrobenthic data from the Chukchi Sea. (2013). Version 1.0. UCAR/NCAR - Earth Observing Laboratory. doi:10.5065/D6X63K0J. Accessed: May 10, 2019
Chukchi Sea	Arctic Ocean	66.183	-162.563	exact location	14.0	near-shore (0-50m)	8.61E+01	g WM/ m2	raw data	macrobenthos	1.000	NA	van Veen grab	Blanchard, A. L. & Feder, H. Macrobenthic data from the Chukchi Sea. (2013). Version 1.0. UCAR/NCAR - Earth Observing Laboratory. doi:10.5065/D6X63K0J. Accessed: May 10, 2019
Chukchi Sea	Arctic Ocean	66.183	-162.563	exact location	14.0	near-shore (0-50m)	8.79E+01	g WM/ m2	raw data	macrobenthos	1.000	NA	van Veen grab	Blanchard, A. L. & Feder, H. Macrobenthic data from the Chukchi Sea. (2013). Version 1.0. UCAR/NCAR - Earth Observing Laboratory. doi:10.5065/D6X63K0J. Accessed: May 10, 2019
Chukchi Sea	Arctic Ocean	66.183	-162.563	exact location	14.0	near-shore (0-50m)	1.42E+02	g WM/ m2	raw data	macrobenthos	1.000	NA	van Veen grab	Blanchard, A. L. & Feder, H. Macrobenthic data from the Chukchi Sea. (2013). Version 1.0. UCAR/NCAR - Earth Observing Laboratory. doi:10.5065/D6X63K0J. Accessed: May 10, 2019
Chukchi Sea	Arctic Ocean	66.183	-162.563	exact location	14.0	near-shore (0-50m)	2.19E+02	g WM/ m2	raw data	macrobenthos	1.000	NA	van Veen grab	Blanchard, A. L. & Feder, H. Macrobenthic data from the Chukchi Sea. (2013). Version 1.0. UCAR/NCAR - Earth Observing Laboratory. doi:10.5065/D6X63K0J. Accessed: May 10, 2019
Chukchi Sea	Arctic Ocean	66.183	-162.563	exact location	14.0	near-shore (0-50m)	5.98E+02	g WM/ m2	raw data	macrobenthos	1.000	NA	van Veen grab	Blanchard, A. L. & Feder, H. Macrobenthic data from the Chukchi Sea. (2013). Version 1.0. UCAR/NCAR - Earth Observing Laboratory. doi:10.5065/D6X63K0J. Accessed: May 10, 2019
Chukchi Sea	Arctic Ocean	67.057	-163.878	exact location	15.0	near-shore (0-50m)	3.16E+00	g WM/ m2	raw data	macrobenthos	1.000	NA	van Veen grab	Blanchard, A. L. & Feder, H. Macrobenthic data from the Chukchi Sea. (2013). Version 1.0. UCAR/NCAR - Earth Observing Laboratory. doi:10.5065/D6X63K0J. Accessed: May 10, 2019
Chukchi Sea	Arctic Ocean	67.057	-163.878	exact location	15.0	near-shore (0-50m)	3.33E+00	g WM/ m2	raw data	macrobenthos	1.000	NA	van Veen grab	Blanchard, A. L. & Feder, H. Macrobenthic data from the Chukchi Sea. (2013). Version 1.0. UCAR/NCAR - Earth Observing Laboratory. doi:10.5065/D6X63K0J. Accessed: May 10, 2019
Chukchi Sea	Arctic Ocean	67.057	-163.878	exact location	15.0	near-shore (0-50m)	5.02E+00	g WM/ m2	raw data	macrobenthos	1.000	NA	van Veen grab	Blanchard, A. L. & Feder, H. Macrobenthic data from the Chukchi Sea. (2013). Version 1.0. UCAR/NCAR - Earth Observing Laboratory. doi:10.5065/D6X63K0J. Accessed: May 10, 2019
Chukchi Sea	Arctic Ocean	67.057	-163.878	exact location	15.0	near-shore (0-50m)	5.12E+00	g WM/ m2	raw data	macrobenthos	1.000	NA	van Veen grab	Blanchard, A. L. & Feder, H. Macrobenthic data from the Chukchi Sea. (2013). Version 1.0. UCAR/NCAR - Earth Observing Laboratory. doi:10.5065/D6X63K0J. Accessed: May 10, 2019
Chukchi Sea	Arctic Ocean	67.057	-163.878	exact location	15.0	near-shore (0-50m)	6.69E+00	g WM/ m2	raw data	macrobenthos	1.000	NA	van Veen grab	Blanchard, A. L. & Feder, H. Macrobenthic data from the Chukchi Sea. (2013). Version 1.0. UCAR/NCAR - Earth Observing Laboratory. doi:10.5065/D6X63K0J. Accessed: May 10, 2019
Chukchi Sea	Arctic Ocean	66.630	-162.980	exact location	15.0	near-shore (0-50m)	1.86E+00	g WM/ m2	raw data	macrobenthos	1.000	NA	van Veen grab	Blanchard, A. L. & Feder, H. Macrobenthic data from the Chukchi Sea. (2013). Version 1.0. UCAR/NCAR - Earth Observing Laboratory. doi:10.5065/D6X63K0J. Accessed: May 10, 2019
Chukchi Sea	Arctic Ocean	66.630	-162.980	exact location	15.0	near-shore (0-50m)	7.78E+00	g WM/ m2	raw data	macrobenthos	1.000	NA	van Veen grab	Blanchard, A. L. & Feder, H. Macrobenthic data from the Chukchi Sea. (2013). Version 1.0. UCAR/NCAR - Earth Observing Laboratory. doi:10.5065/D6X63K0J. Accessed: May 10, 2019
Chukchi Sea	Arctic Ocean	66.630	-162.980	exact location	15.0	near-shore (0-50m)	2.05E+01	g WM/ m2	raw data	macrobenthos	1.000	NA	van Veen grab	Blanchard, A. L. & Feder, H. Macrobenthic data from the Chukchi Sea. (2013). Version 1.0. UCAR/NCAR - Earth Observing Laboratory. doi:10.5065/D6X63K0J. Accessed: May 10, 2019
Chukchi Sea	Arctic Ocean	66.630	-162.980	exact location	15.0	near-shore (0-50m)	2.76E+01	g WM/ m2	raw data	macrobenthos	1.000	NA	van Veen grab	Blanchard, A. L. & Feder, H. Macrobenthic data from the Chukchi Sea. (2013). Version 1.0. UCAR/NCAR - Earth Observing Laboratory. doi:10.5065/D6X63K0J. Accessed: May 10, 2019
Chukchi Sea	Arctic Ocean	66.630	-162.980	exact location	15.0	near-shore (0-50m)	7.15E+01	g WM/ m2	raw data	macrobenthos	1.000	NA	van Veen grab	Blanchard, A. L. & Feder, H. Macrobenthic data from the Chukchi Sea. (2013). Version 1.0. UCAR/NCAR - Earth Observing Laboratory. doi:10.5065/D6X63K0J. Accessed: May 10, 2019
Chukchi Sea	Arctic Ocean	66.820	-163.090	exact location	16.0	near-shore (0-50m)	2.46E+01	g WM/ m2	raw data	macrobenthos	1.000	NA	van Veen grab	Blanchard, A. L. & Feder, H. Macrobenthic data from the Chukchi Sea. (2013). Version 1.0. UCAR/NCAR - Earth Observing Laboratory. doi:10.5065/D6X63K0J. Accessed: May 10, 2019
Chukchi Sea	Arctic Ocean	66.820	-163.090	exact location	16.0	near-shore (0-50m)	1.21E+02	g WM/ m2	raw data	macrobenthos	1.000	NA	van Veen grab	Blanchard, A. L. & Feder, H. Macrobenthic data from the Chukchi Sea. (2013). Version 1.0. UCAR/NCAR - Earth Observing Laboratory. doi:10.5065/D6X63K0J. Accessed: May 10, 2019
Chukchi Sea	Arctic Ocean	66.820	-163.090	exact location	16.0	near-shore (0-50m)	2.11E+02	g WM/ m2	raw data	macrobenthos	1.000	NA	van Veen grab	Blanchard, A. L. & Feder, H. Macrobenthic data from the Chukchi Sea. (2013). Version 1.0. UCAR/NCAR - Earth Observing Laboratory. doi:10.5065/D6X63K0J. Accessed: May 10, 2019
Chukchi Sea	Arctic Ocean	66.820	-163.090	exact location	16.0	near-shore (0-50m)	2.72E+02	g WM/ m2	raw data	macrobenthos	1.000	NA	van Veen grab	Blanchard, A. L. & Feder, H. Macrobenthic data from the Chukchi Sea. (2013). Version 1.0. UCAR/NCAR - Earth Observing Laboratory. doi:10.5065/D6X63K0J. Accessed: May 10, 2019
Chukchi Sea	Arctic Ocean	66.820	-163.090	exact location	16.0	near-shore (0-50m)	3.30E+02	g WM/ m2	raw data	macrobenthos	1.000	NA	van Veen grab	Blanchard, A. L. & Feder, H. Macrobenthic data from the Chukchi Sea. (2013). Version 1.0. UCAR/NCAR - Earth Observing Laboratory. doi:10.5065/D6X63K0J. Accessed: May 10, 2019
Chukchi Sea	Arctic Ocean	66.660	-163.850	exact location	19.0	near-shore (0-50m)	9.71E+01	g WM/ m2	raw data	macrobenthos	1.000	NA	van Veen grab	Blanchard, A. L. & Feder, H. Macrobenthic data from the Chukchi Sea. (2013). Version 1.0. UCAR/NCAR - Earth Observing Laboratory. doi:10.5065/D6X63K0J. Accessed: May 10, 2019
Chukchi Sea	Arctic Ocean	66.660	-163.850	exact location	19.0	near-shore (0-50m)	1.23E+02	g WM/ m2	raw data	macrobenthos	1.000	NA	van Veen grab	Blanchard, A. L. & Feder, H. Macrobenthic data from the Chukchi Sea. (2013). Version 1.0. UCAR/NCAR - Earth Observing Laboratory. doi:10.5065/D6X63K0J. Accessed: May 10, 2019
Chukchi Sea	Arctic Ocean	66.660	-163.850	exact location	19.0	near-shore (0-50m)	1.44E+02	g WM/ m2	raw data	macrobenthos	1.000	NA	van Veen grab	Blanchard, A. L. & Feder, H. Macrobenthic data from the Chukchi Sea. (2013). Version 1.0. UCAR/NCAR - Earth Observing Laboratory. doi:10.5065/D6X63K0J. Accessed: May 10, 2019
Chukchi Sea	Arctic Ocean	66.660	-163.850	exact location	19.0	near-shore (0-50m)	1.49E+02	g WM/ m2	raw data	macrobenthos	1.000	NA	van Veen grab	Blanchard, A. L. & Feder, H. Macrobenthic data from the Chukchi Sea. (2013). Version 1.0. UCAR/NCAR - Earth Observing Laboratory. doi:10.5065/D6X63K0J. Accessed: May 10, 2019
Chukchi Sea	Arctic Ocean	66.660	-163.850	exact location	19.0	near-shore (0-50m)	6.99E+02	g WM/ m2	raw data	macrobenthos	1.000	NA	van Veen grab	Blanchard, A. L. & Feder, H. Macrobenthic data from the Chukchi Sea. (2013). Version 1.0. UCAR/NCAR - Earth Observing Laboratory. doi:10.5065/D6X63K0J. Accessed: May 10, 2019
Chukchi Sea	Arctic Ocean	66.600	-165.970	exact location	19.0	near-shore (0-50m)	1.39E+01	g WM/ m2	raw data	macrobenthos	1.000	NA	van Veen grab	Blanchard, A. L. & Feder, H. Macrobenthic data from the Chukchi Sea. (2013). Version 1.0. UCAR/NCAR - Earth Observing Laboratory. doi:10.5065/D6X63K0J. Accessed: May 10, 2019
Chukchi Sea	Arctic Ocean	66.600	-165.970	exact location	19.0	near-shore (0-50m)	1.46E+01	g WM/ m2	raw data	macrobenthos	1.000	NA	van Veen grab	Blanchard, A. L. & Feder, H. Macrobenthic data from the Chukchi Sea. (2013). Version 1.0. UCAR/NCAR - Earth Observing Laboratory. doi:10.5065/D6X63K0J. Accessed: May 10, 2019
Chukchi Sea	Arctic Ocean	66.600	-165.970	exact location	19.0	near-shore (0-50m)	1.58E+01	g WM/ m2	raw data	macrobenthos	1.000	NA	van Veen grab	Blanchard, A. L. & Feder, H. Macrobenthic data from the Chukchi Sea. (2013). Version 1.0. UCAR/NCAR - Earth Observing Laboratory. doi:10.5065/D6X63K0J. Accessed: May 10, 2019
Chukchi Sea	Arctic Ocean	66.600	-165.970	exact location	19.0	near-shore (0-50m)	6.32E+01	g WM/ m2	raw data	macrobenthos	1.000	NA	van Veen grab	Blanchard, A. L. & Feder, H. Macrobenthic data from the Chukchi Sea. (2013). Version 1.0. UCAR/NCAR - Earth Observing Laboratory. doi:10.5065/D6X63K0J. Accessed: May 10, 2019
Chukchi Sea	Arctic Ocean	66.830	-163.870	exact location	23.0	near-shore (0-50m)	2.28E+01	g WM/ m2	raw data	macrobenthos	1.000	NA	van Veen grab	Blanchard, A. L. & Feder, H. Macrobenthic data from the Chukchi Sea. (2013). Version 1.0. UCAR/NCAR - Earth Observing Laboratory. doi:10.5065/D6X63K0J. Accessed: May 10, 2019
Chukchi Sea	Arctic Ocean	66.830	-163.870	exact location	23.0	near-shore (0-50m)	6.18E+01	g WM/ m2	raw data	macrobenthos	1.000	NA	van Veen grab	Blanchard, A. L. & Feder, H. Macrobenthic data from the Chukchi Sea. (2013). Version 1.0. UCAR/NCAR - Earth Observing Laboratory. doi:10.5065/D6X63K0J. Accessed: May 10, 2019
Chukchi Sea	Arctic Ocean	66.830	-163.870	exact location	23.0	near-shore (0-50m)	8.40E+01	g WM/ m2	raw data	macrobenthos	1.000	NA	van Veen grab	Blanchard, A. L. & Feder, H. Macrobenthic data from the Chukchi Sea. (2013). Version 1.0. UCAR/NCAR - Earth Observing Laboratory. doi:10.5065/D6X63K0J. Accessed: May 10, 2019
Chukchi Sea	Arctic Ocean	66.830	-163.870	exact location	23.0	near-shore (0-50m)	1.36E+02	g WM/ m2	raw data	macrobenthos	1.000	NA	van Veen grab	Blanchard, A. L. & Feder, H. Macrobenthic data from the Chukchi Sea. (2013). Version 1.0. UCAR/NCAR - Earth Observing Laboratory. doi:10.5065/D6X63K0J. Accessed: May 10, 2019
Chukchi Sea	Arctic Ocean	66.830	-163.870	exact location	23.0	near-shore (0-50m)	2.44E+02	g WM/ m2	raw data	macrobenthos	1.000	NA	van Veen grab	Blanchard, A. L. & Feder, H. Macrobenthic data from the Chukchi Sea. (2013). Version 1.0. UCAR/NCAR - Earth Observing Laboratory. doi:10.5065/D6X63K0J. Accessed: May 10, 2019
Chukchi Sea	Arctic Ocean	66.800	-164.990	exact location	23.0	near-shore (0-50m)	1.91E+01	g WM/ m2	raw data	macrobenthos	1.000	NA	van Veen grab	Blanchard, A. L. & Feder, H. Macrobenthic data from the Chukchi Sea. (2013). Version 1.0. UCAR/NCAR - Earth Observing Laboratory. doi:10.5065/D6X63K0J. Accessed: May 10, 2019
Chukchi Sea	Arctic Ocean	66.800	-164.990	exact location	23.0	near-shore (0-50m)	1.99E+01	g WM/ m2	raw data	macrobenthos	1.000	NA	van Veen grab	Blanchard, A. L. & Feder, H. Macrobenthic data from the Chukchi Sea. (2013). Version 1.0. UCAR/NCAR - Earth Observing Laboratory. doi:10.5065/D6X63K0J. Accessed: May 10, 2019
Chukchi Sea	Arctic Ocean	66.800	-164.990	exact location	23.0	near-shore (0-50m)	3.57E+01	g WM/ m2	raw data	macrobenthos	1.000	NA	van Veen grab	Blanchard, A. L. & Feder, H. Macrobenthic data from the Chukchi Sea. (2013). Version 1.0. UCAR/NCAR - Earth Observing Laboratory. doi:10.5065/D6X63K0J. Accessed: May 10, 2019
Chukchi Sea	Arctic Ocean	66.800	-164.990	exact location	23.0	near-shore (0-50m)	4.16E+01	g WM/ m2	raw data	macrobenthos	1.000	NA	van Veen grab	Blanchard, A. L. & Feder, H. Macrobenthic data from the Chukchi Sea. (2013). Version 1.0. UCAR/NCAR - Earth Observing Laboratory. doi:10.5065/D6X63K0J. Accessed: May 10, 2019
Chukchi Sea	Arctic Ocean	66.800	-164.990	exact location	23.0	near-shore (0-50m)	4.21E+01	g WM/ m2	raw data	macrobenthos	1.000	NA	van Veen grab	Blanchard, A. L. & Feder, H. Macrobenthic data from the Chukchi Sea. (2013). Version 1.0. UCAR/NCAR - Earth Observing Laboratory. doi:10.5065/D6X63K0J. Accessed: May 10, 2019
Chukchi Sea	Arctic Ocean	66.620	-163.410	exact location	25.0	near-shore (0-50m)	1.23E+02	g WM/ m2	raw data	macrobenthos	1.000	NA	van Veen grab	Blanchard, A. L. & Feder, H. Macrobenthic data from the Chukchi Sea. (2013). Version 1.0. UCAR/NCAR - Earth Observing Laboratory. doi:10.5065/D6X63K0J. Accessed: May 10, 2019
Chukchi Sea	Arctic Ocean	66.620	-163.410	exact location	25.0	near-shore (0-50m)	1.30E+02	g WM/ m2	raw data	macrobenthos	1.000	NA	van Veen grab	Blanchard, A. L. & Feder, H. Macrobenthic data from the Chukchi Sea. (2013). Version 1.0. UCAR/NCAR - Earth Observing Laboratory. doi:10.5065/D6X63K0J. Accessed: May 10, 2019
Chukchi Sea	Arctic Ocean	66.620	-163.410	exact location	25.0	near-shore (0-50m)	1.75E+02	g WM/ m2	raw data	macrobenthos	1.000	NA	van Veen grab	Blanchard, A. L. & Feder, H. Macrobenthic data from the Chukchi Sea. (2013). Version 1.0. UCAR/NCAR - Earth Observing Laboratory. doi:10.5065/D6X63K0J. Accessed: May 10, 2019
Chukchi Sea	Arctic Ocean	66.620	-163.410	exact location	25.0	near-shore (0-50m)	2.87E+02	g WM/ m2	raw data	macrobenthos	1.000	NA	van Veen grab	Blanchard, A. L. & Feder, H. Macrobenthic data from the Chukchi Sea. (2013). Version 1.0. UCAR/NCAR - Earth Observing Laboratory. doi:10.5065/D6X63K0J. Accessed: May 10, 2019
Chukchi Sea	Arctic Ocean	66.620	-163.410	exact location	25.0	near-shore (0-50m)	3.32E+02	g WM/ m2	raw data	macrobenthos	1.000	NA	van Veen grab	Blanchard, A. L. & Feder, H. Macrobenthic data from the Chukchi Sea. (2013). Version 1.0. UCAR/NCAR - Earth Observing Laboratory. doi:10.5065/D6X63K0J. Accessed: May 10, 2019
Chukchi Sea	Arctic Ocean	67.400	-164.450	exact location	26.0	near-shore (0-50m)	2.42E+01	g WM/ m2	raw data	macrobenthos	1.000	NA	van Veen grab	Blanchard, A. L. & Feder, H. Macrobenthic data from the Chukchi Sea. (2013). Version 1.0. UCAR/NCAR - Earth Observing Laboratory. doi:10.5065/D6X63K0J. Accessed: May 10, 2019
Chukchi Sea	Arctic Ocean	67.400	-164.450	exact location	26.0	near-shore (0-50m)	1.18E+02	g WM/ m2	raw data	macrobenthos	1.000	NA	van Veen grab	Blanchard, A. L. & Feder, H. Macrobenthic data from the Chukchi Sea. (2013). Version 1.0. UCAR/NCAR - Earth Observing Laboratory. doi:10.5065/D6X63K0J. Accessed: May 10, 2019
Chukchi Sea	Arctic Ocean	67.400	-164.450	exact location	26.0	near-shore (0-50m)	1.69E+02	g WM/ m2	raw data	macrobenthos	1.000	NA	van Veen grab	Blanchard, A. L. & Feder, H. Macrobenthic data from the Chukchi Sea. (2013). Version 1.0. UCAR/NCAR - Earth Observing Laboratory. doi:10.5065/D6X63K0J. Accessed: May 10, 2019
Chukchi Sea	Arctic Ocean	67.400	-164.450	exact location	26.0	near-shore (0-50m)	1.71E+02	g WM/ m2	raw data	macrobenthos	1.000	NA	van Veen grab	Blanchard, A. L. & Feder, H. Macrobenthic data from the Chukchi Sea. (2013). Version 1.0. UCAR/NCAR - Earth Observing Laboratory. doi:10.5065/D6X63K0J. Accessed: May 10, 2019
Chukchi Sea	Arctic Ocean	67.400	-164.450	exact location	26.0	near-shore (0-50m)	2.21E+02	g WM/ m2	raw data	macrobenthos	1.000	NA	van Veen grab	Blanchard, A. L. & Feder, H. Macrobenthic data from the Chukchi Sea. (2013). Version 1.0. UCAR/NCAR - Earth Observing Laboratory. doi:10.5065/D6X63K0J. Accessed: May 10, 2019
Chukchi Sea	Arctic Ocean	67.058	-165.728	exact location	27.0	near-shore (0-50m)	4.17E+01	g WM/ m2	raw data	macrobenthos	1.000	NA	van Veen grab	Blanchard, A. L. & Feder, H. Macrobenthic data from the Chukchi Sea. (2013). Version 1.0. UCAR/NCAR - Earth Observing Laboratory. doi:10.5065/D6X63K0J. Accessed: May 10, 2019
Chukchi Sea	Arctic Ocean	67.058	-165.728	exact location	27.0	near-shore (0-50m)	5.19E+01	g WM/ m2	raw data	macrobenthos	1.000	NA	van Veen grab	Blanchard, A. L. & Feder, H. Macrobenthic data from the Chukchi Sea. (2013). Version 1.0. UCAR/NCAR - Earth Observing Laboratory. doi:10.5065/D6X63K0J. Accessed: May 10, 2019
Chukchi Sea	Arctic Ocean	67.058	-165.728	exact location	27.0	near-shore (0-50m)	5.25E+01	g WM/ m2	raw data	macrobenthos	1.000	NA	van Veen grab	Blanchard, A. L. & Feder, H. Macrobenthic data from the Chukchi Sea. (2013). Version 1.0. UCAR/NCAR - Earth Observing Laboratory. doi:10.5065/D6X63K0J. Accessed: May 10, 2019
Chukchi Sea	Arctic Ocean	67.058	-165.728	exact location	27.0	near-shore (0-50m)	5.77E+01	g WM/ m2	raw data	macrobenthos	1.000	NA	van Veen grab	Blanchard, A. L. & Feder, H. Macrobenthic data from the Chukchi Sea. (2013). Version 1.0. UCAR/NCAR - Earth Observing Laboratory. doi:10.5065/D6X63K0J. Accessed: May 10, 2019
Chukchi Sea	Arctic Ocean	67.058	-165.728	exact location	27.0	near-shore (0-50m)	9.18E+01	g WM/ m2	raw data	macrobenthos	1.000	NA	van Veen grab	Blanchard, A. L. & Feder, H. Macrobenthic data from the Chukchi Sea. (2013). Version 1.0. UCAR/NCAR - Earth Observing Laboratory. doi:10.5065/D6X63K0J. Accessed: May 10, 2019
Chukchi Sea	Arctic Ocean	67.150	-165.210	exact location	28.0	near-shore (0-50m)	7.65E+01	g WM/ m2	raw data	macrobenthos	1.000	NA	van Veen grab	Blanchard, A. L. & Feder, H. Macrobenthic data from the Chukchi Sea. (2013). Version 1.0. UCAR/NCAR - Earth Observing Laboratory. doi:10.5065/D6X63K0J. Accessed: May 10, 2019
Chukchi Sea	Arctic Ocean	67.150	-165.210	exact location	28.0	near-shore (0-50m)	5.77E+02	g WM/ m2	raw data	macrobenthos	1.000	NA	van Veen grab	Blanchard, A. L. & Feder, H. Macrobenthic data from the Chukchi Sea. (2013). Version 1.0. UCAR/NCAR - Earth Observing Laboratory. doi:10.5065/D6X63K0J. Accessed: May 10, 2019
Chukchi Sea	Arctic Ocean	67.150	-165.210	exact location	28.0	near-shore (0-50m)	9.35E+02	g WM/ m2	raw data	macrobenthos	1.000	NA	van Veen grab	Blanchard, A. L. & Feder, H. Macrobenthic data from the Chukchi Sea. (2013). Version 1.0. UCAR/NCAR - Earth Observing Laboratory. doi:10.5065/D6X63K0J. Accessed: May 10, 2019
Chukchi Sea	Arctic Ocean	67.150	-165.210	exact location	28.0	near-shore (0-50m)	1.17E+03	g WM/ m2	raw data	macrobenthos	1.000	NA	van Veen grab	Blanchard, A. L. & Feder, H. Macrobenthic data from the Chukchi Sea. (2013). Version 1.0. UCAR/NCAR - Earth Observing Laboratory. doi:10.5065/D6X63K0J. Accessed: May 10, 2019
Chukchi Sea	Arctic Ocean	67.150	-165.210	exact location	28.0	near-shore (0-50m)	1.24E+03	g WM/ m2	raw data	macrobenthos	1.000	NA	van Veen grab	Blanchard, A. L. & Feder, H. Macrobenthic data from the Chukchi Sea. (2013). Version 1.0. UCAR/NCAR - Earth Observing Laboratory. doi:10.5065/D6X63K0J. Accessed: May 10, 2019
Chukchi Sea	Arctic Ocean	66.760	-167.630	exact location	31.0	near-shore (0-50m)	1.18E+02	g WM/ m2	raw data	macrobenthos	1.000	NA	van Veen grab	Blanchard, A. L. & Feder, H. Macrobenthic data from the Chukchi Sea. (2013). Version 1.0. UCAR/NCAR - Earth Observing Laboratory. doi:10.5065/D6X63K0J. Accessed: May 10, 2019
Chukchi Sea	Arctic Ocean	66.760	-167.630	exact location	31.0	near-shore (0-50m)	1.94E+02	g WM/ m2	raw data	macrobenthos	1.000	NA	van Veen grab	Blanchard, A. L. & Feder, H. Macrobenthic data from the Chukchi Sea. (2013). Version 1.0. UCAR/NCAR - Earth Observing Laboratory. doi:10.5065/D6X63K0J. Accessed: May 10, 2019
Chukchi Sea	Arctic Ocean	66.760	-167.630	exact location	31.0	near-shore (0-50m)	2.37E+02	g WM/ m2	raw data	macrobenthos	1.000	NA	van Veen grab	Blanchard, A. L. & Feder, H. Macrobenthic data from the Chukchi Sea. (2013). Version 1.0. UCAR/NCAR - Earth Observing Laboratory. doi:10.5065/D6X63K0J. Accessed: May 10, 2019
Chukchi Sea	Arctic Ocean	66.760	-167.630	exact location	31.0	near-shore (0-50m)	2.80E+02	g WM/ m2	raw data	macrobenthos	1.000	NA	van Veen grab	Blanchard, A. L. & Feder, H. Macrobenthic data from the Chukchi Sea. (2013). Version 1.0. UCAR/NCAR - Earth Observing Laboratory. doi:10.5065/D6X63K0J. Accessed: May 10, 2019
Chukchi Sea	Arctic Ocean	66.760	-167.630	exact location	31.0	near-shore (0-50m)	8.17E+02	g WM/ m2	raw data	macrobenthos	1.000	NA	van Veen grab	Blanchard, A. L. & Feder, H. Macrobenthic data from the Chukchi Sea. (2013). Version 1.0. UCAR/NCAR - Earth Observing Laboratory. doi:10.5065/D6X63K0J. Accessed: May 10, 2019
Chukchi Sea	Arctic Ocean	67.033	-168.233	exact location	33.0	near-shore (0-50m)	6.30E+01	g WM/ m2	raw data	macrobenthos	1.000	NA	van Veen grab	Blanchard, A. L. & Feder, H. Macrobenthic data from the Chukchi Sea. (2013). Version 1.0. UCAR/NCAR - Earth Observing Laboratory. doi:10.5065/D6X63K0J. Accessed: May 10, 2019
Chukchi Sea	Arctic Ocean	67.033	-168.233	exact location	33.0	near-shore (0-50m)	7.22E+01	g WM/ m2	raw data	macrobenthos	1.000	NA	van Veen grab	Blanchard, A. L. & Feder, H. Macrobenthic data from the Chukchi Sea. (2013). Version 1.0. UCAR/NCAR - Earth Observing Laboratory. doi:10.5065/D6X63K0J. Accessed: May 10, 2019
Chukchi Sea	Arctic Ocean	67.033	-168.233	exact location	33.0	near-shore (0-50m)	8.01E+01	g WM/ m2	raw data	macrobenthos	1.000	NA	van Veen grab	Blanchard, A. L. & Feder, H. Macrobenthic data from the Chukchi Sea. (2013). Version 1.0. UCAR/NCAR - Earth Observing Laboratory. doi:10.5065/D6X63K0J. Accessed: May 10, 2019
Chukchi Sea	Arctic Ocean	67.033	-168.233	exact location	33.0	near-shore (0-50m)	8.22E+01	g WM/ m2	raw data	macrobenthos	1.000	NA	van Veen grab	Blanchard, A. L. & Feder, H. Macrobenthic data from the Chukchi Sea. (2013). Version 1.0. UCAR/NCAR - Earth Observing Laboratory. doi:10.5065/D6X63K0J. Accessed: May 10, 2019
Chukchi Sea	Arctic Ocean	67.033	-168.233	exact location	33.0	near-shore (0-50m)	8.93E+01	g WM/ m2	raw data	macrobenthos	1.000	NA	van Veen grab	Blanchard, A. L. & Feder, H. Macrobenthic data from the Chukchi Sea. (2013). Version 1.0. UCAR/NCAR - Earth Observing Laboratory. doi:10.5065/D6X63K0J. Accessed: May 10, 2019
Chukchi Sea	Arctic Ocean	67.970	-166.160	exact location	35.0	near-shore (0-50m)	7.61E+01	g WM/ m2	raw data	macrobenthos	1.000	NA	van Veen grab	Blanchard, A. L. & Feder, H. Macrobenthic data from the Chukchi Sea. (2013). Version 1.0. UCAR/NCAR - Earth Observing Laboratory. doi:10.5065/D6X63K0J. Accessed: May 10, 2019
Chukchi Sea	Arctic Ocean	67.970	-166.160	exact location	35.0	near-shore (0-50m)	1.21E+02	g WM/ m2	raw data	macrobenthos	1.000	NA	van Veen grab	Blanchard, A. L. & Feder, H. Macrobenthic data from the Chukchi Sea. (2013). Version 1.0. UCAR/NCAR - Earth Observing Laboratory. doi:10.5065/D6X63K0J. Accessed: May 10, 2019
Chukchi Sea	Arctic Ocean	67.970	-166.160	exact location	35.0	near-shore (0-50m)	2.86E+02	g WM/ m2	raw data	macrobenthos	1.000	NA	van Veen grab	Blanchard, A. L. & Feder, H. Macrobenthic data from the Chukchi Sea. (2013). Version 1.0. UCAR/NCAR - Earth Observing Laboratory. doi:10.5065/D6X63K0J. Accessed: May 10, 2019
Chukchi Sea	Arctic Ocean	67.970	-166.160	exact location	35.0	near-shore (0-50m)	2.94E+02	g WM/ m2	raw data	macrobenthos	1.000	NA	van Veen grab	Blanchard, A. L. & Feder, H. Macrobenthic data from the Chukchi Sea. (2013). Version 1.0. UCAR/NCAR - Earth Observing Laboratory. doi:10.5065/D6X63K0J. Accessed: May 10, 2019
Chukchi Sea	Arctic Ocean	67.970	-166.160	exact location	35.0	near-shore (0-50m)	1.64E+03	g WM/ m2	raw data	macrobenthos	1.000	NA	van Veen grab	Blanchard, A. L. & Feder, H. Macrobenthic data from the Chukchi Sea. (2013). Version 1.0. UCAR/NCAR - Earth Observing Laboratory. doi:10.5065/D6X63K0J. Accessed: May 10, 2019
Chukchi Sea	Arctic Ocean	67.830	-165.420	exact location	35.0	near-shore (0-50m)	5.05E+02	g WM/ m2	raw data	macrobenthos	1.000	NA	van Veen grab	Blanchard, A. L. & Feder, H. Macrobenthic data from the Chukchi Sea. (2013). Version 1.0. UCAR/NCAR - Earth Observing Laboratory. doi:10.5065/D6X63K0J. Accessed: May 10, 2019
Chukchi Sea	Arctic Ocean	67.830	-165.420	exact location	35.0	near-shore (0-50m)	6.39E+02	g WM/ m2	raw data	macrobenthos	1.000	NA	van Veen grab	Blanchard, A. L. & Feder, H. Macrobenthic data from the Chukchi Sea. (2013). Version 1.0. UCAR/NCAR - Earth Observing Laboratory. doi:10.5065/D6X63K0J. Accessed: May 10, 2019
Chukchi Sea	Arctic Ocean	67.830	-165.420	exact location	35.0	near-shore (0-50m)	7.53E+02	g WM/ m2	raw data	macrobenthos	1.000	NA	van Veen grab	Blanchard, A. L. & Feder, H. Macrobenthic data from the Chukchi Sea. (2013). Version 1.0. UCAR/NCAR - Earth Observing Laboratory. doi:10.5065/D6X63K0J. Accessed: May 10, 2019
Chukchi Sea	Arctic Ocean	67.830	-165.420	exact location	35.0	near-shore (0-50m)	9.68E+02	g WM/ m2	raw data	macrobenthos	1.000	NA	van Veen grab	Blanchard, A. L. & Feder, H. Macrobenthic data from the Chukchi Sea. (2013). Version 1.0. UCAR/NCAR - Earth Observing Laboratory. doi:10.5065/D6X63K0J. Accessed: May 10, 2019
Chukchi Sea	Arctic Ocean	67.830	-165.420	exact location	35.0	near-shore (0-50m)	1.25E+03	g WM/ m2	raw data	macrobenthos	1.000	NA	van Veen grab	Blanchard, A. L. & Feder, H. Macrobenthic data from the Chukchi Sea. (2013). Version 1.0. UCAR/NCAR - Earth Observing Laboratory. doi:10.5065/D6X63K0J. Accessed: May 10, 2019
Chukchi Sea	Arctic Ocean	67.170	-166.250	exact location	35.0	near-shore (0-50m)	1.79E+01	g WM/ m2	raw data	macrobenthos	1.000	NA	van Veen grab	Blanchard, A. L. & Feder, H. Macrobenthic data from the Chukchi Sea. (2013). Version 1.0. UCAR/NCAR - Earth Observing Laboratory. doi:10.5065/D6X63K0J. Accessed: May 10, 2019
Chukchi Sea	Arctic Ocean	67.170	-166.250	exact location	35.0	near-shore (0-50m)	3.16E+01	g WM/ m2	raw data	macrobenthos	1.000	NA	van Veen grab	Blanchard, A. L. & Feder, H. Macrobenthic data from the Chukchi Sea. (2013). Version 1.0. UCAR/NCAR - Earth Observing Laboratory. doi:10.5065/D6X63K0J. Accessed: May 10, 2019
Chukchi Sea	Arctic Ocean	67.170	-166.250	exact location	35.0	near-shore (0-50m)	4.11E+01	g WM/ m2	raw data	macrobenthos	1.000	NA	van Veen grab	Blanchard, A. L. & Feder, H. Macrobenthic data from the Chukchi Sea. (2013). Version 1.0. UCAR/NCAR - Earth Observing Laboratory. doi:10.5065/D6X63K0J. Accessed: May 10, 2019
Chukchi Sea	Arctic Ocean	67.170	-166.250	exact location	35.0	near-shore (0-50m)	7.25E+01	g WM/ m2	raw data	macrobenthos	1.000	NA	van Veen grab	Blanchard, A. L. & Feder, H. Macrobenthic data from the Chukchi Sea. (2013). Version 1.0. UCAR/NCAR - Earth Observing Laboratory. doi:10.5065/D6X63K0J. Accessed: May 10, 2019
Chukchi Sea	Arctic Ocean	67.170	-166.250	exact location	35.0	near-shore (0-50m)	1.96E+02	g WM/ m2	raw data	macrobenthos	1.000	NA	van Veen grab	Blanchard, A. L. & Feder, H. Macrobenthic data from the Chukchi Sea. (2013). Version 1.0. UCAR/NCAR - Earth Observing Laboratory. doi:10.5065/D6X63K0J. Accessed: May 10, 2019
Chukchi Sea	Arctic Ocean	67.750	-166.013	exact location	40.0	near-shore (0-50m)	5.33E+01	g WM/ m2	raw data	macrobenthos	1.000	NA	van Veen grab	Blanchard, A. L. & Feder, H. Macrobenthic data from the Chukchi Sea. (2013). Version 1.0. UCAR/NCAR - Earth Observing Laboratory. doi:10.5065/D6X63K0J. Accessed: May 10, 2019
Chukchi Sea	Arctic Ocean	67.750	-166.013	exact location	40.0	near-shore (0-50m)	9.92E+01	g WM/ m2	raw data	macrobenthos	1.000	NA	van Veen grab	Blanchard, A. L. & Feder, H. Macrobenthic data from the Chukchi Sea. (2013). Version 1.0. UCAR/NCAR - Earth Observing Laboratory. doi:10.5065/D6X63K0J. Accessed: May 10, 2019
Chukchi Sea	Arctic Ocean	67.750	-166.013	exact location	40.0	near-shore (0-50m)	1.26E+02	g WM/ m2	raw data	macrobenthos	1.000	NA	van Veen grab	Blanchard, A. L. & Feder, H. Macrobenthic data from the Chukchi Sea. (2013). Version 1.0. UCAR/NCAR - Earth Observing Laboratory. doi:10.5065/D6X63K0J. Accessed: May 10, 2019
Chukchi Sea	Arctic Ocean	67.750	-166.013	exact location	40.0	near-shore (0-50m)	1.59E+02	g WM/ m2	raw data	macrobenthos	1.000	NA	van Veen grab	Blanchard, A. L. & Feder, H. Macrobenthic data from the Chukchi Sea. (2013). Version 1.0. UCAR/NCAR - Earth Observing Laboratory. doi:10.5065/D6X63K0J. Accessed: May 10, 2019
Chukchi Sea	Arctic Ocean	67.750	-166.013	exact location	40.0	near-shore (0-50m)	1.59E+02	g WM/ m2	raw data	macrobenthos	1.000	NA	van Veen grab	Blanchard, A. L. & Feder, H. Macrobenthic data from the Chukchi Sea. (2013). Version 1.0. UCAR/NCAR - Earth Observing Laboratory. doi:10.5065/D6X63K0J. Accessed: May 10, 2019
Chukchi Sea	Arctic Ocean	67.190	-167.500	exact location	40.0	near-shore (0-50m)	5.56E+00	g WM/ m2	raw data	macrobenthos	1.000	NA	van Veen grab	Blanchard, A. L. & Feder, H. Macrobenthic data from the Chukchi Sea. (2013). Version 1.0. UCAR/NCAR - Earth Observing Laboratory. doi:10.5065/D6X63K0J. Accessed: May 10, 2019
Chukchi Sea	Arctic Ocean	67.190	-167.500	exact location	40.0	near-shore (0-50m)	7.30E+00	g WM/ m2	raw data	macrobenthos	1.000	NA	van Veen grab	Blanchard, A. L. & Feder, H. Macrobenthic data from the Chukchi Sea. (2013). Version 1.0. UCAR/NCAR - Earth Observing Laboratory. doi:10.5065/D6X63K0J. Accessed: May 10, 2019
Chukchi Sea	Arctic Ocean	67.190	-167.500	exact location	40.0	near-shore (0-50m)	8.25E+00	g WM/ m2	raw data	macrobenthos	1.000	NA	van Veen grab	Blanchard, A. L. & Feder, H. Macrobenthic data from the Chukchi Sea. (2013). Version 1.0. UCAR/NCAR - Earth Observing Laboratory. doi:10.5065/D6X63K0J. Accessed: May 10, 2019
Chukchi Sea	Arctic Ocean	67.190	-167.500	exact location	40.0	near-shore (0-50m)	4.40E+01	g WM/ m2	raw data	macrobenthos	1.000	NA	van Veen grab	Blanchard, A. L. & Feder, H. Macrobenthic data from the Chukchi Sea. (2013). Version 1.0. UCAR/NCAR - Earth Observing Laboratory. doi:10.5065/D6X63K0J. Accessed: May 10, 2019
Chukchi Sea	Arctic Ocean	67.190	-167.500	exact location	40.0	near-shore (0-50m)	1.25E+02	g WM/ m2	raw data	macrobenthos	1.000	NA	van Veen grab	Blanchard, A. L. & Feder, H. Macrobenthic data from the Chukchi Sea. (2013). Version 1.0. UCAR/NCAR - Earth Observing Laboratory. doi:10.5065/D6X63K0J. Accessed: May 10, 2019
Chukchi Sea	Arctic Ocean	68.340	-167.200	exact location	42.0	near-shore (0-50m)	4.95E+01	g WM/ m2	raw data	macrobenthos	1.000	NA	van Veen grab	Blanchard, A. L. & Feder, H. Macrobenthic data from the Chukchi Sea. (2013). Version 1.0. UCAR/NCAR - Earth Observing Laboratory. doi:10.5065/D6X63K0J. Accessed: May 10, 2019
Chukchi Sea	Arctic Ocean	68.340	-167.200	exact location	42.0	near-shore (0-50m)	2.09E+02	g WM/ m2	raw data	macrobenthos	1.000	NA	van Veen grab	Blanchard, A. L. & Feder, H. Macrobenthic data from the Chukchi Sea. (2013). Version 1.0. UCAR/NCAR - Earth Observing Laboratory. doi:10.5065/D6X63K0J. Accessed: May 10, 2019
Chukchi Sea	Arctic Ocean	68.340	-167.200	exact location	42.0	near-shore (0-50m)	2.68E+02	g WM/ m2	raw data	macrobenthos	1.000	NA	van Veen grab	Blanchard, A. L. & Feder, H. Macrobenthic data from the Chukchi Sea. (2013). Version 1.0. UCAR/NCAR - Earth Observing Laboratory. doi:10.5065/D6X63K0J. Accessed: May 10, 2019
Chukchi Sea	Arctic Ocean	68.340	-167.200	exact location	42.0	near-shore (0-50m)	3.84E+02	g WM/ m2	raw data	macrobenthos	1.000	NA	van Veen grab	Blanchard, A. L. & Feder, H. Macrobenthic data from the Chukchi Sea. (2013). Version 1.0. UCAR/NCAR - Earth Observing Laboratory. doi:10.5065/D6X63K0J. Accessed: May 10, 2019
Chukchi Sea	Arctic Ocean	68.340	-167.200	exact location	42.0	near-shore (0-50m)	5.03E+02	g WM/ m2	raw data	macrobenthos	1.000	NA	van Veen grab	Blanchard, A. L. & Feder, H. Macrobenthic data from the Chukchi Sea. (2013). Version 1.0. UCAR/NCAR - Earth Observing Laboratory. doi:10.5065/D6X63K0J. Accessed: May 10, 2019
Chukchi Sea	Arctic Ocean	67.505	-168.003	exact location	44.0	near-shore (0-50m)	2.17E+01	g WM/ m2	raw data	macrobenthos	1.000	NA	van Veen grab	Blanchard, A. L. & Feder, H. Macrobenthic data from the Chukchi Sea. (2013). Version 1.0. UCAR/NCAR - Earth Observing Laboratory. doi:10.5065/D6X63K0J. Accessed: May 10, 2019
Chukchi Sea	Arctic Ocean	67.505	-168.003	exact location	44.0	near-shore (0-50m)	3.07E+01	g WM/ m2	raw data	macrobenthos	1.000	NA	van Veen grab	Blanchard, A. L. & Feder, H. Macrobenthic data from the Chukchi Sea. (2013). Version 1.0. UCAR/NCAR - Earth Observing Laboratory. doi:10.5065/D6X63K0J. Accessed: May 10, 2019
Chukchi Sea	Arctic Ocean	67.505	-168.003	exact location	44.0	near-shore (0-50m)	1.48E+02	g WM/ m2	raw data	macrobenthos	1.000	NA	van Veen grab	Blanchard, A. L. & Feder, H. Macrobenthic data from the Chukchi Sea. (2013). Version 1.0. UCAR/NCAR - Earth Observing Laboratory. doi:10.5065/D6X63K0J. Accessed: May 10, 2019
Chukchi Sea	Arctic Ocean	67.505	-168.003	exact location	44.0	near-shore (0-50m)	1.65E+02	g WM/ m2	raw data	macrobenthos	1.000	NA	van Veen grab	Blanchard, A. L. & Feder, H. Macrobenthic data from the Chukchi Sea. (2013). Version 1.0. UCAR/NCAR - Earth Observing Laboratory. doi:10.5065/D6X63K0J. Accessed: May 10, 2019
Chukchi Sea	Arctic Ocean	67.062	-169.000	exact location	48.0	near-shore (0-50m)	1.18E+03	g WM/ m2	raw data	macrobenthos	1.000	NA	van Veen grab	Blanchard, A. L. & Feder, H. Macrobenthic data from the Chukchi Sea. (2013). Version 1.0. UCAR/NCAR - Earth Observing Laboratory. doi:10.5065/D6X63K0J. Accessed: May 10, 2019
Chukchi Sea	Arctic Ocean	67.062	-169.000	exact location	48.0	near-shore (0-50m)	1.25E+03	g WM/ m2	raw data	macrobenthos	1.000	NA	van Veen grab	Blanchard, A. L. & Feder, H. Macrobenthic data from the Chukchi Sea. (2013). Version 1.0. UCAR/NCAR - Earth Observing Laboratory. doi:10.5065/D6X63K0J. Accessed: May 10, 2019
Chukchi Sea	Arctic Ocean	67.062	-169.000	exact location	48.0	near-shore (0-50m)	1.47E+03	g WM/ m2	raw data	macrobenthos	1.000	NA	van Veen grab	Blanchard, A. L. & Feder, H. Macrobenthic data from the Chukchi Sea. (2013). Version 1.0. UCAR/NCAR - Earth Observing Laboratory. doi:10.5065/D6X63K0J. Accessed: May 10, 2019
Chukchi Sea	Arctic Ocean	67.062	-169.000	exact location	48.0	near-shore (0-50m)	1.63E+03	g WM/ m2	raw data	macrobenthos	1.000	NA	van Veen grab	Blanchard, A. L. & Feder, H. Macrobenthic data from the Chukchi Sea. (2013). Version 1.0. UCAR/NCAR - Earth Observing Laboratory. doi:10.5065/D6X63K0J. Accessed: May 10, 2019
Chukchi Sea	Arctic Ocean	67.062	-169.000	exact location	48.0	near-shore (0-50m)	1.80E+03	g WM/ m2	raw data	macrobenthos	1.000	NA	van Veen grab	Blanchard, A. L. & Feder, H. Macrobenthic data from the Chukchi Sea. (2013). Version 1.0. UCAR/NCAR - Earth Observing Laboratory. doi:10.5065/D6X63K0J. Accessed: May 10, 2019
central Arctic Ocean	Arctic Ocean	72.297	-165.167	exact location	51.0	continental shelf (>50-200m)	1.17E+03	g WM/ m2	raw data	macrobenthos	0.300 and 0.500	NA	NA	Blanchard, A. L. & Stoker, S. Macrobenthic data from Bering to Chukchi Sea 1970 to 1974. (2013). Version 1.0. UCAR/NCAR - Earth Observing Laboratory. doi:10.5065/D6Z899FB. Accessed: May 10, 2019.
central Arctic Ocean	Arctic Ocean	71.333	-168.917	exact location	51.0	continental shelf (>50-200m)	1.21E+03	g WM/ m2	raw data	macrobenthos	0.300 and 0.500	NA	NA	Blanchard, A. L. & Stoker, S. Macrobenthic data from Bering to Chukchi Sea 1970 to 1974. (2013). Version 1.0. UCAR/NCAR - Earth Observing Laboratory. doi:10.5065/D6Z899FB. Accessed: May 10, 2019.
Chukchi Sea	Arctic Ocean	68.033	-167.867	exact location	56.0	continental shelf (>50-200m)	1.65E+03	g WM/ m2	raw data	macrobenthos	0.300 and 0.500	NA	NA	Blanchard, A. L. & Stoker, S. Macrobenthic data from Bering to Chukchi Sea 1970 to 1974. (2013). Version 1.0. UCAR/NCAR - Earth Observing Laboratory. doi:10.5065/D6Z899FB. Accessed: May 10, 2019.
Chukchi Sea	Arctic Ocean	67.600	-168.667	exact location	52.0	continental shelf (>50-200m)	2.44E+03	g WM/ m2	raw data	macrobenthos	0.300 and 0.500	NA	NA	Blanchard, A. L. & Stoker, S. Macrobenthic data from Bering to Chukchi Sea 1970 to 1974. (2013). Version 1.0. UCAR/NCAR - Earth Observing Laboratory. doi:10.5065/D6Z899FB. Accessed: May 10, 2019.
Chukchi Sea	Arctic Ocean	66.278	-168.375	exact location	73.0	continental shelf (>50-200m)	3.85E+03	g WM/ m2	raw data	macrobenthos	0.300 and 0.500	NA	NA	Blanchard, A. L. & Stoker, S. Macrobenthic data from Bering to Chukchi Sea 1970 to 1974. (2013). Version 1.0. UCAR/NCAR - Earth Observing Laboratory. doi:10.5065/D6Z899FB. Accessed: May 10, 2019.
Chukchi Sea	Arctic Ocean	66.108	-168.783	exact location	53.0	continental shelf (>50-200m)	6.94E+02	g WM/ m2	raw data	macrobenthos	0.300 and 0.500	NA	NA	Blanchard, A. L. & Stoker, S. Macrobenthic data from Bering to Chukchi Sea 1970 to 1974. (2013). Version 1.0. UCAR/NCAR - Earth Observing Laboratory. doi:10.5065/D6Z899FB. Accessed: May 10, 2019.
Chukchi Sea	Arctic Ocean	66.047	-168.408	exact location	56.0	continental shelf (>50-200m)	2.35E+03	g WM/ m2	raw data	macrobenthos	0.300 and 0.500	NA	NA	Blanchard, A. L. & Stoker, S. Macrobenthic data from Bering to Chukchi Sea 1970 to 1974. (2013). Version 1.0. UCAR/NCAR - Earth Observing Laboratory. doi:10.5065/D6Z899FB. Accessed: May 10, 2019.
Chukchi Sea	Arctic Ocean	65.825	-168.583	exact location	52.0	continental shelf (>50-200m)	9.36E+02	g WM/ m2	raw data	macrobenthos	0.300 and 0.500	NA	NA	Blanchard, A. L. & Stoker, S. Macrobenthic data from Bering to Chukchi Sea 1970 to 1974. (2013). Version 1.0. UCAR/NCAR - Earth Observing Laboratory. doi:10.5065/D6Z899FB. Accessed: May 10, 2019.
Bering Sea	Pacific Ocean	65.550	-168.900	exact location	55.0	continental shelf (>50-200m)	2.71E+03	g WM/ m2	raw data	macrobenthos	0.300 and 0.500	NA	NA	Blanchard, A. L. & Stoker, S. Macrobenthic data from Bering to Chukchi Sea 1970 to 1974. (2013). Version 1.0. UCAR/NCAR - Earth Observing Laboratory. doi:10.5065/D6Z899FB. Accessed: May 10, 2019.
Bering Sea	Pacific Ocean	65.542	-168.440	exact location	52.0	continental shelf (>50-200m)	2.81E+03	g WM/ m2	raw data	macrobenthos	0.300 and 0.500	NA	NA	Blanchard, A. L. & Stoker, S. Macrobenthic data from Bering to Chukchi Sea 1970 to 1974. (2013). Version 1.0. UCAR/NCAR - Earth Observing Laboratory. doi:10.5065/D6Z899FB. Accessed: May 10, 2019.
Bering Sea	Pacific Ocean	65.367	-168.367	exact location	56.0	continental shelf (>50-200m)	1.30E+03	g WM/ m2	raw data	macrobenthos	0.300 and 0.500	NA	NA	Blanchard, A. L. & Stoker, S. Macrobenthic data from Bering to Chukchi Sea 1970 to 1974. (2013). Version 1.0. UCAR/NCAR - Earth Observing Laboratory. doi:10.5065/D6Z899FB. Accessed: May 10, 2019.
Bering Sea	Pacific Ocean	65.363	-168.308	exact location	58.0	continental shelf (>50-200m)	1.30E+03	g WM/ m2	raw data	macrobenthos	0.300 and 0.500	NA	NA	Blanchard, A. L. & Stoker, S. Macrobenthic data from Bering to Chukchi Sea 1970 to 1974. (2013). Version 1.0. UCAR/NCAR - Earth Observing Laboratory. doi:10.5065/D6Z899FB. Accessed: May 10, 2019.
Bering Sea	Pacific Ocean	63.450	-172.600	exact location	55.0	continental shelf (>50-200m)	3.63E+03	g WM/ m2	raw data	macrobenthos	0.300 and 0.500	NA	NA	Blanchard, A. L. & Stoker, S. Macrobenthic data from Bering to Chukchi Sea 1970 to 1974. (2013). Version 1.0. UCAR/NCAR - Earth Observing Laboratory. doi:10.5065/D6Z899FB. Accessed: May 10, 2019.
Bering Sea	Pacific Ocean	63.258	-172.050	exact location	58.0	continental shelf (>50-200m)	2.45E+03	g WM/ m2	raw data	macrobenthos	0.300 and 0.500	NA	NA	Blanchard, A. L. & Stoker, S. Macrobenthic data from Bering to Chukchi Sea 1970 to 1974. (2013). Version 1.0. UCAR/NCAR - Earth Observing Laboratory. doi:10.5065/D6Z899FB. Accessed: May 10, 2019.
Bering Sea	Pacific Ocean	63.173	-171.550	exact location	51.0	continental shelf (>50-200m)	6.37E+02	g WM/ m2	raw data	macrobenthos	0.300 and 0.500	NA	NA	Blanchard, A. L. & Stoker, S. Macrobenthic data from Bering to Chukchi Sea 1970 to 1974. (2013). Version 1.0. UCAR/NCAR - Earth Observing Laboratory. doi:10.5065/D6Z899FB. Accessed: May 10, 2019.
Bering Sea	Pacific Ocean	62.983	-172.600	exact location	54.0	continental shelf (>50-200m)	6.85E+02	g WM/ m2	raw data	macrobenthos	0.300 and 0.500	NA	NA	Blanchard, A. L. & Stoker, S. Macrobenthic data from Bering to Chukchi Sea 1970 to 1974. (2013). Version 1.0. UCAR/NCAR - Earth Observing Laboratory. doi:10.5065/D6Z899FB. Accessed: May 10, 2019.
Bering Sea	Pacific Ocean	62.950	-172.200	exact location	55.0	continental shelf (>50-200m)	1.45E+03	g WM/ m2	raw data	macrobenthos	0.300 and 0.500	NA	NA	Blanchard, A. L. & Stoker, S. Macrobenthic data from Bering to Chukchi Sea 1970 to 1974. (2013). Version 1.0. UCAR/NCAR - Earth Observing Laboratory. doi:10.5065/D6Z899FB. Accessed: May 10, 2019.
Bering Sea	Pacific Ocean	62.917	-172.183	exact location	58.0	continental shelf (>50-200m)	6.99E+02	g WM/ m2	raw data	macrobenthos	0.300 and 0.500	NA	NA	Blanchard, A. L. & Stoker, S. Macrobenthic data from Bering to Chukchi Sea 1970 to 1974. (2013). Version 1.0. UCAR/NCAR - Earth Observing Laboratory. doi:10.5065/D6Z899FB. Accessed: May 10, 2019.
Bering Sea	Pacific Ocean	62.683	-172.600	exact location	56.0	continental shelf (>50-200m)	5.37E+02	g WM/ m2	raw data	macrobenthos	0.300 and 0.500	NA	NA	Blanchard, A. L. & Stoker, S. Macrobenthic data from Bering to Chukchi Sea 1970 to 1974. (2013). Version 1.0. UCAR/NCAR - Earth Observing Laboratory. doi:10.5065/D6Z899FB. Accessed: May 10, 2019.
Bering Sea	Pacific Ocean	62.617	-172.100	exact location	52.0	continental shelf (>50-200m)	3.40E+01	g WM/ m2	raw data	macrobenthos	0.300 and 0.500	NA	NA	Blanchard, A. L. & Stoker, S. Macrobenthic data from Bering to Chukchi Sea 1970 to 1974. (2013). Version 1.0. UCAR/NCAR - Earth Observing Laboratory. doi:10.5065/D6Z899FB. Accessed: May 10, 2019.
Bering Sea	Pacific Ocean	62.583	-171.883	exact location	54.0	continental shelf (>50-200m)	1.97E+02	g WM/ m2	raw data	macrobenthos	0.300 and 0.500	NA	NA	Blanchard, A. L. & Stoker, S. Macrobenthic data from Bering to Chukchi Sea 1970 to 1974. (2013). Version 1.0. UCAR/NCAR - Earth Observing Laboratory. doi:10.5065/D6Z899FB. Accessed: May 10, 2019.
Bering Sea	Pacific Ocean	62.450	-173.450	exact location	70.0	continental shelf (>50-200m)	7.86E+02	g WM/ m2	raw data	macrobenthos	0.300 and 0.500	NA	NA	Blanchard, A. L. & Stoker, S. Macrobenthic data from Bering to Chukchi Sea 1970 to 1974. (2013). Version 1.0. UCAR/NCAR - Earth Observing Laboratory. doi:10.5065/D6Z899FB. Accessed: May 10, 2019.
Bering Sea	Pacific Ocean	62.317	-175.067	exact location	90.0	continental shelf (>50-200m)	5.09E+02	g WM/ m2	raw data	macrobenthos	0.300 and 0.500	NA	NA	Blanchard, A. L. & Stoker, S. Macrobenthic data from Bering to Chukchi Sea 1970 to 1974. (2013). Version 1.0. UCAR/NCAR - Earth Observing Laboratory. doi:10.5065/D6Z899FB. Accessed: May 10, 2019.
Bering Sea	Pacific Ocean	62.317	-175.067	exact location	90.0	continental shelf (>50-200m)	1.40E+03	g WM/ m2	raw data	macrobenthos	0.300 and 0.500	NA	NA	Blanchard, A. L. & Stoker, S. Macrobenthic data from Bering to Chukchi Sea 1970 to 1974. (2013). Version 1.0. UCAR/NCAR - Earth Observing Laboratory. doi:10.5065/D6Z899FB. Accessed: May 10, 2019.
Bering Sea	Pacific Ocean	62.225	-172.650	exact location	53.0	continental shelf (>50-200m)	7.11E+02	g WM/ m2	raw data	macrobenthos	0.300 and 0.500	NA	NA	Blanchard, A. L. & Stoker, S. Macrobenthic data from Bering to Chukchi Sea 1970 to 1974. (2013). Version 1.0. UCAR/NCAR - Earth Observing Laboratory. doi:10.5065/D6Z899FB. Accessed: May 10, 2019.
Bering Sea	Pacific Ocean	61.950	-171.750	exact location	56.0	continental shelf (>50-200m)	1.40E+03	g WM/ m2	raw data	macrobenthos	0.300 and 0.500	NA	NA	Blanchard, A. L. & Stoker, S. Macrobenthic data from Bering to Chukchi Sea 1970 to 1974. (2013). Version 1.0. UCAR/NCAR - Earth Observing Laboratory. doi:10.5065/D6Z899FB. Accessed: May 10, 2019.
Bering Sea	Pacific Ocean	61.933	-173.350	exact location	55.0	continental shelf (>50-200m)	2.62E+03	g WM/ m2	raw data	macrobenthos	0.300 and 0.500	NA	NA	Blanchard, A. L. & Stoker, S. Macrobenthic data from Bering to Chukchi Sea 1970 to 1974. (2013). Version 1.0. UCAR/NCAR - Earth Observing Laboratory. doi:10.5065/D6Z899FB. Accessed: May 10, 2019.
Bering Sea	Pacific Ocean	61.900	-173.417	exact location	63.0	continental shelf (>50-200m)	2.66E+03	g WM/ m2	raw data	macrobenthos	0.300 and 0.500	NA	NA	Blanchard, A. L. & Stoker, S. Macrobenthic data from Bering to Chukchi Sea 1970 to 1974. (2013). Version 1.0. UCAR/NCAR - Earth Observing Laboratory. doi:10.5065/D6Z899FB. Accessed: May 10, 2019.
Bering Sea	Pacific Ocean	61.733	-173.833	exact location	66.0	continental shelf (>50-200m)	1.73E+03	g WM/ m2	raw data	macrobenthos	0.300 and 0.500	NA	NA	Blanchard, A. L. & Stoker, S. Macrobenthic data from Bering to Chukchi Sea 1970 to 1974. (2013). Version 1.0. UCAR/NCAR - Earth Observing Laboratory. doi:10.5065/D6Z899FB. Accessed: May 10, 2019.
Bering Sea	Pacific Ocean	61.667	-171.167	exact location	53.0	continental shelf (>50-200m)	6.98E+02	g WM/ m2	raw data	macrobenthos	0.300 and 0.500	NA	NA	Blanchard, A. L. & Stoker, S. Macrobenthic data from Bering to Chukchi Sea 1970 to 1974. (2013). Version 1.0. UCAR/NCAR - Earth Observing Laboratory. doi:10.5065/D6Z899FB. Accessed: May 10, 2019.
Bering Sea	Pacific Ocean	61.617	-174.400	exact location	80.0	continental shelf (>50-200m)	2.92E+03	g WM/ m2	raw data	macrobenthos	0.300 and 0.500	NA	NA	Blanchard, A. L. & Stoker, S. Macrobenthic data from Bering to Chukchi Sea 1970 to 1974. (2013). Version 1.0. UCAR/NCAR - Earth Observing Laboratory. doi:10.5065/D6Z899FB. Accessed: May 10, 2019.
Bering Sea	Pacific Ocean	61.442	-174.450	exact location	82.0	continental shelf (>50-200m)	1.10E+03	g WM/ m2	raw data	macrobenthos	0.300 and 0.500	NA	NA	Blanchard, A. L. & Stoker, S. Macrobenthic data from Bering to Chukchi Sea 1970 to 1974. (2013). Version 1.0. UCAR/NCAR - Earth Observing Laboratory. doi:10.5065/D6Z899FB. Accessed: May 10, 2019.
Bering Sea	Pacific Ocean	61.367	-171.883	exact location	56.0	continental shelf (>50-200m)	9.70E+02	g WM/ m2	raw data	macrobenthos	0.300 and 0.500	NA	NA	Blanchard, A. L. & Stoker, S. Macrobenthic data from Bering to Chukchi Sea 1970 to 1974. (2013). Version 1.0. UCAR/NCAR - Earth Observing Laboratory. doi:10.5065/D6Z899FB. Accessed: May 10, 2019.
Bering Sea	Pacific Ocean	61.367	-175.050	exact location	86.0	continental shelf (>50-200m)	3.85E+02	g WM/ m2	raw data	macrobenthos	0.300 and 0.500	NA	NA	Blanchard, A. L. & Stoker, S. Macrobenthic data from Bering to Chukchi Sea 1970 to 1974. (2013). Version 1.0. UCAR/NCAR - Earth Observing Laboratory. doi:10.5065/D6Z899FB. Accessed: May 10, 2019.
Bering Sea	Pacific Ocean	61.175	-173.790	exact location	75.0	continental shelf (>50-200m)	7.21E+02	g WM/ m2	raw data	macrobenthos	0.300 and 0.500	NA	NA	Blanchard, A. L. & Stoker, S. Macrobenthic data from Bering to Chukchi Sea 1970 to 1974. (2013). Version 1.0. UCAR/NCAR - Earth Observing Laboratory. doi:10.5065/D6Z899FB. Accessed: May 10, 2019.
Bering Sea	Pacific Ocean	61.150	-175.200	exact location	100.0	continental shelf (>50-200m)	1.71E+02	g WM/ m2	raw data	macrobenthos	0.300 and 0.500	NA	NA	Blanchard, A. L. & Stoker, S. Macrobenthic data from Bering to Chukchi Sea 1970 to 1974. (2013). Version 1.0. UCAR/NCAR - Earth Observing Laboratory. doi:10.5065/D6Z899FB. Accessed: May 10, 2019.
Bering Sea	Pacific Ocean	60.708	-175.000	exact location	103.0	continental shelf (>50-200m)	6.93E+02	g WM/ m2	raw data	macrobenthos	0.300 and 0.500	NA	NA	Blanchard, A. L. & Stoker, S. Macrobenthic data from Bering to Chukchi Sea 1970 to 1974. (2013). Version 1.0. UCAR/NCAR - Earth Observing Laboratory. doi:10.5065/D6Z899FB. Accessed: May 10, 2019.
Bering Sea	Pacific Ocean	60.692	-171.417	exact location	61.0	continental shelf (>50-200m)	8.02E+02	g WM/ m2	raw data	macrobenthos	0.300 and 0.500	NA	NA	Blanchard, A. L. & Stoker, S. Macrobenthic data from Bering to Chukchi Sea 1970 to 1974. (2013). Version 1.0. UCAR/NCAR - Earth Observing Laboratory. doi:10.5065/D6Z899FB. Accessed: May 10, 2019.
Bering Sea	Pacific Ocean	59.933	-173.850	exact location	95.0	continental shelf (>50-200m)	4.36E+02	g WM/ m2	raw data	macrobenthos	0.300 and 0.500	NA	NA	Blanchard, A. L. & Stoker, S. Macrobenthic data from Bering to Chukchi Sea 1970 to 1974. (2013). Version 1.0. UCAR/NCAR - Earth Observing Laboratory. doi:10.5065/D6Z899FB. Accessed: May 10, 2019.
Bering Sea	Pacific Ocean	59.750	-171.367	exact location	75.0	continental shelf (>50-200m)	1.44E+02	g WM/ m2	raw data	macrobenthos	0.300 and 0.500	NA	NA	Blanchard, A. L. & Stoker, S. Macrobenthic data from Bering to Chukchi Sea 1970 to 1974. (2013). Version 1.0. UCAR/NCAR - Earth Observing Laboratory. doi:10.5065/D6Z899FB. Accessed: May 10, 2019.
Bering Sea	Pacific Ocean	59.517	-169.883	exact location	54.0	continental shelf (>50-200m)	6.56E+01	g WM/ m2	raw data	macrobenthos	0.300 and 0.500	NA	NA	Blanchard, A. L. & Stoker, S. Macrobenthic data from Bering to Chukchi Sea 1970 to 1974. (2013). Version 1.0. UCAR/NCAR - Earth Observing Laboratory. doi:10.5065/D6Z899FB. Accessed: May 10, 2019.
Bering Sea	Pacific Ocean	59.083	-169.975	exact location	63.0	continental shelf (>50-200m)	2.65E+02	g WM/ m2	raw data	macrobenthos	0.300 and 0.500	NA	NA	Blanchard, A. L. & Stoker, S. Macrobenthic data from Bering to Chukchi Sea 1970 to 1974. (2013). Version 1.0. UCAR/NCAR - Earth Observing Laboratory. doi:10.5065/D6Z899FB. Accessed: May 10, 2019.
Bering Sea	Pacific Ocean	58.733	-172.517	exact location	100.0	continental shelf (>50-200m)	6.83E+02	g WM/ m2	raw data	macrobenthos	0.300 and 0.500	NA	NA	Blanchard, A. L. & Stoker, S. Macrobenthic data from Bering to Chukchi Sea 1970 to 1974. (2013). Version 1.0. UCAR/NCAR - Earth Observing Laboratory. doi:10.5065/D6Z899FB. Accessed: May 10, 2019.
Bering Sea	Pacific Ocean	58.500	-168.267	exact location	62.0	continental shelf (>50-200m)	3.25E+02	g WM/ m2	raw data	macrobenthos	0.300 and 0.500	NA	NA	Blanchard, A. L. & Stoker, S. Macrobenthic data from Bering to Chukchi Sea 1970 to 1974. (2013). Version 1.0. UCAR/NCAR - Earth Observing Laboratory. doi:10.5065/D6Z899FB. Accessed: May 10, 2019.
Bering Sea	Pacific Ocean	58.367	-171.450	exact location	105.0	continental shelf (>50-200m)	5.79E+01	g WM/ m2	raw data	macrobenthos	0.300 and 0.500	NA	NA	Blanchard, A. L. & Stoker, S. Macrobenthic data from Bering to Chukchi Sea 1970 to 1974. (2013). Version 1.0. UCAR/NCAR - Earth Observing Laboratory. doi:10.5065/D6Z899FB. Accessed: May 10, 2019.
Bering Sea	Pacific Ocean	58.233	-167.433	exact location	63.0	continental shelf (>50-200m)	1.76E+02	g WM/ m2	raw data	macrobenthos	0.300 and 0.500	NA	NA	Blanchard, A. L. & Stoker, S. Macrobenthic data from Bering to Chukchi Sea 1970 to 1974. (2013). Version 1.0. UCAR/NCAR - Earth Observing Laboratory. doi:10.5065/D6Z899FB. Accessed: May 10, 2019.
Bering Sea	Pacific Ocean	58.217	-171.383	exact location	92.0	continental shelf (>50-200m)	1.41E+03	g WM/ m2	raw data	macrobenthos	0.300 and 0.500	NA	NA	Blanchard, A. L. & Stoker, S. Macrobenthic data from Bering to Chukchi Sea 1970 to 1974. (2013). Version 1.0. UCAR/NCAR - Earth Observing Laboratory. doi:10.5065/D6Z899FB. Accessed: May 10, 2019.
Bering Sea	Pacific Ocean	57.967	-164.750	exact location	62.0	continental shelf (>50-200m)	2.57E+02	g WM/ m2	raw data	macrobenthos	0.300 and 0.500	NA	NA	Blanchard, A. L. & Stoker, S. Macrobenthic data from Bering to Chukchi Sea 1970 to 1974. (2013). Version 1.0. UCAR/NCAR - Earth Observing Laboratory. doi:10.5065/D6Z899FB. Accessed: May 10, 2019.
Bering Sea	Pacific Ocean	57.772	-169.750	exact location	68.0	continental shelf (>50-200m)	1.12E+02	g WM/ m2	raw data	macrobenthos	0.300 and 0.500	NA	NA	Blanchard, A. L. & Stoker, S. Macrobenthic data from Bering to Chukchi Sea 1970 to 1974. (2013). Version 1.0. UCAR/NCAR - Earth Observing Laboratory. doi:10.5065/D6Z899FB. Accessed: May 10, 2019.
Bering Sea	Pacific Ocean	57.767	-170.967	exact location	90.0	continental shelf (>50-200m)	2.56E+02	g WM/ m2	raw data	macrobenthos	0.300 and 0.500	NA	NA	Blanchard, A. L. & Stoker, S. Macrobenthic data from Bering to Chukchi Sea 1970 to 1974. (2013). Version 1.0. UCAR/NCAR - Earth Observing Laboratory. doi:10.5065/D6Z899FB. Accessed: May 10, 2019.
Bering Sea	Pacific Ocean	57.683	-168.050	exact location	70.0	continental shelf (>50-200m)	1.62E+02	g WM/ m2	raw data	macrobenthos	0.300 and 0.500	NA	NA	Blanchard, A. L. & Stoker, S. Macrobenthic data from Bering to Chukchi Sea 1970 to 1974. (2013). Version 1.0. UCAR/NCAR - Earth Observing Laboratory. doi:10.5065/D6Z899FB. Accessed: May 10, 2019.
Bering Sea	Pacific Ocean	57.650	-162.967	exact location	52.0	continental shelf (>50-200m)	2.49E+02	g WM/ m2	raw data	macrobenthos	0.300 and 0.500	NA	NA	Blanchard, A. L. & Stoker, S. Macrobenthic data from Bering to Chukchi Sea 1970 to 1974. (2013). Version 1.0. UCAR/NCAR - Earth Observing Laboratory. doi:10.5065/D6Z899FB. Accessed: May 10, 2019.
Bering Sea	Pacific Ocean	57.117	-165.250	exact location	63.0	continental shelf (>50-200m)	3.93E+03	g WM/ m2	raw data	macrobenthos	0.300 and 0.500	NA	NA	Blanchard, A. L. & Stoker, S. Macrobenthic data from Bering to Chukchi Sea 1970 to 1974. (2013). Version 1.0. UCAR/NCAR - Earth Observing Laboratory. doi:10.5065/D6Z899FB. Accessed: May 10, 2019.
Bering Sea	Pacific Ocean	58.950	-160.430	exact location	6.0	near-shore (0-50m)	2.01E+02	g WM/ m2	raw data	macrobenthos	0.300 and 0.500	NA	NA	Blanchard, A. L. & Stoker, S. Macrobenthic data from Bering to Chukchi Sea 1970 to 1974. (2013). Version 1.0. UCAR/NCAR - Earth Observing Laboratory. doi:10.5065/D6Z899FB. Accessed: May 10, 2019.
Bering Sea	Pacific Ocean	64.483	-165.838	exact location	16.0	near-shore (0-50m)	3.42E+02	g WM/ m2	raw data	macrobenthos	0.300 and 0.500	NA	NA	Blanchard, A. L. & Stoker, S. Macrobenthic data from Bering to Chukchi Sea 1970 to 1974. (2013). Version 1.0. UCAR/NCAR - Earth Observing Laboratory. doi:10.5065/D6Z899FB. Accessed: May 10, 2019.
Bering Sea	Pacific Ocean	63.248	-168.183	exact location	16.0	near-shore (0-50m)	8.05E+02	g WM/ m2	raw data	macrobenthos	0.300 and 0.500	NA	NA	Blanchard, A. L. & Stoker, S. Macrobenthic data from Bering to Chukchi Sea 1970 to 1974. (2013). Version 1.0. UCAR/NCAR - Earth Observing Laboratory. doi:10.5065/D6Z899FB. Accessed: May 10, 2019.
Bering Sea	Pacific Ocean	62.592	-166.067	exact location	18.0	near-shore (0-50m)	8.70E+01	g WM/ m2	raw data	macrobenthos	0.300 and 0.500	NA	NA	Blanchard, A. L. & Stoker, S. Macrobenthic data from Bering to Chukchi Sea 1970 to 1974. (2013). Version 1.0. UCAR/NCAR - Earth Observing Laboratory. doi:10.5065/D6Z899FB. Accessed: May 10, 2019.
Bering Sea	Pacific Ocean	58.688	-159.733	exact location	18.0	near-shore (0-50m)	2.77E+02	g WM/ m2	raw data	macrobenthos	0.300 and 0.500	NA	NA	Blanchard, A. L. & Stoker, S. Macrobenthic data from Bering to Chukchi Sea 1970 to 1974. (2013). Version 1.0. UCAR/NCAR - Earth Observing Laboratory. doi:10.5065/D6Z899FB. Accessed: May 10, 2019.
Bering Sea	Pacific Ocean	61.192	-166.992	exact location	19.0	near-shore (0-50m)	4.99E+01	g WM/ m2	raw data	macrobenthos	0.300 and 0.500	NA	NA	Blanchard, A. L. & Stoker, S. Macrobenthic data from Bering to Chukchi Sea 1970 to 1974. (2013). Version 1.0. UCAR/NCAR - Earth Observing Laboratory. doi:10.5065/D6Z899FB. Accessed: May 10, 2019.
Bering Sea	Pacific Ocean	63.983	-165.633	exact location	20.0	near-shore (0-50m)	1.66E+02	g WM/ m2	raw data	macrobenthos	0.300 and 0.500	NA	NA	Blanchard, A. L. & Stoker, S. Macrobenthic data from Bering to Chukchi Sea 1970 to 1974. (2013). Version 1.0. UCAR/NCAR - Earth Observing Laboratory. doi:10.5065/D6Z899FB. Accessed: May 10, 2019.
Bering Sea	Pacific Ocean	63.633	-165.027	exact location	20.0	near-shore (0-50m)	3.61E+02	g WM/ m2	raw data	macrobenthos	0.300 and 0.500	NA	NA	Blanchard, A. L. & Stoker, S. Macrobenthic data from Bering to Chukchi Sea 1970 to 1974. (2013). Version 1.0. UCAR/NCAR - Earth Observing Laboratory. doi:10.5065/D6Z899FB. Accessed: May 10, 2019.
Bering Sea	Pacific Ocean	63.050	-165.400	exact location	20.0	near-shore (0-50m)	3.20E+02	g WM/ m2	raw data	macrobenthos	0.300 and 0.500	NA	NA	Blanchard, A. L. & Stoker, S. Macrobenthic data from Bering to Chukchi Sea 1970 to 1974. (2013). Version 1.0. UCAR/NCAR - Earth Observing Laboratory. doi:10.5065/D6Z899FB. Accessed: May 10, 2019.
Bering Sea	Pacific Ocean	58.417	-160.775	exact location	20.0	near-shore (0-50m)	9.27E+00	g WM/ m2	raw data	macrobenthos	0.300 and 0.500	NA	NA	Blanchard, A. L. & Stoker, S. Macrobenthic data from Bering to Chukchi Sea 1970 to 1974. (2013). Version 1.0. UCAR/NCAR - Earth Observing Laboratory. doi:10.5065/D6Z899FB. Accessed: May 10, 2019.
Bering Sea	Pacific Ocean	58.375	-159.942	exact location	20.0	near-shore (0-50m)	2.50E+03	g WM/ m2	raw data	macrobenthos	0.300 and 0.500	NA	NA	Blanchard, A. L. & Stoker, S. Macrobenthic data from Bering to Chukchi Sea 1970 to 1974. (2013). Version 1.0. UCAR/NCAR - Earth Observing Laboratory. doi:10.5065/D6Z899FB. Accessed: May 10, 2019.
Bering Sea	Pacific Ocean	64.445	-165.867	exact location	22.0	near-shore (0-50m)	7.54E+02	g WM/ m2	raw data	macrobenthos	0.300 and 0.500	NA	NA	Blanchard, A. L. & Stoker, S. Macrobenthic data from Bering to Chukchi Sea 1970 to 1974. (2013). Version 1.0. UCAR/NCAR - Earth Observing Laboratory. doi:10.5065/D6Z899FB. Accessed: May 10, 2019.
Bering Sea	Pacific Ocean	64.430	-165.388	exact location	22.0	near-shore (0-50m)	8.03E+02	g WM/ m2	raw data	macrobenthos	0.300 and 0.500	NA	NA	Blanchard, A. L. & Stoker, S. Macrobenthic data from Bering to Chukchi Sea 1970 to 1974. (2013). Version 1.0. UCAR/NCAR - Earth Observing Laboratory. doi:10.5065/D6Z899FB. Accessed: May 10, 2019.
Bering Sea	Pacific Ocean	64.212	-166.200	exact location	22.0	near-shore (0-50m)	3.62E+03	g WM/ m2	raw data	macrobenthos	0.300 and 0.500	NA	NA	Blanchard, A. L. & Stoker, S. Macrobenthic data from Bering to Chukchi Sea 1970 to 1974. (2013). Version 1.0. UCAR/NCAR - Earth Observing Laboratory. doi:10.5065/D6Z899FB. Accessed: May 10, 2019.
Bering Sea	Pacific Ocean	61.867	-166.967	exact location	22.0	near-shore (0-50m)	1.75E+02	g WM/ m2	raw data	macrobenthos	0.300 and 0.500	NA	NA	Blanchard, A. L. & Stoker, S. Macrobenthic data from Bering to Chukchi Sea 1970 to 1974. (2013). Version 1.0. UCAR/NCAR - Earth Observing Laboratory. doi:10.5065/D6Z899FB. Accessed: May 10, 2019.
Bering Sea	Pacific Ocean	61.667	-167.433	exact location	22.0	near-shore (0-50m)	1.45E+02	g WM/ m2	raw data	macrobenthos	0.300 and 0.500	NA	NA	Blanchard, A. L. & Stoker, S. Macrobenthic data from Bering to Chukchi Sea 1970 to 1974. (2013). Version 1.0. UCAR/NCAR - Earth Observing Laboratory. doi:10.5065/D6Z899FB. Accessed: May 10, 2019.
Chukchi Sea	Arctic Ocean	65.983	-167.600	exact location	23.0	near-shore (0-50m)	4.23E+02	g WM/ m2	raw data	macrobenthos	0.300 and 0.500	NA	NA	Blanchard, A. L. & Stoker, S. Macrobenthic data from Bering to Chukchi Sea 1970 to 1974. (2013). Version 1.0. UCAR/NCAR - Earth Observing Laboratory. doi:10.5065/D6Z899FB. Accessed: May 10, 2019.
Bering Sea	Pacific Ocean	63.433	-166.067	exact location	23.0	near-shore (0-50m)	8.82E+01	g WM/ m2	raw data	macrobenthos	0.300 and 0.500	NA	NA	Blanchard, A. L. & Stoker, S. Macrobenthic data from Bering to Chukchi Sea 1970 to 1974. (2013). Version 1.0. UCAR/NCAR - Earth Observing Laboratory. doi:10.5065/D6Z899FB. Accessed: May 10, 2019.
Bering Sea	Pacific Ocean	62.600	-167.983	exact location	23.0	near-shore (0-50m)	5.19E+02	g WM/ m2	raw data	macrobenthos	0.300 and 0.500	NA	NA	Blanchard, A. L. & Stoker, S. Macrobenthic data from Bering to Chukchi Sea 1970 to 1974. (2013). Version 1.0. UCAR/NCAR - Earth Observing Laboratory. doi:10.5065/D6Z899FB. Accessed: May 10, 2019.
Bering Sea	Pacific Ocean	59.217	-164.283	exact location	23.0	near-shore (0-50m)	8.47E+02	g WM/ m2	raw data	macrobenthos	0.300 and 0.500	NA	NA	Blanchard, A. L. & Stoker, S. Macrobenthic data from Bering to Chukchi Sea 1970 to 1974. (2013). Version 1.0. UCAR/NCAR - Earth Observing Laboratory. doi:10.5065/D6Z899FB. Accessed: May 10, 2019.
Bering Sea	Pacific Ocean	63.808	-166.388	exact location	24.0	near-shore (0-50m)	2.82E+03	g WM/ m2	raw data	macrobenthos	0.300 and 0.500	NA	NA	Blanchard, A. L. & Stoker, S. Macrobenthic data from Bering to Chukchi Sea 1970 to 1974. (2013). Version 1.0. UCAR/NCAR - Earth Observing Laboratory. doi:10.5065/D6Z899FB. Accessed: May 10, 2019.
Bering Sea	Pacific Ocean	58.805	-163.633	exact location	24.0	near-shore (0-50m)	7.28E+02	g WM/ m2	raw data	macrobenthos	0.300 and 0.500	NA	NA	Blanchard, A. L. & Stoker, S. Macrobenthic data from Bering to Chukchi Sea 1970 to 1974. (2013). Version 1.0. UCAR/NCAR - Earth Observing Laboratory. doi:10.5065/D6Z899FB. Accessed: May 10, 2019.
Bering Sea	Pacific Ocean	58.325	-162.950	exact location	24.0	near-shore (0-50m)	1.72E+02	g WM/ m2	raw data	macrobenthos	0.300 and 0.500	NA	NA	Blanchard, A. L. & Stoker, S. Macrobenthic data from Bering to Chukchi Sea 1970 to 1974. (2013). Version 1.0. UCAR/NCAR - Earth Observing Laboratory. doi:10.5065/D6Z899FB. Accessed: May 10, 2019.
Bering Sea	Pacific Ocean	63.750	-171.350	exact location	25.0	near-shore (0-50m)	1.08E+03	g WM/ m2	raw data	macrobenthos	0.300 and 0.500	NA	NA	Blanchard, A. L. & Stoker, S. Macrobenthic data from Bering to Chukchi Sea 1970 to 1974. (2013). Version 1.0. UCAR/NCAR - Earth Observing Laboratory. doi:10.5065/D6Z899FB. Accessed: May 10, 2019.
Bering Sea	Pacific Ocean	63.058	-170.767	exact location	25.0	near-shore (0-50m)	1.30E+03	g WM/ m2	raw data	macrobenthos	0.300 and 0.500	NA	NA	Blanchard, A. L. & Stoker, S. Macrobenthic data from Bering to Chukchi Sea 1970 to 1974. (2013). Version 1.0. UCAR/NCAR - Earth Observing Laboratory. doi:10.5065/D6Z899FB. Accessed: May 10, 2019.
Bering Sea	Pacific Ocean	62.150	-168.133	exact location	25.0	near-shore (0-50m)	1.38E+02	g WM/ m2	raw data	macrobenthos	0.300 and 0.500	NA	NA	Blanchard, A. L. & Stoker, S. Macrobenthic data from Bering to Chukchi Sea 1970 to 1974. (2013). Version 1.0. UCAR/NCAR - Earth Observing Laboratory. doi:10.5065/D6Z899FB. Accessed: May 10, 2019.
Bering Sea	Pacific Ocean	62.133	-167.883	exact location	25.0	near-shore (0-50m)	4.89E+02	g WM/ m2	raw data	macrobenthos	0.300 and 0.500	NA	NA	Blanchard, A. L. & Stoker, S. Macrobenthic data from Bering to Chukchi Sea 1970 to 1974. (2013). Version 1.0. UCAR/NCAR - Earth Observing Laboratory. doi:10.5065/D6Z899FB. Accessed: May 10, 2019.
Bering Sea	Pacific Ocean	58.775	-160.208	exact location	25.0	near-shore (0-50m)	2.66E+02	g WM/ m2	raw data	macrobenthos	0.300 and 0.500	NA	NA	Blanchard, A. L. & Stoker, S. Macrobenthic data from Bering to Chukchi Sea 1970 to 1974. (2013). Version 1.0. UCAR/NCAR - Earth Observing Laboratory. doi:10.5065/D6Z899FB. Accessed: May 10, 2019.
Bering Sea	Pacific Ocean	64.233	-166.000	exact location	27.0	near-shore (0-50m)	7.32E+02	g WM/ m2	raw data	macrobenthos	0.300 and 0.500	NA	NA	Blanchard, A. L. & Stoker, S. Macrobenthic data from Bering to Chukchi Sea 1970 to 1974. (2013). Version 1.0. UCAR/NCAR - Earth Observing Laboratory. doi:10.5065/D6Z899FB. Accessed: May 10, 2019.
Bering Sea	Pacific Ocean	63.483	-171.900	exact location	27.0	near-shore (0-50m)	6.28E+02	g WM/ m2	raw data	macrobenthos	0.300 and 0.500	NA	NA	Blanchard, A. L. & Stoker, S. Macrobenthic data from Bering to Chukchi Sea 1970 to 1974. (2013). Version 1.0. UCAR/NCAR - Earth Observing Laboratory. doi:10.5065/D6Z899FB. Accessed: May 10, 2019.
Bering Sea	Pacific Ocean	63.317	-167.467	exact location	27.0	near-shore (0-50m)	5.49E+03	g WM/ m2	raw data	macrobenthos	0.300 and 0.500	NA	NA	Blanchard, A. L. & Stoker, S. Macrobenthic data from Bering to Chukchi Sea 1970 to 1974. (2013). Version 1.0. UCAR/NCAR - Earth Observing Laboratory. doi:10.5065/D6Z899FB. Accessed: May 10, 2019.
Bering Sea	Pacific Ocean	58.467	-159.650	exact location	27.0	near-shore (0-50m)	3.25E+02	g WM/ m2	raw data	macrobenthos	0.300 and 0.500	NA	NA	Blanchard, A. L. & Stoker, S. Macrobenthic data from Bering to Chukchi Sea 1970 to 1974. (2013). Version 1.0. UCAR/NCAR - Earth Observing Laboratory. doi:10.5065/D6Z899FB. Accessed: May 10, 2019.
Bering Sea	Pacific Ocean	63.725	-167.467	exact location	28.0	near-shore (0-50m)	2.02E+02	g WM/ m2	raw data	macrobenthos	0.300 and 0.500	NA	NA	Blanchard, A. L. & Stoker, S. Macrobenthic data from Bering to Chukchi Sea 1970 to 1974. (2013). Version 1.0. UCAR/NCAR - Earth Observing Laboratory. doi:10.5065/D6Z899FB. Accessed: May 10, 2019.
Bering Sea	Pacific Ocean	63.475	-167.333	exact location	28.0	near-shore (0-50m)	3.70E+02	g WM/ m2	raw data	macrobenthos	0.300 and 0.500	NA	NA	Blanchard, A. L. & Stoker, S. Macrobenthic data from Bering to Chukchi Sea 1970 to 1974. (2013). Version 1.0. UCAR/NCAR - Earth Observing Laboratory. doi:10.5065/D6Z899FB. Accessed: May 10, 2019.
Chukchi Sea	Arctic Ocean	66.047	-167.950	exact location	29.0	near-shore (0-50m)	2.34E+02	g WM/ m2	raw data	macrobenthos	0.300 and 0.500	NA	NA	Blanchard, A. L. & Stoker, S. Macrobenthic data from Bering to Chukchi Sea 1970 to 1974. (2013). Version 1.0. UCAR/NCAR - Earth Observing Laboratory. doi:10.5065/D6Z899FB. Accessed: May 10, 2019.
Bering Sea	Pacific Ocean	63.883	-170.600	exact location	29.0	near-shore (0-50m)	3.41E+03	g WM/ m2	raw data	macrobenthos	0.300 and 0.500	NA	NA	Blanchard, A. L. & Stoker, S. Macrobenthic data from Bering to Chukchi Sea 1970 to 1974. (2013). Version 1.0. UCAR/NCAR - Earth Observing Laboratory. doi:10.5065/D6Z899FB. Accessed: May 10, 2019.
Bering Sea	Pacific Ocean	64.425	-165.755	exact location	30.0	near-shore (0-50m)	6.90E+02	g WM/ m2	raw data	macrobenthos	0.300 and 0.500	NA	NA	Blanchard, A. L. & Stoker, S. Macrobenthic data from Bering to Chukchi Sea 1970 to 1974. (2013). Version 1.0. UCAR/NCAR - Earth Observing Laboratory. doi:10.5065/D6Z899FB. Accessed: May 10, 2019.
Bering Sea	Pacific Ocean	64.417	-167.567	exact location	30.0	near-shore (0-50m)	9.13E+03	g WM/ m2	raw data	macrobenthos	0.300 and 0.500	NA	NA	Blanchard, A. L. & Stoker, S. Macrobenthic data from Bering to Chukchi Sea 1970 to 1974. (2013). Version 1.0. UCAR/NCAR - Earth Observing Laboratory. doi:10.5065/D6Z899FB. Accessed: May 10, 2019.
Bering Sea	Pacific Ocean	64.125	-167.167	exact location	30.0	near-shore (0-50m)	3.71E+03	g WM/ m2	raw data	macrobenthos	0.300 and 0.500	NA	NA	Blanchard, A. L. & Stoker, S. Macrobenthic data from Bering to Chukchi Sea 1970 to 1974. (2013). Version 1.0. UCAR/NCAR - Earth Observing Laboratory. doi:10.5065/D6Z899FB. Accessed: May 10, 2019.
Bering Sea	Pacific Ocean	63.900	-170.850	exact location	30.0	near-shore (0-50m)	4.32E+03	g WM/ m2	raw data	macrobenthos	0.300 and 0.500	NA	NA	Blanchard, A. L. & Stoker, S. Macrobenthic data from Bering to Chukchi Sea 1970 to 1974. (2013). Version 1.0. UCAR/NCAR - Earth Observing Laboratory. doi:10.5065/D6Z899FB. Accessed: May 10, 2019.
Bering Sea	Pacific Ocean	63.883	-166.767	exact location	30.0	near-shore (0-50m)	1.02E+03	g WM/ m2	raw data	macrobenthos	0.300 and 0.500	NA	NA	Blanchard, A. L. & Stoker, S. Macrobenthic data from Bering to Chukchi Sea 1970 to 1974. (2013). Version 1.0. UCAR/NCAR - Earth Observing Laboratory. doi:10.5065/D6Z899FB. Accessed: May 10, 2019.
Bering Sea	Pacific Ocean	63.867	-168.917	exact location	31.0	near-shore (0-50m)	7.44E+02	g WM/ m2	raw data	macrobenthos	0.300 and 0.500	NA	NA	Blanchard, A. L. & Stoker, S. Macrobenthic data from Bering to Chukchi Sea 1970 to 1974. (2013). Version 1.0. UCAR/NCAR - Earth Observing Laboratory. doi:10.5065/D6Z899FB. Accessed: May 10, 2019.
Bering Sea	Pacific Ocean	63.617	-168.467	exact location	31.0	near-shore (0-50m)	1.81E+03	g WM/ m2	raw data	macrobenthos	0.300 and 0.500	NA	NA	Blanchard, A. L. & Stoker, S. Macrobenthic data from Bering to Chukchi Sea 1970 to 1974. (2013). Version 1.0. UCAR/NCAR - Earth Observing Laboratory. doi:10.5065/D6Z899FB. Accessed: May 10, 2019.
Bering Sea	Pacific Ocean	63.583	-168.833	exact location	31.0	near-shore (0-50m)	1.13E+03	g WM/ m2	raw data	macrobenthos	0.300 and 0.500	NA	NA	Blanchard, A. L. & Stoker, S. Macrobenthic data from Bering to Chukchi Sea 1970 to 1974. (2013). Version 1.0. UCAR/NCAR - Earth Observing Laboratory. doi:10.5065/D6Z899FB. Accessed: May 10, 2019.
Bering Sea	Pacific Ocean	62.592	-168.325	exact location	31.0	near-shore (0-50m)	1.42E+03	g WM/ m2	raw data	macrobenthos	0.300 and 0.500	NA	NA	Blanchard, A. L. & Stoker, S. Macrobenthic data from Bering to Chukchi Sea 1970 to 1974. (2013). Version 1.0. UCAR/NCAR - Earth Observing Laboratory. doi:10.5065/D6Z899FB. Accessed: May 10, 2019.
Bering Sea	Pacific Ocean	58.158	-159.442	exact location	31.0	near-shore (0-50m)	3.22E+02	g WM/ m2	raw data	macrobenthos	0.300 and 0.500	NA	NA	Blanchard, A. L. & Stoker, S. Macrobenthic data from Bering to Chukchi Sea 1970 to 1974. (2013). Version 1.0. UCAR/NCAR - Earth Observing Laboratory. doi:10.5065/D6Z899FB. Accessed: May 10, 2019.
Bering Sea	Pacific Ocean	64.408	-165.575	exact location	32.0	near-shore (0-50m)	1.19E+03	g WM/ m2	raw data	macrobenthos	0.300 and 0.500	NA	NA	Blanchard, A. L. & Stoker, S. Macrobenthic data from Bering to Chukchi Sea 1970 to 1974. (2013). Version 1.0. UCAR/NCAR - Earth Observing Laboratory. doi:10.5065/D6Z899FB. Accessed: May 10, 2019.
Bering Sea	Pacific Ocean	62.858	-169.167	exact location	32.0	near-shore (0-50m)	1.15E+03	g WM/ m2	raw data	macrobenthos	0.300 and 0.500	NA	NA	Blanchard, A. L. & Stoker, S. Macrobenthic data from Bering to Chukchi Sea 1970 to 1974. (2013). Version 1.0. UCAR/NCAR - Earth Observing Laboratory. doi:10.5065/D6Z899FB. Accessed: May 10, 2019.
Bering Sea	Pacific Ocean	63.870	-167.950	exact location	33.0	near-shore (0-50m)	1.70E+03	g WM/ m2	raw data	macrobenthos	0.300 and 0.500	NA	NA	Blanchard, A. L. & Stoker, S. Macrobenthic data from Bering to Chukchi Sea 1970 to 1974. (2013). Version 1.0. UCAR/NCAR - Earth Observing Laboratory. doi:10.5065/D6Z899FB. Accessed: May 10, 2019.
Bering Sea	Pacific Ocean	63.067	-167.517	exact location	33.0	near-shore (0-50m)	2.97E+02	g WM/ m2	raw data	macrobenthos	0.300 and 0.500	NA	NA	Blanchard, A. L. & Stoker, S. Macrobenthic data from Bering to Chukchi Sea 1970 to 1974. (2013). Version 1.0. UCAR/NCAR - Earth Observing Laboratory. doi:10.5065/D6Z899FB. Accessed: May 10, 2019.
Bering Sea	Pacific Ocean	57.083	-165.283	exact location	33.0	near-shore (0-50m)	1.06E+02	g WM/ m2	raw data	macrobenthos	0.300 and 0.500	NA	NA	Blanchard, A. L. & Stoker, S. Macrobenthic data from Bering to Chukchi Sea 1970 to 1974. (2013). Version 1.0. UCAR/NCAR - Earth Observing Laboratory. doi:10.5065/D6Z899FB. Accessed: May 10, 2019.
Bering Sea	Pacific Ocean	64.383	-165.425	exact location	34.0	near-shore (0-50m)	8.82E+02	g WM/ m2	raw data	macrobenthos	0.300 and 0.500	NA	NA	Blanchard, A. L. & Stoker, S. Macrobenthic data from Bering to Chukchi Sea 1970 to 1974. (2013). Version 1.0. UCAR/NCAR - Earth Observing Laboratory. doi:10.5065/D6Z899FB. Accessed: May 10, 2019.
Bering Sea	Pacific Ocean	62.100	-168.383	exact location	34.0	near-shore (0-50m)	6.22E+01	g WM/ m2	raw data	macrobenthos	0.300 and 0.500	NA	NA	Blanchard, A. L. & Stoker, S. Macrobenthic data from Bering to Chukchi Sea 1970 to 1974. (2013). Version 1.0. UCAR/NCAR - Earth Observing Laboratory. doi:10.5065/D6Z899FB. Accessed: May 10, 2019.
Chukchi Sea	Arctic Ocean	70.483	-163.583	exact location	35.0	near-shore (0-50m)	3.07E+02	g WM/ m2	raw data	macrobenthos	0.300 and 0.500	NA	NA	Blanchard, A. L. & Stoker, S. Macrobenthic data from Bering to Chukchi Sea 1970 to 1974. (2013). Version 1.0. UCAR/NCAR - Earth Observing Laboratory. doi:10.5065/D6Z899FB. Accessed: May 10, 2019.
Bering Sea	Pacific Ocean	64.767	-167.600	exact location	35.0	near-shore (0-50m)	9.71E+02	g WM/ m2	raw data	macrobenthos	0.300 and 0.500	NA	NA	Blanchard, A. L. & Stoker, S. Macrobenthic data from Bering to Chukchi Sea 1970 to 1974. (2013). Version 1.0. UCAR/NCAR - Earth Observing Laboratory. doi:10.5065/D6Z899FB. Accessed: May 10, 2019.
Bering Sea	Pacific Ocean	64.692	-168.050	exact location	35.0	near-shore (0-50m)	3.84E+02	g WM/ m2	raw data	macrobenthos	0.300 and 0.500	NA	NA	Blanchard, A. L. & Stoker, S. Macrobenthic data from Bering to Chukchi Sea 1970 to 1974. (2013). Version 1.0. UCAR/NCAR - Earth Observing Laboratory. doi:10.5065/D6Z899FB. Accessed: May 10, 2019.
Bering Sea	Pacific Ocean	64.583	-167.917	exact location	35.0	near-shore (0-50m)	5.38E+03	g WM/ m2	raw data	macrobenthos	0.300 and 0.500	NA	NA	Blanchard, A. L. & Stoker, S. Macrobenthic data from Bering to Chukchi Sea 1970 to 1974. (2013). Version 1.0. UCAR/NCAR - Earth Observing Laboratory. doi:10.5065/D6Z899FB. Accessed: May 10, 2019.
Bering Sea	Pacific Ocean	63.692	-169.317	exact location	35.0	near-shore (0-50m)	8.71E+02	g WM/ m2	raw data	macrobenthos	0.300 and 0.500	NA	NA	Blanchard, A. L. & Stoker, S. Macrobenthic data from Bering to Chukchi Sea 1970 to 1974. (2013). Version 1.0. UCAR/NCAR - Earth Observing Laboratory. doi:10.5065/D6Z899FB. Accessed: May 10, 2019.
Bering Sea	Pacific Ocean	64.350	-170.700	exact location	36.0	near-shore (0-50m)	9.16E+03	g WM/ m2	raw data	macrobenthos	0.300 and 0.500	NA	NA	Blanchard, A. L. & Stoker, S. Macrobenthic data from Bering to Chukchi Sea 1970 to 1974. (2013). Version 1.0. UCAR/NCAR - Earth Observing Laboratory. doi:10.5065/D6Z899FB. Accessed: May 10, 2019.
Bering Sea	Pacific Ocean	63.842	-169.905	exact location	36.0	near-shore (0-50m)	2.14E+03	g WM/ m2	raw data	macrobenthos	0.300 and 0.500	NA	NA	Blanchard, A. L. & Stoker, S. Macrobenthic data from Bering to Chukchi Sea 1970 to 1974. (2013). Version 1.0. UCAR/NCAR - Earth Observing Laboratory. doi:10.5065/D6Z899FB. Accessed: May 10, 2019.
Bering Sea	Pacific Ocean	63.825	-169.100	exact location	36.0	near-shore (0-50m)	6.21E+02	g WM/ m2	raw data	macrobenthos	0.300 and 0.500	NA	NA	Blanchard, A. L. & Stoker, S. Macrobenthic data from Bering to Chukchi Sea 1970 to 1974. (2013). Version 1.0. UCAR/NCAR - Earth Observing Laboratory. doi:10.5065/D6Z899FB. Accessed: May 10, 2019.
Bering Sea	Pacific Ocean	58.033	-162.917	exact location	37.0	near-shore (0-50m)	6.46E+02	g WM/ m2	raw data	macrobenthos	0.300 and 0.500	NA	NA	Blanchard, A. L. & Stoker, S. Macrobenthic data from Bering to Chukchi Sea 1970 to 1974. (2013). Version 1.0. UCAR/NCAR - Earth Observing Laboratory. doi:10.5065/D6Z899FB. Accessed: May 10, 2019.
Chukchi Sea	Arctic Ocean	69.883	-164.967	exact location	38.0	near-shore (0-50m)	1.25E+03	g WM/ m2	raw data	macrobenthos	0.300 and 0.500	NA	NA	Blanchard, A. L. & Stoker, S. Macrobenthic data from Bering to Chukchi Sea 1970 to 1974. (2013). Version 1.0. UCAR/NCAR - Earth Observing Laboratory. doi:10.5065/D6Z899FB. Accessed: May 10, 2019.
Chukchi Sea	Arctic Ocean	67.458	-165.767	exact location	38.0	near-shore (0-50m)	1.34E+03	g WM/ m2	raw data	macrobenthos	0.300 and 0.500	NA	NA	Blanchard, A. L. & Stoker, S. Macrobenthic data from Bering to Chukchi Sea 1970 to 1974. (2013). Version 1.0. UCAR/NCAR - Earth Observing Laboratory. doi:10.5065/D6Z899FB. Accessed: May 10, 2019.
Bering Sea	Pacific Ocean	64.300	-168.600	exact location	38.0	near-shore (0-50m)	3.29E+03	g WM/ m2	raw data	macrobenthos	0.300 and 0.500	NA	NA	Blanchard, A. L. & Stoker, S. Macrobenthic data from Bering to Chukchi Sea 1970 to 1974. (2013). Version 1.0. UCAR/NCAR - Earth Observing Laboratory. doi:10.5065/D6Z899FB. Accessed: May 10, 2019.
Bering Sea	Pacific Ocean	64.267	-168.300	exact location	38.0	near-shore (0-50m)	1.67E+03	g WM/ m2	raw data	macrobenthos	0.300 and 0.500	NA	NA	Blanchard, A. L. & Stoker, S. Macrobenthic data from Bering to Chukchi Sea 1970 to 1974. (2013). Version 1.0. UCAR/NCAR - Earth Observing Laboratory. doi:10.5065/D6Z899FB. Accessed: May 10, 2019.
Bering Sea	Pacific Ocean	63.248	-168.450	exact location	38.0	near-shore (0-50m)	1.11E+03	g WM/ m2	raw data	macrobenthos	0.300 and 0.500	NA	NA	Blanchard, A. L. & Stoker, S. Macrobenthic data from Bering to Chukchi Sea 1970 to 1974. (2013). Version 1.0. UCAR/NCAR - Earth Observing Laboratory. doi:10.5065/D6Z899FB. Accessed: May 10, 2019.
Bering Sea	Pacific Ocean	62.508	-171.100	exact location	38.0	near-shore (0-50m)	1.19E+03	g WM/ m2	raw data	macrobenthos	0.300 and 0.500	NA	NA	Blanchard, A. L. & Stoker, S. Macrobenthic data from Bering to Chukchi Sea 1970 to 1974. (2013). Version 1.0. UCAR/NCAR - Earth Observing Laboratory. doi:10.5065/D6Z899FB. Accessed: May 10, 2019.
Bering Sea	Pacific Ocean	58.433	-164.367	exact location	38.0	near-shore (0-50m)	1.19E+02	g WM/ m2	raw data	macrobenthos	0.300 and 0.500	NA	NA	Blanchard, A. L. & Stoker, S. Macrobenthic data from Bering to Chukchi Sea 1970 to 1974. (2013). Version 1.0. UCAR/NCAR - Earth Observing Laboratory. doi:10.5065/D6Z899FB. Accessed: May 10, 2019.
Bering Sea	Pacific Ocean	58.217	-161.433	exact location	38.0	near-shore (0-50m)	5.76E+01	g WM/ m2	raw data	macrobenthos	0.300 and 0.500	NA	NA	Blanchard, A. L. & Stoker, S. Macrobenthic data from Bering to Chukchi Sea 1970 to 1974. (2013). Version 1.0. UCAR/NCAR - Earth Observing Laboratory. doi:10.5065/D6Z899FB. Accessed: May 10, 2019.
Bering Sea	Pacific Ocean	57.990	-158.942	exact location	38.0	near-shore (0-50m)	1.54E+03	g WM/ m2	raw data	macrobenthos	0.300 and 0.500	NA	NA	Blanchard, A. L. & Stoker, S. Macrobenthic data from Bering to Chukchi Sea 1970 to 1974. (2013). Version 1.0. UCAR/NCAR - Earth Observing Laboratory. doi:10.5065/D6Z899FB. Accessed: May 10, 2019.
Bering Sea	Pacific Ocean	64.025	-171.683	exact location	39.0	near-shore (0-50m)	5.92E+02	g WM/ m2	raw data	macrobenthos	0.300 and 0.500	NA	NA	Blanchard, A. L. & Stoker, S. Macrobenthic data from Bering to Chukchi Sea 1970 to 1974. (2013). Version 1.0. UCAR/NCAR - Earth Observing Laboratory. doi:10.5065/D6Z899FB. Accessed: May 10, 2019.
Bering Sea	Pacific Ocean	63.600	-172.142	exact location	39.0	near-shore (0-50m)	2.48E+02	g WM/ m2	raw data	macrobenthos	0.300 and 0.500	NA	NA	Blanchard, A. L. & Stoker, S. Macrobenthic data from Bering to Chukchi Sea 1970 to 1974. (2013). Version 1.0. UCAR/NCAR - Earth Observing Laboratory. doi:10.5065/D6Z899FB. Accessed: May 10, 2019.
Bering Sea	Pacific Ocean	63.067	-168.317	exact location	39.0	near-shore (0-50m)	1.15E+03	g WM/ m2	raw data	macrobenthos	0.300 and 0.500	NA	NA	Blanchard, A. L. & Stoker, S. Macrobenthic data from Bering to Chukchi Sea 1970 to 1974. (2013). Version 1.0. UCAR/NCAR - Earth Observing Laboratory. doi:10.5065/D6Z899FB. Accessed: May 10, 2019.
Bering Sea	Pacific Ocean	58.567	-166.200	exact location	39.0	near-shore (0-50m)	1.62E+02	g WM/ m2	raw data	macrobenthos	0.300 and 0.500	NA	NA	Blanchard, A. L. & Stoker, S. Macrobenthic data from Bering to Chukchi Sea 1970 to 1974. (2013). Version 1.0. UCAR/NCAR - Earth Observing Laboratory. doi:10.5065/D6Z899FB. Accessed: May 10, 2019.
Chukchi Sea	Arctic Ocean	69.483	-166.400	exact location	40.0	near-shore (0-50m)	4.73E+02	g WM/ m2	raw data	macrobenthos	0.300 and 0.500	NA	NA	Blanchard, A. L. & Stoker, S. Macrobenthic data from Bering to Chukchi Sea 1970 to 1974. (2013). Version 1.0. UCAR/NCAR - Earth Observing Laboratory. doi:10.5065/D6Z899FB. Accessed: May 10, 2019.
Chukchi Sea	Arctic Ocean	66.792	-168.500	exact location	40.0	near-shore (0-50m)	2.25E+03	g WM/ m2	raw data	macrobenthos	0.300 and 0.500	NA	NA	Blanchard, A. L. & Stoker, S. Macrobenthic data from Bering to Chukchi Sea 1970 to 1974. (2013). Version 1.0. UCAR/NCAR - Earth Observing Laboratory. doi:10.5065/D6Z899FB. Accessed: May 10, 2019.
Bering Sea	Pacific Ocean	65.292	-169.258	exact location	40.0	near-shore (0-50m)	1.12E+04	g WM/ m2	raw data	macrobenthos	0.300 and 0.500	NA	NA	Blanchard, A. L. & Stoker, S. Macrobenthic data from Bering to Chukchi Sea 1970 to 1974. (2013). Version 1.0. UCAR/NCAR - Earth Observing Laboratory. doi:10.5065/D6Z899FB. Accessed: May 10, 2019.
Bering Sea	Pacific Ocean	64.183	-168.108	exact location	40.0	near-shore (0-50m)	3.53E+03	g WM/ m2	raw data	macrobenthos	0.300 and 0.500	NA	NA	Blanchard, A. L. & Stoker, S. Macrobenthic data from Bering to Chukchi Sea 1970 to 1974. (2013). Version 1.0. UCAR/NCAR - Earth Observing Laboratory. doi:10.5065/D6Z899FB. Accessed: May 10, 2019.
Bering Sea	Pacific Ocean	63.792	-169.858	exact location	40.0	near-shore (0-50m)	1.64E+03	g WM/ m2	raw data	macrobenthos	0.300 and 0.500	NA	NA	Blanchard, A. L. & Stoker, S. Macrobenthic data from Bering to Chukchi Sea 1970 to 1974. (2013). Version 1.0. UCAR/NCAR - Earth Observing Laboratory. doi:10.5065/D6Z899FB. Accessed: May 10, 2019.
Bering Sea	Pacific Ocean	58.583	-159.817	exact location	40.0	near-shore (0-50m)	1.79E+02	g WM/ m2	raw data	macrobenthos	0.300 and 0.500	NA	NA	Blanchard, A. L. & Stoker, S. Macrobenthic data from Bering to Chukchi Sea 1970 to 1974. (2013). Version 1.0. UCAR/NCAR - Earth Observing Laboratory. doi:10.5065/D6Z899FB. Accessed: May 10, 2019.
Chukchi Sea	Arctic Ocean	67.222	-168.417	exact location	41.0	near-shore (0-50m)	7.67E+02	g WM/ m2	raw data	macrobenthos	0.300 and 0.500	NA	NA	Blanchard, A. L. & Stoker, S. Macrobenthic data from Bering to Chukchi Sea 1970 to 1974. (2013). Version 1.0. UCAR/NCAR - Earth Observing Laboratory. doi:10.5065/D6Z899FB. Accessed: May 10, 2019.
Bering Sea	Pacific Ocean	64.308	-171.133	exact location	41.0	near-shore (0-50m)	7.00E+02	g WM/ m2	raw data	macrobenthos	0.300 and 0.500	NA	NA	Blanchard, A. L. & Stoker, S. Macrobenthic data from Bering to Chukchi Sea 1970 to 1974. (2013). Version 1.0. UCAR/NCAR - Earth Observing Laboratory. doi:10.5065/D6Z899FB. Accessed: May 10, 2019.
Chukchi Sea	Arctic Ocean	66.708	-168.567	exact location	42.0	near-shore (0-50m)	4.78E+03	g WM/ m2	raw data	macrobenthos	0.300 and 0.500	NA	NA	Blanchard, A. L. & Stoker, S. Macrobenthic data from Bering to Chukchi Sea 1970 to 1974. (2013). Version 1.0. UCAR/NCAR - Earth Observing Laboratory. doi:10.5065/D6Z899FB. Accessed: May 10, 2019.
Chukchi Sea	Arctic Ocean	66.570	-168.533	exact location	42.0	near-shore (0-50m)	3.62E+02	g WM/ m2	raw data	macrobenthos	0.300 and 0.500	NA	NA	Blanchard, A. L. & Stoker, S. Macrobenthic data from Bering to Chukchi Sea 1970 to 1974. (2013). Version 1.0. UCAR/NCAR - Earth Observing Laboratory. doi:10.5065/D6Z899FB. Accessed: May 10, 2019.
Bering Sea	Pacific Ocean	65.318	-167.848	exact location	42.0	near-shore (0-50m)	9.86E+02	g WM/ m2	raw data	macrobenthos	0.300 and 0.500	NA	NA	Blanchard, A. L. & Stoker, S. Macrobenthic data from Bering to Chukchi Sea 1970 to 1974. (2013). Version 1.0. UCAR/NCAR - Earth Observing Laboratory. doi:10.5065/D6Z899FB. Accessed: May 10, 2019.
Bering Sea	Pacific Ocean	64.967	-168.183	exact location	42.0	near-shore (0-50m)	2.66E+03	g WM/ m2	raw data	macrobenthos	0.300 and 0.500	NA	NA	Blanchard, A. L. & Stoker, S. Macrobenthic data from Bering to Chukchi Sea 1970 to 1974. (2013). Version 1.0. UCAR/NCAR - Earth Observing Laboratory. doi:10.5065/D6Z899FB. Accessed: May 10, 2019.
Bering Sea	Pacific Ocean	64.825	-168.450	exact location	42.0	near-shore (0-50m)	2.43E+03	g WM/ m2	raw data	macrobenthos	0.300 and 0.500	NA	NA	Blanchard, A. L. & Stoker, S. Macrobenthic data from Bering to Chukchi Sea 1970 to 1974. (2013). Version 1.0. UCAR/NCAR - Earth Observing Laboratory. doi:10.5065/D6Z899FB. Accessed: May 10, 2019.
Bering Sea	Pacific Ocean	62.750	-170.050	exact location	42.0	near-shore (0-50m)	1.81E+03	g WM/ m2	raw data	macrobenthos	0.300 and 0.500	NA	NA	Blanchard, A. L. & Stoker, S. Macrobenthic data from Bering to Chukchi Sea 1970 to 1974. (2013). Version 1.0. UCAR/NCAR - Earth Observing Laboratory. doi:10.5065/D6Z899FB. Accessed: May 10, 2019.
Bering Sea	Pacific Ocean	58.690	-162.517	exact location	42.0	near-shore (0-50m)	5.80E+02	g WM/ m2	raw data	macrobenthos	0.300 and 0.500	NA	NA	Blanchard, A. L. & Stoker, S. Macrobenthic data from Bering to Chukchi Sea 1970 to 1974. (2013). Version 1.0. UCAR/NCAR - Earth Observing Laboratory. doi:10.5065/D6Z899FB. Accessed: May 10, 2019.
Bering Sea	Pacific Ocean	57.950	-161.300	exact location	42.0	near-shore (0-50m)	3.69E+02	g WM/ m2	raw data	macrobenthos	0.300 and 0.500	NA	NA	Blanchard, A. L. & Stoker, S. Macrobenthic data from Bering to Chukchi Sea 1970 to 1974. (2013). Version 1.0. UCAR/NCAR - Earth Observing Laboratory. doi:10.5065/D6Z899FB. Accessed: May 10, 2019.
Bering Sea	Pacific Ocean	64.817	-169.200	exact location	43.0	near-shore (0-50m)	3.64E+03	g WM/ m2	raw data	macrobenthos	0.300 and 0.500	NA	NA	Blanchard, A. L. & Stoker, S. Macrobenthic data from Bering to Chukchi Sea 1970 to 1974. (2013). Version 1.0. UCAR/NCAR - Earth Observing Laboratory. doi:10.5065/D6Z899FB. Accessed: May 10, 2019.
Bering Sea	Pacific Ocean	64.592	-169.317	exact location	43.0	near-shore (0-50m)	4.99E+03	g WM/ m2	raw data	macrobenthos	0.300 and 0.500	NA	NA	Blanchard, A. L. & Stoker, S. Macrobenthic data from Bering to Chukchi Sea 1970 to 1974. (2013). Version 1.0. UCAR/NCAR - Earth Observing Laboratory. doi:10.5065/D6Z899FB. Accessed: May 10, 2019.
Bering Sea	Pacific Ocean	64.383	-170.067	exact location	43.0	near-shore (0-50m)	6.01E+02	g WM/ m2	raw data	macrobenthos	0.300 and 0.500	NA	NA	Blanchard, A. L. & Stoker, S. Macrobenthic data from Bering to Chukchi Sea 1970 to 1974. (2013). Version 1.0. UCAR/NCAR - Earth Observing Laboratory. doi:10.5065/D6Z899FB. Accessed: May 10, 2019.
Bering Sea	Pacific Ocean	62.900	-170.983	exact location	43.0	near-shore (0-50m)	1.23E+03	g WM/ m2	raw data	macrobenthos	0.300 and 0.500	NA	NA	Blanchard, A. L. & Stoker, S. Macrobenthic data from Bering to Chukchi Sea 1970 to 1974. (2013). Version 1.0. UCAR/NCAR - Earth Observing Laboratory. doi:10.5065/D6Z899FB. Accessed: May 10, 2019.
Bering Sea	Pacific Ocean	58.083	-160.350	exact location	43.0	near-shore (0-50m)	2.78E+02	g WM/ m2	raw data	macrobenthos	0.300 and 0.500	NA	NA	Blanchard, A. L. & Stoker, S. Macrobenthic data from Bering to Chukchi Sea 1970 to 1974. (2013). Version 1.0. UCAR/NCAR - Earth Observing Laboratory. doi:10.5065/D6Z899FB. Accessed: May 10, 2019.
Bering Sea	Pacific Ocean	57.750	-162.100	exact location	43.0	near-shore (0-50m)	5.01E+02	g WM/ m2	raw data	macrobenthos	0.300 and 0.500	NA	NA	Blanchard, A. L. & Stoker, S. Macrobenthic data from Bering to Chukchi Sea 1970 to 1974. (2013). Version 1.0. UCAR/NCAR - Earth Observing Laboratory. doi:10.5065/D6Z899FB. Accessed: May 10, 2019.
Bering Sea	Pacific Ocean	64.703	-170.667	exact location	44.0	near-shore (0-50m)	4.95E+03	g WM/ m2	raw data	macrobenthos	0.300 and 0.500	NA	NA	Blanchard, A. L. & Stoker, S. Macrobenthic data from Bering to Chukchi Sea 1970 to 1974. (2013). Version 1.0. UCAR/NCAR - Earth Observing Laboratory. doi:10.5065/D6Z899FB. Accessed: May 10, 2019.
Bering Sea	Pacific Ocean	64.567	-168.500	exact location	44.0	near-shore (0-50m)	4.32E+03	g WM/ m2	raw data	macrobenthos	0.300 and 0.500	NA	NA	Blanchard, A. L. & Stoker, S. Macrobenthic data from Bering to Chukchi Sea 1970 to 1974. (2013). Version 1.0. UCAR/NCAR - Earth Observing Laboratory. doi:10.5065/D6Z899FB. Accessed: May 10, 2019.
Chukchi Sea	Arctic Ocean	71.200	-164.200	exact location	45.0	near-shore (0-50m)	1.77E+03	g WM/ m2	raw data	macrobenthos	0.300 and 0.500	NA	NA	Blanchard, A. L. & Stoker, S. Macrobenthic data from Bering to Chukchi Sea 1970 to 1974. (2013). Version 1.0. UCAR/NCAR - Earth Observing Laboratory. doi:10.5065/D6Z899FB. Accessed: May 10, 2019.
Chukchi Sea	Arctic Ocean	71.167	-161.950	exact location	45.0	near-shore (0-50m)	4.19E+03	g WM/ m2	raw data	macrobenthos	0.300 and 0.500	NA	NA	Blanchard, A. L. & Stoker, S. Macrobenthic data from Bering to Chukchi Sea 1970 to 1974. (2013). Version 1.0. UCAR/NCAR - Earth Observing Laboratory. doi:10.5065/D6Z899FB. Accessed: May 10, 2019.
Chukchi Sea	Arctic Ocean	71.050	-164.950	exact location	45.0	near-shore (0-50m)	3.00E+03	g WM/ m2	raw data	macrobenthos	0.300 and 0.500	NA	NA	Blanchard, A. L. & Stoker, S. Macrobenthic data from Bering to Chukchi Sea 1970 to 1974. (2013). Version 1.0. UCAR/NCAR - Earth Observing Laboratory. doi:10.5065/D6Z899FB. Accessed: May 10, 2019.
Chukchi Sea	Arctic Ocean	67.683	-168.000	exact location	45.0	near-shore (0-50m)	2.69E+03	g WM/ m2	raw data	macrobenthos	0.300 and 0.500	NA	NA	Blanchard, A. L. & Stoker, S. Macrobenthic data from Bering to Chukchi Sea 1970 to 1974. (2013). Version 1.0. UCAR/NCAR - Earth Observing Laboratory. doi:10.5065/D6Z899FB. Accessed: May 10, 2019.
Chukchi Sea	Arctic Ocean	66.167	-168.583	exact location	45.0	near-shore (0-50m)	4.34E+03	g WM/ m2	raw data	macrobenthos	0.300 and 0.500	NA	NA	Blanchard, A. L. & Stoker, S. Macrobenthic data from Bering to Chukchi Sea 1970 to 1974. (2013). Version 1.0. UCAR/NCAR - Earth Observing Laboratory. doi:10.5065/D6Z899FB. Accessed: May 10, 2019.
Bering Sea	Pacific Ocean	65.017	-168.422	exact location	45.0	near-shore (0-50m)	3.26E+03	g WM/ m2	raw data	macrobenthos	0.300 and 0.500	NA	NA	Blanchard, A. L. & Stoker, S. Macrobenthic data from Bering to Chukchi Sea 1970 to 1974. (2013). Version 1.0. UCAR/NCAR - Earth Observing Laboratory. doi:10.5065/D6Z899FB. Accessed: May 10, 2019.
Bering Sea	Pacific Ocean	62.417	-170.000	exact location	45.0	near-shore (0-50m)	1.12E+02	g WM/ m2	raw data	macrobenthos	0.300 and 0.500	NA	NA	Blanchard, A. L. & Stoker, S. Macrobenthic data from Bering to Chukchi Sea 1970 to 1974. (2013). Version 1.0. UCAR/NCAR - Earth Observing Laboratory. doi:10.5065/D6Z899FB. Accessed: May 10, 2019.
Bering Sea	Pacific Ocean	65.033	-169.333	exact location	47.0	near-shore (0-50m)	3.17E+03	g WM/ m2	raw data	macrobenthos	0.300 and 0.500	NA	NA	Blanchard, A. L. & Stoker, S. Macrobenthic data from Bering to Chukchi Sea 1970 to 1974. (2013). Version 1.0. UCAR/NCAR - Earth Observing Laboratory. doi:10.5065/D6Z899FB. Accessed: May 10, 2019.
Bering Sea	Pacific Ocean	64.817	-170.067	exact location	47.0	near-shore (0-50m)	4.89E+03	g WM/ m2	raw data	macrobenthos	0.300 and 0.500	NA	NA	Blanchard, A. L. & Stoker, S. Macrobenthic data from Bering to Chukchi Sea 1970 to 1974. (2013). Version 1.0. UCAR/NCAR - Earth Observing Laboratory. doi:10.5065/D6Z899FB. Accessed: May 10, 2019.
Bering Sea	Pacific Ocean	63.433	-172.150	exact location	47.0	near-shore (0-50m)	1.64E+02	g WM/ m2	raw data	macrobenthos	0.300 and 0.500	NA	NA	Blanchard, A. L. & Stoker, S. Macrobenthic data from Bering to Chukchi Sea 1970 to 1974. (2013). Version 1.0. UCAR/NCAR - Earth Observing Laboratory. doi:10.5065/D6Z899FB. Accessed: May 10, 2019.
Bering Sea	Pacific Ocean	65.203	-168.100	exact location	48.0	near-shore (0-50m)	1.13E+03	g WM/ m2	raw data	macrobenthos	0.300 and 0.500	NA	NA	Blanchard, A. L. & Stoker, S. Macrobenthic data from Bering to Chukchi Sea 1970 to 1974. (2013). Version 1.0. UCAR/NCAR - Earth Observing Laboratory. doi:10.5065/D6Z899FB. Accessed: May 10, 2019.
Bering Sea	Pacific Ocean	65.133	-168.883	exact location	48.0	near-shore (0-50m)	2.69E+03	g WM/ m2	raw data	macrobenthos	0.300 and 0.500	NA	NA	Blanchard, A. L. & Stoker, S. Macrobenthic data from Bering to Chukchi Sea 1970 to 1974. (2013). Version 1.0. UCAR/NCAR - Earth Observing Laboratory. doi:10.5065/D6Z899FB. Accessed: May 10, 2019.
Bering Sea	Pacific Ocean	62.650	-172.333	exact location	48.0	near-shore (0-50m)	8.26E+02	g WM/ m2	raw data	macrobenthos	0.300 and 0.500	NA	NA	Blanchard, A. L. & Stoker, S. Macrobenthic data from Bering to Chukchi Sea 1970 to 1974. (2013). Version 1.0. UCAR/NCAR - Earth Observing Laboratory. doi:10.5065/D6Z899FB. Accessed: May 10, 2019.
Bering Sea	Pacific Ocean	62.083	-171.333	exact location	48.0	near-shore (0-50m)	1.45E+03	g WM/ m2	raw data	macrobenthos	0.300 and 0.500	NA	NA	Blanchard, A. L. & Stoker, S. Macrobenthic data from Bering to Chukchi Sea 1970 to 1974. (2013). Version 1.0. UCAR/NCAR - Earth Observing Laboratory. doi:10.5065/D6Z899FB. Accessed: May 10, 2019.
Bering Sea	Pacific Ocean	61.757	-169.733	exact location	48.0	near-shore (0-50m)	7.53E+02	g WM/ m2	raw data	macrobenthos	0.300 and 0.500	NA	NA	Blanchard, A. L. & Stoker, S. Macrobenthic data from Bering to Chukchi Sea 1970 to 1974. (2013). Version 1.0. UCAR/NCAR - Earth Observing Laboratory. doi:10.5065/D6Z899FB. Accessed: May 10, 2019.
Bering Sea	Pacific Ocean	64.200	-171.692	exact location	49.0	near-shore (0-50m)	1.17E+02	g WM/ m2	raw data	macrobenthos	0.300 and 0.500	NA	NA	Blanchard, A. L. & Stoker, S. Macrobenthic data from Bering to Chukchi Sea 1970 to 1974. (2013). Version 1.0. UCAR/NCAR - Earth Observing Laboratory. doi:10.5065/D6Z899FB. Accessed: May 10, 2019.
Bering Sea	Pacific Ocean	62.483	-172.167	exact location	49.0	near-shore (0-50m)	9.46E+01	g WM/ m2	raw data	macrobenthos	0.300 and 0.500	NA	NA	Blanchard, A. L. & Stoker, S. Macrobenthic data from Bering to Chukchi Sea 1970 to 1974. (2013). Version 1.0. UCAR/NCAR - Earth Observing Laboratory. doi:10.5065/D6Z899FB. Accessed: May 10, 2019.
central Arctic Ocean	Arctic Ocean	71.783	-166.583	exact location	50.0	near-shore (0-50m)	8.67E+02	g WM/ m2	raw data	macrobenthos	0.300 and 0.500	NA	NA	Blanchard, A. L. & Stoker, S. Macrobenthic data from Bering to Chukchi Sea 1970 to 1974. (2013). Version 1.0. UCAR/NCAR - Earth Observing Laboratory. doi:10.5065/D6Z899FB. Accessed: May 10, 2019.
central Arctic Ocean	Arctic Ocean	71.383	-160.250	exact location	50.0	near-shore (0-50m)	2.94E+03	g WM/ m2	raw data	macrobenthos	0.300 and 0.500	NA	NA	Blanchard, A. L. & Stoker, S. Macrobenthic data from Bering to Chukchi Sea 1970 to 1974. (2013). Version 1.0. UCAR/NCAR - Earth Observing Laboratory. doi:10.5065/D6Z899FB. Accessed: May 10, 2019.
Chukchi Sea	Arctic Ocean	71.200	-163.083	exact location	50.0	near-shore (0-50m)	1.81E+03	g WM/ m2	raw data	macrobenthos	0.300 and 0.500	NA	NA	Blanchard, A. L. & Stoker, S. Macrobenthic data from Bering to Chukchi Sea 1970 to 1974. (2013). Version 1.0. UCAR/NCAR - Earth Observing Laboratory. doi:10.5065/D6Z899FB. Accessed: May 10, 2019.
Chukchi Sea	Arctic Ocean	68.800	-167.767	exact location	50.0	near-shore (0-50m)	4.70E+02	g WM/ m2	raw data	macrobenthos	0.300 and 0.500	NA	NA	Blanchard, A. L. & Stoker, S. Macrobenthic data from Bering to Chukchi Sea 1970 to 1974. (2013). Version 1.0. UCAR/NCAR - Earth Observing Laboratory. doi:10.5065/D6Z899FB. Accessed: May 10, 2019.
Chukchi Sea	Arctic Ocean	71.021	-164.874	exact location	33.2	near-shore (0-50m)	7.55E+00	g WM/ m2	raw data	megabenthos	NA	NA	beam trawl	Blanchard, A. L. Oil Industry Benthic Ecology Data. (2013). Version 1.0. UCAR/NCAR - Earth Observing Laboratory. doi:10.5065/D6PR7T1R. Accessed: May 10, 2019; Blanchard, A. L., Parris, C. L., Knowlton, A. L. & Wade, N. R. Benthic ecology of the northeastern Chukchi Sea. Part II. Spatial variation of megafaunal community structure, 2009–2010. Cont. Shelf Res. 67, 67–76 (2013).
Chukchi Sea	Arctic Ocean	71.022	-164.877	exact location	33.6	near-shore (0-50m)	9.63E+00	g WM/ m2	raw data	megabenthos	NA	NA	beam trawl	Blanchard, A. L. Oil Industry Benthic Ecology Data. (2013). Version 1.0. UCAR/NCAR - Earth Observing Laboratory. doi:10.5065/D6PR7T1R. Accessed: May 10, 2019; Blanchard, A. L., Parris, C. L., Knowlton, A. L. & Wade, N. R. Benthic ecology of the northeastern Chukchi Sea. Part II. Spatial variation of megafaunal community structure, 2009–2010. Cont. Shelf Res. 67, 67–76 (2013).
Chukchi Sea	Arctic Ocean	70.901	-164.495	exact location	34.1	near-shore (0-50m)	2.17E+01	g WM/ m2	raw data	megabenthos	NA	NA	beam trawl	Blanchard, A. L. Oil Industry Benthic Ecology Data. (2013). Version 1.0. UCAR/NCAR - Earth Observing Laboratory. doi:10.5065/D6PR7T1R. Accessed: May 10, 2019; Blanchard, A. L., Parris, C. L., Knowlton, A. L. & Wade, N. R. Benthic ecology of the northeastern Chukchi Sea. Part II. Spatial variation of megafaunal community structure, 2009–2010. Cont. Shelf Res. 67, 67–76 (2013).
Chukchi Sea	Arctic Ocean	71.020	-164.869	exact location	34.6	near-shore (0-50m)	2.05E+00	g WM/ m2	raw data	megabenthos	NA	NA	beam trawl	Blanchard, A. L. Oil Industry Benthic Ecology Data. (2013). Version 1.0. UCAR/NCAR - Earth Observing Laboratory. doi:10.5065/D6PR7T1R. Accessed: May 10, 2019; Blanchard, A. L., Parris, C. L., Knowlton, A. L. & Wade, N. R. Benthic ecology of the northeastern Chukchi Sea. Part II. Spatial variation of megafaunal community structure, 2009–2010. Cont. Shelf Res. 67, 67–76 (2013).
Chukchi Sea	Arctic Ocean	70.898	-164.505	exact location	35.2	near-shore (0-50m)	6.85E+00	g WM/ m2	raw data	megabenthos	NA	NA	beam trawl	Blanchard, A. L. Oil Industry Benthic Ecology Data. (2013). Version 1.0. UCAR/NCAR - Earth Observing Laboratory. doi:10.5065/D6PR7T1R. Accessed: May 10, 2019; Blanchard, A. L., Parris, C. L., Knowlton, A. L. & Wade, N. R. Benthic ecology of the northeastern Chukchi Sea. Part II. Spatial variation of megafaunal community structure, 2009–2010. Cont. Shelf Res. 67, 67–76 (2013).
central Arctic Ocean	Arctic Ocean	71.741	-164.154	exact location	35.6	near-shore (0-50m)	1.23E+00	g WM/ m2	raw data	megabenthos	NA	NA	beam trawl	Blanchard, A. L. Oil Industry Benthic Ecology Data. (2013). Version 1.0. UCAR/NCAR - Earth Observing Laboratory. doi:10.5065/D6PR7T1R. Accessed: May 10, 2019; Blanchard, A. L., Parris, C. L., Knowlton, A. L. & Wade, N. R. Benthic ecology of the northeastern Chukchi Sea. Part II. Spatial variation of megafaunal community structure, 2009–2010. Cont. Shelf Res. 67, 67–76 (2013).
Chukchi Sea	Arctic Ocean	70.897	-164.494	exact location	36.0	near-shore (0-50m)	3.62E+00	g WM/ m2	raw data	megabenthos	NA	NA	beam trawl	Blanchard, A. L. Oil Industry Benthic Ecology Data. (2013). Version 1.0. UCAR/NCAR - Earth Observing Laboratory. doi:10.5065/D6PR7T1R. Accessed: May 10, 2019; Blanchard, A. L., Parris, C. L., Knowlton, A. L. & Wade, N. R. Benthic ecology of the northeastern Chukchi Sea. Part II. Spatial variation of megafaunal community structure, 2009–2010. Cont. Shelf Res. 67, 67–76 (2013).
central Arctic Ocean	Arctic Ocean	71.935	-160.137	exact location	36.2	near-shore (0-50m)	3.96E+02	g WM/ m2	raw data	macrobenthos	1.000	NA	van Veen grab	Blanchard, A. L. Oil Industry Benthic Ecology Data. (2013). Version 1.0. UCAR/NCAR - Earth Observing Laboratory. doi:10.5065/D6PR7T1R. Accessed: May 10, 2019; Blanchard, A. L., Parris, C. L., Knowlton, A. L. & Wade, N. R. Benthic ecology of the northeastern Chukchi Sea. Part I. Environmental characteristics and macrofaunal community structure, 2008–2010. Cont. Shelf Res. 67, 52–66 (2013).
central Arctic Ocean	Arctic Ocean	71.995	-164.141	exact location	36.3	near-shore (0-50m)	3.14E+00	g WM/ m2	raw data	megabenthos	NA	NA	beam trawl	Blanchard, A. L. Oil Industry Benthic Ecology Data. (2013). Version 1.0. UCAR/NCAR - Earth Observing Laboratory. doi:10.5065/D6PR7T1R. Accessed: May 10, 2019; Blanchard, A. L., Parris, C. L., Knowlton, A. L. & Wade, N. R. Benthic ecology of the northeastern Chukchi Sea. Part II. Spatial variation of megafaunal community structure, 2009–2010. Cont. Shelf Res. 67, 67–76 (2013).
central Arctic Ocean	Arctic Ocean	71.935	-160.136	exact location	36.3	near-shore (0-50m)	1.09E+03	g WM/ m2	raw data	macrobenthos	1.000	NA	van Veen grab	Blanchard, A. L. Oil Industry Benthic Ecology Data. (2013). Version 1.0. UCAR/NCAR - Earth Observing Laboratory. doi:10.5065/D6PR7T1R. Accessed: May 10, 2019; Blanchard, A. L., Parris, C. L., Knowlton, A. L. & Wade, N. R. Benthic ecology of the northeastern Chukchi Sea. Part I. Environmental characteristics and macrofaunal community structure, 2008–2010. Cont. Shelf Res. 67, 52–66 (2013).
central Arctic Ocean	Arctic Ocean	71.935	-160.138	exact location	36.6	near-shore (0-50m)	4.83E+02	g WM/ m2	raw data	macrobenthos	1.000	NA	van Veen grab	Blanchard, A. L. Oil Industry Benthic Ecology Data. (2013). Version 1.0. UCAR/NCAR - Earth Observing Laboratory. doi:10.5065/D6PR7T1R. Accessed: May 10, 2019; Blanchard, A. L., Parris, C. L., Knowlton, A. L. & Wade, N. R. Benthic ecology of the northeastern Chukchi Sea. Part I. Environmental characteristics and macrofaunal community structure, 2008–2010. Cont. Shelf Res. 67, 52–66 (2013).
central Arctic Ocean	Arctic Ocean	71.859	-162.955	exact location	37.0	near-shore (0-50m)	3.17E+02	g WM/ m2	raw data	macrobenthos	1.000	NA	van Veen grab	Blanchard, A. L. Oil Industry Benthic Ecology Data. (2013). Version 1.0. UCAR/NCAR - Earth Observing Laboratory. doi:10.5065/D6PR7T1R. Accessed: May 10, 2019; Blanchard, A. L., Parris, C. L., Knowlton, A. L. & Wade, N. R. Benthic ecology of the northeastern Chukchi Sea. Part I. Environmental characteristics and macrofaunal community structure, 2008–2010. Cont. Shelf Res. 67, 52–66 (2013).
Chukchi Sea	Arctic Ocean	70.775	-164.871	exact location	37.3	near-shore (0-50m)	3.50E+00	g WM/ m2	raw data	megabenthos	NA	NA	beam trawl	Blanchard, A. L. Oil Industry Benthic Ecology Data. (2013). Version 1.0. UCAR/NCAR - Earth Observing Laboratory. doi:10.5065/D6PR7T1R. Accessed: May 10, 2019; Blanchard, A. L., Parris, C. L., Knowlton, A. L. & Wade, N. R. Benthic ecology of the northeastern Chukchi Sea. Part II. Spatial variation of megafaunal community structure, 2009–2010. Cont. Shelf Res. 67, 67–76 (2013).
Chukchi Sea	Arctic Ocean	70.774	-164.872	exact location	37.4	near-shore (0-50m)	1.98E+00	g WM/ m2	raw data	megabenthos	NA	NA	beam trawl	Blanchard, A. L. Oil Industry Benthic Ecology Data. (2013). Version 1.0. UCAR/NCAR - Earth Observing Laboratory. doi:10.5065/D6PR7T1R. Accessed: May 10, 2019; Blanchard, A. L., Parris, C. L., Knowlton, A. L. & Wade, N. R. Benthic ecology of the northeastern Chukchi Sea. Part II. Spatial variation of megafaunal community structure, 2009–2010. Cont. Shelf Res. 67, 67–76 (2013).
central Arctic Ocean	Arctic Ocean	72.069	-160.505	exact location	37.5	near-shore (0-50m)	1.79E+02	g WM/ m2	raw data	macrobenthos	1.000	NA	van Veen grab	Blanchard, A. L. Oil Industry Benthic Ecology Data. (2013). Version 1.0. UCAR/NCAR - Earth Observing Laboratory. doi:10.5065/D6PR7T1R. Accessed: May 10, 2019; Blanchard, A. L., Parris, C. L., Knowlton, A. L. & Wade, N. R. Benthic ecology of the northeastern Chukchi Sea. Part I. Environmental characteristics and macrofaunal community structure, 2008–2010. Cont. Shelf Res. 67, 52–66 (2013).
central Arctic Ocean	Arctic Ocean	72.068	-160.503	exact location	37.5	near-shore (0-50m)	2.09E+03	g WM/ m2	raw data	macrobenthos	1.000	NA	van Veen grab	Blanchard, A. L. Oil Industry Benthic Ecology Data. (2013). Version 1.0. UCAR/NCAR - Earth Observing Laboratory. doi:10.5065/D6PR7T1R. Accessed: May 10, 2019; Blanchard, A. L., Parris, C. L., Knowlton, A. L. & Wade, N. R. Benthic ecology of the northeastern Chukchi Sea. Part I. Environmental characteristics and macrofaunal community structure, 2008–2010. Cont. Shelf Res. 67, 52–66 (2013).
central Arctic Ocean	Arctic Ocean	71.983	-163.335	exact location	37.6	near-shore (0-50m)	5.48E+00	g WM/ m2	raw data	megabenthos	NA	NA	beam trawl	Blanchard, A. L. Oil Industry Benthic Ecology Data. (2013). Version 1.0. UCAR/NCAR - Earth Observing Laboratory. doi:10.5065/D6PR7T1R. Accessed: May 10, 2019; Blanchard, A. L., Parris, C. L., Knowlton, A. L. & Wade, N. R. Benthic ecology of the northeastern Chukchi Sea. Part II. Spatial variation of megafaunal community structure, 2009–2010. Cont. Shelf Res. 67, 67–76 (2013).
central Arctic Ocean	Arctic Ocean	71.871	-164.550	exact location	37.6	near-shore (0-50m)	3.92E+00	g WM/ m2	raw data	megabenthos	NA	NA	beam trawl	Blanchard, A. L. Oil Industry Benthic Ecology Data. (2013). Version 1.0. UCAR/NCAR - Earth Observing Laboratory. doi:10.5065/D6PR7T1R. Accessed: May 10, 2019; Blanchard, A. L., Parris, C. L., Knowlton, A. L. & Wade, N. R. Benthic ecology of the northeastern Chukchi Sea. Part II. Spatial variation of megafaunal community structure, 2009–2010. Cont. Shelf Res. 67, 67–76 (2013).
central Arctic Ocean	Arctic Ocean	71.748	-164.949	exact location	37.6	near-shore (0-50m)	3.98E+00	g WM/ m2	raw data	megabenthos	NA	NA	beam trawl	Blanchard, A. L. Oil Industry Benthic Ecology Data. (2013). Version 1.0. UCAR/NCAR - Earth Observing Laboratory. doi:10.5065/D6PR7T1R. Accessed: May 10, 2019; Blanchard, A. L., Parris, C. L., Knowlton, A. L. & Wade, N. R. Benthic ecology of the northeastern Chukchi Sea. Part II. Spatial variation of megafaunal community structure, 2009–2010. Cont. Shelf Res. 67, 67–76 (2013).
central Arctic Ocean	Arctic Ocean	72.069	-160.504	exact location	37.8	near-shore (0-50m)	1.27E+03	g WM/ m2	raw data	macrobenthos	1.000	NA	van Veen grab	Blanchard, A. L. Oil Industry Benthic Ecology Data. (2013). Version 1.0. UCAR/NCAR - Earth Observing Laboratory. doi:10.5065/D6PR7T1R. Accessed: May 10, 2019; Blanchard, A. L., Parris, C. L., Knowlton, A. L. & Wade, N. R. Benthic ecology of the northeastern Chukchi Sea. Part I. Environmental characteristics and macrofaunal community structure, 2008–2010. Cont. Shelf Res. 67, 52–66 (2013).
central Arctic Ocean	Arctic Ocean	71.624	-164.562	exact location	38.2	near-shore (0-50m)	1.99E+00	g WM/ m2	raw data	megabenthos	NA	NA	beam trawl	Blanchard, A. L. Oil Industry Benthic Ecology Data. (2013). Version 1.0. UCAR/NCAR - Earth Observing Laboratory. doi:10.5065/D6PR7T1R. Accessed: May 10, 2019; Blanchard, A. L., Parris, C. L., Knowlton, A. L. & Wade, N. R. Benthic ecology of the northeastern Chukchi Sea. Part II. Spatial variation of megafaunal community structure, 2009–2010. Cont. Shelf Res. 67, 67–76 (2013).
Chukchi Sea	Arctic Ocean	70.775	-165.637	exact location	38.4	near-shore (0-50m)	2.36E+00	g WM/ m2	raw data	megabenthos	NA	NA	beam trawl	Blanchard, A. L. Oil Industry Benthic Ecology Data. (2013). Version 1.0. UCAR/NCAR - Earth Observing Laboratory. doi:10.5065/D6PR7T1R. Accessed: May 10, 2019; Blanchard, A. L., Parris, C. L., Knowlton, A. L. & Wade, N. R. Benthic ecology of the northeastern Chukchi Sea. Part II. Spatial variation of megafaunal community structure, 2009–2010. Cont. Shelf Res. 67, 67–76 (2013).
Chukchi Sea	Arctic Ocean	70.770	-164.886	exact location	38.4	near-shore (0-50m)	3.14E+00	g WM/ m2	raw data	megabenthos	NA	NA	beam trawl	Blanchard, A. L. Oil Industry Benthic Ecology Data. (2013). Version 1.0. UCAR/NCAR - Earth Observing Laboratory. doi:10.5065/D6PR7T1R. Accessed: May 10, 2019; Blanchard, A. L., Parris, C. L., Knowlton, A. L. & Wade, N. R. Benthic ecology of the northeastern Chukchi Sea. Part II. Spatial variation of megafaunal community structure, 2009–2010. Cont. Shelf Res. 67, 67–76 (2013).
central Arctic Ocean	Arctic Ocean	71.618	-163.760	exact location	38.6	near-shore (0-50m)	7.63E+00	g WM/ m2	raw data	megabenthos	NA	NA	beam trawl	Blanchard, A. L. Oil Industry Benthic Ecology Data. (2013). Version 1.0. UCAR/NCAR - Earth Observing Laboratory. doi:10.5065/D6PR7T1R. Accessed: May 10, 2019; Blanchard, A. L., Parris, C. L., Knowlton, A. L. & Wade, N. R. Benthic ecology of the northeastern Chukchi Sea. Part II. Spatial variation of megafaunal community structure, 2009–2010. Cont. Shelf Res. 67, 67–76 (2013).
central Arctic Ocean	Arctic Ocean	71.740	-163.360	exact location	38.7	near-shore (0-50m)	3.30E+00	g WM/ m2	raw data	megabenthos	NA	NA	beam trawl	Blanchard, A. L. Oil Industry Benthic Ecology Data. (2013). Version 1.0. UCAR/NCAR - Earth Observing Laboratory. doi:10.5065/D6PR7T1R. Accessed: May 10, 2019; Blanchard, A. L., Parris, C. L., Knowlton, A. L. & Wade, N. R. Benthic ecology of the northeastern Chukchi Sea. Part II. Spatial variation of megafaunal community structure, 2009–2010. Cont. Shelf Res. 67, 67–76 (2013).
central Arctic Ocean	Arctic Ocean	72.334	-161.261	exact location	38.9	near-shore (0-50m)	1.33E+03	g WM/ m2	raw data	macrobenthos	1.000	NA	van Veen grab	Blanchard, A. L. Oil Industry Benthic Ecology Data. (2013). Version 1.0. UCAR/NCAR - Earth Observing Laboratory. doi:10.5065/D6PR7T1R. Accessed: May 10, 2019; Blanchard, A. L., Parris, C. L., Knowlton, A. L. & Wade, N. R. Benthic ecology of the northeastern Chukchi Sea. Part I. Environmental characteristics and macrofaunal community structure, 2008–2010. Cont. Shelf Res. 67, 52–66 (2013).
Chukchi Sea	Arctic Ocean	70.896	-165.260	exact location	38.9	near-shore (0-50m)	5.05E+00	g WM/ m2	raw data	megabenthos	NA	NA	beam trawl	Blanchard, A. L. Oil Industry Benthic Ecology Data. (2013). Version 1.0. UCAR/NCAR - Earth Observing Laboratory. doi:10.5065/D6PR7T1R. Accessed: May 10, 2019; Blanchard, A. L., Parris, C. L., Knowlton, A. L. & Wade, N. R. Benthic ecology of the northeastern Chukchi Sea. Part II. Spatial variation of megafaunal community structure, 2009–2010. Cont. Shelf Res. 67, 67–76 (2013).
Chukchi Sea	Arctic Ocean	70.772	-165.631	exact location	38.9	near-shore (0-50m)	3.76E+00	g WM/ m2	raw data	megabenthos	NA	NA	beam trawl	Blanchard, A. L. Oil Industry Benthic Ecology Data. (2013). Version 1.0. UCAR/NCAR - Earth Observing Laboratory. doi:10.5065/D6PR7T1R. Accessed: May 10, 2019; Blanchard, A. L., Parris, C. L., Knowlton, A. L. & Wade, N. R. Benthic ecology of the northeastern Chukchi Sea. Part II. Spatial variation of megafaunal community structure, 2009–2010. Cont. Shelf Res. 67, 67–76 (2013).
Chukchi Sea	Arctic Ocean	70.900	-165.253	exact location	39.0	near-shore (0-50m)	4.50E+00	g WM/ m2	raw data	megabenthos	NA	NA	beam trawl	Blanchard, A. L. Oil Industry Benthic Ecology Data. (2013). Version 1.0. UCAR/NCAR - Earth Observing Laboratory. doi:10.5065/D6PR7T1R. Accessed: May 10, 2019; Blanchard, A. L., Parris, C. L., Knowlton, A. L. & Wade, N. R. Benthic ecology of the northeastern Chukchi Sea. Part II. Spatial variation of megafaunal community structure, 2009–2010. Cont. Shelf Res. 67, 67–76 (2013).
Chukchi Sea	Arctic Ocean	70.873	-165.181	exact location	39.0	near-shore (0-50m)	1.89E+00	g WM/ m2	raw data	megabenthos	NA	NA	beam trawl	Blanchard, A. L. Oil Industry Benthic Ecology Data. (2013). Version 1.0. UCAR/NCAR - Earth Observing Laboratory. doi:10.5065/D6PR7T1R. Accessed: May 10, 2019; Blanchard, A. L., Parris, C. L., Knowlton, A. L. & Wade, N. R. Benthic ecology of the northeastern Chukchi Sea. Part II. Spatial variation of megafaunal community structure, 2009–2010. Cont. Shelf Res. 67, 67–76 (2013).
Chukchi Sea	Arctic Ocean	70.896	-166.019	exact location	39.2	near-shore (0-50m)	4.64E+01	g WM/ m2	raw data	macrobenthos	1.000	NA	van Veen grab	Blanchard, A. L. Oil Industry Benthic Ecology Data. (2013). Version 1.0. UCAR/NCAR - Earth Observing Laboratory. doi:10.5065/D6PR7T1R. Accessed: May 10, 2019; Blanchard, A. L., Parris, C. L., Knowlton, A. L. & Wade, N. R. Benthic ecology of the northeastern Chukchi Sea. Part I. Environmental characteristics and macrofaunal community structure, 2008–2010. Cont. Shelf Res. 67, 52–66 (2013).
central Arctic Ocean	Arctic Ocean	71.620	-163.790	exact location	39.3	near-shore (0-50m)	2.94E+00	g WM/ m2	raw data	megabenthos	NA	NA	beam trawl	Blanchard, A. L. Oil Industry Benthic Ecology Data. (2013). Version 1.0. UCAR/NCAR - Earth Observing Laboratory. doi:10.5065/D6PR7T1R. Accessed: May 10, 2019; Blanchard, A. L., Parris, C. L., Knowlton, A. L. & Wade, N. R. Benthic ecology of the northeastern Chukchi Sea. Part II. Spatial variation of megafaunal community structure, 2009–2010. Cont. Shelf Res. 67, 67–76 (2013).
Chukchi Sea	Arctic Ocean	70.895	-166.017	exact location	39.3	near-shore (0-50m)	9.25E+00	g WM/ m2	raw data	megabenthos	NA	NA	beam trawl	Blanchard, A. L. Oil Industry Benthic Ecology Data. (2013). Version 1.0. UCAR/NCAR - Earth Observing Laboratory. doi:10.5065/D6PR7T1R. Accessed: May 10, 2019; Blanchard, A. L., Parris, C. L., Knowlton, A. L. & Wade, N. R. Benthic ecology of the northeastern Chukchi Sea. Part II. Spatial variation of megafaunal community structure, 2009–2010. Cont. Shelf Res. 67, 67–76 (2013).
central Arctic Ocean	Arctic Ocean	72.335	-161.259	exact location	39.3	near-shore (0-50m)	1.14E+03	g WM/ m2	raw data	macrobenthos	1.000	NA	van Veen grab	Blanchard, A. L. Oil Industry Benthic Ecology Data. (2013). Version 1.0. UCAR/NCAR - Earth Observing Laboratory. doi:10.5065/D6PR7T1R. Accessed: May 10, 2019; Blanchard, A. L., Parris, C. L., Knowlton, A. L. & Wade, N. R. Benthic ecology of the northeastern Chukchi Sea. Part I. Environmental characteristics and macrofaunal community structure, 2008–2010. Cont. Shelf Res. 67, 52–66 (2013).
central Arctic Ocean	Arctic Ocean	71.617	-163.770	exact location	39.5	near-shore (0-50m)	7.39E+01	g WM/ m2	raw data	macrobenthos	1.000	NA	van Veen grab	Blanchard, A. L. Oil Industry Benthic Ecology Data. (2013). Version 1.0. UCAR/NCAR - Earth Observing Laboratory. doi:10.5065/D6PR7T1R. Accessed: May 10, 2019; Blanchard, A. L., Parris, C. L., Knowlton, A. L. & Wade, N. R. Benthic ecology of the northeastern Chukchi Sea. Part I. Environmental characteristics and macrofaunal community structure, 2008–2010. Cont. Shelf Res. 67, 52–66 (2013).
Chukchi Sea	Arctic Ocean	70.899	-165.272	exact location	39.5	near-shore (0-50m)	2.05E+00	g WM/ m2	raw data	megabenthos	NA	NA	beam trawl	Blanchard, A. L. Oil Industry Benthic Ecology Data. (2013). Version 1.0. UCAR/NCAR - Earth Observing Laboratory. doi:10.5065/D6PR7T1R. Accessed: May 10, 2019; Blanchard, A. L., Parris, C. L., Knowlton, A. L. & Wade, N. R. Benthic ecology of the northeastern Chukchi Sea. Part II. Spatial variation of megafaunal community structure, 2009–2010. Cont. Shelf Res. 67, 67–76 (2013).
Chukchi Sea	Arctic Ocean	70.895	-166.014	exact location	39.5	near-shore (0-50m)	4.24E+00	g WM/ m2	raw data	megabenthos	NA	NA	beam trawl	Blanchard, A. L. Oil Industry Benthic Ecology Data. (2013). Version 1.0. UCAR/NCAR - Earth Observing Laboratory. doi:10.5065/D6PR7T1R. Accessed: May 10, 2019; Blanchard, A. L., Parris, C. L., Knowlton, A. L. & Wade, N. R. Benthic ecology of the northeastern Chukchi Sea. Part II. Spatial variation of megafaunal community structure, 2009–2010. Cont. Shelf Res. 67, 67–76 (2013).
Chukchi Sea	Arctic Ocean	70.894	-166.015	exact location	39.5	near-shore (0-50m)	9.10E+00	g WM/ m2	raw data	megabenthos	NA	NA	beam trawl	Blanchard, A. L. Oil Industry Benthic Ecology Data. (2013). Version 1.0. UCAR/NCAR - Earth Observing Laboratory. doi:10.5065/D6PR7T1R. Accessed: May 10, 2019; Blanchard, A. L., Parris, C. L., Knowlton, A. L. & Wade, N. R. Benthic ecology of the northeastern Chukchi Sea. Part II. Spatial variation of megafaunal community structure, 2009–2010. Cont. Shelf Res. 67, 67–76 (2013).
central Arctic Ocean	Arctic Ocean	72.242	-164.135	exact location	39.6	near-shore (0-50m)	8.09E+02	g WM/ m2	raw data	macrobenthos	1.000	NA	van Veen grab	Blanchard, A. L. Oil Industry Benthic Ecology Data. (2013). Version 1.0. UCAR/NCAR - Earth Observing Laboratory. doi:10.5065/D6PR7T1R. Accessed: May 10, 2019; Blanchard, A. L., Parris, C. L., Knowlton, A. L. & Wade, N. R. Benthic ecology of the northeastern Chukchi Sea. Part I. Environmental characteristics and macrofaunal community structure, 2008–2010. Cont. Shelf Res. 67, 52–66 (2013).
central Arctic Ocean	Arctic Ocean	72.242	-164.136	exact location	39.7	near-shore (0-50m)	8.28E+02	g WM/ m2	raw data	macrobenthos	1.000	NA	van Veen grab	Blanchard, A. L. Oil Industry Benthic Ecology Data. (2013). Version 1.0. UCAR/NCAR - Earth Observing Laboratory. doi:10.5065/D6PR7T1R. Accessed: May 10, 2019; Blanchard, A. L., Parris, C. L., Knowlton, A. L. & Wade, N. R. Benthic ecology of the northeastern Chukchi Sea. Part I. Environmental characteristics and macrofaunal community structure, 2008–2010. Cont. Shelf Res. 67, 52–66 (2013).
central Arctic Ocean	Arctic Ocean	71.611	-162.992	exact location	39.7	near-shore (0-50m)	4.78E+00	g WM/ m2	raw data	megabenthos	NA	NA	beam trawl	Blanchard, A. L. Oil Industry Benthic Ecology Data. (2013). Version 1.0. UCAR/NCAR - Earth Observing Laboratory. doi:10.5065/D6PR7T1R. Accessed: May 10, 2019; Blanchard, A. L., Parris, C. L., Knowlton, A. L. & Wade, N. R. Benthic ecology of the northeastern Chukchi Sea. Part II. Spatial variation of megafaunal community structure, 2009–2010. Cont. Shelf Res. 67, 67–76 (2013).
Chukchi Sea	Arctic Ocean	70.649	-165.257	exact location	39.8	near-shore (0-50m)	8.47E+00	g WM/ m2	raw data	megabenthos	NA	NA	beam trawl	Blanchard, A. L. Oil Industry Benthic Ecology Data. (2013). Version 1.0. UCAR/NCAR - Earth Observing Laboratory. doi:10.5065/D6PR7T1R. Accessed: May 10, 2019; Blanchard, A. L., Parris, C. L., Knowlton, A. L. & Wade, N. R. Benthic ecology of the northeastern Chukchi Sea. Part II. Spatial variation of megafaunal community structure, 2009–2010. Cont. Shelf Res. 67, 67–76 (2013).
central Arctic Ocean	Arctic Ocean	71.849	-162.158	exact location	39.8	near-shore (0-50m)	3.67E+03	g WM/ m2	raw data	macrobenthos	1.000	NA	van Veen grab	Blanchard, A. L. Oil Industry Benthic Ecology Data. (2013). Version 1.0. UCAR/NCAR - Earth Observing Laboratory. doi:10.5065/D6PR7T1R. Accessed: May 10, 2019; Blanchard, A. L., Parris, C. L., Knowlton, A. L. & Wade, N. R. Benthic ecology of the northeastern Chukchi Sea. Part I. Environmental characteristics and macrofaunal community structure, 2008–2010. Cont. Shelf Res. 67, 52–66 (2013).
central Arctic Ocean	Arctic Ocean	72.243	-164.135	exact location	40.0	near-shore (0-50m)	4.29E+02	g WM/ m2	raw data	macrobenthos	1.000	NA	van Veen grab	Blanchard, A. L. Oil Industry Benthic Ecology Data. (2013). Version 1.0. UCAR/NCAR - Earth Observing Laboratory. doi:10.5065/D6PR7T1R. Accessed: May 10, 2019; Blanchard, A. L., Parris, C. L., Knowlton, A. L. & Wade, N. R. Benthic ecology of the northeastern Chukchi Sea. Part I. Environmental characteristics and macrofaunal community structure, 2008–2010. Cont. Shelf Res. 67, 52–66 (2013).
central Arctic Ocean	Arctic Ocean	71.849	-162.154	exact location	40.0	near-shore (0-50m)	3.27E+03	g WM/ m2	raw data	macrobenthos	1.000	NA	van Veen grab	Blanchard, A. L. Oil Industry Benthic Ecology Data. (2013). Version 1.0. UCAR/NCAR - Earth Observing Laboratory. doi:10.5065/D6PR7T1R. Accessed: May 10, 2019; Blanchard, A. L., Parris, C. L., Knowlton, A. L. & Wade, N. R. Benthic ecology of the northeastern Chukchi Sea. Part I. Environmental characteristics and macrofaunal community structure, 2008–2010. Cont. Shelf Res. 67, 52–66 (2013).
central Arctic Ocean	Arctic Ocean	71.866	-163.756	exact location	40.0	near-shore (0-50m)	5.04E+00	g WM/ m2	raw data	megabenthos	NA	NA	beam trawl	Blanchard, A. L. Oil Industry Benthic Ecology Data. (2013). Version 1.0. UCAR/NCAR - Earth Observing Laboratory. doi:10.5065/D6PR7T1R. Accessed: May 10, 2019; Blanchard, A. L., Parris, C. L., Knowlton, A. L. & Wade, N. R. Benthic ecology of the northeastern Chukchi Sea. Part II. Spatial variation of megafaunal community structure, 2009–2010. Cont. Shelf Res. 67, 67–76 (2013).
Chukchi Sea	Arctic Ocean	71.000	-164.203	exact location	40.0	near-shore (0-50m)	1.57E+00	g WM/ m2	raw data	megabenthos	NA	NA	beam trawl	Blanchard, A. L. Oil Industry Benthic Ecology Data. (2013). Version 1.0. UCAR/NCAR - Earth Observing Laboratory. doi:10.5065/D6PR7T1R. Accessed: May 10, 2019; Blanchard, A. L., Parris, C. L., Knowlton, A. L. & Wade, N. R. Benthic ecology of the northeastern Chukchi Sea. Part II. Spatial variation of megafaunal community structure, 2009–2010. Cont. Shelf Res. 67, 67–76 (2013).
central Arctic Ocean	Arctic Ocean	71.849	-162.157	exact location	40.1	near-shore (0-50m)	3.43E+03	g WM/ m2	raw data	macrobenthos	1.000	NA	van Veen grab	Blanchard, A. L. Oil Industry Benthic Ecology Data. (2013). Version 1.0. UCAR/NCAR - Earth Observing Laboratory. doi:10.5065/D6PR7T1R. Accessed: May 10, 2019; Blanchard, A. L., Parris, C. L., Knowlton, A. L. & Wade, N. R. Benthic ecology of the northeastern Chukchi Sea. Part I. Environmental characteristics and macrofaunal community structure, 2008–2010. Cont. Shelf Res. 67, 52–66 (2013).
central Arctic Ocean	Arctic Ocean	71.837	-161.358	exact location	40.1	near-shore (0-50m)	5.55E+03	g WM/ m2	raw data	macrobenthos	1.000	NA	van Veen grab	Blanchard, A. L. Oil Industry Benthic Ecology Data. (2013). Version 1.0. UCAR/NCAR - Earth Observing Laboratory. doi:10.5065/D6PR7T1R. Accessed: May 10, 2019; Blanchard, A. L., Parris, C. L., Knowlton, A. L. & Wade, N. R. Benthic ecology of the northeastern Chukchi Sea. Part I. Environmental characteristics and macrofaunal community structure, 2008–2010. Cont. Shelf Res. 67, 52–66 (2013).
central Arctic Ocean	Arctic Ocean	71.837	-161.358	exact location	40.2	near-shore (0-50m)	5.20E+03	g WM/ m2	raw data	macrobenthos	1.000	NA	van Veen grab	Blanchard, A. L. Oil Industry Benthic Ecology Data. (2013). Version 1.0. UCAR/NCAR - Earth Observing Laboratory. doi:10.5065/D6PR7T1R. Accessed: May 10, 2019; Blanchard, A. L., Parris, C. L., Knowlton, A. L. & Wade, N. R. Benthic ecology of the northeastern Chukchi Sea. Part I. Environmental characteristics and macrofaunal community structure, 2008–2010. Cont. Shelf Res. 67, 52–66 (2013).
central Arctic Ocean	Arctic Ocean	71.499	-164.951	exact location	40.2	near-shore (0-50m)	2.57E+00	g WM/ m2	raw data	megabenthos	NA	NA	beam trawl	Blanchard, A. L. Oil Industry Benthic Ecology Data. (2013). Version 1.0. UCAR/NCAR - Earth Observing Laboratory. doi:10.5065/D6PR7T1R. Accessed: May 10, 2019; Blanchard, A. L., Parris, C. L., Knowlton, A. L. & Wade, N. R. Benthic ecology of the northeastern Chukchi Sea. Part II. Spatial variation of megafaunal community structure, 2009–2010. Cont. Shelf Res. 67, 67–76 (2013).
central Arctic Ocean	Arctic Ocean	71.490	-163.385	exact location	40.2	near-shore (0-50m)	3.03E+00	g WM/ m2	raw data	megabenthos	NA	NA	beam trawl	Blanchard, A. L. Oil Industry Benthic Ecology Data. (2013). Version 1.0. UCAR/NCAR - Earth Observing Laboratory. doi:10.5065/D6PR7T1R. Accessed: May 10, 2019; Blanchard, A. L., Parris, C. L., Knowlton, A. L. & Wade, N. R. Benthic ecology of the northeastern Chukchi Sea. Part II. Spatial variation of megafaunal community structure, 2009–2010. Cont. Shelf Res. 67, 67–76 (2013).
central Arctic Ocean	Arctic Ocean	71.490	-163.375	exact location	40.2	near-shore (0-50m)	1.01E+01	g WM/ m2	raw data	megabenthos	NA	NA	beam trawl	Blanchard, A. L. Oil Industry Benthic Ecology Data. (2013). Version 1.0. UCAR/NCAR - Earth Observing Laboratory. doi:10.5065/D6PR7T1R. Accessed: May 10, 2019; Blanchard, A. L., Parris, C. L., Knowlton, A. L. & Wade, N. R. Benthic ecology of the northeastern Chukchi Sea. Part II. Spatial variation of megafaunal community structure, 2009–2010. Cont. Shelf Res. 67, 67–76 (2013).
Chukchi Sea	Arctic Ocean	70.646	-165.240	exact location	40.3	near-shore (0-50m)	1.15E+00	g WM/ m2	raw data	megabenthos	NA	NA	beam trawl	Blanchard, A. L. Oil Industry Benthic Ecology Data. (2013). Version 1.0. UCAR/NCAR - Earth Observing Laboratory. doi:10.5065/D6PR7T1R. Accessed: May 10, 2019; Blanchard, A. L., Parris, C. L., Knowlton, A. L. & Wade, N. R. Benthic ecology of the northeastern Chukchi Sea. Part II. Spatial variation of megafaunal community structure, 2009–2010. Cont. Shelf Res. 67, 67–76 (2013).
Chukchi Sea	Arctic Ocean	71.148	-164.476	exact location	40.4	near-shore (0-50m)	6.37E+00	g WM/ m2	raw data	megabenthos	NA	NA	beam trawl	Blanchard, A. L. Oil Industry Benthic Ecology Data. (2013). Version 1.0. UCAR/NCAR - Earth Observing Laboratory. doi:10.5065/D6PR7T1R. Accessed: May 10, 2019; Blanchard, A. L., Parris, C. L., Knowlton, A. L. & Wade, N. R. Benthic ecology of the northeastern Chukchi Sea. Part II. Spatial variation of megafaunal community structure, 2009–2010. Cont. Shelf Res. 67, 67–76 (2013).
Chukchi Sea	Arctic Ocean	71.143	-164.477	exact location	40.4	near-shore (0-50m)	2.92E+00	g WM/ m2	raw data	megabenthos	NA	NA	beam trawl	Blanchard, A. L. Oil Industry Benthic Ecology Data. (2013). Version 1.0. UCAR/NCAR - Earth Observing Laboratory. doi:10.5065/D6PR7T1R. Accessed: May 10, 2019; Blanchard, A. L., Parris, C. L., Knowlton, A. L. & Wade, N. R. Benthic ecology of the northeastern Chukchi Sea. Part II. Spatial variation of megafaunal community structure, 2009–2010. Cont. Shelf Res. 67, 67–76 (2013).
Chukchi Sea	Arctic Ocean	70.646	-166.006	exact location	40.4	near-shore (0-50m)	1.07E+01	g WM/ m2	raw data	megabenthos	NA	NA	beam trawl	Blanchard, A. L. Oil Industry Benthic Ecology Data. (2013). Version 1.0. UCAR/NCAR - Earth Observing Laboratory. doi:10.5065/D6PR7T1R. Accessed: May 10, 2019; Blanchard, A. L., Parris, C. L., Knowlton, A. L. & Wade, N. R. Benthic ecology of the northeastern Chukchi Sea. Part II. Spatial variation of megafaunal community structure, 2009–2010. Cont. Shelf Res. 67, 67–76 (2013).
central Arctic Ocean	Arctic Ocean	71.837	-161.359	exact location	40.5	near-shore (0-50m)	9.74E+02	g WM/ m2	raw data	macrobenthos	1.000	NA	van Veen grab	Blanchard, A. L. Oil Industry Benthic Ecology Data. (2013). Version 1.0. UCAR/NCAR - Earth Observing Laboratory. doi:10.5065/D6PR7T1R. Accessed: May 10, 2019; Blanchard, A. L., Parris, C. L., Knowlton, A. L. & Wade, N. R. Benthic ecology of the northeastern Chukchi Sea. Part I. Environmental characteristics and macrofaunal community structure, 2008–2010. Cont. Shelf Res. 67, 52–66 (2013).
Chukchi Sea	Arctic Ocean	71.120	-163.798	exact location	40.5	near-shore (0-50m)	2.29E-03	g WM/ m2	raw data	megabenthos	NA	NA	beam trawl	Blanchard, A. L. Oil Industry Benthic Ecology Data. (2013). Version 1.0. UCAR/NCAR - Earth Observing Laboratory. doi:10.5065/D6PR7T1R. Accessed: May 10, 2019; Blanchard, A. L., Parris, C. L., Knowlton, A. L. & Wade, N. R. Benthic ecology of the northeastern Chukchi Sea. Part II. Spatial variation of megafaunal community structure, 2009–2010. Cont. Shelf Res. 67, 67–76 (2013).
Chukchi Sea	Arctic Ocean	71.120	-163.798	exact location	40.5	near-shore (0-50m)	1.70E-01	g WM/ m2	raw data	megabenthos	NA	NA	beam trawl	Blanchard, A. L. Oil Industry Benthic Ecology Data. (2013). Version 1.0. UCAR/NCAR - Earth Observing Laboratory. doi:10.5065/D6PR7T1R. Accessed: May 10, 2019; Blanchard, A. L., Parris, C. L., Knowlton, A. L. & Wade, N. R. Benthic ecology of the northeastern Chukchi Sea. Part II. Spatial variation of megafaunal community structure, 2009–2010. Cont. Shelf Res. 67, 67–76 (2013).
Chukchi Sea	Arctic Ocean	71.120	-163.798	exact location	40.5	near-shore (0-50m)	7.89E+00	g WM/ m2	raw data	megabenthos	NA	NA	beam trawl	Blanchard, A. L. Oil Industry Benthic Ecology Data. (2013). Version 1.0. UCAR/NCAR - Earth Observing Laboratory. doi:10.5065/D6PR7T1R. Accessed: May 10, 2019; Blanchard, A. L., Parris, C. L., Knowlton, A. L. & Wade, N. R. Benthic ecology of the northeastern Chukchi Sea. Part II. Spatial variation of megafaunal community structure, 2009–2010. Cont. Shelf Res. 67, 67–76 (2013).
Chukchi Sea	Arctic Ocean	70.644	-166.000	exact location	40.5	near-shore (0-50m)	6.15E+00	g WM/ m2	raw data	megabenthos	NA	NA	beam trawl	Blanchard, A. L. Oil Industry Benthic Ecology Data. (2013). Version 1.0. UCAR/NCAR - Earth Observing Laboratory. doi:10.5065/D6PR7T1R. Accessed: May 10, 2019; Blanchard, A. L., Parris, C. L., Knowlton, A. L. & Wade, N. R. Benthic ecology of the northeastern Chukchi Sea. Part II. Spatial variation of megafaunal community structure, 2009–2010. Cont. Shelf Res. 67, 67–76 (2013).
central Arctic Ocean	Arctic Ocean	71.492	-163.387	exact location	40.7	near-shore (0-50m)	1.88E+00	g WM/ m2	raw data	megabenthos	NA	NA	beam trawl	Blanchard, A. L. Oil Industry Benthic Ecology Data. (2013). Version 1.0. UCAR/NCAR - Earth Observing Laboratory. doi:10.5065/D6PR7T1R. Accessed: May 10, 2019; Blanchard, A. L., Parris, C. L., Knowlton, A. L. & Wade, N. R. Benthic ecology of the northeastern Chukchi Sea. Part II. Spatial variation of megafaunal community structure, 2009–2010. Cont. Shelf Res. 67, 67–76 (2013).
Chukchi Sea	Arctic Ocean	71.144	-166.028	exact location	40.7	near-shore (0-50m)	3.11E+01	g WM/ m2	raw data	megabenthos	NA	NA	beam trawl	Blanchard, A. L. Oil Industry Benthic Ecology Data. (2013). Version 1.0. UCAR/NCAR - Earth Observing Laboratory. doi:10.5065/D6PR7T1R. Accessed: May 10, 2019; Blanchard, A. L., Parris, C. L., Knowlton, A. L. & Wade, N. R. Benthic ecology of the northeastern Chukchi Sea. Part II. Spatial variation of megafaunal community structure, 2009–2010. Cont. Shelf Res. 67, 67–76 (2013).
Chukchi Sea	Arctic Ocean	71.143	-166.029	exact location	40.7	near-shore (0-50m)	2.43E+01	g WM/ m2	raw data	megabenthos	NA	NA	beam trawl	Blanchard, A. L. Oil Industry Benthic Ecology Data. (2013). Version 1.0. UCAR/NCAR - Earth Observing Laboratory. doi:10.5065/D6PR7T1R. Accessed: May 10, 2019; Blanchard, A. L., Parris, C. L., Knowlton, A. L. & Wade, N. R. Benthic ecology of the northeastern Chukchi Sea. Part II. Spatial variation of megafaunal community structure, 2009–2010. Cont. Shelf Res. 67, 67–76 (2013).
Chukchi Sea	Arctic Ocean	71.124	-164.180	exact location	40.7	near-shore (0-50m)	2.48E+00	g WM/ m2	raw data	megabenthos	NA	NA	beam trawl	Blanchard, A. L. Oil Industry Benthic Ecology Data. (2013). Version 1.0. UCAR/NCAR - Earth Observing Laboratory. doi:10.5065/D6PR7T1R. Accessed: May 10, 2019; Blanchard, A. L., Parris, C. L., Knowlton, A. L. & Wade, N. R. Benthic ecology of the northeastern Chukchi Sea. Part II. Spatial variation of megafaunal community structure, 2009–2010. Cont. Shelf Res. 67, 67–76 (2013).
Chukchi Sea	Arctic Ocean	70.646	-165.244	exact location	40.7	near-shore (0-50m)	1.42E+00	g WM/ m2	raw data	megabenthos	NA	NA	beam trawl	Blanchard, A. L. Oil Industry Benthic Ecology Data. (2013). Version 1.0. UCAR/NCAR - Earth Observing Laboratory. doi:10.5065/D6PR7T1R. Accessed: May 10, 2019; Blanchard, A. L., Parris, C. L., Knowlton, A. L. & Wade, N. R. Benthic ecology of the northeastern Chukchi Sea. Part II. Spatial variation of megafaunal community structure, 2009–2010. Cont. Shelf Res. 67, 67–76 (2013).
Chukchi Sea	Arctic Ocean	71.023	-165.633	exact location	40.8	near-shore (0-50m)	1.54E+01	g WM/ m2	raw data	megabenthos	NA	NA	beam trawl	Blanchard, A. L. Oil Industry Benthic Ecology Data. (2013). Version 1.0. UCAR/NCAR - Earth Observing Laboratory. doi:10.5065/D6PR7T1R. Accessed: May 10, 2019; Blanchard, A. L., Parris, C. L., Knowlton, A. L. & Wade, N. R. Benthic ecology of the northeastern Chukchi Sea. Part II. Spatial variation of megafaunal community structure, 2009–2010. Cont. Shelf Res. 67, 67–76 (2013).
Chukchi Sea	Arctic Ocean	71.124	-163.790	exact location	40.9	near-shore (0-50m)	8.48E+00	g WM/ m2	raw data	megabenthos	NA	NA	beam trawl	Blanchard, A. L. Oil Industry Benthic Ecology Data. (2013). Version 1.0. UCAR/NCAR - Earth Observing Laboratory. doi:10.5065/D6PR7T1R. Accessed: May 10, 2019; Blanchard, A. L., Parris, C. L., Knowlton, A. L. & Wade, N. R. Benthic ecology of the northeastern Chukchi Sea. Part II. Spatial variation of megafaunal community structure, 2009–2010. Cont. Shelf Res. 67, 67–76 (2013).
Chukchi Sea	Arctic Ocean	71.148	-164.484	exact location	41.0	near-shore (0-50m)	3.18E+00	g WM/ m2	raw data	megabenthos	NA	NA	beam trawl	Blanchard, A. L. Oil Industry Benthic Ecology Data. (2013). Version 1.0. UCAR/NCAR - Earth Observing Laboratory. doi:10.5065/D6PR7T1R. Accessed: May 10, 2019; Blanchard, A. L., Parris, C. L., Knowlton, A. L. & Wade, N. R. Benthic ecology of the northeastern Chukchi Sea. Part II. Spatial variation of megafaunal community structure, 2009–2010. Cont. Shelf Res. 67, 67–76 (2013).
Chukchi Sea	Arctic Ocean	71.148	-166.025	exact location	41.1	near-shore (0-50m)	3.38E+00	g WM/ m2	raw data	megabenthos	NA	NA	beam trawl	Blanchard, A. L. Oil Industry Benthic Ecology Data. (2013). Version 1.0. UCAR/NCAR - Earth Observing Laboratory. doi:10.5065/D6PR7T1R. Accessed: May 10, 2019; Blanchard, A. L., Parris, C. L., Knowlton, A. L. & Wade, N. R. Benthic ecology of the northeastern Chukchi Sea. Part II. Spatial variation of megafaunal community structure, 2009–2010. Cont. Shelf Res. 67, 67–76 (2013).
[truncated: 10,932 more rows]
