# Supplementary material for: How Marine Megabenthos Fauna Responds to River Discharge and Artificial Flood in Large River Estuary
Source: Ecol Evol. 2025 Jan 8;15(1):e70755. doi: 10.1002/ece3.70755 (PMC11707399; doi:10.1002/ece3.70755)
Supplement: Supplementary file 2 — Appendix S2. https://doi.org/10.5061/dryad.gb5mkkwm6. [file ECE3-15-e70755-s002.zip › List_of_studies_for_BenDen_database.txt]

Study reference	Screening phase	Eligibility phase	BenDEN database
Abarca-Arenas, L. G., Franco-Lopez, J., Peterson, M. S., Brown-Peterson, N. J. & Valero-Pacheco, E. Sociometric analysis of the role of penaeids in the continental shelf food web off Veracruz, Mexico based on by-catch. Fish. Res. 87, 46–57 (2007).	excluded	previously excluded	previously excluded
Abdelhady, A. A. & Fürsich, F. T. Palaeobiogeography of the Bajocian-Oxfordian macrofauna of Gebel Maghara (North Sinai, Egypt): Implications for eustacy and basin topography. Palaeogeogr. Palaeoclimatol. Palaeoecol. 417, 261–273 (2015).	excluded	previously excluded	previously excluded
Abdelhady, A. A. & Fürsich, F. T. Sequence architecture of a Jurassic ramp succession from Gebel Maghara (North Sinai, Egypt): Implications for eustasy. J. Palaeogeogr. 4, 305–330 (2015).	excluded	previously excluded	previously excluded
Abdul Jaleel, K. U. et al. Polychaete community structure in the south eastern Arabian Sea continental margin (200–1000m). Deep-Sea Res. I 93, 60–71 (2014).	excluded	previously excluded	previously excluded
Abdullah Al, M. et al. Seasonal shift in soft bottom-dwelling community structure in coastal waters of the northern Bay of Bengal, Indian Ocean. Indian J. Geo-Marine Sci. 47, 2021–2031 (2018).	included	excluded	previously excluded
Abdulqader, E. A. A. et al. Turtles and other marine megafauna bycatch in artisanal fisheries in the Saudi waters of the Arabian Gulf. Fish. Res. 196, 75–84 (2017).	excluded	previously excluded	previously excluded
Abebe, E., Grizzle, R. E., Hope, D. & Thomas, W. K. Nematode diversity in the Gulf of Maine, USA, and a web-accessible, relational database. J. Mar. Biol. Assoc. United Kingdom 84, 1159–1167 (2004).	excluded	previously excluded	previously excluded
Abebe, E., Joseph, M. & Bert, W. Temporal dynamics in nematode biodiversity and community structure at an experimental open ocean aquaculture site, Gulf of Maine, USA. Russ. J. Nematol. 20, 127–140 (2012).	excluded	previously excluded	previously excluded
Accornero, A. et al. Organic carbon budget at the sediment–water interface on the Gulf of Lions continental margin. Cont. Shelf Res. 23, 79–92 (2003).	excluded	previously excluded	previously excluded
Acik, S. Distribution of sipunculans along the Aegean and Levantine coasts of Turkey. Cah. Biol. Mar. 58, 317–330 (2017).	excluded	previously excluded	previously excluded
Afli, A. et al. Functional organization of the benthic macrofauna in the Bizerte lagoon (SW Mediterranean Sea), semi-enclosed area subject to strong environmental/ anthropogenic variations. Cah. Biol. Mar. 50, 105–117 (2009).	included	included	included
Afli, A., Ayari, R. & Zaabi, S. Ecological quality of some Tunisian coast and lagoon locations, by using benthic community parameters and biotic indices. Estuar. Coast. Shelf Sci. 80, 269–280 (2008).	included	included	included
Afli, A., Chakroun, R., Ayari, R. & Aissa, P. Response of the benthic macrofauna to seasonal natural and anthropogenic constraints within Tunisian lagoonal and coastal areas (south-western Mediterranean). Vie Milieu 59, 21–30 (2009).	included	excluded	previously excluded
Afli, A., Chakroun, R., Ayari, R. & Aissa, P. Seasonal and spatial variability of the community and trophic structure of the benthic macrofauna within Tunisian lagoonal and marine coastal areas (southwestern Mediterranean). J. Coast. Res. 256, 1198–1209 (2009).	included	excluded	previously excluded
Agirrezabala, L. M., Kiel, S., Blumenberg, M., Schäfer, N. & Reitner, J. Outcrop analogues of pockmarks and associated methane-seep carbonates: A case study from the lower Cretaceous (Albian) of the Basque-Cantabrian Basin, western Pyrenees. Palaeogeogr. Palaeoclimatol. Palaeoecol. 390, 94–115 (2013).	excluded	previously excluded	previously excluded
Aguado-Giménez, F. et al. Comparison between some procedures for monitoring offshore cage culture in western Mediterranean Sea: Sampling methods and impact indicators in soft substrata. Aquaculture 271, 357–370 (2007).	excluded	previously excluded	previously excluded
Aguirrezabalaga, F. & Parapar, J. Deep-sea Ampharetidae (Polychaeta) from Capbreton Canyon (Northeast Atlantic) with the description of a new species. J. Mar. Biol. Assoc. United Kingdom 94, 947–967 (2014).	excluded	previously excluded	previously excluded
AK43 Team. Biological and geological bottom investigations in the South Atlantic. (Nauka Publ., 1990).	included	included	included
Akoumianaki, I. & Hughes, J. A. The distribution of macroinfauna along a Mediterranean submarine cave with sulphur springs. Cah. Biol. Mar. 45, 355–364 (2004).	included	included	included
Akoumianaki, I. & Nicolaidou, A. Spatial variability and dynamics of macrobenthos in a Mediterranean delta front area: The role of physical processes. J. Sea Res. 57, 47–64 (2007).	included	included	included
Akoumianaki, I., Kontolefas, P., Katsanevakis, S., Nicolaidou, A. & Verriopoulos, G. Subtidal littering: Indirect effects on soft substratum macrofauna? Mediterr. Mar. Sci. 9, 35–52 (2008).	included	included	included
Akoumianaki, I., Papaspyrou, S. & Nicolaidou, A. Dynamics of macrofaunal body size in a deltaic environment. Mar. Ecol. Prog. Ser. 321, 55–66 (2006).	included	included	included
Akoumianaki, I., Papaspyrou, S., Kormas, K. A. & Nicolaidou, A. Environmental variation and macrofauna response in a coastal area influenced by land runoff. Estuar. Coast. Shelf Sci. 132, 34–44 (2013).	included	excluded	previously excluded
Aksnes, D. L. et al. Light penetration structures the deep acoustic scattering layers in the global ocean. Sci. Adv. 3, e1602468 (2017).	excluded	previously excluded	previously excluded
Albayrak, S., Balkis, H., Zenetos, A., Kurun, A. & Kubanç, C. Ecological quality status of coastal benthic ecosystems in the Sea of Marmara. Mar. Pollut. Bull. 52, 790–799 (2006).	excluded	previously excluded	previously excluded
Albertelli, G. et al. Differential responses of bacteria, meiofauna and macrofauna in a shelf area (Ligurian Sea, NW Mediterranean): Role of food availability. J. Sea Res. 42, 11–26 (1999).	included	included	included
Albertellli, G., Chiantore, M., Harriague, A. C., Danovaro, R. & Croce, N. Della. Community experiments using benthic chambers: 2. Meio- and macrofaunal community structure and metabolism. Chem. Ecol. 16, 51–66 (1999).	included	included	included
Albuquerque F., E., Boulanouar, M. & Coineau, N. First record of Janinella nom. nov. (Crustacea: Isopoda: Microparasellidae) in the South Atlantic: Revision of the genus and description of a new Brazilian species. J. Nat. Hist. 48, 1817–1833 (2014).	excluded	previously excluded	previously excluded
Aldea, C. et al. Deep-sea macrobenthic diversity and assemblages of ‘a selva’ (NW iberian peninsula): First approach from samples taken aboard R/V Sarmiento de Gamboa. Thalassas 26, 169–179 (2010).	included	included	included
Aliani, S. & Meloni, R. Dispersal strategies of benthic species and water current variability in the Corsica Channel (Western Mediterranean). Sci. Mar. 63, 137–145 (1999).	excluded	previously excluded	previously excluded
Aller, J. Y., Aller, R. C. & Green, M. A. Benthic faunal assemblages and carbon supply along the continental shelf/shelf break-slope off Cape Hatteras, North Carolina. Deep-Sea Res. II 49, 4599–4625 (2002).	included	included	included
Almeida, A. O. et al. Checklist of decapods (Crustacea) from the coast of São Paulo State (Brazil) supported by integrative molecular and morphological data: II. Infraorder Caridea: Family Alpheidae. Zootaxa 4450, 331–358 (2018).	excluded	previously excluded	previously excluded
Alongi, D. M. & Pichon, M. Bathyal meiobenthos of the western Coral Sea: Distribution and abundance in relation to microbial standing stocks and environmental factors. Deep-Sea Res. A. 35, 491–503 (1988).	included	included	included
Alongi, D. M. Bathymetric patterns of deep-sea benthic communities from bathyal to abyssal depths in the western South Pacific (Solomon and Coral Seas). Deep-Sea Res. 39, 549–565 (1992).	included	included	included
Alongi, D. M., Christoffersen, P., Tirendi, F. & Robertson, A. I. The influence of freshwater and material export on sedimentary facies and benthic processes within the Fly Delta and adjacent Gulf of Papua (Papua New Guinea). Cont. Shelf Res. 12, 287–326 (1992).	included	included	included
Aloui-Bejaoui, N. & Afli, A. Functional diversity of the macro?invertebrate community in the port area of Kerkennah Islands (Tunisia). Mediterr. Mar. Sci. 13, 93 (2012).	included	excluded	previously excluded
Al-Sofyani, A. & El-Sherbiny, M. Meiobenthic assemblage of the grey mangrove (Avicennia marina) along the Saudi Arabian coast of the Red Sea with emphasis on free-living nematodes. Oceanol. Hydrobiol. Stud. 47, 359–375 (2018).	included	included	included
Alt, C. H. S., Kremenetskaia (Rogacheva), A., Gebruk, A. V., Gooday, A. J. & Jones, D. O. B. Bathyal benthic megafauna from the Mid?Atlantic Ridge in the region of the Charlie-Gibbs fracture zone based on remotely operated vehicle observations. Deep-Sea Res. 145, 1–12 (2019).	included	included	included
Alvarez Zarikian, C. A., Stepanova, A. Y. & Grützner, J. Glacial–interglacial variability in deep sea ostracod assemblage composition at IODP Site U1314 in the subpolar North Atlantic. Mar. Geol. 258, 69–87 (2009).	excluded	previously excluded	previously excluded
Álvarez-Castillo, L., Hermoso-Salazar, M., Estradas-Romero, A., Prol-Ledesma, R. M. & Pardos, F. First records of Kinorhyncha from the Gulf of California: Horizontal and vertical distribution of four genera in shallow basins with CO2 venting activity. Cah. Biol. Mar. 56, 271–281 (2015).	excluded	previously excluded	previously excluded
Álvarez-Castillo, L., Hermoso-Salazar, M., Estradas-Romero, A., Rivas, G. & Prol-Ledesma, R. M. Composition and spatial distribution of the meiofauna in the Wagner and Consag basins, Gulf of California, Mexico. Cah. Biol. Mar. 59, 245–256 (2018).	included	included	included
Alve, E. & Bernhard, J. M. Vertical migratory response of benthic foraminifera to controlled oxygen concentrations in an experimental mesocosm. Mar. Ecol. Prog. Ser. 137–151 (1995).	excluded	previously excluded	previously excluded
Amaral, A. R. et al. Seascape genetics of a globally distributed, highly mobile marine mammal: The short-beaked common dolphin (genus delphinus). PLoS One 7, e31482 (2012).	excluded	previously excluded	previously excluded
Amaral, A. R., Smith, B. D., Mansur, R. M., Brownell, R. L. & Rosenbaum, H. C. Oceanographic drivers of population differentiation in Indo-Pacific bottlenose (Tursiops aduncus) and humpback (Sousa spp.) dolphins of the northern Bay of Bengal. Conserv. Genet. 18, 371–381 (2017).	excluded	previously excluded	previously excluded
Amaro, T., Luna, G. M., Danovaro, R., Billett, D. S. M. & Cunha, M. R. High prokaryotic biodiversity associated with gut contents of the holothurian Molpadia musculus from the Nazaré canyon (NE Atlantic). Deep-Sea Res. I 63, 82–90 (2012).	excluded	previously excluded	previously excluded
Ambrose, W., Clough, L., Tilney, P. & Beer, L. Role of echinoderms in benthic remineralization in the Chukchi Sea. Mar. Biol. 139, 937–949 (2001).	excluded	previously excluded	previously excluded
Ammons, A. W. & Daly, M. Distribution, habitat use and ecology of deepwater Anemones (Actiniaria) in the Gulf of Mexico. Deep-Sea Res. II 55, 2657–2666 (2008).	excluded	previously excluded	previously excluded
Amon, D. J. et al. Insights into the abundance and diversity of abyssal megafauna in a polymetallic-nodule region in the eastern Clarion-Clipperton Zone. Sci. Rep. 6, 30492 (2016).	included	included	included
Amon, D. J. et al. Megafauna of the UKSRL exploration contract area and eastern Clarion-Clipperton Zone in the Pacific Ocean: Annelida, Arthropoda, Bryozoa, Chordata, Ctenophora, Mollusca. Biodivers. Data J. 5, e14598 (2017).	excluded	previously excluded	previously excluded
Amon, D. J. et al. Megafauna of the UKSRL exploration contract area and eastern Clarion-Clipperton Zone in the Pacific Ocean: Echinodermata. Biodivers. Data J. 5, e11794 (2017).	excluded	previously excluded	previously excluded
Anadón, J. D., D’Agrosa, C., Gondor, A. & Gerber, L. R. Quantifying the spatial ecology of wide-ranging marine species in the Gulf of California: Implications for marine conservation planning. PLoS One 6, e28400 (2011).	excluded	previously excluded	previously excluded
Anderson, L. C., Mcbride, R. A. & Byrnes, M. R. Reduced seasonality of Holocene climate and pervasive mixing of Holocene marine section: Northeastern Gulf of Mexico shelf. Geology 25, 127–130 (1997).	excluded	previously excluded	previously excluded
Andrade, H. & Renaud, P. E. Polychaete/amphipod ratio as an indicator of environmental impact related to offshore oil and gas production along the Norwegian continental shelf. Mar. Pollut. Bull. 62, 2836–2844 (2011).	excluded	previously excluded	previously excluded
Andrade, H. et al. Benthic fauna in soft sediments from the Barents and Pechora Seas. Metadata and database from Akvaplan-niva AS research expeditions, from 1992-2005. Akvaplan-niva Rapport APN-6770-0, (2017).	included	included	included
Andreev, V. L., Soldatova, I. N. & Reznichenko, O. G. Biotopic and biogegraphic analysis of fouling macrofauna in the Pacific Ocean. Okeanologiya 21, 143–149 (1981).	excluded	previously excluded	previously excluded
Angel, D. L. et al. In situ biofiltration: A means to limit the dispersal of effluents from marine finfish cage aquaculture. Hydrobiologia 469, 1–10 (2002).	excluded	previously excluded	previously excluded
Angulo-Preckler, C. et al. Macrobenthic patterns at the shallow marine waters in the caldera of the active volcano of Deception Island, Antarctica. Cont. Shelf Res. 157, 20–31 (2018).	included	excluded	previously excluded
Angulo-Preckler, C., Leiva, C., Avila, C. & Taboada, S. Macroinvertebrate communities from the shallow soft-bottoms of Deception Island (Southern Ocean): A paradise for opportunists. Mar. Environ. Res. 127, 62–74 (2017).	included	included	included
Anonymous. WDC-MARE Reports" in Open Access (2005-2010) ISSN 1862-4022. Alfred Wegener Institute for Polar and Marine Research, Bremerhaven (1986-2013) (2013). PANGAEA. doi:10.1594/PANGAEA.823395	excluded	previously excluded	previously excluded
Ansari, K. G. M. T., Guidi, L., Dovgal, I., Balsamo, M. & Semprucci, F. Some epibiont suctorian ciliates from meiofaunal organisms of Maldivian archipelago with description of a new ciliate species. Zootaxa 4258, 375–387 (2017).	excluded	previously excluded	previously excluded
Ansari, Z. A. Distribution of deep-sea benthos in the proposed mining area of Central Indian Basin. Mar. Georesources Geotechnol. 18, 201–207 (2000).	included	included	included
Ansari, Z. A., Parulekar, A. H. & Jagtap, T. G. Distribution of sub-littoral meiobenthos off Goa coast, India. Hydrobiologia 74, 209–214 (1980).	included	included	included
Antoniadou, C. & Chintiroglou, C. Biodiversity of zoobenthic hard-substrate sublittoral communities in the eastern Mediterranean (North Aegean Sea). Estuar. Coast. Shelf Sci. 62, 637–653 (2005).	excluded	previously excluded	previously excluded
Ape, F. et al. Meiofaunal diversity and nematode assemblages in two submarine caves of a Mediterranean marine protected area. Mediterr. Mar. Sci. 17, 202–215 (2016).	included	included	included
Ape, F., Gristina, M., Chemello, R., Sarà, G. & Mirto, S. Meiofauna associated with vermetid reefs: The role of macroalgae in increasing habitat size and complexity. Coral Reefs 37, 875–889 (2018).	included	included	included
Apostolaki, E. T., Tsagaraki, T., Tsapakis, M. & Karakassis, I. Fish farming impact on sediments and macrofauna associated with seagrass meadows in the Mediterranean. Estuar. Coast. Shelf Sci. 75, 408–416 (2007).	included	excluded	previously excluded
Arantegui, A. et al. Constraining Mesozoic early post-rift depositional systems evolution along the eastern Central Atlantic margin. Sediment. Geol. 386, 31–51 (2019).	excluded	previously excluded	previously excluded
Argyrou, M., Demetropoulos, A. & Hadjichristophorou, M. Expansion of the macroalga Caulerpa racemosa and changes in softbottom macrofaunal assemblages in Moni Bay, Cyprus. Oceanol. Acta 22, 517–528 (1999).	included	included	included
Arias, A., Giangrande, A., Gambi, M. C. & Anadon, N. Biology and new records of the invasive species Branchiomma bairdi (Annelida: Sabellidae) in the Mediterranean Sea. Mediterr. Mar. Sci. 14, 162 (2013).	excluded	previously excluded	previously excluded
Armonies, W. & Reise, K. Empty habitat in coastal sediments for populations of macrozoobenthos. Helgol. Mar. Res. 56, 279–287 (2003).	included	excluded	previously excluded
Armonies, W. Free-living Plathelminthes in North Sea salt marshes: Adaptations to environmental instability. An experimental study. J. Exp. Mar. Bio. Ecol. 99, 181–197 (1986).	excluded	previously excluded	previously excluded
Arnaud-Haond, S. et al. Two “pillars” of cold-water coral reefs along Atlantic European margins: Prevalent association of Madrepora oculata with Lophelia pertusa, from reef to colony scale. Deep-Sea Res. II 145, 110–119 (2017).	excluded	previously excluded	previously excluded
Arreguín-Rodríguez, G. J., Alegret, L. & Thomas, E. Late Paleocene-middle Eocene benthic Foraminifera on a Pacific seamount (Allison Guyot, ODP Site 865): Greenhouse climate and superimposed hyperthermal events. Paleoceanography 31, 346–364 (2016).	excluded	previously excluded	previously excluded
Arribas, L. P. et al. Intertidal mussels as ecosystem engineers: Their associated invertebrate biodiversity under contrasting wave exposures. Mar. Biodiv. 44, 203–211 (2014).	included	included	included
Arroyo, N. L., Castejón, I., Dominguez, M. & Terrados, J. Harpacticoid copepod response to epiphyte load variations in Posidonia oceanica (L.) Delile meadows. Mar. Ecol. 34, 345–362 (2013).	excluded	previously excluded	previously excluded
Arvanitidis, C. et al. Do multivariate analyses incorporating changes in pattern across taxonomic levels reveal anthropogenic stress in Mediterranean lagoons? J. Exp. Mar. Bio. Ecol. 369, 100–109 (2009).	excluded	previously excluded	previously excluded
Arvanitidis, C. et al. Estimating lagoonal biodiversity in Greece: Comparison of rapid assessment techniques. Helgol. Mar. Res. 59, 177–186 (2005).	excluded	previously excluded	previously excluded
Ashford, O. S., Davies, A. J. & Jones, D. O. B. Deep-sea benthic megafaunal habitat suitability modelling: A global-scale maximum entropy model for xenophyophores. Deep-Sea Res. I 94, 31–44 (2014).	excluded	previously excluded	previously excluded
Aspetsberger, F. et al. Instantaneous benthic response to different organic matter quality: In situ experiments in the Benguela upwelling system. Mar. Biol. Res. 3, 342–356 (2007).	included	excluded	previously excluded
Atherton, S. & Hochberg, R. Acanthodasys paurocactus sp. n., a new species of Thaumastodermatidae (Gastrotricha, Macrodasyida) with multiple scale types from Capron Shoal, Florida. Zookeys 190, 81–94 (2012).	excluded	previously excluded	previously excluded
Attard, K., Hancke, K., Sejr, M. & Glud, R. N. Benthic primary production and mineralization in a High Arctic fjord: In situ assessments by aquatic eddy covariance. Mar. Ecol. Prog. Ser. 554, 35–50 (2016).	excluded	previously excluded	previously excluded
Audemard, C., Labourg, P. J. & Montaudouin, X. Does the slipper limpet (Crepidula fornicata, L.) impair oyster growth and zoobenthos biodiversity? A revisited hypothesis. J. Exp. Mar. Bio. Ecol. 235, 105–124 (1999).	excluded	previously excluded	previously excluded
Authier, M. et al. Cetacean conservation in the Mediterranean and Black Seas: Fostering transboundary collaboration through the European marine strategy framework directive. Mar. Policy 82, 98–103 (2017).	excluded	previously excluded	previously excluded
Avila-Serrano, G. E., Flessa, K. W., Téllez-Duarte, M. A. & Cintra-Buenrostro, C. E. Distribution of the intertidal macrofauna of the Colorado River Delta, northern Gulf of California, Mexico. Ciencias Mar. 32, 649–661 (2006).	included	included	included
Ayuke, F. O. et al. Soil fertility management: Impacts on soil macrofauna, soil aggregation and soil organic matter allocation. Appl. Soil Ecol. 48, 53–62 (2011).	excluded	previously excluded	previously excluded
Azovsky, A. I. Spatial distribution of rare species: Statistical approach. Zh. Obshch. Biol. 65, 409–416 (2004).	excluded	previously excluded	previously excluded
Bachelet, G. et al. Invasion of the eastern Bay of Biscay by the nassariid gastropod Cyclope neritea: Origin and effects on resident fauna. Mar. Ecol. Prog. Ser. 276, 147–159 (2004).	excluded	previously excluded	previously excluded
Bachelet, G. Seasonal changes in macrophyte and macrozoobenthos assemblages in three coastal lagoons under varying degrees of eutrophication. ICES J. Mar. Sci. 57, 1495–1506 (2000).	included	included	included
Baguley, J. G. et al. Community response of deep-sea soft-sediment metazoan meiofauna to the Deepwater Horizon blowout and oil spill. Mar. Ecol. Prog. Ser. 528, 127–140 (2015).	included	excluded	previously excluded
Baguley, J. G., Hyde, L. J. & Montagna, P. A. A semi-automated digital microphotographic approach to measure meiofaunal biomass. Limnol. Oceanogr. Methods 2, 181–190 (2004).	excluded	previously excluded	previously excluded
Baguley, J. G., Montagna, P. A., Hyde, L. J. & Rowe, G. T. Metazoan meiofauna biomass, grazing, and weight-dependent respiration in the northern Gulf of Mexico deep sea. Deep-Sea Res. II 55, 2607–2616 (2008).	excluded	previously excluded	previously excluded
Baguley, J. G., Montagna, P. A., Hyde, L. J., Kalke, R. D. & Rowe, G. T. Metazoan meiofauna abundance in relation to environmental variables in the northern Gulf of Mexico deep sea. Deep-Sea Res. I 53, 1344–1362 (2006).	included	included	included
Baguley, J. G., Montagna, P. A., Lee, W., Hyde, L. J. & Rowe, G. T. Spatial and bathymetric trends in Harpacticoida (Copepoda) community structure in the northern Gulf of Mexico deep-sea. J. Exp. Mar. Bio. Ecol. 330, 327–341 (2006).	included	excluded	previously excluded
Bailey, D. M., Ruhl, H. A. & Smith, K. L. Long-term change in benthopelagic fish abundance in the abyssal Northeast Pacific Ocean. Ecology 87, 549–555 (2006).	excluded	previously excluded	previously excluded
Baker, P. et al. Potential contribution of surface-dwelling Sargassum algae to deep-sea ecosystems in the southern North Atlantic. Deep-Sea Res. II 148, 21–34 (2018).	excluded	previously excluded	previously excluded
Baldrighi, E. & Manini, E. Deep-sea meiofauna and macrofauna diversity and functional diversity: Are they related? Mar. Biodivers. 45, 469–488 (2015).	included	excluded	previously excluded
Baldrighi, E. et al. From microbes to macrofauna: An integrated study of deep benthic communities and their response to environmental variables along the Malta Escarpment (Ionian Sea). Sci. Mar. 77, 625–639 (2013).	included	included	included
Baldrighi, E. et al. Meiofauna communities' response to an anthropogenic pressure: The case study of green macroalgal bloom on sandy beach in Brittany. Estuar. Coast. Shelf Sci. 227, 106326 (2019).	included	included	included
Baldrighi, E., Giovannelli, D., D’Errico, G., Lavaleye, M. & Manini, E. Exploring the relationship between macrofaunal biodiversity and ecosystem functioning in the deep sea. Front. Mar. Sci. 4, 198 (2017).	included	excluded	previously excluded
Baldrighi, E., Lavaleye, M., Aliani, S., Conversi, A. & Manini, E. Large spatial scale variability in bathyal macrobenthos abundance, biomass, ?- and ?-diversity along the Mediterranean continental margin. PLoS One 9, e107261 (2014).	included	included	included
Ballesteros, E. et al. Deep-water stands of Cystoseira zosteroides C. Agardh (Fucales, Ochrophyta) in the northwestern Mediterranean: Insights into assemblage structure and population dynamics. Estuar. Coast. Shelf Sci. 82, 477–484 (2009).	excluded	previously excluded	previously excluded
Balsamo, M. et al. Meiofauna of the Adriatic Sea: Present knowledge and future perspectives. Chem. Ecol. 26, 45–63 (2010).	included	excluded	previously excluded
Balsamo, M., Fregni, E. & Tongiorgi, P. Marine Gastrotricha from Sicily with the description of a new species of chaetonotus. Ital. J. Zool. 63, 173–183 (1996).	excluded	previously excluded	previously excluded
Balsamo, M., Fregni, E. & Tongiorgi, P. Marine Gastrotricha from the coasts of Sardinia (Italy). Bolletino di Zool. 62, 273–286 (1995).	excluded	previously excluded	previously excluded
Balthis, W. L. et al. Sediment quality benchmarks for assessing oil-related impacts to the deep-sea benthos. Integr. Environ. Assess. Manag. 13, 840–851 (2017).	included	excluded	previously excluded
Banerjee, R. A documentation on burrows in hard substrates of ferromanganese crusts and associated soft sediments from the Central Indian Basin. Curr. Sci. 79, 517–521 (2000).	excluded	previously excluded	previously excluded
Bang, H. W., Baguley, J. & Moon, H. A new genus of Cletopsyllidae (Copepoda, Harpacticoida) from Gulf of Mexico. Zookeys 391, 37–53 (2014).	excluded	previously excluded	previously excluded
Barbieri, R. & Panieri, G. How are benthic foraminiferal faunas influenced by cold seeps? Evidence from the Miocene of Italy. Palaeogeogr. Palaeoclimatol. Palaeoecol. 204, 257–275 (2004).	excluded	previously excluded	previously excluded
Barnes, D., Warren, N., Webb, K., Phalan, B. & Reid, K. Polar pedunculate barnacles piggy-back on pycnogona, penguins, pinniped seals and plastics. Mar. Ecol. Prog. Ser. 284, 305–310 (2004).	excluded	previously excluded	previously excluded
Barnes, J. & Owens, N. J. P. Denitrification and nitrous oxide concentrations in the Humber estuary, UK, and adjacent coastal zones. Mar. Pollut. Bull. 37, 247–260 (1999).	excluded	previously excluded	previously excluded
Baron, J., Clavier, J. & Thomassin, B. A. Structure and temporal fluctuations of two intertidal seagrass-bed communities in New Caledonia (SW Pacific Ocean). Mar. Biol. 117, 139–144 (1993).	included	included	included
Barry, J. P. & Drazen, J. C. Response of deep-sea scavengers to ocean acidification and the odor from a dead grenadier. Mar. Ecol. Prog. Ser. 350, 193–207 (2007).	excluded	previously excluded	previously excluded
Bartels, P. J., Fontoura, P. & Nelson, D. R. Marine tardigrades of the Bahamas with the description of two new species and updated keys to the species of Anisonyches and Archechiniscus. Zootaxa 4420, 43 (2018).	excluded	previously excluded	previously excluded
Bartels, P. J., Fontoura, P. & Nelson, D. R. New records of marine tardigrades from Moorea, French Polynesia, with the description of Styraconyx turbinarium sp. nov. (Arthrotardigrada, Halechiniscidae). Zootaxa 3955, 389 (2015).	excluded	previously excluded	previously excluded
Bartsch, I. A new freshwater halacarid mite, genus Peregrinacarus (Halacaridae, Acari) from the Falklands. Hydrobiologia 452, 139–144 (2001).	excluded	previously excluded	previously excluded
Bartsch, I. Copidognathines (Acari: Halacaridae) in mangroves of Singapore. I. Description of three species. Raffles Bull. Zool. 54, 83–92 (2006).	excluded	previously excluded	previously excluded
Bastari, A., Beccacece, J., Ferretti, F., Micheli, F. & Cerrano, C. Local ecological knowledge indicates temporal trends of benthic invertebrates species of the Adriatic Sea. Front. Mar. Sci. 4, 1–12 (2017).	included	excluded	previously excluded
Bathmann, U. et al. Seasonal changes in the vertical distribution and community structure of Antarctic macrozooplankton and micronekton. Deep-Sea Res. I 84, 127–141 (2013).	excluded	previously excluded	previously excluded
Bauerfeind, E. & Niermann, U. Abundance of benthic infauna in surface sediments from the North Sea sampled during Friedrich Heincke cruise FHE238. (2011). PANGAEA. doi:10.1594/PANGAEA.757615	included	included	included
Baustian, M. M. & Rabalais, N. N. Seasonal composition of benthic macroinfauna exposed to hypoxia in the northern Gulf of Mexico. Estuaries and Coasts 32, 975–983 (2009).	included	excluded	previously excluded
Bearzi, G., Politi, E., Agazzi, S. & Azzellino, A. Prey depletion caused by overfishing and the decline of marine megafauna in eastern Ionian Sea coastal waters (central Mediterranean). Biol. Conserv. 127, 373–382 (2006).	excluded	previously excluded	previously excluded
Beaton, K. R. et al. Nematode assemblages in the Gulf of Mexico continental shelf collected during a two-year survey. J. Exp. Mar. Bio. Ecol. 502, 71–80 (2018).	excluded	previously excluded	previously excluded
Beaugrand, G. Marine biodiversity, climatic variability and global change. (Routledge Chapman & Hall, 2014). doi:10.4324/9780203127483	excluded	previously excluded	previously excluded
Becchi, C., Ortolani, I., Muir, A. & Cannicci, S. The effect of breakwaters on the structure of marine soft-bottom assemblages: A case study from a north-western Mediterranean basin. Mar. Pollut. Bull. 87, 131–139 (2014).	included	excluded	previously excluded
Becker, E. L., Cordes, E. E., Macko, S. A., Lee, R. W. & Fisher, C. R. Spatial patterns of tissue stable isotope contents give insight into the nutritional sources for seep communities on the Gulf of Mexico lower slope. Mar. Ecol. Prog. Ser. 498, 133–145 (2014).	excluded	previously excluded	previously excluded
Bedini, R. & Piazzi, L. Evaluation of the concurrent use of multiple descriptors to detect anthropogenic impacts in marine coastal systems. Mar. Biol. Res. 8, 129–140 (2012).	excluded	previously excluded	previously excluded
Bednaršek, N., Možina, J., Vogt, M., O’Brien, C. & Tarling, G. A. The global distribution of pteropods and their contribution to carbonate and carbon biomass in the modern ocean. Earth Syst. Sci. Data 4, 167–186 (2012).	excluded	previously excluded	previously excluded
Bejarano, A. C., Pennington, P. L., DeLorenzo, M. E. & Chandler, G. T. Atrazine effects on meiobenthic assemblages of a modular estuarine mesocosm. Mar. Pollut. Bull. 50, 1398–1404 (2005).	excluded	previously excluded	previously excluded
Bell, J. B. et al. Geochemistry, faunal composition and trophic structure in reducing sediments on the southwest South Georgia margin. R. Soc. Open Sci. 3, 160284 (2016).	included	included	included
Bell, J. B. et al. Macrofaunal ecology of sedimented hydrothermal vents in the Bransfield Strait, Antarctica. Front. Mar. Sci. 3, 1–15 (2016).	included	included	included
Bell, J. B., Jones, D. O. B. & Alt, C. H. S. Lebensspuren of the bathyal Mid-Atlantic Ridge. Deep-Sea Res. II 98, 341–351 (2013).	excluded	previously excluded	previously excluded
Belley, R. et al. Effects of hypoxia on benthic macrofauna and bioturbation in the Estuary and Gulf of St. Lawrence, Canada. Cont. Shelf Res. 30, 1302–1313 (2010).	included	included	included
Bemis, K., Kowell, R. P. & Farough, A. Diffuse flow: On and around hydrothermal vents at mid-ocean ridges. Oceanography 25, 182–191 (2012).	excluded	previously excluded	previously excluded
Bendtsen, J. & Hansen, J. L. S. A model of life cycle, connectivity and population stability of benthic macroinvertebrates in the North Sea/ Baltic Sea transition zone. Ecol. Modell. 267, 54–65 (2013).	included	excluded	previously excluded
Bennett, B. A., C. R. Smith B. Glaser & Maybaum., H. L. Faunal community structure of a chemoautotrophic assemblage on whale bones in the deep Northeast Pacific Ocean. Mar. Ecol. Prog. Ser. 108, 205–223 (1994).	included	excluded	previously excluded
Bergen, M. et al. Relationship between depth, sediment, latitude, and the structure of benthic infaunal assemblages on the mainland shelf of southern California. Mar. Biol. 138, 637–647 (2001).	included	excluded	previously excluded
Bergmann, M. et al. Megafaunal assemblages from two shelf stations west of Svalbard. Mar. Biol. Res. 7, 525–539 (2011).	included	included	included
Bergmann, M., Soltwedel, T. & Klages, M. The interannual variability of megafaunal assemblages in the Arctic deep sea: Preliminary results from the HAUSGARTEN observatory (79°N). Deep-Sea Res. I 58, 711–723 (2011).	included	included	included
Bergquist, D. C. et al. Community structure of vestimentiferan-generated habitat islands from Gulf of Mexico cold seeps. J. Exp. Mar. Bio. Ecol. 289, 197–222 (2003).	included	included	included
Bergstad, O. A. et al. Towards improved understanding of the diversity and abundance patterns of the Mid-Ocean Ridge macro- and megafauna. Deep-Sea Res. II 55, 1–5 (2008).	included	excluded	previously excluded
Bergstad, O. A., Gjelsvik, G., Schander, C. & Høines, Å. S. Feeding ecology of Coryphaenoides rupestris from the Mid-Atlantic Ridge. PLoS One 5, (2010).	excluded	previously excluded	previously excluded
Bergstad, O. et al. Megabenthos and benthopelagic fishes on Southeast Atlantic seamounts. African J. Mar. Sci. 41, 29–50 (2019).	included	excluded	previously excluded
Berkenbusch, K., Probert, P. K. & Nodder, S. D. Comparative biomass of sediment benthos across a depth transect, Chatham Rise, Southwest Pacific Ocean. Mar. Ecol. Prog. Ser. 425, 79–90 (2011).	excluded	previously excluded	previously excluded
Bernardino, A. F. & Smith, C. R. Community structure of infaunal macrobenthos around vestimentiferan thickets at the San Clemente cold seep, NE Pacific. Mar. Ecol. 31, 608–621 (2010).	included	excluded	previously excluded
Bernardino, A. F., Berenguer, V. & Ribeiro-Ferreira, V. P. Bathymetric and regional changes in benthic macrofaunal assemblages on the deep eastern Brazilian margin, SW Atlantic. Deep-Sea Res. I 111, 110–120 (2016).	included	included	included
Bernardino, A. F., Levin, L. A., Thurber, A. R. & Smith, C. R. Comparative composition, diversity and trophic ecology of sediment macrofauna at vents, seeps and organic falls. PLoS One 7, (2012).	excluded	previously excluded	previously excluded
Bernhard, J. M. Benthic foraminiferal distribution and biomass related to pore-water oxygen content: Central California continental slope and rise. Deep-Sea Res. A 39, 585–605 (1992).	excluded	previously excluded	previously excluded
Bernhard, J. M. et al. Metazoans of redoxcline sediments in Mediterranean deep-sea hypersaline anoxic basins. BMC Biol. 13, 1–21 (2015).	excluded	previously excluded	previously excluded
Bernhard, J. M., Sen Gupta, B. K. & Baguley, J. G. Benthic foraminifera living in Gulf of Mexico bathyal and abyssal sediments: Community analysis and comparison to metazoan meiofaunal biomass and density. Deep-Sea Res. II 55, 2617–2626 (2008).	included	included	included
Bertocci, I. et al. Multiple human pressures in coastal habitats: Variation of meiofaunal assemblages associated with sewage discharge in a post-industrial area. Sci. Total Environ. 655, 1218–1231 (2019).	included	included	included
Beseres Pollack, J., Buzzelli, C. P. & Feller, R. J. The predatory role of white shrimp (Litopenaeus setiferus) in seasonal declines of subtidal macrobenthos. Hydrobiologia 627, 117–128 (2009).	included	excluded	previously excluded
Beseres, J. J. & Feller, R. J. Importance of predation by white shrimp Litopenaeus setiferus on estuarine subtidal macrobenthos. J. Exp. Mar. Bio. Ecol. 344, 193–205 (2007).	excluded	previously excluded	previously excluded
Bessa, F., Cunha, D., Gonçalves, S. C. & Marques, J. C. Sandy beach macrofaunal assemblages as indicators of anthropogenic impacts on coastal dunes. Ecol. Indic. 30, 196–204 (2013).	included	included	included
Bessière, A., Nozais, C., Brugel, S., Demers, S. & Desrosiers, G. Metazoan meiofauna dynamics and pelagic-benthic coupling in the southeastern Beaufort Sea, Arctic Ocean. Polar Biol. 30, 1123–1135 (2007).	included	included	included
Bethoney, N. D., Zhao, L., Chen, C. & Stokesbury, K. D. E. Identification of persistent benthic assemblages in areas with different temperature variability patterns through broadscale mapping. PLoS One 12, 1–15 (2017).	included	excluded	previously excluded
Bett, B. J. et al. Sampler bias in the quantitative study of deep-sea meiobenthos. Mar. Ecol. Prog. Ser. 104, 197–203 (1994).	included	excluded	previously excluded
Bett, B. J., Rice, A. L. & Thurston, M. H. A quantitative photographic survey of ‘spoke-burrow’ type Lebensspuren on the Cape Verde Abyssal Plain. Int. Rev. Hydrobiol. 80, 153–170 (1995).	excluded	previously excluded	previously excluded
Beyrem, H. et al. Individual and combined effects of cadmium and diesel on a nematode community in a laboratory microcosm experiment. Ecotoxicol. Environ. Saf. 68, 412–418 (2007).	excluded	previously excluded	previously excluded
Bianchelli, S. & Danovaro, R. Meiofaunal biodiversity in submarine canyons of the Mediterranean Sea: A meta-analysis. Prog. Oceanogr. 170, 69–80 (2019).	included	excluded	previously excluded
Bianchelli, S. et al. High meiofaunal and nematodes diversity around mesophotic coral oases in the Mediterranean Sea. PLoS One 8, e66553 (2013).	included	included	included
Bianchelli, S. et al. Trophic conditions and meiofaunal assemblages in the Bari Canyon and the adjacent open slope (Adriatic Sea). Chem. Ecol. 24, 101–109 (2008)	included	included	included
Bianchelli, S., Buschi, E., Danovaro, R. & Pusceddu, A. Biodiversity loss and turnover in alternative states in the Mediterranean Sea: A case study on meiofauna. Sci. Rep. 6, 34544 (2016).	included	included	included
Bianchelli, S., Gambi, C., Zeppilli, D. & Danovaro, R. Metazoan meiofauna in deep-sea canyons and adjacent open slopes: A large-scale comparison with focus on the rare taxa. Deep-Sea Res. I 57, 420–433 (2010).	included	included	included
Bianchelli, S., Pusceddu, A., Buschi, E. & Danovaro, R. Trophic status and meiofauna biodiversity in the Northern Atlantic Sea: Insights for the assessment of good environmental status. Mar. Environ. Res. 113, 18–30 (2016).	included	included	included
Biber, M. F. et al. Investigating the association of fish abundance and biomass with cold-water corals in the deep Northeast Atlantic Ocean using a generalised linear modelling approach. Deep-Sea Res. II 99, 134–145 (2014).	excluded	previously excluded	previously excluded
Bick, A. & Arlt, G. Description of intertidal macro- and meiobenthic assemblages in Maxwell Bay, King George Island, South Shetland Islands, Southern Ocean. Polar Biol. 36, 673–689 (2013).	included	included	included
Bick, A. & Arlt, G. Intertidal and subtidal soft-bottom macro- and meiofauna of the Kongsfjord (Spitsbergen). Polar Biol. 28, 550–557 (2005).	included	included	included
Bigot, L. et al. Assessment of the ecological quality status of soft-bottoms in Reunion Island (tropical SW Indian Ocean) using AZTI marine biotic indices. Mar. Pollut. Bull. 56, 704–722 (2008).	excluded	previously excluded	previously excluded
Bigot, L. et al. Effects of industrial outfalls on tropical macrobenthic sediment communities in Reunion Island (Southwest Indian Ocean). Mar. Pollut. Bull. 52, 865–880 (2006).	included	included	included
Bik, H. M. et al. Metagenetic community analysis of microbial eukaryotes illuminates biogeographic patterns in deep-sea and shallow water sediments. Mol. Ecol. 21, 1048–1059 (2012).	excluded	previously excluded	previously excluded
Bik, H. M., Thomas, W. K., Lunt, D. H. & Lambshead, P. J. D. Low endemism, continued deep-shallow interchanges, and evidence for cosmopolitan distributions in free-living marine nematodes (order Enoplida). BMC Evol. Biol. 10, (2010).	excluded	previously excluded	previously excluded
Billett, D. S. M. Deep-sea holothurians. Oceanogr. Mar. Biol. 29, 259–317 (1991).	excluded	previously excluded	previously excluded
Billett, D. S. M., Bett, B. J., Reid, W. D. K., Boorman, B. & Priede, I. G. Long-term change in the abyssal NE Atlantic: The ‘Amperima Event’ revisited. Deep-Sea Res. II 57, 1406–1417 (2010); Billett, D. S. M. et al. Long-term change in the megabenthos of the Porcupine Abyssal Plain (NE Atlantic). Prog. Oceanogr. 50, 325–348 (2001).	included	included	included
Bird, A. F. A comparison of some soil microinvertebrate assemblages in southern Australia. Trans. R. Soc. South Aust. 123, 69–75 (1999).	excluded	previously excluded	previously excluded
Black, K. D. et al. Chlorophyll, lipid profiles and bioturbation in sediments around a fish cage farm in the Gulf of Eilat, Israel. Aquaculture 356–357, 317–327 (2012).	excluded	previously excluded	previously excluded
Blake, J. A. & Frederick Grassle, J. Benthic community structure on the U.S. South Atlantic slope off the Carolinas: Spatial heterogeneity in a current-dominated system. Deep-Sea Res. II 41, 835–874 (1994).	included	included	included
Blake, J. A. & Hilbig, B. Dense infaunal assemblages on the continental slope off Cape Hatteras, North Carolina. Deep-Sea Res. II 41, 875–899 (1994).	included	included	included
Blake, J. A. & Narayanaswamy, B. E. Benthic infaunal communities across the Weddell Sea Basin and South Sandwich Slope, Antarctica. Deep. Res. II 51, 1797–1815 (2004).	included	included	included
Blanchard, A. L., Parris, C. L., Knowlton, A. L. & Wade, N. R. Benthic ecology of the northeastern Chukchi Sea. Part I. Environmental characteristics and macrofaunal community structure, 2008–2010. Cont. Shelf Res. 67, 52–66 (2013).	included	included	included
Blanchard, A. L., Parris, C. L., Knowlton, A. L. & Wade, N. R. Benthic ecology of the northeastern Chukchi Sea. Part II. Spatial variation of megafaunal community structure, 2009–2010. Cont. Shelf Res. 67, 67–76 (2013).	included	included	included
Blanchet, H. et al. Multiscale patterns in the diversity and organization of benthic intertidal fauna among French Atlantic estuaries. J. Sea Res. 90, 95–110 (2014).	excluded	previously excluded	previously excluded
Bluhm, B. A. Epifauna sampling data. (2013). Version 1.0. UCAR/NCAR - Earth Observing Laboratory. doi:10.5065/D67M05ZX. Accessed: May 10, 2019.	included	included	included
Bluhm, B. A. et al. Sea ice meiofauna distribution on local to pan-Arctic scales. Ecol. Evol. 8, 2350–2364 (2018).	excluded	previously excluded	previously excluded
Bluhm, B. A., Gradinger, R. & Piraino, S. First record of sympagic hydroids (Hydrozoa, Cnidaria) in Arctic coastal fast ice. Polar Biol. 30, 1557–1563 (2007).	excluded	previously excluded	previously excluded
Bluhm, B. A., Iken, K., Mincks Hardy, S., Sirenko, B. I. & Holladay, B. A. Community structure of epibenthic megafauna in the Chukchi Sea. Aquat. Biol. 7, 269–293 (2009).	included	included	included
Bluhm, B. A., MacDonald, I. R., Debenham, C. & Iken, K. Macro- and megabenthic communities in the high Arctic Canada Basin: Initial findings. Polar Biol. 28, 218–231 (2005).	included	included	included
Bluhm, H. & Gebruk, A. V. Holothuroidea (Echinodermata) of the Peru Basin - ecological and taxonomic remarks based on underwater images. Mar. Ecol. 20, 167–195 (1999).	excluded	previously excluded	previously excluded
Bluhm, H. Re-establishment of an abyssal megabenthic community after experimental physical disturbance of the seafloor. Deep-Sea Res. II 48, 3841–3868 (2001).	included	included	included
Bluhm, H., Schriever, G. & Thiel, H. Megabenthic recolonization in an experimentally disturbed abyssal manganese nodule area. Mar. Georesources Geotechnol. 13, 393–416 (1995).	excluded	previously excluded	previously excluded
Bo, M. et al. Fishing impact on deep Mediterranean rocky habitats as revealed by ROV investigation. Biol. Conserv. 171, 167–176 (2014).	excluded	previously excluded	previously excluded
Bobe, R. The evolution of arid ecosystems in eastern Africa. J. Arid Environ. 66, 564–584 (2006).	excluded	previously excluded	previously excluded
Boetius, A. et al. Export of algal biomass from the melting Arctic sea ice. Science. 339, 1430–1432 (2013); Rybakova, E., Kremenetskaia, A., Vedenin, A., Boetius, A. & Gebruk, A. Deep-sea megabenthos communities of the Eurasian Central Arctic are influenced by ice-cover and sea-ice algal falls. PLoS One 14, e0211009 (2019)	included	included	included
Boetius, A. Microfauna–macrofauna interaction in the seafloor: Lessons from the tubeworm. PLoS Biol. 3, e102 (2005).	excluded	previously excluded	previously excluded
Böggemann, M., Hessling, R. & Westheide, W. Horizontal distribution pattern of the syllid fauna (Annelida: Polychaeta) in the fringing reef lagoon of Anse Forbans (Seychelles, Mahé) and redescription of the abundant Streptosyllis aequiseta. Hydrobiologia 496, 17–26 (2003).	excluded	previously excluded	previously excluded
Bolduc, F. & Afton, A. D. Effects of structural marsh management and salinity on invertebrate prey of waterbirds in marsh ponds during winter on the Gulf coast Chenier Plain. Wetlands 23, 897–910 (2003).	excluded	previously excluded	previously excluded
Bongiorni, L. et al. Contribution of deltaic wetland food sources to coastal macrobenthic consumers (Po River Delta, North Adriatic Sea). Sci. Total Environ. 643, 1373–1386 (2018).	included	excluded	previously excluded
Bongiorni, L. et al. Deep-water scleractinian corals promote higher biodiversity in deep-sea meiofaunal assemblages along continental margins. Biol. Conserv. 143, 1687–1700 (2010).	included	included	included
Bongiorni, L. et al. Organic matter composition and macrofaunal diversity in sediments of the Condor Seamount (Azores, NE Atlantic). Deep-Sea Res. II 98, 75–86 (2013).	included	included	included
Bonifácio, P. et al. Long-term (1998 vs. 2010) large-scale comparison of soft-bottom benthic macrofauna composition in the Gulf of Lions, NW Mediterranean Sea. J. Sea Res. 131, 32–45 (2018).	included	excluded	previously excluded
Bonifácio, P. et al. Spatiotemporal changes in surface sediment characteristics and benthic macrofauna composition off the Rhône River in relation to its hydrological regime. Estuar. Coast. Shelf Sci. 151, 196–209 (2014).	included	included	included
Bonifazi, A. et al. Macrofaunal biodiversity associated with different developmental phases of a threatened Mediterranean Sabellaria alveolata (Linnaeus, 1767) reef. Mar. Environ. Res. 145, 97–111 (2019).	excluded	previously excluded	previously excluded
Boon, T. & Zühlke, R. Abundance of benthic infauna in surface sediments from the North Sea sampled during cruise Cirolana00/5. (2011). PANGAEA. doi:10.1594/PANGAEA.756782	included	included	included
Booth, J. A. T., Ruhl, H. A., Lovell, L. L., Bailey, D. M. & Smith, K. L. Size-frequency dynamics of NE Pacific abyssal ophiuroids (Echinodermata: Ophiuroidea). Mar. Biol. 154, 933–941 (2008).	excluded	previously excluded	previously excluded
Borgersen, G., Norling, K., With Fagerli, C. & Ramirez-Llodra, E. Macrofauna biodiversity from ECO2 water-formation experiment. (2015). PANGAEA. doi:10.1594/PANGAEA.848864	included	excluded	previously excluded
Borges, M., dos Santos Alitto, R. A. & Zacagnini Amaral, A. C. From baby to adult: Ontogenetic series of nine species of Ophiuroidea from Atlantic Southwestern. Rev. Biol. Trop. 63, 361–381 (2015).	excluded	previously excluded	previously excluded
Borja, Á., Dauer, D. M. & Grémare, A. The importance of setting targets and reference conditions in assessing marine ecosystem quality. Ecol. Indic. 12, 1–7 (2012).	excluded	previously excluded	previously excluded
Borja, Á., Muxika, I. & Franco, J. The application of a marine biotic index to different impact sources affecting soft-bottom benthic communities along European coasts. Mar. Pollut. Bull. 46, 835–845 (2003).	excluded	previously excluded	previously excluded
Borland, H. et al. Habitat type and beach exposure shape fish assemblages in the surf zones of ocean beaches. Mar. Ecol. Prog. Ser. 570, 203–211 (2017).	excluded	previously excluded	previously excluded
Borowski, C. & Thiel, H. Deep-sea macrofaunal impacts of a large-scale physical disturbance experiment in the Southeast Pacific. Deep-Sea Res. II 45, 55–81 (1998).	included	included	included
Borrego, J., Ruiz, F., Gonzalez-Regalado, M. L., Pendón, J. G. & Morales, J. A. The holocene transgression into the estuarine central basin of the Oodiel River mouth (Cadiz gulf, SW, Spain): Lithology and faunal assemblages. Quat. Sci. Rev. 18, 769–788 (1999).	excluded	previously excluded	previously excluded
Bossart, G. D. Marine mammals as sentinel species for oceans and human health. Vet. Pathol. 48, 676–690 (2011).	excluded	previously excluded	previously excluded
Bouchereau, J. L. et al. Feeding behaviour of Anguilla anguilla and trophic resources in the Ingril Lagoon (Mediterranean, France). Cah. Biol. Mar. 50, 319–332 (2009).	excluded	previously excluded	previously excluded
Bouck, L. & Thistle, D. Responses of two morphologically similar species of benthic copepod (Harpacticoida, Diosaccidae) to an erosion rate that occurs during winter storms. Vie Milieu 56, 9–14 (2006).	excluded	previously excluded	previously excluded
Boudaya, L., Mosbahi, N., Dauvin, J. C. & Neifar, L. Structure of the benthic macrofauna of an anthropogenic influenced area: Skhira bay (Gulf of Gabès, Central Mediterranean Sea). Environ. Sci. Pollut. Res. 26, 13522–13538 (2019).	included	included	included
Bourget, E. & Messier, D. Macrobenthic density, biomass, and fauna of intertidal and subtidal sand in a Magdalen Islands lagoon, Gulf of St. Lawrence. Can. J. Zool. 61, 2509–2518 (1983).	included	excluded	previously excluded
Bourque, J. R. & Demopoulos, A. W. J. The influence of different deep-sea coral habitats on sediment macrofaunal community structure and function. PeerJ 6, e5276 (2018).	included	excluded	previously excluded
Bourque, J. R., Robertson, C. M., Brooke, S. & Demopoulos, A. W. J. Macrofaunal communities associated with chemosynthetic habitats from the U.S. Atlantic margin: A comparison among depth and habitat types. Deep-Sea Res. II 137, 42–55 (2017).	included	included	included
Bover, P. et al. Closing the gap: New data on the last documented Myotragus and the first human evidence on Mallorca (Balearic Islands, Western Mediterranean Sea). The Holocene 26, 1887–1891 (2016).	excluded	previously excluded	previously excluded
Bowden, D. A. et al. Cold seep epifaunal communities on the Hikurangi margin, New Zealand: Composition, succession, and vulnerability to human activities. PLoS One 8, e76869 (2013).	excluded	previously excluded	previously excluded
Boyle, J. Quantifying geographic range measures and their utility as extinction risk proxies. Peer J Prepr. e3379v1 (2017).	excluded	previously excluded	previously excluded
Braby, C. E., Rouse, G. W., Johnson, S. B., Jones, W. J. & Vrijenhoek, R. C. Bathymetric and temporal variation among Osedax boneworms and associated megafauna on whale-falls in Monterey Bay, California. Deep-Sea Res. I 54, 1773–1791 (2007).	excluded	previously excluded	previously excluded
Braeckman, U. et al. Degradation of macroalgal detritus in shallow coastal Antarctic sediments. Limnol. Oceanogr. 64, 1423–1441 (2019).	included	excluded	previously excluded
Braeckman, U. et al. Empirical evidence reveals seasonally dependent reduction in nitrification in coastal sediments subjected to near future ocean acidification. PLoS One 9, e108153 (2014).	excluded	previously excluded	previously excluded
Brandt, A. & Ebbe, B. Southern Ocean deep-sea biodiversity—From patterns to processes. Deep-Sea Res. II 56, 1732–1738 (2009).	included	excluded	previously excluded
Brandt, A. & Würzberg, L. The Southern Ocean deep sea — A benthic view to pelagic processes. Deep-Sea Res. II 108, 1–5 (2014).	excluded	previously excluded	previously excluded
Brandt, A. et al. 200 years of marine research at Senckenberg: Selected highlights. Mar. Biodivers. 48, 159–178 (2018).	excluded	previously excluded	previously excluded
Brandt, A. et al. Are boundary conditions in surface productivity at the Southern Polar Front reflected in benthic activity? Deep-Sea Res. II 108, 51–59 (2014).	included	included	included
Brandt, A. et al. Composition of abyssal macrofauna along the Vema Fracture Zone and the hadal Puerto Rico Trench, northern tropical Atlantic. Deep-Sea Res. II 148, 35–44 (2018).	included	included	included
Brandt, A. et al. The biodiversity of the deep Southern Ocean benthos. Philos. Trans. R. Soc. B Biol. Sci. 362, 39–66 (2007).	included	excluded	previously excluded
Brandt, A., Ebbe, B. & Gooday, A. J. Introduction to ANDEEP, summary and outlook. Deep-Sea Res. II 54, 1645–1651 (2007).	excluded	previously excluded	previously excluded
Brannock, P. M. & Halanych, K. M. Meiofaunal community analysis by high-throughput sequencing: Comparison of extraction, quality filtering, and clustering methods. Mar. Genomics 23, 67–75 (2015).	excluded	previously excluded	previously excluded
Brannock, P. M., Sharma, J., Bik, H. M., Thomas, W. K. & Halanych, K. M. Spatial and temporal variation of intertidal nematodes in the northern Gulf of Mexico after the Deepwater Horizon oil spill. Mar. Environ. Res. 130, 200–212 (2017).	excluded	previously excluded	previously excluded
Brannock, P. M., Waits, D. S. & Sharma, J. Characterization of meiofauna community composition in northern Gulf of Mexico using high-throughput sequencing approaches. Integr. Comp. Biol. 55, E20–E20 (2015).	excluded	previously excluded	previously excluded
Brannock, P. M., Waits, D. S., Sharma, J. & Halanych, K. M. High-throughput sequencing characterizes intertidal meiofaunal communities in northern Gulf of Mexico (Dauphin Island and Mobile Bay, Alabama). Biol. Bull. 227, 161–174 (2014).	excluded	previously excluded	previously excluded
Brannock, P. M., Wang, L., Ortmann, A. C., Waits, D. S. & Halanych, K. M. Genetic assessment of meiobenthic community composition and spatial distribution in coastal sediments along northern Gulf of Mexico. Mar. Environ. Res. 119, 166–175 (2016).	excluded	previously excluded	previously excluded
Brannock, P., Learman, D., Mahon, A., Santos, S. & Halanych, K. Meiobenthic community composition and biodiversity along a 5500 km transect of Western Antarctica: A metabarcoding analysis. Mar. Ecol. Prog. Ser. 603, 47–60 (2018).	excluded	previously excluded	previously excluded
Braun, C. D., Skomal, G. B. & Thorrold, S. R. Integrating archival tag data and a high-resolution oceanographic model to estimate Basking Shark (Cetorhinus maximus) movements in the western Atlantic. Front. Mar. Sci. 5, 1–14 (2018).	excluded	previously excluded	previously excluded
Brennan, M. L. et al. Ocean dynamics and anthropogenic impacts along the southern Black Sea shelf examined through the preservation of pre-modern shipwrecks. Cont. Shelf Res. 53, 89–101 (2013).	excluded	previously excluded	previously excluded
Brey, T. A multi-parameter artificial neural network model to estimate macrobenthic invertebrate productivity and production. Limnol. Oceanogr. Methods 10, 581–589 (2012).	excluded	previously excluded	previously excluded
Briggs, K. B. et al. Influence of hypoxia on biogenic structure in sediments on the Louisiana continental shelf. Estuar. Coast. Shelf Sci. 164, 147–160 (2015).	excluded	previously excluded	previously excluded
Briggs, K. B., Craig, J. K., Shivarudrappa, S. & Richards, T. M. Macrobenthos and megabenthos responses to long-term, large-scale hypoxia on the Louisiana continental shelf. Mar. Environ. Res. 123, 38–52 (2017).	included	included	included
Briggs, K. B., Richardson, M. D. & Young, D. K. The classification and structure of megafaunal assemblages in the Venezuela Basin, Caribbean Sea. J. Mar. Res. 54, 705–730 (2005).	included	excluded	previously excluded
Bright, M. et al. Epizooic metazoan meiobenthos associated with tubeworm and mussel aggregations from cold seeps of the northern Gulf of Mexico. Deep-Sea Res. II 57, 1982–1989 (2010).	included	included	included
Brigolin, D. et al. Modelling biogeochemical processes in sediments from the north-western Adriatic Sea: Response to enhanced particulate organic carbon fluxes. Biogeosciences 15, 1347–1366 (2018).	excluded	previously excluded	previously excluded
Brooks, R. A., Purdy, C. N., Bell, S. S. & Sulak, K. J. The benthic community of the eastern US continental shelf: A literature synopsis of benthic faunal resources. Cont. Shelf Res. 26, 804–818 (2006).	included	excluded	previously excluded
Brown, C. J., Lambshead, P. J. D., Smith, C. R., Hawkins, L. E. & Farley, R. Phytodetritus and the abundance and biomass of abyssal nematodes in the central, equatorial Pacific. Deep-Sea Res. I 48, 555–565 (2001).	excluded	previously excluded	previously excluded
Brown, G. G. et al. Soil macrofauna in SE Mexican pastures and the effect of conversion from native to introduced pastures. Agric. Ecosyst. Environ. 103, 313–327 (2004).	excluded	previously excluded	previously excluded
Brüniche-Olsen, A. et al. The inference of gray whale (Eschrichtius robustus) historical population attributes from whole-genome sequences. BMC Evol. Biol. 18, 87 (2018).	excluded	previously excluded	previously excluded
Budaeva, N. E., Mokievsky, V. O., Soltwedel, T. & Gebruk, A. V. Horizontal distribution patterns in Arctic deep-sea macrobenthic communities. Deep-Sea Res. I 55, 1167–1178 (2008).	included	included	included
Burgess, H. K. et al. The science of citizen science: Exploring barriers to use as a primary research tool. Biol. Conserv. 208, 113–120 (2017).	excluded	previously excluded	previously excluded
Buskey, E., White, H. & Esbaugh, A. Impact of oil spills on marine life in the Gulf of Mexico: Effects on plankton, nekton, and deep-sea benthos. Oceanography 29, 174–181 (2016).	included	excluded	previously excluded
Bussmann, I., Schlömer, S., Schlüter, M. & Wessels, M. Active pockmarks in a large lake (Lake Constance, Germany): Effects on methane distribution and turnover in the sediment. Limnol. Oceanogr. 56, 379–393 (2011).	excluded	previously excluded	previously excluded
Cacabelos, E., Gestoso, L. & Troncoso, J. Macrobenthic fauna in the Ensenada de San Simón (Galicia, north-western Spain). J. Mar. Biol. Assoc. United Kingdom 88, 237–245 (2008).	included	included	included
Cacabelos, E., Moreira, J. & Troncoso, J. S. Distribution and ecological analysis of the Syllidae (Annelida, Polychaeta) from the Ensenada de San Simón (Galicia, NW Spain). Thalassas 26, 93–102 (2010).	excluded	previously excluded	previously excluded
Cacabelos, E., Moreira, J. & Troncoso, J. S. Distribution of Polychaeta in soft-bottoms of a Galician Ria (NW Spain). Sci. Mar. 72, 655–667 (2008).	excluded	previously excluded	previously excluded
Cacabelos, E., Quintas, P. & Troncoso, J. S. Spatial distribution of soft-bottom molluscs in the Ensenada de San Simón (NW Spain). Am. Malacol. Bull. 25, 9–19 (2009).	excluded	previously excluded	previously excluded
Callens, M., Gheerardyn, H., Ndaro, S. G. M., De Troch, M. & Vanreusel, A. Harpacticoid copepod colonization of coral fragments in a tropical reef lagoon (Zanzibar, Tanzania). J. Mar. Biol. Assoc. United Kingdom 92, 1535–1545 (2012).	excluded	previously excluded	previously excluded
Camargo, M. Z., Sandrini-Neto, L., Carreira, R. S. & Camargo, M. G. Effects of hydrocarbon pollution in the structure of macrobenthic assemblages from two large estuaries in Brazil. Mar. Pollut. Bull. 125, 66–76 (2017).	included	included	included
Campanyà-Llovet, N. & Snelgrove, P. V. R. Temporal variation in infaunal community structure of chemosynthetic and non-chemosynthetic environments in Barkley Hydrates, British Columbia, Canada. Deep-Sea Res. I 140, 118–127 (2018).	included	included	included
Campbell, K. A. et al. Geological imprint of methane seepage on the seabed and biota of the convergent Hikurangi Margin, New Zealand: Box core and grab carbonate results. Mar. Geol. 272, 285–306 (2010).	excluded	previously excluded	previously excluded
Capdeville, C. et al. Limited impact of several years of pretreated wastewater discharge on fauna and vegetation in a mangrove ecosystem. Mar. Pollut. Bull. 129, 379–391 (2018).	included	excluded	previously excluded
Capezzuto, F. et al. Cold-water coral communities in the Central Mediterranean: Aspects on megafauna diversity, fishery resources and conservation perspectives. Rend. Lincei. Sci. Fis. e Nat. 29, 589–597 (2018).	excluded	previously excluded	previously excluded
Capietto, A. et al. Mortality of marine megafauna induced by fisheries: Insights from the whale shark, the world’s largest fish. Biol. Conserv. 174, 147–151 (2014).	excluded	previously excluded	previously excluded
Caramujo, M.-J., Mendes, C. R. B., Cartaxana, P., Brotas, V. & Boavida, M.-J. Influence of drought on algal biofilms and meiofaunal assemblages of temperate reservoirs and rivers. Hydrobiologia 598, 77–94 (2008).	excluded	previously excluded	previously excluded
Cardell, M. J., Sardà, R. & Romero, J. Spatial changes in sublittoral soft-bottom polychaete assemblages due to river inputs and sewage discharges. Acta Oecologica 20, 343–351 (1999).	excluded	previously excluded	previously excluded
Cardone, F., Corriero, G., Fianchini, A., Gravina, M. F. & Nonnis Marzano, C. Biodiversity of transitional waters: Species composition and comparative analysis of hard bottom communities from the south-eastern Italian coast. J. Mar. Biol. Assoc. United Kingdom 94, 25–34 (2014).	excluded	previously excluded	previously excluded
Cardoso, P. G., Pardal, M. A., Raffaelli, D., Baeta, A. & Marques, J. C. Macroinvertebrate response to different species of macroalgal mats and the role of disturbance history. J. Exp. Mar. Bio. Ecol. 308, 207–220 (2004).	excluded	previously excluded	previously excluded
Carey, A. G. A comparison of benthic infaunal abundance on two abyssal plains in the Northeast Pacific Ocean. Deep-Sea Res. 28, 467–479 (1981).	included	included	included
Carey, A. G. The ice fauna in the shallow southwestern Beaufort Sea, Arctic Ocean. J. Mar. Syst. 3, 225–236 (1992).	excluded	previously excluded	previously excluded
Carlier, A. et al. Heterogeneous energetic pathways and carbon sources on deep eastern Mediterranean cold seep communities. Mar. Biol. 157, 2545–2565 (2010).	excluded	previously excluded	previously excluded
Carlier, A. et al. Spatial heterogeneity in the food web of a heavily modified Mediterranean coastal lagoon: Stable isotope evidence. Aquat. Biol. 5, 167–179 (2009).	excluded	previously excluded	previously excluded
Carney, R. S. Stable isotope trophic patterns in echinoderm megafauna in close proximity to and remote from Gulf of Mexico lower slope hydrocarbon seeps. Deep-Sea Res. II 57, 1965–1971 (2010).	excluded	previously excluded	previously excluded
Carrasson, M. & Cartes, J. Trophic relationships in a Mediterranean deep-sea fish community: Partition of food resources, dietary overlap and connections within the benthic boundary layer. Mar. Ecol. Prog. Ser. 241, 41–55 (2002).	excluded	previously excluded	previously excluded
Carroll, M. L. & Ambrose, W. G. Benthic infaunal community variability on the northern Svalbard shelf. Polar Biol. 35, 1259–1272 (2012).	included	included	included
Carroll, M. L., Denisenko, S. G., Renaud, P. E. & Ambrose, W. G. Benthic infauna of the seasonally ice-covered western Barents Sea: Patterns and relationships to environmental forcing. Deep-Sea Res. II 55, 2340–2351 (2008).	included	included	included
Carron, M. P. et al. Temporal variability in soil quality after organic residue application in mature oil palm plantations. Soil Res. 53, 205 (2015).	excluded	previously excluded	previously excluded
Cartes, J. & Maynou, F. Food consumption by bathyal decapod crustacean assemblages in the western Mediterranean: Predatory impact of megafauna and the food consumption-food supply balance in a deep-water food web. Mar. Ecol. Prog. Ser. 171, 233–246 (1998).	excluded	previously excluded	previously excluded
Cartes, J. E. & Carrassón, M. Influence of trophic variables on the depth-range distributions and zonation rates of deep-sea megafauna: The case of the western Mediterranean assemblages. Deep-Sea Res. I 51, 263–279 (2004).	excluded	previously excluded	previously excluded
Cartes, J. E. Dynamics of the bathyal benthic boundary layer in the northwestern Mediterranean: Depth and temporal variations in macrofaunal-megafaunal communities and their possible connections within deep-sea trophic webs. Prog. Oceanogr. 41, 111–139 (1998).	included	excluded	previously excluded
Cartes, J. E., Fanelli, E., López-Pérez, C. & Lebrato, M. Deep-sea macroplankton distribution (at 400 to 2300m) in the northwestern Mediterranean in relation to environmental factors. J. Mar. Syst. 113–114, 75–87 (2013).	excluded	previously excluded	previously excluded
Cartes, J. E., Fanelli, E., Papiol, V. & Maynou, F. Trophic relationships at intrannual spatial and temporal scales of macro and megafauna around a submarine canyon off the Catalonian coast (western Mediterranean). J. Sea Res. 63, 180–190 (2010).	included	excluded	previously excluded
Cartes, J. E., Grémare, A., Maynou, F., Villora-Moreno, S. & Dinet, A. Bathymetric changes in the distributions of particulate organic matter and associated fauna along a deep-sea transect down the Catalan Sea slope (Northwestern Mediterranean). Prog. Oceanogr. 53, 29–56 (2002).	included	included	included
Cartes, J. E., Ligas, A., De Biasi, A. M., Pacciardi, L. & Sartor, P. Small-spatial scale changes in productivity of suprabenthic and infaunal crustaceans at the continental shelf of Ebro Delta (western Mediterranean). J. Exp. Mar. Bio. Ecol. 378, 40–49 (2009).	excluded	previously excluded	previously excluded
Cartes, J. E., LoIacono, C., Mamouridis, V., López-Pérez, C. & Rodríguez, P. Geomorphological, trophic and human influences on the bamboo coral Isidella elongata assemblages in the deep Mediterranean: To what extent does Isidella form habitat for fish and invertebrates? Deep-Sea Res. I 76, 52–65 (2013).	excluded	previously excluded	previously excluded
Cartes, J. E., Maynou, F., Fanelli, E., Papiol, V. & Lloris, D. Long-term changes in the composition and diversity of deep-slope megabenthos and trophic webs off Catalonia (western Mediterranean): Are trends related to climatic oscillations? Prog. Oceanogr. 82, 32–46 (2009).	included	excluded	previously excluded
Cartes, J. E., Papiol, V., Palanques, A., Guillén, J. & Demestre, M. Dynamics of suprabenthos off the Ebro Delta (Catalan Sea: western Mediterranean): Spatial and temporal patterns and relationships with environmental factors. Estuar. Coast. Shelf Sci. 75, 501–515 (2007).	included	excluded	previously excluded
Cartes, J. E., Soler-Membrives, A., Stefanescu, C., Lombarte, A. & Carrassón, M. Contributions of allochthonous inputs of food to the diets of benthopelagic fish over the Northwest Mediterranean slope (to 2300m). Deep-Sea Res. I 109, 123–136 (2016).	excluded	previously excluded	previously excluded
Cartes, J., Fanelli, E., Lloris, D. & Matallanas, J. Effect of environmental variations on sharks and other top predators in the deep Mediterranean Sea over the last 60 years. Clim. Res. 55, 239–251 (2013).	excluded	previously excluded	previously excluded
Cartes, J., Maynou, F., Morales-Nin, B., Massutí, E. & Moranta, J. Trophic structure of a bathyal benthopelagic boundary layer community south of the Balearic Islands (southwestern Mediterranean). Mar. Ecol. Prog. Ser. 215, 23–35 (2001).	excluded	previously excluded	previously excluded
Cartier, V., Claret, C., Garnier, R., Fayolle, S. & Franquet, E. Multi-scale approach to the environmental factors effects on spatio-temporal variability of Chironomus salinarius (Diptera: Chironomidae) in a French coastal lagoon. Estuar. Coast. Shelf Sci. 86, 637–644 (2010).	excluded	previously excluded	previously excluded
Carugati, L., Lo Martire, M. & Danovaro, R. Patterns and drivers of meiofaunal assemblages in the canyons Polcevera and Bisagno of the Ligurian Sea (NW Mediterranean Sea). Prog. Oceanogr. 175, 81–91 (2019).	included	included	included
Carvalho, R., Wei, C. L., Rowe, G. & Schulze, A. Complex depth-related patterns in taxonomic and functional diversity of polychaetes in the Gulf of Mexico. Deep-Sea Res. I 80, 66–77 (2013).	excluded	previously excluded	previously excluded
Castel, J., Caumette, P. & Herbert, R. Eutrophication gradients in coastal lagoons as exemplified by the Bassin d’Arcachon and the Étang du Prévost. Hydrobiologia 329, ix–xxviii (1996).	excluded	previously excluded	previously excluded
Castro-Jiménez, J. et al. Accumulation of dioxins in deep-sea crustaceans, fish and sediments from a submarine canyon (NW Mediterranean). Prog. Oceanogr. 118, 260–272 (2013).	excluded	previously excluded	previously excluded
Casu, D., Ceccherelli, G. & Castelli, A. Immediate effects of experimental human trampling on mid-upper intertidal benthic invertebrates at the Asinara Island MPA (NW Mediterranean). Hydrobiologia 555, 271–279 (2006).	included	excluded	previously excluded
Casu, D., Ceccherelli, G., Curini-Galletti, M. & Castelli, A. Short-term effects of experimental trampling on polychaetes of a rocky intertidal substratum (Asinara Island MPA, NW Mediterranean). Sci. Mar. 70, 179–186 (2006).	excluded	previously excluded	previously excluded
Casu, M. & Curini-Galletti, M. Genetic evidence for the existence of cryptic species in the mesopsammic flatworm Pseudomonocelis ophiocephala (Rhabditophora: Proseriata). Biol. J. Linn. Soc. 87, 553–576 (2006).	excluded	previously excluded	previously excluded
Casu, M., Lai, T., Sanna, D., Cossu, P. & Curini-Galletti, M. An integrative approach to the taxonomy of the pigmented European pseudomonocelis meixner, 1943 (Platyhelminthes: Proseriata). Biol. J. Linn. Soc. 98, 907–922 (2009).	excluded	previously excluded	previously excluded
Caudwell, C. M., Jones, A. M. & Killeen, I. J. Three Solenogastres from the Irish Sea, new to the British marine area. J. Conchol. 35, 257–269 (1995).	excluded	previously excluded	previously excluded
Cavalcante Morais, G. & Tony Lee, J. Intertidal benthic macrofauna of rare rocky fragments in the Amazon region. Rev. Biol. Trop. 62, 69–86 (2014).	included	included	included
Cerrano, C. et al. Gold coral (Savalia savaglia) and gorgonian forests enhance benthic biodiversity and ecosystem functioning in the mesophotic zone. Biodivers. Conserv. 19, 153–167 (2010).	excluded	previously excluded	previously excluded
Cerrano, C., Bianchelli, S., Di Camillo, C. G., Torsani, F. & Pusceddu, A. Do colonies of Lytocarpia myriophyllum , L. 1758 (Cnidaria, Hydrozoa) affect the biochemical composition and the meiofaunal diversity of surrounding sediments? Chem. Ecol. 31, 1–21 (2015).	excluded	previously excluded	previously excluded
Cesar, C. P. & Frid, C. L. J. Effects of experimental small-scale cockle (Cerastoderma edule L.) fishing on ecosystem function. Mar. Ecol. 30, 123–137 (2009).	excluded	previously excluded	previously excluded
Cesbron, F. et al. Vertical distribution and respiration rates of benthic foraminifera: Contribution to aerobic remineralization in intertidal mudflats covered by Zostera noltei meadows. Estuar. Coast. Shelf Sci. 179, 23–38 (2016).	excluded	previously excluded	previously excluded
Ceylan, Y., ?ahin, C. & Kalayci, F. Bottom trawl fishery discards on the Black Sea coast of Turkey. Mediterr. Mar. Sci. 15, 156–164 (2014).	excluded	previously excluded	previously excluded
Chamalaki, A. et al. Bacterial diversity and hydrography of Etoliko, an anoxic semi-enclosed coastal basin in Western Greece. Ann. Microbiol. 64, 661–670 (2014).	excluded	previously excluded	previously excluded
Chambers, S., Lanera, P. & Mikac, B. Chaetozone carpenteri McIntosh, 1911 from the Mediterranean Sea and records of other bi-tentaculate Cirratulids. Ital. J. Zool. 78, 41–48 (2011).	excluded	previously excluded	previously excluded
Chan, B. K. K. et al. Community structure of macrobiota and environmental parameters in shallow water hydrothermal vents off Kueishan Island, Taiwan. PLoS One 11, 1–22 (2016).	included	excluded	previously excluded
Chang, C. Y. First record of the genus Cyclopinoides (Copepoda, Cyclopoida, Cyclopinidae) from the Pacific. Animal Cells Syst. 15, 63–72 (2011).	excluded	previously excluded	previously excluded
Chaouti, A. & Bayed, A. Spatial patterns of soft-bottom macro-invertebrates and relationships with environmental conditions in a North African coastal lagoon (Smir lagoon, Morocco). Vie Milieu 58, 25–35 (2008).	included	excluded	previously excluded
Chappuis, E., Terradas, M., Cefalì, M. E., Mariani, S. & Ballesteros, E. Vertical zonation is the main distribution pattern of littoral assemblages on rocky shores at a regional scale. Estuar. Coast. Shelf Sci. 147, 113–122 (2014).	excluded	previously excluded	previously excluded
Charbonnier, C., Lavesque, N., Anschutz, P., Bachelet, G. & Lecroart, P. Role of macrofauna on benthic oxygen consumption in sandy sediments of a high-energy tidal beach. Cont. Shelf Res. 120, 96–105 (2016).	included	included	included
Chargulaf, C. A. & Tibbetts, I. R. Spatial and temporal variation of meiofauna community structure in soft-sediment pools around Moreton Bay, Australia. Aust. J. Zool. 63, 204 (2015).	included	included	included
Charles, F., Nozais, C., Lantoine, F., Rzeznik-Orignac, J. Labrune, C. & Coston-Guarini, J. Trophic ecology of coastal soft bottoms: A dive into the stew of marine sediment. Vie Milieu 66, 297–304	excluded	previously excluded	previously excluded
Chatterjee, T. & De Troch, M. Halacaridae (Acari) from Gazi Bay (Kenya): Description and biogeography of three new and two known species. Hydrobiologia 427, 177–194 (2000).	excluded	previously excluded	previously excluded
Chatterjee, T. A review note on research studies of Kinorhyncha from India. Cah. Biol. Mar. 60, 183–188 (2019).	excluded	previously excluded	previously excluded
Chatzievangelou, D., Doya, C., Thomsen, L., Purser, A. & Aguzzi, J. High-frequency patterns in the abundance of benthic species near a cold-seep - An internet operated vehicle application. PLoS One 11, 1–18 (2016).	included	excluded	previously excluded
Chave, E. H. & Jones, A. T. Deep-water megafauna of the Kohala and Haleakala slopes, Alenuihaha Channel, Hawaii. Deep Sea Res. Part A, Oceanogr. Res. Pap. 38, 781–803 (1991).	included	excluded	previously excluded
Chavtur, V. G., Brandão, S. N. & Bashmanov, A. G. New subgenus and new species of marine benthic ostracods of genus Doloria (Ostracoda; Myodocopina) from the Southern Ocean. Zootaxa 3356, 1–46 (2012).	excluded	previously excluded	previously excluded
Chen, C., Zhou, Y., Wang, C. & Copley, J. T. Two new hot-vent peltospirid snails (Gastropoda: Neomphalina) from Longqi hydrothermal field, Southwest Indian Ridge. Front. Mar. Sci. 4, 1–15 (2017).	excluded	previously excluded	previously excluded
Chen, X., Cai, L.-Z., Zhou, X. & Rao, Y. Geographical variation in oligochaete density and biomass in subtropical mangrove wetlands of China. J. Ocean Univ. China 16, 925–931 (2017).	included	excluded	previously excluded
Chertoprud, E. S. & Garlitska, L. A. A comparative analysis of the Harpacticoida (Copepoda) faunas from the northern and southern seas of Russia. Oceanology 47, 814–823 (2007).	excluded	previously excluded	previously excluded
Chertoprud, E. S., Chertoprud, M. V., Garlitskaya, L. A., Azovsky, A. I. & Kondar’, D. V. Spatial variability of the structure of the Harpacticoida (Copepoda) crustacean assemblages in intertidal and shallow-water zones of European seas. Oceanology 47, 51–59 (2007).	excluded	previously excluded	previously excluded
Chertoprud, M. V., Chertoprud, E. S., Saravanakumar, A., Thangaradjou, T. & Mazei, Y. A. Macrobenthic communities of the Vellar Estuary in the Bay of Bengal in Tamil-Nadu in South India. Oceanology 53, 200–210 (2013).	included	included	included
Chesney, E. J., Baltz, D. M. & Thomas, R. G. Louisiana estuarine and coastal fisheries and habitats: Perspectives from a fish’s eye view. Ecol. Appl. 10, 350–366 (2011).	excluded	previously excluded	previously excluded
Chiesa, I. L. & Alonso, G. M. A new genus and species of Platyischnopidae (Amphipoda: Gammaridea) from the Argentine Sea, South-West Atlantic Ocean. Zootaxa 3811, 34–52 (2014).	excluded	previously excluded	previously excluded
Chimienti, G., Bo, M. & Mastrototaro, F. Know the distribution to assess the changes: Mediterranean cold-water coral bioconstructions. Rend. Lincei. Sci. Fis. e Nat. 29, 583–588 (2018).	excluded	previously excluded	previously excluded
Chintiroglou, C., Antoniadou, C. & Damianidis, P. Spatio-temporal variability of zoobenthic communities in a tectonic lagoon (Lake Vouliagmeni, Attika, Greece). J. Mar. Biol. Assoc. United Kingdom 88, 873–881 (2008).	excluded	previously excluded	previously excluded
Christiansen, B. & Thiel, H. Deep-sea epibenthic megafauna of the Northeast Atlantic: Abundance and biomass at three mid-oceanic locations estimated from photographic transects. in Deep-Sea Food Chains and the Global Carbon Cycle 125–138 (Springer Netherlands, 1992). doi:10.1007/978-94-011-2452-2_8	included	included	included
Christiansen, B. et al. Compilation of scientific results of the OASIS project. (2015). PANGAEA. doi:10.1594/PANGAEA.842709	included	excluded	previously excluded
Christine, D. et al. Structure and functional characteristics of the meiofauna community in highly unstable intertidal mudbanks in Suriname and French Guiana (North Atlantic coast of South America). Cont. Shelf Res. 110, 39–47 (2015).	included	included	included
Chryssanthi, A. Crustaceans distribution pattern on vertical cliffs in the North Aegean (Eastern Mediterranean). Fresenius Environ. Bull. 13, 726–732 (2004).	excluded	previously excluded	previously excluded
Cibic, T., Blasutto, O. & Bettoso, N. Microalgal–meiofaunal interactions in a sublittoral site of the Gulf of Trieste (northern Adriatic Sea, Italy): A three-year study. J. Exp. Mar. Bio. Ecol. 370, 144–154 (2009).	included	included	included
Cisterna-Céliz, J. A., Marcelino-Barros, M., Herguera, J. C. & Rocha-Olivares, A. Metacommunity analysis of meiobenthos of deep-sea sediments from the Gulf of Mexico. Mar. Biodivers. 49, 1217–1231 (2019).	included	included	included
Clark, M. S. et al. Antarctic Krill 454 pyrosequencing reveals chaperone and stress transcriptome. PLoS One 6, e15919 (2011).	excluded	previously excluded	previously excluded
Clark, R. D., Christensen, J. D., Caldwell, P. A., Matthews, G. A. & Minello, T. J. A habitat-use model to determine essential fish habitat for juvenile brown shrimp ( Farfantepenaeus aztecus ) in Galveston Bay , Texas. Fish. Bull. 102, 264–277 (2001).	excluded	previously excluded	previously excluded
Claro, F. et al. Tools and constraints in monitoring interactions between marine litter and megafauna: Insights from case studies around the world. Mar. Pollut. Bull. 141, 147–160 (2019).	excluded	previously excluded	previously excluded
Cleary, A., Durbin, E. & Casas, M. Feeding by Antarctic krill Euphausia superba in the West Antarctic Peninsula: Differences between fjords and open waters. Mar. Ecol. Prog. Ser. 595, 39–54 (2018).	excluded	previously excluded	previously excluded
Clough, L. M. et al. Infaunal density, biomass and bioturbation in the sediments of the Arctic Ocean. Deep-Sea Res. II 44, 1683–1704 (1997).	included	included	included
Clough, L. M., Renaud, P. E. & Ambrose, W. G. Impacts of water depth, sediment pigment concentration, and benthic macrofaunal biomass on sediment oxygen demand in the western Arctic Ocean. Can. J. Fish. Aquat. Sci. 62, 1756–1765 (2005).	included	excluded	previously excluded
Clusa, M. et al. Potential bycatch impact on distinct sea turtle populations is dependent on fishing ground rather than gear type in the Mediterranean Sea. Mar. Biol. 163, (2016).	excluded	previously excluded	previously excluded
Coblentz, K. E., Henkel, J. R., Sigel, B. J. & Taylor, C. M. Influence of sediment characteristics on the composition of soft-sediment intertidal communities in the northern Gulf of Mexico. PeerJ 3, e1014 (2015).	included	included	included
Cochrane, S. K. J. et al. Benthic macrofauna and productivity regimes in the Barents Sea - Ecological implications in a changing Arctic. J. Sea Res. 61, 222–233 (2009).	included	excluded	previously excluded
Coelho, R., Santos, M. N., Fernandez-Carvalho, J. & Amorim, S. Effects of hook and bait in a tropical northeast Atlantic pelagic longline fishery: Part I—Incidental sea turtle bycatch. Fish. Res. 164, 302–311 (2015).	excluded	previously excluded	previously excluded
Cohen, T. J. et al. Continental aridification and the vanishing of Australia’s megalakes. Geology 39, 167–170 (2011).	excluded	previously excluded	previously excluded
Cohen, T. J. et al. Late quaternary mega-lakes fed by the northern and southern river systems of Central Australia: Varying moisture sources and increased continental aridity. Palaeogeogr. Palaeoclimatol. Palaeoecol. 356–357, 89–108 (2012).	excluded	previously excluded	previously excluded
Como, S. et al. Sediment characteristics and macrofauna distribution along a human-modified inlet in the Gulf of Oristano (Sardinia, Italy). Mar. Pollut. Bull. 54, 733–744 (2007).	included	included	included
Como, S., Rossi, F. & Lardicci, C. Response of deposit-feeders to exclusion of epibenthic predators in a Mediterranean intertidal flat. J. Exp. Mar. Bio. Ecol. 303, 157–171 (2004).	excluded	previously excluded	previously excluded
Conley, D. J. et al. Long-term changes and impacts of hypoxia in Danish coastal waters. Ecol. Appl. 17, S165–S184 (2007).	excluded	previously excluded	previously excluded
Conradi, M., Bandera, E., Mudrova, S. V. & Ivanenko, V. N. Five new coexisting species of copepod crustaceans of the genus Spaniomolgus (Poecilostomatoida: Rhynchomolgidae), symbionts of the stony coral Stylophora pistillata (Scleractinia). Zookeys 791, 71–95 (2018).	excluded	previously excluded	previously excluded
Convey, P., Smith, R. I. L., Peat, H. J. & Pugh, P. J. A. The terrestrial biota of Charcot Island, eastern Bellingshausen Sea, Antarctica: An example of extreme isolation. Antarct. Sci. 12, 406–413 (2000).	excluded	previously excluded	previously excluded
Copley, J. T. et al. Ecology and biogeography of megafauna and macrofauna at the first known deep-sea hydrothermal vents on the ultraslow-spreading Southwest Indian Ridge. Sci. Rep. 6, 39158 (2016).	included	excluded	previously excluded
Copley, J. T. P., Tyler, P. A., Sheader, M., Murton, B. J. & German, C. R. Megafauna from sublittoral to abyssal depths along the Mid-Atlantic Ridge south of Iceland. Ocean. Acta 19, 549–559 (1996).	included	excluded	previously excluded
Copping, J. P., Stewart, B. D., McClean, C. J., Hancock, J. & Rees, R. Does bathymetry drive coastal whale shark (Rhincodon typus) aggregations? PeerJ 6, e4904 (2018).	excluded	previously excluded	previously excluded
Corbera, J. & Galil, B. S. Cumacean assemblages on the Levantine shelf (Mediterranean Sea) – spatiotemporal trends between 2005 and 2012. Mar. Biol. Res. 12, 663–672 (2016).	excluded	previously excluded	previously excluded
Corbera, J., Brito, M. C. & Núnez, J. Interstitial cumaceans from sandy bottoms and Cymodecea meadows of the Canary Islands. Cah. Biol. Mar. 43, 63–71 (2002).	excluded	previously excluded	previously excluded
Cordell, J. Harpacticoid copepods associated with Japanese tsunami debris along the Pacific coast of North America. Aquat. Invasions 13, 113–124 (2018).	excluded	previously excluded	previously excluded
Cordes, E. E. et al. Cold seeps of the deep Gulf of Mexico: Community structure and biogeographic comparisons to Atlantic equatorial belt seep communities. Deep-Sea Res. I 54, 637–653 (2007).	included	included	included
Cordes, E. E. et al. The influence of geological, geochemical, and biogenic habitat heterogeneity on seep biodiversity. Mar. Ecol. 31, 51–65 (2010).	excluded	previously excluded	previously excluded
Cordes, E. E., Becker, E. L., Hourdez, S. & Fisher, C. R. Influence of foundation species, depth, and location on diversity and community composition at Gulf of Mexico lower-slope cold seeps. Deep-Sea Res. II 57, 1870–1881 (2010).	included	excluded	previously excluded
Cordes, E. E., Bergquist, D. C. & Fisher, C. R. Macro-ecology of Gulf of Mexico cold seeps. Ann. Rev. Mar. Sci. 1, 143–168 (2009).	excluded	previously excluded	previously excluded
Corgos, A., Godínez-Domínguez, E., Flores-Ortega, J. R. & Rojo-Vázquez, J. A. Soft-sediment benthic assemblages of Bahía de Navidad (Jalisco, México): Spatial and seasonal patterns. Rev. Mex. Biodivers. 85, 1171–1183 (2014).	included	included	included
Corgosinho, P. H. C. et al. Traditional and confocal descriptions of a new genus and two new species of deep water Cerviniinae Sars, 1903 from the Southern Atlantic and the Norwegian Sea: With a discussion on the use of digital media in taxonomy (Copepoda, Harpacticoida, Aegisthidae). Zookeys 766, 1–38 (2018).	excluded	previously excluded	previously excluded
Corgosinho, P. H. C., Schizas, N. V. & Alfaro Lozano, M. A new species of Atergopedia (Copepoda: Harpacticoida: Novocriniidae) from a Caribbean mesophotic reef. Mar. Biodivers. 46, 841–852 (2016).	excluded	previously excluded	previously excluded
Cosentino, A. & Giacobbe, S. Distribution and functional response of sublittoral soft bottom assemblages to sedimentary constraints. Estuar. Coast. Shelf Sci. 79, 263–276 (2008).	included	excluded	previously excluded
Cosson, N., Sibuet, M. & Galeron, J. Community structure and spatial heterogeneity of the deep-sea macrofauna at three contrasting stations in the tropical Northeast Atlantic. Deep-Sea Res. I 44, 247–269 (1997).	included	included	included
Coull, B. C. et al. Quantitative estimates of the meiofauna from the deep sea off North Carolina, USA. Mar. Biol. 39, 233–240 (1977).	included	included	included
Couto, T. et al. The influence of mesh size in environmental quality assessment of estuarine macrobenthic communities. Ecol. Indic. 10, 1162–1173 (2010).	included	included	included
Covazzi Harriague, A. & Albertelli, G. Environmental factors controlling macrofaunal assemblages on six microtidal beaches of the Ligurian Sea (NW Mediterranean). Estuar. Coast. Shelf Sci. 73, 8–16 (2007).	included	included	included
Covazzi Harriague, A. et al. Intertidal benthic communities of two Chilean coastal islands (Santa María and Mocha, Southeastern Pacific). Chem. Ecol. 24, 119–128 (2008).	included	included	included
Covazzi Harriague, A., Albertelli, G. & Misic, C. Macro- and meiofaunal community features in the critical environmental system of a tourist harbour (Rapallo, Ligurian Sea, NW Mediterranean). Mar. Environ. Res. 74, 64–72 (2012).	included	included	included
Covazzi Harriague, A., Albertelli, G., Bonomi, A., Fabiano, M. & Zunini-Sertorio, T. Pelagic-benthic coupling in a subtidal system of the north-western Mediterranean. Chem. Ecol. 23, 263–277 (2007).	included	included	included
Covazzi Harriague, A., Bianchi, C. N. & Albertelli, G. Soft-bottom macrobenthic community composition and biomass in a Posidonia oceanica meadow in the Ligurian Sea (NW Mediterranean). Estuar. Coast. Shelf Sci. 70, 251–258 (2006).	included	included	included
Covazzi Harriague, A., Danovaro, R. & Misic, C. Macrofaunal assemblages in canyon and adjacent slope of the NW and Central Mediterranean systems. Prog. Oceanogr. 171, 38–48 (2019).	included	included	included
Covazzi Harriague, A., Gaozza, L., Montella, A. & Misic, C. Benthic communities on a sandy Ligurian beach (NW Mediterranean). Hydrobiologia 571, 383–394 (2006).	included	included	included
Covazzi Harriague, A., Misic, C., Petrillo, M. & Albertelli, G. Stressors affecting the macrobenthic community in Rapallo Harbour (Ligurian Sea, Italy). Sci. Mar. 71, 705–714 (2007).	included	included	included
Cowan J, Grimes B & Shaw F. Life history, history, hysteresis, and habitat changes in Louisiana’s Coastal ecosystem. Bull. Mar. Sci. 83, 197–215 (2008).	excluded	previously excluded	previously excluded
Craeymeersch, J. A. & Duineveld, G. C. A. Abundance of benthic infauna in surface sediments from the North Sea sampled during cruise Tridens00/5. (2011). PANGAEA. doi:10.1594/PANGAEA.756784	included	included	included
Cross, I. A., Gebruk, A., Rogacheva, A. & Billett, D. S. M. M. Peniagone crozeti, a new species of elasipodid holothurian from abyssal depths off the Crozet Islands in the Southern Indian Ocean. Zootaxa 488, 484–488 (2009).	excluded	previously excluded	previously excluded
Cruz-Flores, M., Militão, T., Ramos, R. & Gonzalez-Solis, J. Using marine isoscapes to infer movements of oceanic migrants: The case of Bulwer’s petrel, Bulweria bulwerii, in the Atlantic Ocean. PLoS One 13, 1–13 (2018).	excluded	previously excluded	previously excluded
Cunha, M. R. et al. Biodiversity of macrofaunal assemblages from three Portuguese submarine canyons (NE Atlantic). Deep-Sea Res. II 58, 2433–2447 (2011).	included	included	included
Cunha, M. R. et al. Macrofaunal assemblages from mud volcanoes in the Gulf of Cadiz: Abundance, biodiversity and diversity partitioning across spatial scales. Biogeosciences 10, 2553–2568 (2013).	included	included	included
Cunha, M. R. Faunal abundances of the biodiversity integration study of seep associated benthic biota (unformated data collection). (2017). PANGAEA. doi:10.1594/PANGAEA.871085	included	excluded	previously excluded
Cúrdia, J. et al. Deep macrobenthic communities from Nazaré submarine canyon (NW Portugal). Sci. Mar. 68, 171–180 (2004).	included	included	included
Curini-Galletti, M. et al. Patterns of diversity in soft-bodied meiofauna: Dispersal ability and body size matter. PLoS One 7, (2012).	excluded	previously excluded	previously excluded
Curini-Galletti, M., Campus, P. & Delogu, V. Theama mediterranea sp. nov. (Platyhelminthes, Polycladida), the first interstitial polyclad from the Mediterranean. Ital. J. Zool. 75, 77–83 (2008).	excluded	previously excluded	previously excluded
Cusson, M., Archambault, P. & Aitken, A. Biodiversity of benthic assemblages on the Arctic continental shelf: Historical data from Canada. Mar. Ecol. Prog. Ser. 331, 291–304 (2007).	included	included	included
Cvitkovi?, I. et al. Spatio-temporal variability of meiofauna community structure in abandoned salina of velike soline and adjacent area (Mediterranean, Adriatic Sea). Fresenius Environ. Bull. 20, 645–655 (2011).	included	included	included
Cvitkovi?, I. et al. Structure of epibiontic and sediment meiofauna in the area invaded by invasive alga Caulerpa taxifolia. Mar. Biol. 164, 4 (2017).	included	included	included
D’Addabbo, M. G. et al. Diversity and dynamics of an interstitial Tardigrada population in the Meloria Shoals, Ligurian Sea, with a redescription of Batillipes similis (Heterotardigrada, Batillipedidae). Ital. J. Zool. 66, 51–61 (1999).	excluded	previously excluded	previously excluded
D’Amours, O., Archambault, P., McKindsey, C. W. & Johnson, L. E. Local enhancement of epibenthic macrofauna by aquaculture activities. Mar. Ecol. Prog. Ser. 371, 73–84 (2008).	included	included	included
D’Onghia, G. et al. Comparing deep-sea fish fauna between coral and non-coral “megahabitats” in the Santa Maria di Leuca cold-water coral province (Mediterranean Sea). PLoS One 7, e44509 (2012).	excluded	previously excluded	previously excluded
D’Onghia, G. et al. Effects of deep-water coral banks on the abundance and size structure of the megafauna in the Mediterranean Sea. Deep-Sea Res. II 57, 397–411 (2010).	included	excluded	previously excluded
D’Onghia, G. et al. Macro- and megafauna recorded in the submarine Bari Canyon (southern Adriatic, Mediterranean Sea) using different tools. Mediterr. Mar. Sci. 16, 180 (2015).	excluded	previously excluded	previously excluded
D’Onghia, G., Sion, L. & Capezzuto, F. Cold-water coral habitats benefit adjacent fisheries along the Apulian margin (central Mediterranean). Fish. Res. 213, 172–179 (2019).	excluded	previously excluded	previously excluded
da Costa, P. A. S. et al. Megafaunal communities along a depth gradient on the tropical Brazilian continental margin. Mar. Biol. Res. 11, 1053–1064 (2015).	included	excluded	previously excluded
Daas, T., Younsi, M., Daas-Maamcha, O., Gillet, P. & Scaps, P. Reproduction, population dynamics and production of Nereis falsa (Nereididae: Polychaeta) on the rocky coast of El Kala National Park, Algeria. Helgol. Mar. Res. 65, 165–173 (2011).	excluded	previously excluded	previously excluded
Dahl, E., Laubier, L., Sibuet, M. & Strömberg, J. O. Some quantitative results on benthic communities of the deep Norwegian Sea. Astarle 9, 61–79 (1976).	included	included	included
Dahlgren, T. G. et al. Abyssal fauna of the UK-1 polymetallic nodule exploration area, Clarion-Clipperton Zone, central Pacific Ocean: Cnidaria. Biodivers. Data J. 4, e9277 (2016).	excluded	previously excluded	previously excluded
Dahms, H. U. et al. Demersally drifting invertebrates from Kongsfjorden, Svalbård (Arctic Ocean) – a comparison of catches from drift-pump and drift-nets. Ocean Sci. J. 50, 639–648 (2015).	excluded	previously excluded	previously excluded
Dal Zotto, M. & Todaro, M. A. Kinorhyncha from Italy, a revision of the current checklist and an account of the recent investigations. Zool. Anz. 265, 90–107 (2016).	excluded	previously excluded	previously excluded
Dal Zotto, M. Antygomonas caeciliae, a new kinorhynch from the Mediterranean Sea, with report of mitochondrial genetic data for the phylum. Mar. Biol. Res. 11, 689–702 (2015).	excluded	previously excluded	previously excluded
Dal Zotto, M., Di Domenico, M., Garraffoni, A. & Sørensen, M. V. Franciscideres gen. nov. – a new, highly aberrant kinorhynch genus from Brazil, with an analysis of its phylogenetic position. Syst. Biodivers. 11, 303–321 (2013).	excluded	previously excluded	previously excluded
Dal Zotto, M., Leasi, F. & Todaro, M. A new species of Turbanellidae (Gastrotricha, Macrodasyida) from Jamaica, with a key to species of Paraturbanella. Zookeys 734, 105–119 (2018).	excluded	previously excluded	previously excluded
Dal Zotto, M., Santulli, A., Simonini, R. & Todaro, M. A. Organic enrichment effects on a marine meiofauna community, with focus on Kinorhyncha. Zool. Anz. 265, 127–140 (2016).	included	included	included
Dando, P. R. & Hovland, M. Environmental effects of submarine seeping natural gas. Cont. Shelf Res. 12, 1197–1207 (1992).	excluded	previously excluded	previously excluded
Danovaro, R. & Fraschetti, S. Meiofaunal vertical zonation on hard-bottoms: Comparison with soft-bottom meiofauna. Mar. Ecol. Prog. Ser. 230, 159–169 (2002).	included	included	included
Danovaro, R. & Gambi, C. Biodiversity and trophic structure of nematode assemblages in seagrass systems: evidence for a coupling with changes in food availability. Mar. Biol. 141, 667–677 (2002).	included	included	included
Danovaro, R. Detritus-bacteria-meiofauna interactions in a seagrass bed (Posidonia oceanica) of the NW Mediterranean. Mar. Biol. 127, 1–13 (1996).	included	included	included
Danovaro, R. et al. Deep-sea biodiversity in the Mediterranean Sea: The known, the unknown, and the unknowable. PLoS One 5, e11832 (2010).	excluded	previously excluded	previously excluded
Danovaro, R. et al. Exponential decline of deep-sea ecosystem functioning linked to benthic biodiversity loss. Curr. Biol. 18, 1–8 (2008).	excluded	previously excluded	previously excluded
Danovaro, R. et al. Meiofauna of the deep eastern Mediterranean Sea: Distribution and abundance in relation to bacterial biomass, organic matter composition and other environmental factors. Prog. Oceanogr. 36, 329–341 (1995).	included	included	included
Danovaro, R. Organic inputs and ecosystem efficiency in the deep Mediterranean Sea. Chem. Ecol. 19, 391–398 (2003).	excluded	previously excluded	previously excluded
Danovaro, R., Dell’Anno, A. & Pusceddu, A. Biodiversity response to climate change in a warm deep sea. Ecol. Lett. 7, 821–828 (2004).	excluded	previously excluded	previously excluded
Danovaro, R., Dinet, A., Duineveld, G. C. A. & Tselepides, A. Benthic response to particulate fluxes in different trophic environments: A comparison between the Gulf of Lions-Catalan Sea (Western-Mediterranean) and the Cretan Sea (Eastern-Mediterranean). Prog. Oceanogr. 44, 287–312 (1999).	included	excluded	previously excluded
Danovaro, R., Fabiano, M. & Vincx, M. Meiofauna response to the Agip Abruzzo oil spill in subtidal sediments of the Ligurian Sea. Mar. Pollut. Bull. 30, 133–145 (1995).	included	included	included
Danovaro, R., Fabiano, M., Albertelli, G., Della Croce, N. & Brecce, V. Vertical distribution of meiobenthos in bathyal sediments of the eastern Mediterranean Sea: Relationship with labile organic matter and bacterial biomasses. Mar. Ecol. 16, 103–116 (1995).	included	included	included
Danovaro, R., Gambi, C. & Della Croce, N. Meiofauna hotspot in the Atacama Trench, eastern South Pacific Ocean. Deep-Sea Res. I 49, 843–857 (2002).	included	included	included
Danovaro, R., Gambi, C. & Mirto, S. Meiofaunal production and energy transfer efficiency in a seagrass Posidonia oceanica bed in the western Mediterranean. Mar. Ecol. Prog. Ser. 234, 95–104 (2002).	included	excluded	previously excluded
Danovaro, R., Gambi, C., Luna, G. M. & Mirto, S. Sustainable impact of mussel farming in the Adriatic Sea (Mediterranean Sea): Evidence from biochemical, microbial and meiofaunal indicators. Mar. Pollut. Bull. 49, 325–333 (2004).	included	excluded	previously excluded
Danovaro, R., Gambi, C., Manini, E. & Fabiano, M. Meiofauna response to a dynamic river plume front. Mar. Biol. 137, 359–370 (2000).	included	included	included
Danovaro, R., Marrale, D., Dell, A., Della, N. & Tselepides, A. Bacterial response to seasonal changes in labile organic matter composition on the continental shelf and bathyal sediments of the Cretan Sea. Prog. Oceanogr. 46, 345–366 (2000).	excluded	previously excluded	previously excluded
Danovaro, R., Scopa, M., Gambi, C. & Fraschetti, S. Trophic importance of subtidal metazoan meiofauna: Evidence from in situ exclusion experiments on soft and rocky substrates. Mar. Biol. 152, 339–350 (2007).	included	included	included
Danovaro, R., Tselepides, A., Otegui, A., Della Croce, N. & Bianche, V. B. Dynamics of meiofaunal assemblages on the continental shelf and deep-sea sediments of the Cretan Sea (NE Mediterranean): Relationships with seasonal changes in food supply. Prog. Oceanogr. 46, 367–400 (2000).	included	included	included
Dashtgard, S. E. & MacEachern, J. A. Unburrowed mudstones may record only slightly lowered oxygen conditions in warm, shallow basins. Geology 44, 371–374 (2016).	excluded	previously excluded	previously excluded
Dauvin, J.-C. & Vallet, C. The near-bottom layer as an ecological boundary in marine ecosystems: Diversity, taxonomic composition and community definitions. Hydrobiologia 555, 49–58 (2006).	excluded	previously excluded	previously excluded
Dauvin, J.-C. Benthic time-series observations in north-eastern European Marine Station: Is a European label needed? Mar. Pollut. Bull. 60, 483–488 (2010).	excluded	previously excluded	previously excluded
Dauvin, J.-C. et al. The well sorted fine sand community from the western Mediterranean Sea: A resistant and resilient marine habitat under diverse human pressures. Environ. Pollut. 224, 336–351 (2017).	excluded	previously excluded	previously excluded
Dauvin, J.-C. Towards an impact assessment of bauxite red mud waste on the knowledge of the structure and functions of bathyal ecosystems: The example of the Cassidaigne canyon (north-western Mediterranean Sea). Mar. Pollut. Bull. 60, 197–206 (2010).	excluded	previously excluded	previously excluded
Dayton, P. K., Tegner, M. J., Edwards, P. B. & Riser, K. L. Sliding baselines, ghosts, and reduced expectations in kelp forest communities. Ecol. Appl. 8, 309–322 (1998).	excluded	previously excluded	previously excluded
de Bovée, F., Guidi, L. D. & Soyer, J. Quantitative distribution of deep-sea meiobenthos in the northwestern Mediterranean (Gulf of Lions). Cont. Shelf Res. 10, 1123–1145 (1990).	included	included	included
De Clippele, L. H., Buhl-Mortensen, P. & Buhl-Mortensen, L. Fauna associated with cold water gorgonians and sea pens. Cont. Shelf Res. 105, 67–78 (2015).	included	excluded	previously excluded
De Clippele, L. H., Huvenne, V. A. I., Molodtsova, T. N. & Roberts, J. M. The diversity and ecological role of non-scleractinian corals (Antipatharia and Alcyonacea) on scleractinian cold-water coral mounds. Front. Mar. Sci. 6, 1–16 (2019).	excluded	previously excluded	previously excluded
de Jesús-Navarrete, A. Nematodes from Isla Mujeres and Banco Chinchorro reefs, Quintana Roo, Mexico. Rev. Biol. Mar. Oceanogr. 42, 193–200 (2007).	excluded	previously excluded	previously excluded
De Léo, F. C., Gauthier, M., Nephin, J., Mihály, S. & Juniper, S. K. Bottom trawling and oxygen minimum zone influences on continental slope benthic community structure off Vancouver Island (NE Pacific). Deep-Sea Res. II 137, 404–419 (2017).	included	excluded	previously excluded
De Léo, F. C., Vetter, E. W., Smith, C. R., Rowden, A. A. & McGranaghan, M. Spatial scale-dependent habitat heterogeneity influences submarine canyon macrofaunal abundance and diversity off the Main and Northwest Hawaiian Islands. Deep-Sea Res. II 104, 267–290 (2014).	included	excluded	previously excluded
De Leonardis, C., Sandulli, R., Vanaverbeke, J., Vicx, M. & De Zio, S. Meiofauna and nematode diversity in some Mediterranean subtidal areas of the Adriatic and Ionian Sea. Sci. Mar. 72, 5–13 (2008).	included	included	included
De Mesel, I., Lee, H. J., Vanhove, S., Vincx, M. & Vanreusel, A. Species diversity and distribution within the deep-sea nematode genus Acantholaimus on the continental shelf and slope in Antarctica. Polar Biol. 29, 860–871 (2006).	excluded	previously excluded	previously excluded
de Oliveira, A. B., Rizzo, A. E., da Conceição, E. & Couto, G. Benthic macrofauna associated with decomposition of leaves in a mangrove forest in Ilhéus, State of Bahia, Brazil. J. Mar. Biol. Assoc. United Kingdom 92, 1479–1487 (2012).	excluded	previously excluded	previously excluded
De Smet, B. et al. The community structure of deep-sea macrofauna associated with polymetallic nodules in the eastern part of the Clarion-Clipperton Fracture Zone. Front. Mar. Sci. 4, 1–14 (2017).	included	included	included
De Smet, W. H. Rotifera from the Mediterranean Sea, with description of ten new species. Zootaxa 4028, 151–196 (2015).	excluded	previously excluded	previously excluded
De Troch, M., Roelofs, M., Riedel, B. & Grego, M. Structural and functional responses of harpacticoid copepods to anoxia in the Northern Adriatic: An experimental approach. Biogeosciences 10, 4259–4272 (2013).	excluded	previously excluded	previously excluded
de Vaugelas, J. & Buscail, R. Organic matter distribution in burrows of the thalassinid crustacean Callichirus laurae, Gulf of Aqaba (Red Sea). Hydrobiologia 207, 269–277 (1990).	excluded	previously excluded	previously excluded
de Vos, A., Faux, C. E., Marthick, J., Dickinson, J. & Jarman, S. N. New determination of prey and parasite species for northern Indian Ocean blue whales. Front. Mar. Sci. 5, 104 (2018).	excluded	previously excluded	previously excluded
Debenham, N. J., Lambshead, P. J. D., Ferrero, T. J. & Smith, C. R. The impact of whale falls on nematode abundance in the deep sea. Deep-Sea Res. I 51, 701–706 (2004).	excluded	previously excluded	previously excluded
DeChaine, E. G., Bates, A. E., Shank, T. M. & Cavanaugh, C. M. Off-axis symbiosis found: Characterization and biogeography of bacterial symbionts of Bathymodiolus mussels from Lost City hydrothermal vents. Environ. Microbiol. 8, 1902–1912 (2006).	excluded	previously excluded	previously excluded
Decker, C. & Olu, K. Does macrofaunal nutrition vary among habitats at the Hakon Mosby mud volcano? Cah. Biol. Mar. 51, 361–367 (2010).	included	excluded	previously excluded
Decker, C. & Olu, K. Habitat heterogeneity influences cold-seep macrofaunal communities within and among seeps along the Norwegian margin - Part 2: Contribution of chemosynthesis and nutritional patterns. Mar. Ecol. 33, 231–245 (2012).	included	excluded	previously excluded
Defeo, O. et al. Aggregate patterns of macrofaunal diversity: An interocean comparison. Glob. Ecol. Biogeogr. 26, 823–834 (2017).	excluded	previously excluded	previously excluded
Degen, R. et al. Community study of tubeworm-associated epizooic meiobenthos from deep-sea cold seeps and hot vents. Mar. Ecol. Prog. Ser. 468, 135–148 (2012).	included	included	included
Degen, R. et al. Patterns and drivers of megabenthic secondary production on the Barents Sea shelf. Mar. Ecol. Prog. Ser. 546, 1–16 (2016).	included	excluded	previously excluded
Degen, R., Vedenin, A., Gusky, M., Boetius, A. & Brey, T. Patterns and trends of macrobenthic abundance, biomass and production in the deep Arctic Ocean. Polar Res. 34, 24008 (2015); Degen, R., Vedenin, A., Gusky, M., Boetius, A. & Brey, T. Macrobenthic abundance, biomass, productivity and production during POLARSTERN cruise ARK-VIII/3. (2014). PANGAEA. doi:10.1594/PANGAEA.828340.	included	included	included
del Norte-Campos, A. G. C. & Burgos, L. A. The meiofaunal assemblages of rocky shore site in the Taklong island national marine reserve, southern Guimaras, West Central Philippines. Philipp. Agric. Sci. 100, 125–132 (2017).	included	included	included
Della Patrona, L. et al. Meiofauna distribution in a mangrove forest exposed to shrimp farm effluents (New Caledonia). Mar. Environ. Res. 119, 100–113 (2016).	included	included	included
Delogu, V., Casu, M. & Curini-Galletti, M. The genera Parotoplana Meixner, 1938 and Parotoplanella Ax, 1956 (Platyhelminthes: Proseriata) in southern Spain. J. Nat. Hist. 42, 157–176 (2008).	excluded	previously excluded	previously excluded
Demopoulos, A. W. J., Bourque, J. R. & Frometa, J. Biodiversity and community composition of sediment macrofauna associated with deep-sea Lophelia pertusa habitats in the Gulf of Mexico. Deep-Sea Res. I 93, 91–103 (2014).	included	included	included
Demopoulos, A. W. J., Bourque, J. R., Durkin, A. & Cordes, E. E. The influence of seep habitats on sediment macrofaunal biodiversity and functional traits. Deep-Sea Res. I 142, 77–93 (2018).	included	included	included
Demopoulos, A. W. J., Gualtieri, D. & Kovacs, K. Food-web structure of seep sediment macrobenthos from the Gulf of Mexico. Deep-Sea Res. II 57, 1972–1981 (2010).	included	excluded	previously excluded
Demopoulos, A. W. J., Smith, C. R., Demaster, D. J. & Fornes, W. L. Evaluation of excess 234Th activity in sediments as an indicator of food quality for deep-sea deposit feeders. J. Mar. Res. 61, 267–284 (2003).	excluded	previously excluded	previously excluded
Demopoulos, A., Bourque, J., Cordes, E. & Stamler, K. Impacts of the Deepwater Horizon oil spill on deep-sea coral-associated sediment communities. Mar. Ecol. Prog. Ser. 561, 51–68 (2016).	excluded	previously excluded	previously excluded
Derville, S. et al. Whales in warming water: Assessing breeding habitat diversity and adaptability in Oceania’s changing climate. Glob. Chang. Biol. 25, 1466–1481 (2019).	excluded	previously excluded	previously excluded
Desrosiers, G. et al. Trophic structure of macrobenthos in the Gulf of St . Lawrence and on the Scotian Shelf. Deep-Sea Res. II 47, 663–697 (2000).	included	included	included
Desroy, N. et al. The intra-annual variability of soft-bottom macrobenthos abundance patterns in the North Channel of the Seine estuary. Hydrobiologia 588, 173–188 (2007).	included	included	included
Deudero, S. & Vincx, M. Sublittoral meiobenthic assemblages from disturbed and non-disturbed sediments in the Balearics. Sci. Mar. 64, 285–293 (2000).	included	included	included
Deval, M. C. & Göktürk, D. Population structure and dynamics of the cut trough shell Spisula subtruncata (da Costa) in the Sea of Marmara, Turkey. Fish. Res. 89, 241–247 (2008).	excluded	previously excluded	previously excluded
Dewar, H. et al. Basking shark (Cetorhinus maximus) movements in the eastern North Pacific determined using satellite telemetry. Front. Mar. Sci. 5, 163 (2018).	excluded	previously excluded	previously excluded
Dewarumez, J.-M. Abundance of benthic infauna in surface sediments from the North Sea sampled during cruise DeHolland 1986. (2011). PANGAEA. doi:10.1594/PANGAEA.757633	included	included	included
Di Bella, L. et al. Spiculosiphon oceana (Foraminifera) a new bio-indicator of acidic environments related to fluid emissions of the Zannone Hydrothermal Field (central Tyrrhenian Sea). Mar. Environ. Res. 136, 89–98 (2018).	excluded	previously excluded	previously excluded
Di Bella, L., Ingrassia, M., Frezza, V., Chiocci, F. L. & Martorelli, E. The response of benthic meiofauna to hydrothermal emissions in the Pontine Archipelago, Tyrrhenian Sea (central Mediterranean Basin). J. Mar. Syst. 164, 53–66 (2016).	included	excluded	previously excluded
Diamant, S. et al. Movements and habitat use of satellite-tagged whale sharks off western Madagascar. Endanger. Species Res. 36, 49–58 (2018).	excluded	previously excluded	previously excluded
Díaz Asencio, L. et al. Two-year temporal response of benthic macrofauna and sediments to hypoxia in a tropical semi-enclosed bay (Cienfuegos, Cuba). Rev. Biol. Trop. 64, 177–188 (2016).	included	included	included
Díaz-Castañeda, V. & Harris, L. H. Biodiversity and structure of the polychaete fauna from soft bottoms of Bahia Todos Santos, Baja California, Mexico. Deep-Sea Res. II 51, 827–847 (2004).	excluded	previously excluded	previously excluded
Dick, G. J. The microbiomes of deep-sea hydrothermal vents: Distributed globally, shaped locally. Nat. Rev. Microbiol. 17, 271–283 (2019).	excluded	previously excluded	previously excluded
Dimitriou, P. D. et al. Mussel farming in Maliakos Gulf and quality indicators of the marine environment: Good benthic below poor pelagic ecological status. Mar. Pollut. Bull. 101, 784–793 (2015).	excluded	previously excluded	previously excluded
Dinet, A. A quantitative survey of meiobenthos in the deep Norwegian sea. Ambio Spec. Rep. 75–77 (1979).	included	included	included
Dinet, A. Distribution quantitative du méiobenthos profond dans la région de la dorsale de Walvis (Sud-Ouest Africain). Mar. Biol. 20, 20–26 (1973).	included	included	included
Dinet, A. Géochemie organique des sédiments marins profonds. ORGON 1 - Mer de Nornège (1974).	included	included	included
Dinet, A. Le meiobenthos abyssal du Golfe de Gascogne I. Considerations sur les donnees quantitatives. Cah. Biol. Mar. 18, 85–97 (1977).	included	included	included
Do, V. T., Blanchet, H., de Montaudouin, X. & Lavesque, N. Limited consequences of seagrass decline on benthic macrofauna and associated biotic indicators. Estuaries and Coasts 36, 795–807 (2013).	included	excluded	previously excluded
Domínguez, A. & Bedano, J. C. The adoption of no-till instead of reduced tillage does not improve some soil quality parameters in Argentinean Pampas. Appl. Soil Ecol. 98, 166–176 (2016).	excluded	previously excluded	previously excluded
Domínguez-Castanedo, N., Granados-Barba, A. & Solís-Weiss, V. The soft-bottom macrofauna of Sacrificios reef lagoon, SW Gulf of Mexico. Hidrobiologica 25, 107–119 (2015).	included	included	included
Dominici, S., Danise, S. & Benvenuti, M. Pliocene stratigraphic paleobiology in Tuscany and the fossil record of marine megafauna. Earth-Science Rev. 176, 277–310 (2018).	excluded	previously excluded	previously excluded
Domke, L., Lacharité, M., Metaxas, A. & Matabos, M. Influence of an oxygen minimum zone and macroalgal enrichment on benthic megafaunal community composition in a NE Pacific submarine canyon. Mar. Ecol. 38, e12481 (2017).	included	included	included
Donnay, A., Pelaprat, C., Lejeune, P. & Gobert, S. An adapted staining-destaining method to sort soft-bottom macrobenthos mixed with Posidonia oceanica fibers. Mediterr. Mar. Sci. 14, 92–94 (2013).	excluded	previously excluded	previously excluded
Douglass, K. & Zinke, J. Forging ahead by land and by sea: Archaeology and paleoclimate reconstruction in Madagascar. African Archaeol. Rev. 32, 267–299 (2015).	excluded	previously excluded	previously excluded
Doya, C. et al. Seasonal monitoring of deep-sea megabenthos in Barkley Canyon cold seep by internet operated vehicle (IOV). PLoS One 12, e0176917 (2017).	included	excluded	previously excluded
Drake, P., Baldó, F., Sáenz, V. & Arias, A. M. Macrobenthic community structure in estuarine pollution assessment on the Gulf of Cádiz (SW Spain): Is the phylum-level meta-analysis approach applicable? Mar. Pollut. Bull. 38, 1038–1047 (1999).	included	included	included
Drazen, J. C., Baldwin, R. J. & Smith, K. L. Sediment community response to a temporally varying food supply at an abyssal station in the NE Pacific. Deep-Sea Res. II 45, 893–913 (1998).	excluded	previously excluded	previously excluded
Drazen, J. C., Phleger, C. F., Guest, M. A. & Nichols, P. D. Lipid, sterols and fatty acid composition of abyssal holothurians and ophiuroids from the Northeast Pacific Ocean: Food web implications. Comp. Biochem. Physiol. Part B Biochem. Mol. Biol. 151, 79–87 (2008).	excluded	previously excluded	previously excluded
Drazen, J., Phleger, C., Guest, M. & Nichols, P. Lipid composition and diet inferences of abyssal macrourids in the eastern North Pacific. Mar. Ecol. Prog. Ser. 387, 1–14 (2009).	excluded	previously excluded	previously excluded
Drazen, J., Phleger, C., Guest, M. & Nichols, P. Lipid, sterols and fatty acids of abyssal polychaetes, crustaceans, and a cnidarian from the Northeast Pacific Ocean: Food web implications. Mar. Ecol. Prog. Ser. 372, 157–167 (2008).	excluded	previously excluded	previously excluded
Driemel, A. et al. The IPY 2007–2008 data legacy – creating open data from IPY publications. Earth Syst. Sci. Data 7, 239–244 (2015).	excluded	previously excluded	previously excluded
Drouet, S. et al. Utilisation of intertidal mudflats by the Dunlin Calidris alpina in relation to microphytobenthic biofilms. J. Ornithol. 156, 75–83 (2015).	excluded	previously excluded	previously excluded
Drumm, D. T., Neubert, P. L. & Lubinevsky, H. A new species of the genus Elanella (Copepoda: Harpacticoida: Canuellidae) from the eastern Mediterranean Sea. Proc. Biol. Soc. Washingt. 128, 40–50 (2015).	excluded	previously excluded	previously excluded
Du, Y., Xu, K. & Lei, Y. Simultaneous enumeration of diatom, protozoa and meiobenthos from marine sediments using Ludox-QPS method. Chinese J. Oceanol. Limnol. 27, 775–783 (2009).	excluded	previously excluded	previously excluded
Duarte, C. M. et al. Sonification of animal tracks as an alternative representation of multi-dimensional data: A northern elephant seal example. Front. Mar. Sci. 5, 1–9 (2018).	excluded	previously excluded	previously excluded
Duarte, P. et al. The importance of vertical resolution in sea ice algae production models. J. Mar. Syst. 145, 69–90 (2015).	excluded	previously excluded	previously excluded
Duineveld, G. C. A. Abundance of benthic infauna in surface sediments from the North Sea sampled with TYRO in 1986. (2011). PANGAEA. doi:10.1594/PANGAEA.757390	included	included	included
Duineveld, G. C. A. et al. Benthic respiration and standing stock on two contrasting continental margins in the western Indian Ocean: The Yemen-Somali upwelling region and the margin off Kenya. Deep-Sea Res. II 44, 1293–1317 (1997).	included	included	included
Duineveld, G. C. A. et al. Benthic-pelagic coupling in the oligotrophic Cretan Sea. Prog. Oceanogr. 46, 457–480 (2000).	included	included	included
Duineveld, G. C. A. et al. Patterns of benthic fauna and benthic respiration on the Celtic continental margin in relation to the distribution of phytodetritus. Int. Revue ges. Hydrobiol. 82, 395–424 (1997).	included	included	included
Duineveld, G. C. A., Lavaleye, M., Berghuis, E. M., de Wilde, P. & de Wilde, P. Activity and composition of the benthic fauna in the Whittard Canyon and the adjacent continental slope (NE Atlantic). Oceanol. Acta 24, 69–83 (2001).	included	included	included
Dunlop, K. M. et al. An evaluation of deep-sea benthic megafauna length measurements obtained with laser and stereo camera methods. Deep-Sea Res. I 96, 38–48 (2015).	excluded	previously excluded	previously excluded
Dunlop, K. M. et al. Carbon cycling in the deep eastern North Pacific benthic food web: Investigating the effect of organic carbon input. Limnol. Oceanogr. 61, 1956–1968 (2016).	excluded	previously excluded	previously excluded
Dunton, K. H., Goodall, J. L., Schonberg, S. V., Grebmeier, J. M. & Maidment, D. R. Multi-decadal synthesis of benthic-pelagic coupling in the western Arctic: Role of cross-shelf advective processes. Deep-Sea Res. II 52, 3462–3477 (2005).	excluded	previously excluded	previously excluded
Dupuy, C. et al. Structure and functional characteristics of the meiofauna community in highly unstable intertidal mudbanks in Suriname and French Guiana (North Atlantic coast of South America). Cont. Shelf Res. 110, 39–47 (2015).	included	included	included
Durden, J. M., Bett, B. J., Huffard, C. L., Ruhl, H. A. & Smith, K. L. Abyssal deposit?feeding rates consistent with the metabolic theory of ecology. Ecology 100, e02564 (2019).	excluded	previously excluded	previously excluded
Dutertre, M., Hamon, D., Chevalier, C. & Ehrhold, A. The use of the relationships between environmental factors and benthic macrofaunal distribution in the establishment of a baseline for coastal management. ICES J. Mar. Sci. 70, 294–308 (2013).	included	excluded	previously excluded
Dworschak P.C. The burrows of Callianassa Tyrrhena (Petagna 1792) (Decapoda: Thalassinidea). Mar. Ecol. 22, 155–166 (2001).	excluded	previously excluded	previously excluded
Edwards, H. H. Potential impacts of climate change on warmwater megafauna: The Florida manatee example (Trichechus manatus latirostris). Clim. Change 121, 727–738 (2013).	excluded	previously excluded	previously excluded
Ehrich, S. & Kröncke, I. Abundance of benthic infauna in surface sediments from the North Sea sampled during Walther Herwig cruise WH220. PANGAEA. doi:10.1594/PANGAEA.756783	included	included	included
Eiríksson, J., Símonarson, L. A., Knudsen, K. L. & Kristensen, P. Fluctuations of the Weichselian ice sheet in SW Iceland: A glaciomarine sequence from Sudurnes, Seltjarnarnes. Quat. Sci. Rev. 16, 221–240 (1997).	excluded	previously excluded	previously excluded
Eisenbarth, S. & Zettler, M. L. Diversity of the benthic macrofauna off northern Namibia from the shelf to the deep sea. J. Mar. Syst. 155, 1–10 (2016).	included	excluded	previously excluded
Eklöf, J. S., de la Torre-Castro, M., Nilsson, C. & Rönnbäck, P. How do seaweed farms influence local fishery catches in a seagrass-dominated setting in Chwaka Bay, Zanzibar? Aquat. Living Resour. 19, 137–147 (2006).	excluded	previously excluded	previously excluded
El Asri, F. et al. Spatial and temporal variability in distribution, diversity, and structure of the polychaete assemblages from Dakhla Bay (Atlantic coast of South Morocco). Mar. Biodivers. 49, 1271–1281 (2018).	excluded	previously excluded	previously excluded
Eldridge, P. & Jackson, G. Benthic trophic dynamics in California coastal basin and continental slope communities inferred using inverse analysis. Mar. Ecol. Prog. Ser. 99, 115–135 (1993).	included	excluded	previously excluded
Elena, F., Faienza, M. G., De Zio Grimaldi, S., Tongiorgi, P. & Balsamo, M. Marine gastrotrichs from the Tremiti archipelago in the southern Adriatic Sea, with the description of two new species of Urodasys. Ital. J. Zool. 66, 183–194 (1999).	excluded	previously excluded	previously excluded
Elgharsalli, R., Rabaoui, L. & Aloui-Bejaoui, N. Community structure of a molluscan assemblage in an anthropized environment, Hammamet Marina, north-eastern Tunisia. Turkish J. Fish. Aquat. Sci. 15, (2015).	excluded	previously excluded	previously excluded
El-Kahawy, R., El-Shafeiy, M., Helal, S. A., Aboul-Ela, N. & El-Wahab, M. A. Morphological deformities of benthic foraminifera in response to nearshore pollution of the Red Sea, Egypt. Environ. Monit. Assess. 190, 132 (2018).	excluded	previously excluded	previously excluded
Ellis, J. R., Rogers, S. I. & Freeman, S. M. Demersal assemblages in the Irish Sea, St George’s Channel and Bristol Channel. Estuar. Coast. Shelf Sci. 51, 299–315 (2000).	excluded	previously excluded	previously excluded
El-Serehy, H. A., Al-Misned, F. A. & Al-Rasheid, K. A. Population fluctuation and vertical distribution of meiofauna in the Red Sea interstitial environment. Saudi J. Biol. Sci. 22, 459–465 (2015).	included	excluded	previously excluded
El-Serehy, H. A., Al-Rasheid, K. A., Al-Misned, F. A., Al-Talasat, A. A. R. & Gewik, M. M. Microbial–meiofaunal interrelationships in coastal sediments of the Red Sea. Saudi J. Biol. Sci. 23, 327–334 (2016).	included	included	included
Elsner, N. O. et al. Deep down: Isopod biodiversity of the Kuril-Kamchatka abyssal area including a comparison with data of previous expeditions of the RV Vityaz. Deep-Sea Res. II 111, 210–219 (2015).	excluded	previously excluded	previously excluded
Emeis, K. C. et al. The North Sea - A shelf sea in the Anthropocene. J. Mar. Syst. 141, 18–33 (2015).	excluded	previously excluded	previously excluded
Engel, M. et al. A prehistoric tsunami induced long-lasting ecosystem changes on a semi-arid tropical island - The case of Boka Bartol (Bonaire, Leeward Antilles). Naturwissenschaften 100, 51–67 (2013).	excluded	previously excluded	previously excluded
Er, H., Zhinan, Z. & Yan, Z. Meiofauna distributions at the oxygen minimum zone in Changjiang (Yangtze) river estuary waters. Acta Oceanol. Sin. 25, 120–134 (2006).	included	included	included
Erdman, R. B., Blake, N. J. & Torres, J. J. Oxygen consumption of the deep-sea crabs Chaceon fenneri and C. quinquedens (Brachyura: Geryonidae). Comp. Biochem. Physiol. Part A Physiol. 99, 383–385 (1991).	excluded	previously excluded	previously excluded
Ernst, S. & van der Zwaan, B. Effects of experimentally induced raised levels of organic flux and oxygen depletion on a continental slope benthic foraminiferal community. Deep-Sea Res. I 51, 1709–1739 (2004).	excluded	previously excluded	previously excluded
Ernst, S., Bours, R., Duijnstee, I. & van der Zwaan, B. Experimental effects of an organic matter pulse and oxygen depletion on a benthic foraminiferal shelf community. J. Foraminifer. Res. 35, 177–197 (2005).	excluded	previously excluded	previously excluded
Eryasar, A. R., Ceylan, Y., Dalgiç, G. & Yesilçiçek, T. Bycatch in the commercial beam trawl fishery for Rapa Whelk in the Black Sea. Mediterr. Mar. Sci. 19, 69–78 (2018).	excluded	previously excluded	previously excluded
Escalle, L. et al. Catch and bycatch captured by tropical tuna purse-seine fishery in whale and whale shark associated sets: comparison with free school and FAD sets. Biodivers. Conserv. 28, 467–499 (2019).	excluded	previously excluded	previously excluded
Escalle, L. et al. Cetaceans and tuna purse seine fisheries in the Atlantic and Indian Oceans: Interactions but few mortalities. Mar. Ecol. Prog. Ser. 522, 255–268 (2015).	excluded	previously excluded	previously excluded
Escalle, L. et al. Consequences of fishing moratoria on catch and bycatch: the case of tropical tuna purse-seiners and whale and whale shark associated sets. Biodivers. Conserv. 25, 1637–1659 (2016).	excluded	previously excluded	previously excluded
Escalle, L. et al. Environmental factors and megafauna spatio-temporal co-occurrence with purse-seine fisheries. Fish. Oceanogr. 25, 433–447 (2016).	excluded	previously excluded	previously excluded
Escalle, L. et al. Forecasted consequences of simulated FAD moratoria in the Atlantic and Indian Oceans on catches and bycatches. ICES J. Mar. Sci. 74, 780–792 (2017).	excluded	previously excluded	previously excluded
Escobar Briones, E., Estrada Santillán, E. L. & Legendre, P. Macrofaunal density and biomass in the Campeche Canyon, Southwestern Gulf of Mexico. Deep-Sea Res. II 55, 2679–2685 (2008).	included	included	included
Escobar Briones, E., Lopez, M., Soto, L. A. & Signoret, M. Density and biomass of the meiofauna of the upper continental slope in two regions of the Gulf of Mexico. Ciencias Mar. 23, 463–489 (1997).	included	included	included
Escobar-Briones, E. G. & Soto, L. A. Continental shelf benthic biomass in the western Gulf of Mexico. Cont. Shelf Res. 17, 585–604 (1997).	excluded	previously excluded	previously excluded
Escobar-Briones, E. Variation of the macrobenthic infaunal density in a bathymetric gradient: Western Gulf of Mexico. Ciencias Mar. 25, 193–212 (1999).	included	included	included
Esposito, V. et al. Exceptional discovery of a shallow-water hydrothermal site in the SW area of Basiluzzo islet (Aeolian archipelago, South Tyrrhenian Sea): An environment to preserve. PLoS One 13, e0190710 (2018).	excluded	previously excluded	previously excluded
Esquete, P., Bamber, R. N., Moreira, J. & Troncoso, J. S. Pycnogonids (Arthropoda: Pycnogonida) in seagrass meadows: The case of O Grove inlet (NW Iberian Peninsula). Thalassas 29, 25–33 (2013).	excluded	previously excluded	previously excluded
Evagelopoulos, A. & Koutsoubas, D. Seasonal community structure of the molluscan macrofauna at the marine-lagoonal environmental transition at Kalloni solar saltworks (Lesvos Island, NE Aegean Sea, Greece). J. Nat. Hist. 42, 597–618 (2008).	excluded	previously excluded	previously excluded
Fabi, G., Manoukian, S. & Spagnolo, A. Impact of an open-sea suspended mussel culture on macrobenthic community (Western Adriatic Sea). Aquaculture 289, 54–63 (2009).	included	included	included
Fabiano, M. & Danovaro, R. Meiofauna distribution and mesoscale variability in two sites of the Ross Sea (Antarctica) with contrasting food supply. Polar Biol. 22, 115–123 (1999).	included	included	included
Fabiano, M., Vassallo, P., Vezzulli, L., Salvo, V. S. & Marques, J. C. Temporal and spatial change of exergy and ascendency in different benthic marine ecosystems. Energy 29, 1697–1712 (2004).	excluded	previously excluded	previously excluded
Fabri, M.-C. et al. Megafauna of vulnerable marine ecosystems in French Mediterranean submarine canyons: Spatial distribution and anthropogenic impacts. Deep-Sea Res. II 104, 184–207 (2014).	included	excluded	previously excluded
Fahrbach, E. & Gerdes, D. The expedition ANTARKTIS XIII/4-5 of the research vessel Polarstern in 1996. Reports on Polar Research 239, (1997).	included	excluded	previously excluded
Fanelli, E., Bianchelli, S. & Danovaro, R. Deep-sea mobile megafauna of Mediterranean submarine canyons and open slopes: Analysis of spatial and bathymetric gradients. Prog. Oceanogr. 168, 23–34 (2018).	included	excluded	previously excluded
Fanelli, E., Cartes, J. E., Papiol, V. & López-Pérez, C. Environmental drivers of megafaunal assemblage composition and biomass distribution over mainland and insular slopes of the Balearic Basin (Western Mediterranean). Deep-Sea Res. I 78, 79–94 (2013).	included	excluded	previously excluded
Fanelli, E., Cartes, J. E., Rumolo, P. & Sprovieri, M. Food-web structure and trophodynamics of mesopelagic–suprabenthic bathyal macrofauna of the Algerian Basin based on stable isotopes of carbon and nitrogen. Deep-Sea Res. I 56, 1504–1520 (2009).	included	excluded	previously excluded
Fanelli, E., Cartes, J., Papiol, V., López-Pérez, C. & Carrassón, M. Long-term decline in the trophic level of megafauna in the deep Mediterranean Sea: A stable isotopes approach. Clim. Res. 67, 191–207 (2016).	included	excluded	previously excluded
Fanelli, E., Papiol, V., Cartes, J., Rumolo, P. & López-Pérez, C. Trophic webs of deep-sea megafauna on mainland and insular slopes of the NW Mediterranean: A comparison by stable isotope analysis. Mar. Ecol. Prog. Ser. 490, 199–221 (2013).	excluded	previously excluded	previously excluded
Fanget, A.-S., Bassetti, M.-A., Fontanier, C., Tudryn, A. & Berné, S. Sedimentary archives of climate and sea-level changes during the Holocene in the Rhône prodelta (NW Mediterranean Sea). Clim. Past 12, 2161–2179 (2016).	excluded	previously excluded	previously excluded
Fanini, L., Marchetti, G. M., Baczewska, A., Sztybor, K. & Scapini, F. Behavioural adaptation to different salinities in the sandhopper Talitrus saltator (Crustacea: Amphipoda): Mediterranean vs Baltic populations. Mar. Freshw. Res. 63, 275–281 (2012).	excluded	previously excluded	previously excluded
Fanjul, E. et al. Effect of crab bioturbation on organic matter processing in South West Atlantic intertidal sediments. J. Sea Res. 95, 206–216 (2015).	excluded	previously excluded	previously excluded
Faubel, A., Hartwig, E. & Thiel, H. On the ecology of the benthos of sublittoral sediments, Fladen Ground, North Sea. I. Meiofauna standing stock and estimation of production. Meteor Forschungsergebnisse, Deutsche Forschungsgemeinschaft, Reihe D Biologie, Gebrüder Bornträger (1983).	included	included	included
Feder, H. M., Jewett, S. C. & Blanchard, A. L. Southeastern Chukchi Sea (Alaska) macrobenthos. Polar Biol. 30, 261–275 (2007); Grebmeier, J. M. & Cooper, L. PacMARS Benthic Infaunal Parameters (1970-2012). (2014). Version 1.0. UCAR/NCAR - Earth Observing Laboratory. doi:10.5065/D6H70CVR. Accessed: May 10, 2019.	included	included	included
Felley, J. D. & Vecchione, M. Assessing habitat use by nekton on the continental slope using archived videotapes from submersibles. Fish. Bull. 93, 262–273 (1995).	excluded	previously excluded	previously excluded
Felley, J. D., Vecchione, M. & Wilson, R. R. Small-scale distribution of deep-sea demersal nekton and other megafauna in the Charlie-Gibbs Fracture Zone of the Mid-Atlantic Ridge. Deep-Sea Res. II 55, 153–160 (2008).	included	excluded	previously excluded
Feng, D. & Roberts, H. H. Initial results of comparing cold-seep carbonates from mussel- and tubeworm-associated environments at Atwater Valley lease block 340, northern Gulf of Mexico. Deep-Sea Res. II 57, 2030–2039 (2010).	excluded	previously excluded	previously excluded
Fernandes, C. E. G., De Souza, M. J. B. D., Nair, S. & Bharathi, P. A. L. Response of sedimentary nucleic acids to benthic disturbance in the Central Indian Basin. Mar. Georesources Geotechnol. 23, 289–297 (2005).	excluded	previously excluded	previously excluded
Fernandes, P. G. et al. Coherent assessments of Europe’s marine fishes show regional divergence and megafauna loss. Nat. Ecol. Evol. 1, 0200 (2017).	included	excluded	previously excluded
Fernandez-Gonzalez, V. & Sanchez-Jerez, P. Fouling assemblages associated with off-coast aquaculture facilities: An overall assessment of the Mediterranean Sea. Mediterr. Mar. Sci. 18, 87 (2017).	excluded	previously excluded	previously excluded
Fernandez-Jover, D., Toledo-Guedes, K., Valero-Rodríguez, J. M., Fernandez-Gonzalez, V. & Sanchez-Jerez, P. Potential retention effect at fish farms boosts zooplankton abundance. Estuar. Coast. Shelf Sci. 181, 144–152 (2016).	excluded	previously excluded	previously excluded
Fernández-Romero, A., Moreira, J. & Guerra-García, J. M. Marinas: An overlooked habitat for exploring the relation among polychaete assemblages and environmental factors. Mar. Pollut. Bull. 138, 584–597 (2019).	excluded	previously excluded	previously excluded
Ferraro, S. P., Cole, F. A. & Olsen, A. R. A more cost-effective EMAP benthic macrofaunal sampling protocol. Environ. Monit. Assess. 116, 275–290 (2006).	included	excluded	previously excluded
Ferro, I., van Nugteren, P., Middelburg, J. J., Herman, P. M. J. & Heip, C. H. R. Effect of macrofauna, oxygen exchange and particle reworking on iron and manganese sediment biogeochemistry: A laboratory experiment. Vie Mileu 53, 61–84 (2003).	excluded	previously excluded	previously excluded
Fiege, D., Ramey, P. A. & Ebbe, B. Diversity and distributional patterns of Polychaeta in the deep South Atlantic. Deep-Sea Res. I 57, 1329–1344 (2010).	excluded	previously excluded	previously excluded
Field, R. et al. High contrast panels and lights do not reduce bird bycatch in Baltic Sea gillnet fisheries. Glob. Ecol. Conserv. 18, e00602 (2019).	excluded	previously excluded	previously excluded
Findik, Ö. Spatial and seasonal distribution of macroinvertebrates in high altitude reservoir (Beyler Reservoir, Turkey). Chinese J. Oceanol. Limnol. 31, 994–1001 (2013).	excluded	previously excluded	previously excluded
Fink, A. Sediment biogeochemistry at CO2 vents off Papua-New Guinea (2013, 2014). (2016). PANGAEA. doi:10.1594/PANGAEA.858091	excluded	previously excluded	previously excluded
Fischer, D. et al. Interaction between hydrocarbon seepage, chemosynthetic communities, and bottom water redox at cold seeps of the Makran accretionary prism: Insights from habitat-specific pore water sampling and modeling. Biogeosciences 9, 2013–2031 (2012).	excluded	previously excluded	previously excluded
Fischer, V. & Brandt, A. Composition of the abyssal infauna of the Kuril-Kamchatka area (NW Pacific) collected with a box corer. Deep-Sea Res. II 111, 26–33 (2015).	included	included	included
Fisher, C. R. et al. Coral communities as indicators of ecosystem-level impacts of the Deepwater Horizon spill. Bioscience 64, 796–807 (2014).	excluded	previously excluded	previously excluded
Flach, E. & Heip, C. H. R. Seasonal variations in faunal distribution and activity across the continental slope of the Goban Spur area (NE Atlantic). J. Sea Res. 36, 203–215 (1996).	included	included	included
Flach, E. & Heip, C. H. R. Vertical distribution of macrozoobenthos within the sediment on the continental slope of the Goban Spur area (NE Atlantic). Mar. Ecol. Prog. Ser. 141, 55–66 (1996).	included	included	included
Flach, E. & Thomsen, L. Do physical and chemical factors structure the macrobenthic community at a continental slope in the NE Atlantic? Recruit. Colon. Phys. Forcing Mar. Biol. Syst. 265–285 (1998).	included	included	included
Flach, E., Muthumbi, A. & Heip, C. H. R. Meiofauna and macrofauna community structure in relation to sediment composition at the Iberian margin compared to the Goban Spur (NE Atlantic). Prog. Oceanogr. 52, 433–457 (2002).	included	included	included
Flach, E., Vanaverbeke, J. & Heip, C. The meiofauna:macrofauna ratio across the continental slope of the Goban Spur (Northeast Atlantic). J. Mar. Biol. Assoc. United Kingdom 79, 233–241 (1999).	included	included	included
Flammensbeck, C. K. et al. Pseudovermis paradoxus 2.0—3D microanatomy and ultrastructure of a vermiform, meiofaunal nudibranch (Gastropoda, Heterobranchia). Org. Divers. Evol. 19, 41–62 (2019).	excluded	previously excluded	previously excluded
Flaux, C., Morhange, C., Marriner, N. & Rouchy, J.-M. Maryut lagoon (Nile Delta, Egypt) hydrological and biosedimentary budget from 8000 to 3200 years cal. B.P. Géomorphologie Reli. Process. Environ. 17, 261–278 (2011).	excluded	previously excluded	previously excluded
Fleeger, J. et al. Recovery of saltmarsh benthic microalgae and meiofauna following the Deepwater Horizon oil spill linked to recovery of Spartina alterniflora. Mar. Ecol. Prog. Ser. 536, 39–54 (2015); Fleeger, J. W. et al. Recovery of saltmarsh meiofauna six years after the Deepwater Horizon oil spill. J. Exp. Mar. Bio. Ecol. 502, 182–190 (2018).	included	included	included
Fleeger, J. W., Shirley, T. C. & McCall, J. N. Fine-scale vertical profiles of meiofauna in muddy subtidal sediments. Can. J. Zool. 73, 1453–1460 (1995).	included	excluded	previously excluded
Fleischer, D. et al. Performance comparison of two biotic indices measuring the ecological status of water bodies in the Southern Baltic and Gulf of Lions. Mar. Pollut. Bull. 54, 1598–1606 (2007).	excluded	previously excluded	previously excluded
Flores, H. et al. Macrofauna under sea ice and in the open surface layer of the Lazarev Sea, Southern Ocean. Deep-Sea Res. II 58, 1948–1961 (2011).	included	excluded	previously excluded
Fodrie, F. J., Levin, L. A. & Rathburn, A. E. High densities and depth-associated changes of epibenthic megafauna along the Aleutian margin from 2000–4200 m. J. Mar. Biol. Assoc. United Kingdom 89, 1517–1527 (2009).	included	included	included
Foell, E. J. & Pawson, D. L. Photographs of invertebrate megafauna from abyssal depths of the north-eastern equatorial Pacific Ocean. Ohio J. Sci. 86, 61–68 (1986).	included	excluded	previously excluded
Fonseca, G. & Soltwedel, T. Deep-sea meiobenthic communities underneath the marginal ice zone off Eastern Greenland. Polar Biol. 30, 607–618 (2007).	included	excluded	previously excluded
Fonseca, G., Vanreusel, A. & Decraemer, W. Taxonomy and biogeography of Molgolaimus Ditlevsen, 1921 (Nematoda: Chromadoria) with reference to the origins of deep sea nematodes. Antarct. Sci. 18, 23–50 (2006).	excluded	previously excluded	previously excluded
Fontaneto, D. et al. Characteristics of meiofauna in extreme marine ecosystems: A review. Mar. Biodivers. 48, 35–71 (2017).	excluded	previously excluded	previously excluded
Fontaneto, D., Segers, H. & Melone, G. Marine rotifers from the northern Adriatic Sea, with description of Lecane insulaconae sp. nov. (Rotifera: Monogononta: Lecanidae). J. Mar. Biol. Assoc. United Kingdom 88, 253–258 (2008).	excluded	previously excluded	previously excluded
Fontanier, C. et al. Living (stained) benthic foraminifera from the Mozambique Channel (eastern Africa): Exploring ecology of deep-sea unicellular meiofauna. Deep-Sea Res. I 115, 159–174 (2016).	excluded	previously excluded	previously excluded
Franco, A. L. C. et al. Loss of soil (macro)fauna due to the expansion of Brazilian sugarcane acreage. Sci. Total Environ. 563–564, 160–168 (2016).	excluded	previously excluded	previously excluded
Franco, A. L. C., Cherubin, M. R., Cerri, C. E. P., Guimarães, R. M. L. & Cerri, C. C. Relating the visual soil structure status and the abundance of soil engineering invertebrates across land use change. Soil Tillage Res. 173, 49–52 (2017).	excluded	previously excluded	previously excluded
Franco, A. L. C., Sobral, B. W., Silva, A. L. C. & Wall, D. H. Amazonian deforestation and soil biodiversity. Conserv. Biol. 33, 590–600 (2019).	excluded	previously excluded	previously excluded
François, R., Thibaud, M., Marleen, D. T., Michel, L. N. & Gilles, L. Seagrass organic matter transfer in Posidonia oceanica macrophytodetritus accumulations. Estuar. Coast. Shelf Sci. 212, 73–79 (2018).	excluded	previously excluded	previously excluded
Frankenberg, D. & Menzies, R. J. Some quantitative analyses of deep-sea benthos off Peru. Deep-Sea Res. 15, 623–626 (1968).	included	included	included
Fraschetti, S. et al. Impact of offshore gas platforms on the structural and functional biodiversity of nematodes. Mar. Environ. Res. 115, 56–64 (2016).	excluded	previously excluded	previously excluded
Fraschetti, S., Terlizzi, A. & Benedetti-Cecchi, L. Patterns of distribution of marine assemblages from rocky shores: Evidence of relevant scales of variation. Mar. Ecol. Prog. Ser. 296, 13–29 (2005).	excluded	previously excluded	previously excluded
Frenzel, B. & Lentner, I. Database dump of the PKDB (The International Paleoclimate Database) with links to dataset tables. (2012). PANGAEA. doi:10.1594/PANGAEA.776742	excluded	previously excluded	previously excluded
Freschi, A., Cau, S., Monegatti, P. & Roveri, M. Chronostratigraphic distribution of cetaceans in the Pliocene of Northern Apennines (Italy): Palaeoecological implications. Palaeogeogr. Palaeoclimatol. Palaeoecol. 526, 13–27 (2019).	excluded	previously excluded	previously excluded
Frontalini, F. et al. Biodiversity trends of the meiofaunal and foraminiferal assemblages of Lake Varano (southern Italy). Proc. Biol. Soc. Washingt. 127, 7–22 (2014).	excluded	previously excluded	previously excluded
Fuhrmann, M. M., Pedersen, T., Ramasco, V. & Nilssen, E. M. Macrobenthic biomass and production in a heterogenic subarctic fjord after invasion by the red king crab. J. Sea Res. 106, 1–13 (2015).	included	excluded	previously excluded
Gad, G. & Arbizu, P. M. First description of an Arctic Loricifera - A new Rugiloricus -species from the Laptev Sea. Mar. Biol. Res. 1, 313–325 (2005).	excluded	previously excluded	previously excluded
Gad, G. The relation between habitus and habitat structure as evidenced by a new species of Glochinema (Nematoda, Epsilonematidae) from the plateau of the Great Meteor Seamount. Hydrobiologia 474, 171–182 (2002).	excluded	previously excluded	previously excluded
Gage, J. D. Deep-sea benthic community and environmental impact assessment at the Atlantic Frontier. Cont. Shelf Res. 21, 957–986 (2001).	included	excluded	previously excluded
Gage, J. D. Diversity in deep-sea benthic macrofauna: The importance of local ecology, the larger scale, history and the Antarctic. Deep-Sea Res. II 51, 1689–1708 (2004).	included	excluded	previously excluded
Gage, J. D. Macrobenthic community structure in the Rockall Trough. Ambio Spec. Rep. 6, 43–46 (1979).	included	excluded	previously excluded
Gage, J. D. Structure of the abyssal macrobenthic community in the Rockall Trough. in Biology of Benthic Organisms, 247–260 (Elsevier, 1977).	included	included	included
Gage, J. D., Lamont, P. A., Kroeger, K., Paterson, G. L. J. & Gonzalez Vecino, J. L. Patterns in deep-sea macrobenthos at the continental margin: Standing crop, diversity and faunal change on the continental slope off Scotland. Hydrobiologia 440, 261–271 (2000).	included	excluded	previously excluded
Gagnon, J. M., Kenchington, E., Port, A., Anstey, L. J. & Murillo, F. J. Morphological and genetic variation in North Atlantic giant file clams, Acestaspp. (Bivalvia: Limidae), with description of a new cryptic species in the northwest Atlantic. Zootaxa 4007, 151–180 (2015).	excluded	previously excluded	previously excluded
Galéron J, Sibuet M, Vanreusel A, Mackenzie K, Gooday A., Dinet A, et al. Temporal patterns among meiofauna and macrofauna taxa related to changes in sediment geochemistry at an abyssal NE Atlantic site. Prog. Oceanogr. 50: 303–324.	included	included	included
Galéron J. et al. Spatial and temporal patterns of benthic macrofaunal communities on the deep continental margin in the Gulf of Guinea. Deep-Sea Res. II 56, 2299–2312 (2009).	included	included	included
Galéron, J. Macrofauna biomass in surface sediment sampled during cruise DI222/2. (2009). PANGAEA. doi:10.1594/PANGAEA.723427.	included	excluded	previously excluded
Galéron, J. Macrofauna biomass in surface sediment sampled during cruise DI226. (2009). PANGAEA. doi:10.1594/PANGAEA.723428.	included	excluded	previously excluded
Galéron, J. Macrofauna biomass in surface sediment sampled during cruise DI229. (2009). PANGAEA. doi:10.1594/PANGAEA.723429.	included	excluded	previously excluded
Galéron, J. Macrofauna biomass in surface sediment sampled during cruise DI231. (2009). PANGAEA. doi:10.1594/PANGAEA.723430.	included	excluded	previously excluded
Galéron, J. Macrofauna biomass in surface sediment sampled during cruise DI237. (2009). PANGAEA. doi:10.1594/PANGAEA.723431.	included	excluded	previously excluded
Galéron, J. Megafauna abundance and biomass from trawl samples obtained during cruise DI226. (2009). PANGAEA. doi:10.1594/PANGAEA.722486.	included	included	included
Galéron, J. Megafauna abundance and biomass from trawl samples obtained during cruise DI229. (2009). PANGAEA. doi:10.1594/PANGAEA.722488.	included	included	included
Galéron, J. Megafauna abundance and biomass from trawl samples obtained during cruise DI231. (2009). PANGAEA. doi:10.1594/PANGAEA.722489.	included	included	included
Galéron, J., Sibuet, M., Mahaut, M.-L. & Dinet, A. Variation in structure and biomass of the benthic communities at three contrasting sites in the tropical Northeast Atlantic. Mar. Ecol. Prog. Ser. 197, 121–137 (2000).	included	included	included
Galkin, S. V. Megafauna associated with hydrothermal vents in the Manus Back-Arc Basin (Bismarck Sea). Mar. Geol. 142, 197–206 (1997).	included	excluded	previously excluded
Gallmetzer, I., Pflugfelder, B., Zekely, J. & Ott, J. A. Macrofauna diversity in Posidonia oceanica detritus: Distribution and diversity of mobile macrofauna in shallow sublittoral accumulations of Posidonia oceanica detritus. Mar. Biol. 147, 517–523 (2005).	included	excluded	previously excluded
Gallo D’Addabbo, M., De Zio Grimaldi, S. & Sandulli, R. Heterotardigrada of two submarine caves in S. Domino Island (Tremiti Islands) in the Mediterranean Sea with the description of two new species of Stygarctidae. Zool. Anz. 240, 361–369 (2001).	excluded	previously excluded	previously excluded
Gallo, M., D’Addabbo, R., De Leonardis, C., Sandulli, R. & De Zio Grimaldi, S. The diversity of Indian Ocean Heterotardigrada. J. Limnol. 66, 60–64 (2007).	excluded	previously excluded	previously excluded
Gallon, R. K. et al. Regional and latitudinal patterns of soft-bottom macrobenthic invertebrates along French coasts: Results from the RESOMAR database. J. Sea Res. 130, 96–106 (2017).	included	excluded	previously excluded
Gallucci, F., Fonseca, G. & Soltwedel, T. Effects of megafauna exclusion on nematode assemblages at a deep-sea site. Deep-Sea Res. I 55, 332–349 (2008).	excluded	previously excluded	previously excluded
Gallucci, F., Moens, T., Vanreusel, A. & Fonseca, G. Active colonisation of disturbed sediments by deep-sea nematodes: Evidence for the patch mosaic model. Mar. Ecol. Prog. Ser. 367, 173–183 (2008).	excluded	previously excluded	previously excluded
Gambi, C. & Danovaro, R. A multiple-scale analysis of metazoan meiofaunal distribution in the deep Mediterranean Sea. Deep-Sea Res. I 53, 1117–1134 (2006).	included	included	included
Gambi, C. & Danovaro, R. Biodiversity and life strategies of deep-sea meiofauna and nematode assemblages in the Whittard Canyon (Celtic margin, NE Atlantic Ocean). Deep-Sea Res. I 108, 13–22 (2016).	included	included	included
Gambi, C. et al. Functional response to food limitation can reduce the impact of global change in the deep-sea benthos. Glob. Ecol. Biogeogr. 26, 1008–1021 (2017).	included	excluded	previously excluded
Gambi, C., Carugati, L., Lo Martire, M. & Danovaro, R. Biodiversity and distribution of meiofauna in the Gioia, Petrace and Dohrn Canyons (Tyrrhenian Sea). Prog. Oceanogr. 171, 162–174 (2019).	included	included	included
Gambi, C., Lampadariou, N. & Danovaro, R. Latitudinal, longitudinal and bathymetric patterns of abundance, biomass of metazoan meiofauna: Importance of the rare taxa and anomalies in the deep Mediterranean Sea. Adv. Oceanogr. Limnol. 1, 167–197 (2010).	included	excluded	previously excluded
Gamito, S. Three main stressors acting on the Ria Formosa lagoonal system (Southern Portugal): Physical stress, organic matter pollution and the land-ocean gradient. Estuar. Coast. Shelf Sci. 77, 710–720 (2008).	excluded	previously excluded	previously excluded
Garcia, R. et al. Distribution of meiobenthos in the Nazaré canyon and adjacent slope (western Iberian Margin) in relation to sedimentary composition. Mar. Ecol. Prog. Ser. 340, 207–220 (2007).	included	included	included
García, R., Johnstone, R. W. & Rueda, J. L. Port disturbance of the meiofauna and sediment biogeochemistry at the mouth of the Brisbane River, eastern Australia. Cah. Biol. Mar. 53, 95–112 (2012).	included	included	included
García-Alegre, A. et al. Modelling and mapping the local distribution of representative species on the Le Danois Bank, El Cachucho Marine Protected Area (Cantabrian Sea). Deep-Sea Res. II 106, 151–164 (2014).	excluded	previously excluded	previously excluded
García-Muñoz, J. E., Manjón-Cabeza, M. E. & García-Raso, J. E. Decapod crustacean assemblages from littoral bottoms of the Alboran Sea (Spain, west Mediterranean Sea): Spatial and temporal variability. Sci. Mar. 72, 437–449 (2008).	excluded	previously excluded	previously excluded
García-Regueira, X., Tato, R., Moreira, J. & Urgorri, V. Temporal evolution of polychaete assemblages on intertidal hard substrata at two localities of the Galician coast after the ‘Prestige’ oil spill. Thalassas 26, 33–45 (2010).	excluded	previously excluded	previously excluded
García-Segura, D. et al. Macrofauna and mesofauna from soil contaminated by oil extraction. Geoderma 332, 180–189 (2018).	excluded	previously excluded	previously excluded
Gardere, P. The Sables Fauves Formation: Sedimentary dynamics during the middle Miocene and morphostructural evolution of Aquitaine (SW France) throughout Neogene times. Eclogae Geol. Helv. 98, 201–217 (2005).	excluded	previously excluded	previously excluded
Garlitska, L. et al. Cryptic diversity of the ‘cosmopolitan’ harpacticoid copepod Nannopus palustris: Genetic and morphological evidence. Mol. Ecol. 21, 5336–5347 (2012).	excluded	previously excluded	previously excluded
Garman, K. M., Rubelmann, H., Karlen, D. J., Wu, T. & Garey, J. R. Comparison of an inactive submarine spring with an active nearshore anchialine spring in Florida. Hydrobiologia 677, 65–87 (2011).	excluded	previously excluded	previously excluded
Garraffoni, A. R. S. & Araújo, T. Q. Phylogeny of Pseudostomella Swedmark, 1956 (Gastrotricha: Macrodasyida) base on morphological data and first insights on the historical biogeography of Thaumastodermatidae. Proc. Biol. Soc. Washingt. 130, 223–239 (2017).	excluded	previously excluded	previously excluded
Gascón, S., Boix, D., Sala, J. & Quintana, X. D. Variability of benthic assemblages in relation to the hydrological pattern in Mediterranean salt marshes (Empordà wetlands, NE Iberian Peninsula). Arch. für Hydrobiol. 163, 163–181 (2005).	included	included	included
Gates, A. R. et al. Deep-sea observations at hydrocarbon drilling locations: Contributions from the SERPENT Project after 120 field visits. Deep-Sea Res. II 137, 463–479 (2017).	excluded	previously excluded	previously excluded
Gates, A., Jones, D. & Cartes, J. In situ video observations of benthic megafauna and fishes from the deep eastern Mediterranean Sea off Egypt. African J. Mar. Sci. 34, 215–222 (2012).	included	excluded	previously excluded
Gavira-O’Neill, K., Guerra-García, J. M., Moreira, J. & Ros, M. Mobile epifauna of the invasive bryozoan Tricellaria inopinata: Is there a potential invasional meltdown? Mar. Biodivers. 48, 1169–1178 (2018).	excluded	previously excluded	previously excluded
Gehlen, M., Bopp, L. & Aumont, O. Short-term dissolution response of pelagic carbonate sediments to the invasion of anthropogenic CO2: A model study. Geochemistry, Geophys. Geosystems 9, 1–11 (2008).	excluded	previously excluded	previously excluded
Gelpi, C. G., Condrey, R. E., Fleeger, J. W. & Dubois, S. F. Discovery, evaluation, and implications of blue crab, Callinectes sapidus, spawning, hatching, and foraging grounds in federal (US) waters offshore of Louisiana. Bull. Mar. Sci. 85, 203–222 (2009).	excluded	previously excluded	previously excluded
Gemery, L., Cronin, T. M., Cooper, L. W. & Grebmeier, J. M. Temporal changes in benthic ostracode assemblages in the northern Bering and Chukchi Seas from 1976 to 2010. Deep-Sea Res. II 94, 68–79 (2013).	excluded	previously excluded	previously excluded
George, K. H. & Müller, F. Characterization of a monophylum echinocletodes, its exclusion from ancorabolinae (copepoda, harpacticoida), and displacement of E. Bodini and E. Walvisi to Cletodes, including the description of two new species. Zootaxa 3666, 101–136 (2013).	excluded	previously excluded	previously excluded
George, K. H. & Tiltack, A. A new species of Ancorabolina (Copepoda, Harpacticoida, Ancorabolidae) from a Mediterranean submarine cave, with a key to species. Vie Milieu 59, 287–300 (2009).	excluded	previously excluded	previously excluded
George, K. H. Laophontodes typicus T. Scott (Copepoda, Harpacticoida, Laophontodinae) – discovering a species complex by morphology. Eur. J. Taxon. 439, 1–43 (2018).	excluded	previously excluded	previously excluded
George, K. H. Phylogeny of the taxon Paralaophontodes Lang (Copepoda, Harpacticoida, Laophontodinae), including species descriptions, chorological remarks, and a key to species. Zoosystematics Evol. 93, 211–241 (2017).	excluded	previously excluded	previously excluded
George, K. H., Pointner, K. & Packmor, J. The benthic Copepoda (Crustacea) of Anaximenes Seamount (eastern Mediterranean Sea)—Community structure and species distribution. Prog. Oceanogr. 165, 299–316 (2018).	excluded	previously excluded	previously excluded
George, K. H., Wandeness, A. P. & Santos, P. J. P. A new species of Ancorabolidae (Crustacea: Copepoda: Harpacticoida) from the Campos Basin, Brazil, including a phylogenetic review of the taxon Polyascophorus George, 1998, and a key to its species. Zool. Anz. 252, 20–33 (2013).	excluded	previously excluded	previously excluded
George, R. Y., Higgins, R. P. & George, Y. Eutrophic hadal benthic community in the Puerto Rico Trench. Ambio 6, 51–58 (1979).	included	included	included
Gerdes, D. et al. Quantitative investigations on macrobenthos communities of the southeastern Weddell Sea shelf based on multibox corer samples. Polar Biol. 12, 291–301 (1992).	included	excluded	previously excluded
Gerdes, K., Martínez Arbizu, P., Schwarz-Schampera, U., Schwentner, M. & Kihara, T. C. Detailed mapping of hydrothermal vent fauna: A 3D reconstruction approach based on video imagery. Front. Mar. Sci. 6, 96 (2019).	excluded	previously excluded	previously excluded
Gerino, M. The effects of bioturbation on particle redistribution in Mediterranean coastal sediment. Preliminary results. Hydrobiologia 207, 251–258 (1990).	excluded	previously excluded	previously excluded
Gerino, M., Stora, G., Poydenot, F. & Bourcier, M. Benthic fauna and bioturbation on the Mediterranean continental slope: Toulon Canyon. Cont. Shelf Res. 15, 1483–1496 (1995).	included	included	included
Gerovasileiou, V., Chintiroglou, C. C., Konstantinou, D. & Voultsiadou, E. Sponges as “living hotels” in Mediterranean marine caves. Sci. Mar. 80, 279–289 (2016).	excluded	previously excluded	previously excluded
Gheerardyn, H., De Troch, M., Vincx, M. & Vanreusel, A. Diversity and community structure of harpacticoid copepods associated with cold-water coral substrates in the Porcupine Seabight (Northeast Atlantic). Helgol. Mar. Res. 64, 53–62 (2010).	excluded	previously excluded	previously excluded
Gherardi, M., Giangrande, A. & Corriero, G. Epibiontic and endobiontic polychaetes of Geodia cydonium (Porifera, Demospongiae) from the Mediterranean Sea. Hydrobiologia 443, 87–101 (2001).	excluded	previously excluded	previously excluded
Gherardi, M., Sciscioli, M., Lepore, E., Todisco, G. & Giangrande, A. The role of schizogenesis in population dynamics of Timarete filigera (Polychaeta: Cirratulidae): 2-years observations in the Port of Bari (South Adriatic Sea). Mar. Ecol. 28, 306–314 (2007).	excluded	previously excluded	previously excluded
Gheskiere, T. et al. Nematodes from wave-dominated sandy beaches: Diversity, zonation patterns and testing of the isocommunities concept. Estuar. Coast. Shelf Sci. 62, 365–375 (2005).	excluded	previously excluded	previously excluded
Gholami, S. et al. Spatial analysis of riparian forest soil macrofauna and its relation to abiotic soil properties. Pedobiologia 59, 27–36 (2016).	excluded	previously excluded	previously excluded
Gholami, S., Sheikhmohamadi, B. & Sayad, E. Spatial relationship between soil macrofauna biodiversity and trees in Zagros forests, Iran. CATENA 159, 1–8 (2017).	excluded	previously excluded	previously excluded
Gianni, A., Kehayias, G. & Zacharias, I. Geomorphology modification and its impact to anoxic lagoons. Ecol. Eng. 37, 1869–1877 (2011).	excluded	previously excluded	previously excluded
Gilbert, F., Stora, G. & Bonin, P. Influence of bioturbation on denitrification activity in Mediterranean coastal sediments: An in situ experimental approach. Mar. Ecol. Prog. Ser. 163, 99–107 (1998).	excluded	previously excluded	previously excluded
Gilkinson, K. D. et al. Immediate and longer-term impacts of hydraulic clam dredging on an offshore sandy seabed: Effects on physical habitat and processes of recovery. Cont. Shelf Res. 23, 1315–1336 (2003).	included	included	included
Gilkinson, K. Recent DFO (Newfoundland & Labrador Region) studies of the Grand Banks benthos at small and large spatial scales. DFO Can. Sci. Advis. Sec. Res. Doc. 2012/114. v + 30 p. (2013)	included	included	included
Giménez, L., Borthagaray, A. I., Rodríguez, M., Brazeiro, A. & Dimitriadis, C. Scale-dependent patterns of macrofaunal distribution in soft-sediment intertidal habitats along a large-scale estuarine gradient. Helgol. Mar. Res. 59, 224–236 (2005).	included	excluded	previously excluded
Ginger, M. L. et al. Organic matter assimilation and selective feeding by holothurians in the deep sea: Some observations and comments. Prog. Oceanogr. 50, 407–421 (2001).	excluded	previously excluded	previously excluded
Ginger, M. L., Santos, V. L. C. S. & Wolff, G. A. A preliminary investigation of the lipids of abyssal holothurians from the Northeast Atlantic Ocean. J. Mar. Biol. Assoc. United Kingdom 80, 139–146 (2000).	excluded	previously excluded	previously excluded
Glover, A. G. et al. Abyssal fauna of the UK-1 polymetallic nodule exploration claim, Clarion-Clipperton Zone, central Pacific Ocean: Echinodermata. Biodivers. Data J. 4, e7251 (2016).	excluded	previously excluded	previously excluded
Glover, A. G., Smith, C. R., Mincks, S. L., Sumida, P. Y. G. & Thurber, A. R. Macrofaunal abundance and composition on the West Antarctic Peninsula continental shelf: Evidence for a sediment ‘food bank’ and similarities to deep-sea habitats. Deep-Sea Res. II 55, 2491–2501 (2008).	included	included	included
Glover, A., Dahlgren, T., Wiklund, H., Mohrbeck, I. & Smith, C. An end-to-end DNA taxonomy methodology for benthic biodiversity survey in the Clarion-Clipperton Zone, central Pacific abyss. J. Mar. Sci. Eng. 4, 2 (2015).	excluded	previously excluded	previously excluded
Glud, R. N. et al. Diffusive and total oxygen uptake of deep-sea sediments in the eastern South Atlantic Ocean: In situ and laboratory measurements. Deep-Sea Res. I 41, 1767–1788 (1994).	excluded	previously excluded	previously excluded
Glud, R. N. et al. High rates of microbial carbon turnover in sediments in the deepest oceanic trench on Earth. Nat. Geosci. 6, 284–288 (2013).	excluded	previously excluded	previously excluded
Goedert, J. L. & Kaler, K. L. A new species of Abyssochrysos (Gastropoda: Loxonematoidea) from a Middle Eocene cold-seep carbonate in the Humptulips formation, western Washington. The Veliger 39, 65–70 (1996).	excluded	previously excluded	previously excluded
Gollner, S. et al. Tubeworm-associated permanent meiobenthic communities from two chemically different hydrothermal vent sites on the East Pacific Rise. Mar. Ecol. Prog. Ser. 337, 39–49 (2007).	excluded	previously excluded	previously excluded
Gomez Noguera, S. E. & Hendrickx, M. E. Distribution and abundance of meiofauna in a subtropical coastal lagoon in the south-eastern Gulf of California, Mexico. Mar. Pollut. Bull. 34, 582–587 (1997).	included	included	included
Gómez, S. & Morales-Serna, F. N. On a small collection of Laophontidae T. Scott (Copepoda: Harpacticoida) from Mexico. I. New species and new records of Laophonte Philippi and Paralaophonte Lang. J. Nat. Hist. 47, 329–380 (2013).	excluded	previously excluded	previously excluded
Gomez, S. Redescription of Pseudostenhelia wellsi Coull & Fleeger, 1977 (Copepoda, Harpacticoida) from a tropical coastal lagoon in the southeastern Gulf of California (Mexico). Crustaceana 73, 69–82 (2000).	excluded	previously excluded	previously excluded
Gomoiu, M.-T. Dissolved oxygen in bottom water, macro- and meiofauna richness, abundance and distribution recorded on the Romanian NW Black Sea Shelf during 2009 - 2011 cruises performed in the framework of EU FP7 Hypox Project. (2012). PANGAEA. doi:10.1594/PANGAEA.782530	included	excluded	previously excluded
Gongalsky, K. B., Pokarzhevskii, A. D., Filimonova, Z. V. & Savin, F. A. Stratification and dynamics of bait-lamina perforation in three forest soils along a north-south gradient in Russia. Appl. Soil Ecol. 25, 111–122 (2004).	excluded	previously excluded	previously excluded
Gonzales, J., Tapia, C., Wilson, A., Garrido, J. & Avila, M. Estrategias de explotación sustentable algas pardas en la zona norte de Chile. Informe Final FIP N° 2000-19, Instituto de Fomento Pesquero, Valparaíso, Chile (2002).	excluded	previously excluded	previously excluded
González Carman, V. et al. Distribution of megafaunal species in the Southwestern Atlantic: Key ecological areas and opportunities for marine conservation. ICES J. Mar. Sci. J. du Cons. 73, 1579–1588 (2016).	included	excluded	previously excluded
Gooday, A. J. & Goineau, A. The contribution of fine sieve fractions (63–150 ?m) to foraminiferal abundance and diversity in an area of the eastern Pacific Ocean licensed for polymetallic nodule exploration. Front. Mar. Sci. 6, 1–17 (2019).	excluded	previously excluded	previously excluded
Gooday, A. J. Biodiversity of foraminifera and other protists in the deep sea: Scales and patterns. Belgian J. Zool. 129, 61–80 (1999).	excluded	previously excluded	previously excluded
Gooday, A. J. Biological responses to seasonally varying fluxes of organic matter to the ocean floor: A review. J. Oceanogr. 58, 305–332 (2002).	excluded	previously excluded	previously excluded
Gooday, A. J. et al. Five new species and two new genera of xenophyophores (Foraminifera: Rhizaria) from part of the abyssal equatorial Pacific licensed for polymetallic nodule exploration. Zool. J. Linn. Soc. 183, 723–748 (2018).	excluded	previously excluded	previously excluded
Gooday, A. J. et al. Giant protists (Xenophyophores, Foraminifera) are exceptionally diverse in parts of the abyssal eastern Pacific licensed for polymetallic nodule exploration. Biol. Conserv. 207, 106–116 (2017).	excluded	previously excluded	previously excluded
Gooday, A. J. et al. Habitat heterogeneity and its influence on benthic biodiversity in oxygen minimum zones. Mar. Ecol. 31, 125–147 (2010).	excluded	previously excluded	previously excluded
Gooday, A. J. et al. New species of the xenophyophore genus Aschemonella (Rhizaria: Foraminifera) from areas of the abyssal eastern Pacific licensed for polymetallic nodule exploration. Zool. J. Linn. Soc. 182, 479–499 (2018).	excluded	previously excluded	previously excluded
Gooday, A. J., Aranda da Silva, A. & Pawlowski, J. Xenophyophores (Rhizaria, Foraminifera) from the Nazaré Canyon (Portuguese margin, NE Atlantic). Deep-Sea Res. II 58, 2401–2419 (2011).	excluded	previously excluded	previously excluded
Gooday, A. J., Bernhard, J. M., Levin, L. A. & Suhr, S. B. Foraminifera in the Arabian Sea oxygen minimum zone and other oxygen-deficient settings: Taxonomic composition, diversity, and relation to metazoan faunas. Deep-Sea Res. II 47, 25–54 (2000).	excluded	previously excluded	previously excluded
Gooday, A. J., Malzone, M. G., Bett, B. J. & Lamont, P. A. Decadal-scale changes in shallow-infaunal foraminiferal assemblages at the Porcupine Abyssal Plain, NE Atlantic. Deep-Sea Res. II 57, 1362–1382 (2010).	excluded	previously excluded	previously excluded
Gooday, A. J., Sykes, D., Góral, T., Zubkov, M. V. & Glover, A. G. Micro-CT 3D imaging reveals the internal structure of three abyssal xenophyophore species (Protista, Foraminifera) from the eastern equatorial Pacific Ocean. Sci. Rep. 8, 12103 (2018).	excluded	previously excluded	previously excluded
Górska, B. et al. Bathymetric variations in vertical distribution patterns of meiofauna in the surface sediments of the deep Arctic ocean (HAUSGARTEN, Fram Strait). Deep-Sea Res. I 91, 36–49 (2014).	included	included	included
Gradinger, R. Integrated abundance and biomass of sympagic meiofauna in Arctic and Antarctic pack ice. Polar Biol. 22, 169–177 (1999).	excluded	previously excluded	previously excluded
Gradinger, R. R., Meiners, K., Plumley, G., Zhang, Q. & Bluhm, B. A. Abundance and composition of the sea-ice meiofauna in off-shore pack ice of the Beaufort Gyre in summer 2002 and 2003. Polar Biol. 28, 171–181 (2005).	excluded	previously excluded	previously excluded
Gradinger, R., Bluhm, B. & Iken, K. Arctic sea-ice ridges - Safe heavens for sea-ice fauna during periods of extreme ice melt? Deep-Sea Res. II 57, 86–95 (2010).	excluded	previously excluded	previously excluded
Gradinger, R., Friedrich, C. & Spindler, M. Abundance, biomass and composition of the sea ice biota of the Greenland Sea pack ice. Deep-Sea Res. II 46, 1457–1472 (1999).	excluded	previously excluded	previously excluded
Grassle, J. F. & Morse-Porteous, L. S. Macrofaunal colonization of disturbed deep-sea environments and the structure of deep-sea benthic communities. Deep-Sea Res. A 34, 1911–1950 (1987).	included	included	included
Grassle, J. F. Slow recolonisation of deep-sea sediment. Nature 265, 618–619 (1977).	excluded	previously excluded	previously excluded
Grassle, J. F., Sanders, H. L., Hessler, R. R., Rowe, G. T. & McLellan, T. Pattern and zonation: A study of the bathyal megafauna using the research submersible Alvin. Deep-Sea Res. 22, 457–481 (2003).	included	included	included
Graziano, M. et al. Biosurfactant production by hydrocarbon-degrading Brevibacterium and Vibrio isolates from the sea pen Pteroeides spinosum (Ellis, 1764). J. Basic Microbiol. 56, 963–974 (2016).	excluded	previously excluded	previously excluded
Grebmeier JM, Cooper L. PacMARS Benthic Infaunal Parameters (1970-2012). UCAR/NCAR - Earth Observing Laboratory; 2014. doi:10.5065/D6H70CVR. Accessed: May 10, 2019.	included	included	included
Grebmeier, J. M. et al. Ecosystem characteristics and processes facilitating persistent macrobenthic biomass hotspots and associated benthivory in the Pacific Arctic. Prog. Oceanogr. 136, 92–114 (2015).	included	excluded	previously excluded
Grebmeier, J. M. et al. Time-series benthic community composition and biomass and associated environmental characteristics in the Chukchi Sea during the RUSALCA 2004-2012 Program. Oceanography 28, 116–133 (2015).	included	included	included
Grebmeier, J. M., Cooper, L. W., Feder, H. M. & Sirenko, B. I. Ecosystem dynamics of the Pacific-influenced northern Bering and Chukchi Seas in the Amerasian Arctic. Prog. Oceanogr. 71, 331–361 (2006).	excluded	previously excluded	previously excluded
Grego, M., Stachowitsch, M., De Troch, M. & Riedel, B. CellTracker Green labelling vs. rose bengal staining: CTG wins by points in distinguishing living from dead anoxia-impacted copepods and nematodes. Biogeosciences 10, 4565–4575 (2013).	excluded	previously excluded	previously excluded
Grémare, A. et al. Relationships between sedimentary organics and benthic meiofauna on the continental shelf and the upper slope of the Gulf of Lions (NW Mediterranean). Mar. Ecol. Prog. Ser. 234, 85–94 (2002).	included	included	included
Grémare, A. et al. The effects of a strong winter storm on physical and biological variables at a shelf site in the Mediterranean. Oceanol. Acta 26, 407–419 (2003).	excluded	previously excluded	previously excluded
Grémare, A., Amouroux, J. M. & Vétion, G. Long-term comparison of macrobenthos within the soft bottoms of the Bay of Banyuls-sur-mer (northwestern Mediterranean Sea). J. Sea Res. 40, 281–302 (1998).	included	included	included
Grémillet, D. et al. Irreplaceable area extends marine conservation hotspot off Tunisia: Insights from GPS-tracking Scopoli’s shearwaters from the largest seabird colony in the Mediterranean. Mar. Biol. 161, 2669–2680 (2014).	excluded	previously excluded	previously excluded
Griffiths, H. J., Linse, K. & Barnes, D. K. A. Distribution of macrobenthic taxa across the Scotia Arc, Southern Ocean. Antarct. Sci. 20, 213–226 (2008).	included	included	included
Griggs, G. B., Carey, A. G. & Kulm, L. D. Deep-sea sedimentation and sediment-fauna interaction in Cascadia Channel and on Cascadia Abyssal Plain. Deep-Sea Res. 16, 157–170 (1969).	included	included	included
Grillenzoni, C. et al. Paleoenvironmental evolution in a high-stressed cold-seep system (Vicchio Marls, Miocene, northern Apennines, Italy). Palaeogeogr. Palaeoclimatol. Palaeoecol. 487, 37–50 (2017).	excluded	previously excluded	previously excluded
Grobe, H. et al. The GIK-Archive of sediment core radiographs with documentation. Earth Syst. Sci. Data 9, 969–976 (2017).	excluded	previously excluded	previously excluded
Grove, S. L., Probert, P. K., Berkenbusch, K. & Nodder, S. D. Distribution of bathyal meiofauna in the region of the Subtropical Front, Chatham Rise, south-west Pacific. J. Exp. Mar. Bio. Ecol. 330, 342–355 (2006).	included	included	included
Grunert, P. et al. Oceanographic conditions as a trigger for the formation of an Early Miocene (Aquitanian) Konservat-Lagerstätte in the Central Paratethys Sea. Palaeogeogr. Palaeoclimatol. Palaeoecol. 292, 425–442 (2010).	excluded	previously excluded	previously excluded
Grzelak, K. & Sørensen, M. V. New species of Echinoderes (Kinorhyncha: Cyclorhagida) from Spitsbergen, with additional information about known Arctic species. Mar. Biol. Res. 14, 113–147 (2018).	excluded	previously excluded	previously excluded
Grzelak, K., Kotwicki, L., Hasemann, C. & Soltwedel, T. Bathymetric patterns in standing stock and diversity of deep-sea nematodes at the long-term ecological research observatory HAUSGARTEN (Fram Strait). J. Mar. Syst. 172, 160–177 (2017).	excluded	previously excluded	previously excluded
Grzybkowska, M., Hejduk, J. & Zieli?ski, P. Seasonal dynamics and production of Chironomidae in a large lowland river upstream and downstream from a new reservoir in central Poland. Arch. für Hydrobiol. 119, 439–455 (1990).	excluded	previously excluded	previously excluded
Guardiola, M. et al. Spatio-temporal monitoring of deep-sea communities using metabarcoding of sediment DNA and RNA. PeerJ 4, e2807 (2016).	excluded	previously excluded	previously excluded
Guelorget, O., Perthuisot, J. P., Lamy, N. & Lefebvre, A. Structure and organization of Thau lagoon in terms of benthic fauna (macrofauna-meiofauna) – relations with confinement. Oceanol. Acta 17, 105–114 (1994).	included	excluded	previously excluded
Guidi-Guilvard, L. D. & Buscail, R. Seasonal survey of metazoan meiofauna and surface sediment organics in a non-tidal turbulent sublittoral prodelta (northwestern Mediterranean). Cont. Shelf Res. 15, 633–653 (1995).	included	included	included
Guidi-Guilvard, L. D. & Dallot, S. Metazoan meiobenthos temporal fluctuations in the deep NW Mediterranean Sea (DYFAMED-BENTHOS 1993–1995). Contribution of spatial variability and disturbance. Deep-Sea Res. I 92, 127–140 (2014).	included	included	included
Guidi-Guilvard, L. D. DYFAMED-BENTHOS, a long time-series benthic survey at 2347-m depth in the northwestern Mediterranean: General introduction. Deep-Sea Res. II 49, 2183–2193 (2002).	included	excluded	previously excluded
Guidi-Guilvard, L. D., Gasparini, S. & Lemée, R. The negative impact of Ostreopsis cf. Ovata on phytal meiofauna from the coastal NW Mediterranean. Cryptogam. Algol. 33, 121–128 (2012).	included	excluded	previously excluded
Guidi-Guilvard, L., Thistle, D., Khripounoff, A. & Gasparini, S. Dynamics of benthic copepods and other meiofauna in the benthic boundary layer of the deep NW Mediterranean Sea. Mar. Ecol. Prog. Ser. 396, 181–195 (2009).	included	excluded	previously excluded
Guilini, K. et al. Response of Posidonia oceanica seagrass and its epibiont communities to ocean acidification. PLoS One 12, e0181531 (2017).	excluded	previously excluded	previously excluded
Guilini, K., Levin, L. A. & Vanreusel, A. Cold seep and oxygen minimum zone associated sources of margin heterogeneity affect benthic assemblages, diversity and nutrition at the Cascadian margin (NE Pacific Ocean). Prog. Oceanogr. 96, 77–92 (2012).	included	included	included
Guilini, K., Veit-Köhler, G., De Troch, M., Gansbeke, D. Van & Vanreusel, A. Latitudinal and temporal variability in the community structure and fatty acid composition of deep-sea nematodes in the Southern Ocean. Prog. Oceanogr. 110, 80–92 (2013).	excluded	previously excluded	previously excluded
Guillon, E., Menot, L., Decker, C., Krylova, E. & Olu, K. The vesicomyid bivalve habitat at cold seeps supports heterogeneous and dynamic macrofaunal assemblages. Deep-Sea Res. I 120, 1–13 (2017).	excluded	previously excluded	previously excluded
Günther, C.-P. Zur Ökologie von Muschelbrut im Wattenmeer. (Bremen University, 1990).	excluded	previously excluded	previously excluded
Gunton, L. M., Gooday, A. J., Glover, A. G. & Bett, B. J. Macrofaunal abundance and community composition at lower bathyal depths in different branches of the Whittard Canyon and on the adjacent slope (3500m; NE Atlantic). Deep-Sea Res. I 97, 29–39 (2015).	included	excluded	previously excluded
Gusmão, F. et al. In situ ingestion of microfibres by meiofauna from sandy beaches. Environ. Pollut. 216, 584–590 (2016).	excluded	previously excluded	previously excluded
Gutzmann, E., Martínez Arbizu, P., Rose, A. & Veit-Köhler, G. Meiofauna communities along an abyssal depth gradient in the Drake Passage. Deep-Sea Res. II 51, 1617–1628 (2004).	included	included	included
Hack, L. A., Tremblay, L. A., Wratten, S. D., Lister, A. & Keesing, V. Benthic meiofauna community composition at polluted and non-polluted sites in New Zealand intertidal environments. Mar. Pollut. Bull. 54, 1801–1812 (2007).	included	excluded	previously excluded
Haedrich, R. L., Devine, J. A. & Kendall, V. J. Predictors of species richness in the deep-benthic fauna of the northern Gulf of Mexico. Deep-Sea Res. II 55, 2650–2656 (2008).	excluded	previously excluded	previously excluded
Haedrich, R. L., Rowe, G. T. & Polloni, P. T. The megabenthic fauna in the deep sea south of New England, USA. Mar. Biol. 57, 165–179 (1980).	included	excluded	previously excluded
Haig, D. W. Foraminiferal evidence for inner neritic deposition of Lower Cretaceous (Upper Aptian) radiolarian-rich black shales on the Western Australian margin. J. Micropalaeontology 24, 55–75 (2005).	excluded	previously excluded	previously excluded
Halas, D. & Winterbottom, R. A phylogenetic test of multiple proposals for the origins of the East Indies coral reef biota. J. Biogeogr. 36, 1847–1860 (2009).	excluded	previously excluded	previously excluded
Hale, R., Jacques, R. O. & Tolhurst, T. J. Cryogenic defaunation of sediments in the field. J. Coast. Res. 316, 1537–1540 (2015).	excluded	previously excluded	previously excluded
Hale, R., Jacques, R. O. & Tolhurst, T. J. Determining how functionally diverse intertidal sediment species preserve mudflat ecosystem properties after abrupt biodiversity loss. J. Coast. Res. 35, 389 (2019).	excluded	previously excluded	previously excluded
Hamelin, K. M., James, M. C., Ledwell, W., Huntington, J. & Martin, K. Incidental capture of Leatherback Sea Turtles in fixed fishing gear off Atlantic Canada. Aquat. Conserv. Mar. Freshw. Ecosyst. 27, 631–642 (2017).	excluded	previously excluded	previously excluded
Hannachi, A. et al. Impact of the biocide Irgarol on meiofauna and prokaryotes from the sediments of the Bizerte lagoon—an experimental study. Environ. Sci. Pollut. Res. 23, 7712–7721 (2016).	included	excluded	previously excluded
Hansen, J. G., Jørgensen, A. & Kristensen, R. M. Preliminary studies of the tardigrade fauna of the Faroe Bank. Zool. Anz. 240, 385–393 (2001).	excluded	previously excluded	previously excluded
Hansen, J., Nielsen, J. K. & Hanken, N. M. The relationships between Late Ordovician sea-level changes and faunal turnover in western Baltica: Geochemical evidence of oxic and dysoxic bottom-water conditions. Palaeogeogr. Palaeoclimatol. Palaeoecol. 271, 268–278 (2009).	excluded	previously excluded	previously excluded
Hargrave, B. T., Kostylev, V. E. & Hawkins, C. M. Benthic epifauna assemblages, biomass and respiration in The Gully region on the Scotian Shelf, NW Atlantic Ocean. Mar. Ecol. Prog. Ser. 270, 55–70 (2004).	included	excluded	previously excluded
Hartwig, E., Faubel, A. & Thiel, H. On the ecology of the benthos of sublittoral sediments, Fladen Ground, North Sea. II. Quantitative studies on macrobenthic assemblages. Meteor Forschungsergebnisse, Deutsche Forschungsgemeinschaft, Reihe D Biologie, Gebrüder Bornträger (1983).	included	included	included
Hauquier, F. et al. Distribution of free-living marine nematodes in the Clarion–Clipperton Zone: Implications for future deep-sea mining scenarios. Biogeosciences 16, 3475–3489 (2019).	included	included	included
Hauquier, F. et al. Meiofauna abundances from multicorer samples during SONNE cruise SO242. (2017). PANGAEA. doi:10.1594/PANGAEA.873262	included	excluded	previously excluded
Hauquier, F., Vanreusel, A., Mevenkamp, L. & Egho, G. Meiofauna abundances from ROV pushcore samples during SONNE cruise SO242/2. (2017). PANGAEA. doi:10.1594/PANGAEA.873267	included	excluded	previously excluded
Hauquier, F., Verleyen, E., Tytgat, B. & Vanreusel, A. Regional-scale drivers of marine nematode distribution in Southern Ocean continental shelf sediments. Prog. Oceanogr. 165, 1–10 (2018).	excluded	previously excluded	previously excluded
Hawkes, N. et al. Glass sponge grounds on the Scotian shelf and their associated biodiversity. Mar. Ecol. Prog. Ser. 614, 91–109 (2019).	excluded	previously excluded	previously excluded
Haymon, R. M., Macdonald, K. C., Benjamin, S. B. & Ehrhardt, C. J. Manifestations of hydrothermal discharge from young abyssal hills on the fast-spreading East Pacific Rise flank. Geology 33, 153–156 (2005).	excluded	previously excluded	previously excluded
Hebbeln, D. et al. Environmental forcing of the Campeche cold-water coral province, southern Gulf of Mexico. Biogeosciences 11, 1799–1815 (2014).	excluded	previously excluded	previously excluded
Heck, K. L., Able, K. W., Roman, C. T. & Fahay, M. P. Composition, abundance, biomass, and production of macrofauna in a New England estuary: Comparisons among eelgrass meadows and other nursery habitats. Estuaries 18, 379–389 (1995).	included	included	included
Hecker, B. Variation in megafaunal assemblages on the continental margin south of New England. Deep-Sea Res. A 37, 37–57 (1990).	included	excluded	previously excluded
Hedfi, A., Mahmoudi, E., Boufahja, F., Beyrem, H. & Aïssa, P. Effects of increasing levels of nickel contamination on structure of offshore nematode communities in experimental microcosms. Bull. Environ. Contam. Toxicol. 79, 345–349 (2007).	excluded	previously excluded	previously excluded
Heilskov, A. C., Alperin, M. & Holmer, M. Benthic fauna bio-irrigation effects on nutrient regeneration in fish farm sediments. J. Exp. Mar. Bio. Ecol. 339, 204–225 (2006).	excluded	previously excluded	previously excluded
Heim-Ballew, H. & Olsen, Z. Salinity and temperature influence on Scyphozoan jellyfish abundance in the Western Gulf of Mexico. Hydrobiologia 827, 247–262 (2019).	excluded	previously excluded	previously excluded
Heiner, I., Boesgaard, T. M. & Kristensen, R. M. First time discovery of Loricifera from Australian waters and marine caves. Mar. Biol. Res. 5, 529–546 (2009).	excluded	previously excluded	previously excluded
Heinz, P. & Hemleben, C. Regional and seasonal variations of recent benthic deep-sea foraminifera in the Arabian Sea. Deep-Sea Res. I 50, 435–447 (2003).	excluded	previously excluded	previously excluded
Heip, C. H. R. Abundance of benthic infauna in surface sediments from the North Sea sampled during Belgica cruise BG86/1. (2011). PANGAEA. doi:10.1594/PANGAEA.757237	included	included	included
Heip, C. H. R. et al. Composition, distribution, biomass and production of North Sea meiofauna. Netherlands J. Sea Res. 26, 333–342 (1990).	included	excluded	previously excluded
Heip, C. H. R. et al. The role of the benthic biota in sedimentary metabolism and sediment-water exchange processes in the Goban Spur area (NE Atlantic). Deep-Sea Res. II 48, 3223–3243 (2001).	included	included	included
Hellmer, H. H., Huhn, O., Gomis, D. & Timmermann, R. On the freshening of the northwestern Weddell Sea continental shelf. Ocean Sci. 7, 305–316 (2011).	excluded	previously excluded	previously excluded
Helm, C. W. et al. The Pleistocene fauna of the Cape south coast revealed through ichnology at two localities. S. Afr. J. Sci. 115, 1–9 (2018).	excluded	previously excluded	previously excluded
Hemery, L. G., Henkel, S. K. & Cochrane, G. R. Benthic assemblages of mega epifauna on the Oregon continental margin. Cont. Shelf Res. 159, 24–32 (2018).	included	excluded	previously excluded
Hendelberg, J. & Friedrich, C. On the ecology of Acoela living in the Arctic sea ice. Belgian J. Zool. 131, 213–216 (2001).	excluded	previously excluded	previously excluded
Hendrichx, M. E., Hinojosa-Corona, A. & Ayón-Parente, M. Richness and abundance of deep-water benthic mega invertebrates associated with a rocky ledge, based on ROV in situ observations in the SW Gulf of California, Mexico. Stn. Biol. Roscoff 397–407 (2017).	included	included	included
Hendrickx, M. E., Mah, C. & Záratemontes, C. M. Deep-water Asteroidea (Echinodermata) collected during the TALUD cruises in the Gulf of California, Mexico Asteroidea (Echinodermata) de aguas profundas recolectados durante cruceros TALUD en el Golfo de California, México. Rev. Mex. Biodivers. 82, 798–824 (2011).	excluded	previously excluded	previously excluded
Hendrickx, M. E., Salgado-Barragán, J. & Meda-Martínez, M. A. Abundance and diversity of macrofauna (fish and decapod crustaceans) in Penaeus vannamei culture ponds in western Mexico. Aquaculture 143, 61–73 (1996).	excluded	previously excluded	previously excluded
Henkel, D. & Janussen, D. Redescription and new records of Celtodoryx ciocalyptoides (Demospongiae: Poecilosclerida)—a sponge invader in the Northeast Atlantic Ocean of Asian origin? . J. Mar. Biol. Assoc. United Kingdom 91, 347–355 (2011).	excluded	previously excluded	previously excluded
Henninger, T. O. & Froneman, P. W. Macrofaunal community structure in the littoral zone of a freshwater-deprived, permanently open Eastern Cape estuary. African Zool. 46, 263–279 (2011).	included	included	included
Hensel, E., Wenclawski, S. & Layman, C. Using a small, consumer grade drone to identify and count marine megafauna in shallow habitats. Lat. Am. J. Aquat. Res. 46, 1025–1033 (2018).	included	excluded	previously excluded
Herdendorf, C. E. Science on a deep-ocean shipwreck. Ohio J. Sci. 95, 4–224 (1995).	excluded	previously excluded	previously excluded
Herman, R. L. & Dahms, H. U. Meiofauna communities along a depth transect off Halley Bay (Weddell Sea-Antarctica). Polar Biol. 12, 313–320 (1992).	included	included	included
Hermand, R., Salen-Picard, C., Alliot, E. & Degiovanni, C. Macrofaunal density, biomass and composition of estuarine sediments and their relationship to the river plume of the Rhone River (NW Mediterranean). Estuar. Coast. Shelf Sci. 79, 367–376 (2008).	included	included	included
Hernandez, F. J., Carassou, L., Graham, W. M. & Powers, S. P. Evaluation of the taxonomic sufficiency approach for ichthyoplankton community analysis. Mar. Ecol. Prog. Ser. 491, 77–90 (2013).	excluded	previously excluded	previously excluded
Hernández-Guevara, N. A., Pech, D. & Ardisson, P.-L. Temporal trends in benthic macrofauna composition in response to seasonal variation in a tropical coastal lagoon, Celestun, Gulf of Mexico. Mar. Freshw. Res. 59, 772–779 (2008).	included	excluded	previously excluded
Herrando-Perez, S., San Martin, G. & Nunez, J. Polychaete patterns from an oceanic island in the eastern Central Atlantic: La Gomera (Canary Archipelago). Cah. Biol. Mar. 42, 275–287 (2001).	excluded	previously excluded	previously excluded
Herranz, M., Thormar, J., Benito, J., Sánchez, N. & Pardos, F. Meristoderes gen. nov., a new kinorhynch genus, with the description of two new species and their implications for echinoderid phylogeny (Kinorhyncha: Cyclorhagida, Echinoderidae). Zool. Anz. 251, 161–179 (2012).	excluded	previously excluded	previously excluded
Herranz, M., Yangel, E. & Leander, B. S. Echinoderes hakaiensis sp. nov.: a new mud dragon (Kinorhyncha, Echinoderidae) from the northeastern Pacific Ocean with the redescription of Echinoderes pennaki Higgins, 1960. Mar. Biodivers. 48, 303–325 (2018).	excluded	previously excluded	previously excluded
Herrera, A. & Bone, D. Influence of riverine outputs on sandy beaches of Higuerote, central coast of Venezuela. Lat. Am. J. Aquiatic Res. 39, 56–70 (2011).	excluded	previously excluded	previously excluded
Hessler, R. R. & Jumars, P. A. Abyssal community analysis from replicate box cores in the central North Pacific. Deep-Sea Res. 21, 185–209 (1974).	included	included	included
Hilbig, B. & Blake, J. A. Deep-sea polychaete communities in the northeast Pacific Ocean off the Gulf of the Farallones, California. Bull. Mar. Sci. 78, 243–269 (2006).	excluded	previously excluded	previously excluded
Hily, C. & Frouin, P. Short term bioturbation activity in the lagoonal sediments of Tikehau Atoll (Tuamotu Archipelago, French Polynesia). Int. Rev. Hydrobiol. 83, 335–347 (1998).	excluded	previously excluded	previously excluded
Hinojosa-Arango, G. & Riosmena-Rodriguez, R. Influence of Rhodolith-forming species and growth-form on associated fauna of Rhodolith beds in the central-west Gulf of California, Mexico. Mar. Ecol. 25, 109–127 (2004).	excluded	previously excluded	previously excluded
Hochberg, R. & Atherton, S. A new species of Lepidodasys (Gastrotricha, Macrodasyida) from Panama with a description of its peptidergic nervous system using CLSM, anti-FMRFamide and anti-SCPB. Zool. Anz. 250, 111–122 (2011).	excluded	previously excluded	previously excluded
Hochberg, R. & Atherton, S. Acanthodasys caribbeanensis sp. n., a new species of Thaumastodermatidae (Gastrotricha, Macrodasyida) from Belize and Panama. Zookeys 61, 1–10 (2010).	excluded	previously excluded	previously excluded
Hoffmann, R., Braeckman, U., Hasemann, C. & Wenzhöfer, F. Deep-sea benthic communities and oxygen fluxes in the Arctic Fram Strait controlled by sea-ice cover and water depth. Biogeosciences 15, 4849–4869 (2018); Braeckman, U. & Hoffmann, R. Bacteria, meiofauna and macrofauna density and macrofauna biomass in the HAUSGARTEN area (Fram Strait) in 2015 (POLARSTERN cruise PS93.2). (2018). PANGAEA. d…	included	included	included
Hoffmann, R., Braeckman, U., Hasemann, C. & Wenzhöfer, F. Deep-sea benthic communities and oxygen fluxes in the Arctic Fram Strait controlled by sea-ice cover and water depth. Biogeosciences 15, 4849–4869 (2018); Braeckman, U. & Hoffmann, R. Bacteria, meiofauna and macrofauna density and macrofauna biomass in the HAUSGARTEN area (Fram Strait) in 2014 (POLARSTERN cruise PS85). (2018). PANGAEA. doi…	included	included	included
Hoffmann, R., Braeckman, U., Hasemann, C. & Wenzhöfer, F. Deep-sea benthic communities and oxygen fluxes in the Arctic Fram Strait controlled by sea-ice cover and water depth. Biogeosciences 15, 4849–4869 (2018); Braeckman, U. & Hoffmann, R. Taxa specific meiofauna density in the HAUSGARTEN area (Fram Strait) in 2014 (POLARSTERN cruise PS85). (2018). PANGAEA. doi:10.1594/PANGAEA.884649.	included	included	included
Hoffmann, R., Braeckman, U., Hasemann, C. & Wenzhöfer, F. Deep-sea benthic communities and oxygen fluxes in the Arctic Fram Strait controlled by sea-ice cover and water depth. Biogeosciences 15, 4849–4869 (2018); Braeckman, U. & Hoffmann, R. Taxa specific meiofauna density in the HAUSGARTEN area (Fram Strait) in 2015 (POLARSTERN cruise PS93.2). (2018). PANGAEA. doi:10.1594/PANGAEA.884650.	included	included	included
Hoffmann, R., Pasotti, F., Vázquez, S., Lefaible, N. & Wenzhöfer, Frank Braeckman, U. Sediment properties, benthic biogenic compounds, benthic fauna density and biomasses, and benthic diffusive and total fluxes from three stations (Faro, Creek, Isla D) in Potter Cove, Antarctic. (2018). PANGAEA. doi:10.1594/PANGAEA.886232	included	included	included
Holden, J. J. et al. Beach-cast biomass and commercial harvesting of a non-indigenous seaweed, Mazzaella japonica, on the east coast of Vancouver Island, British Columbia. J. Appl. Phycol. 30, 1175–1184 (2018).	included	excluded	previously excluded
Holmes, S. P., Witbaard, R. & Van Der Meer, J. Phenotypic and genotypic population differentiation in the bivalve mollusc Arctica islandica: Results from RAPD analysis. Mar. Ecol. Prog. Ser. 254, 163–176 (2003).	excluded	previously excluded	previously excluded
Hooge, M. D. & Eppinger, N. New species of Acoela (Acoelomorpha) from the Gulf of California. Zootaxa 1009, 1–14 (2005).	excluded	previously excluded	previously excluded
Hooker, S. K. & Gerber, L. R. Marine reserves as a tool for ecosystem-based management: The potential importance of megafauna. Bioscience 54, 27–39 (2004).	excluded	previously excluded	previously excluded
Hop, H. et al. Physical and biological characteristics of the pelagic system across Fram Strait to Kongsfjorden. Prog. Oceanogr. 71, 182–231 (2006).	excluded	previously excluded	previously excluded
Hoshijima, U., Wong, J. M. & Hofmann, G. E. Additive effects of pCO2 and temperature on respiration rates of the Antarctic pteropod Limacina helicina antarctica. Conserv. Physiol. 5, cox064 (2017).	excluded	previously excluded	previously excluded
Hoste, E., Vanhove, S., Schewe, I., Soltwedel, T. & Vanreusel, A. Spatial and temporal variations in deep-sea meiofauna assemblages in the marginal ice zone of the Arctic Ocean. Deep-Sea Res. I 54, 109–129 (2007).	included	included	included
Houghton, J. D. R. Potential bycatch impact on distinct sea turtle populations is dependent on fishing ground rather than gear type in the Mediterranean Sea: Editorial comment on the feature article by Clusa et al. (2016). Mar. Biol. 163, 121 (2016).	excluded	previously excluded	previously excluded
Houston, K. A. & Haedrich, R. L. Abundance and biomass of macrobenthos in the vicinity of Carson submarine canyon, Northwest Atlantic Ocean. Mar. Biol. 82, 301–305 (1984).	included	included	included
Hua, E. et al. Meiofauna distribution in intertidal sandy beaches along China shoreline (18°–40°N). J. Ocean Univ. China 15, 19–27 (2016).	included	included	included
Huang, Q., Olenin, S., Jiang, T., Sun, S. & De Troch, M. Assessing environmental effects of the bay scallop Argopecten irradians culture in China: Using abiotic and biotic indicators. Aquaculture 499, 316–328 (2019).	excluded	previously excluded	previously excluded
Hubas, C. et al. Bacterivorous nematodes stimulate microbial growth and exopolymer production in marine sediment microcosms. Mar. Ecol. Prog. Ser. 419, 85–94 (2010).	excluded	previously excluded	previously excluded
Huffard, C. L., Kuhnz, L. A., Lemon, L., Sherman, A. D. & Smith, K. L. Demographic indicators of change in a deposit-feeding abyssal holothurian community (Station M, 4000m). Deep-Sea Res. I 109, 27–39 (2016).	excluded	previously excluded	previously excluded
Huffard, C. L., von Thun, S., Sherman, A. D., Sealey, K. & Smith, K. L. Pelagic Sargassum community change over a 40-year period: Temporal and spatial variability. Mar. Biol. 161, 2735–2751 (2014).	excluded	previously excluded	previously excluded
Hughes, D. J. & Gage, J. D. Benthic metazoan biomass, community structure and bioturbation at three contrasting deep-water sites on the Northwest European continental margin. Prog. Oceanogr. 63, 29–55 (2004).	included	excluded	previously excluded
Hughes, S. J. M. et al. Deep-sea echinoderm oxygen consumption rates and an interclass comparison of metabolic rates in Asteroidea, Crinoidea, Echinoidea, Holothuroidea and Ophiuroidea. J. Exp. Biol. 214, 2512–2521 (2011).	excluded	previously excluded	previously excluded
Hulth, S., Blackburn, T. H. & Hall, P. O. J. Arctic sediments (Svalbard): Consumption and microdistribution of oxygen. Mar. Chem. 46, 293–316 (1994).	excluded	previously excluded	previously excluded
Hummon, W. D. & Todaro, M. A. Italian marine Gastrotricha: VI. Seven new species of Macrodasyida. Zootaxa 68, 47–68 (2009).	excluded	previously excluded	previously excluded
Hummon, W. D. Marine Gastrotricha of the Caribbean sea: A review and new descriptions. Bull. Mar. Sci. 86, 661–708 (2010).	excluded	previously excluded	previously excluded
Hummon, W. D. Marine Gastrotricha of the Near East: 1. Fourteen new species of Macrodasyida and a redescription of Dactylopodola agadasys Hochberg, 2003. Zookeys 94, 1–59 (2011).	excluded	previously excluded	previously excluded
Hummon, W. D. Trans- and Cis-Atlantic distributions of three marine Heterotardi. 113, 333–342 (1994).	excluded	previously excluded	previously excluded
Hummon, W. D., Balsamo, M. & Todaro, M. A. Italian marine Gastrotricha: I. Six new and one redescribed species of Chaetonotida. Bolletino di Zool. 59, 499–516 (1992).	excluded	previously excluded	previously excluded
Hummon, W. D., Tod Aro, M. A. & Tongiorgi, P. Italian marine gastrotricha: II. One new genus and ten new species of Macrodasyida. Bolletino di Zool. 60, 109–127 (1993).	excluded	previously excluded	previously excluded
Hummon, W. D., Tongiorgi, M. A. T. P. & Balsamo, M. Italian marine Gastrotricha: V. Four new and one redescribed species of Macrodasyida in the Dactylopodolidae and Thaumastodermatidae. Ital. J. Zool. 65, 109–119 (2009).	excluded	previously excluded	previously excluded
Hunter, W. R., Jamieson, A., Huvenne, V. A. I. & Witte, U. Sediment community responses to marine vs. terrigenous organic matter in a submarine canyon. Biogeosciences 10, 67–80 (2013).	included	included	included
Hunter, W. R., Oguri, K., Kitazato, H., Ansari, Z. A. & Witte, U. Epi-benthic megafaunal zonation across an oxygen minimum zone at the Indian continental margin. Deep-Sea Res. I 58, 699–710 (2011).	included	included	included
Huys, R. & Conroy-Dalton, S. A revision ofLeptopontia T. Scott (Copepoda: Harpacticoida) with description of six new species. Zool. J. Linn. Soc. 118, 197–239 (1996).	excluded	previously excluded	previously excluded
Hyams-Kaphzan, O. et al. Live and dead deep-sea benthic foraminiferal macrofauna of the Levantine basin (SE Mediterranean) and their ecological characteristics. Deep-Sea Res. I 136, 72–83 (2018).	excluded	previously excluded	previously excluded
Hyland, J. et al. Macroinfaunal communities of the Santa Maria Basin on the California outer continental shelf and slope. Mar. Ecol. Prog. Ser. 78, 147–161 (1991).	included	included	included
Hyland, J. et al. Organic carbon content of sediments as an indicator of stress in the marine benthos. Mar. Ecol. Prog. Ser. 295, 91–103 (2005).	included	excluded	previously excluded
Iannilli, V. & Vonk, R. A new Ingolfiellid (Crustacea, Amphipoda, Ingolfiellidae) from an anchialine pool on Abd al Kuri Island, Socotra Archipelago, Yemen. Zookeys 302, 1–12 (2013).	excluded	previously excluded	previously excluded
Inagaki, Y., Takatsu, T., Ashida, Y. & Takahashi, T. Annual changes in macrobenthos abundance in Funka Bay, Japan. Fish. Sci. 78, 647–659 (2012).	included	included	included
Incera, M., Cividanes, S. P., López, J. & Costas, R. Role of hydrodynamic conditions on quantity and biochemical composition of sediment organic matter in sandy intertidal sediments (NW Atlantic coast, Iberian Peninsula). Hydrobiologia 497, 39–51 (2003).	excluded	previously excluded	previously excluded
Ingels, J. et al. Preferred use of bacteria over phytoplankton by deep-sea nematodes in polar regions. Mar. Ecol. Prog. Ser. 406, 121–133 (2010).	excluded	previously excluded	previously excluded
Ingels, J., Billett, D. S. M., Van Gaever, S. & Vanreusel, A. An insight into the feeding ecology of deep-sea canyon nematodes — Results from field observations and the first in-situ 13C feeding experiment in the Nazaré Canyon. J. Exp. Mar. Bio. Ecol. 396, 185–193 (2011).	excluded	previously excluded	previously excluded
Ingels, J., Kiriakoulakis, K., Wolff, G. A. & Vanreusel, A. Nematode diversity and its relation to the quantity and quality of sedimentary organic matter in the deep Nazaré Canyon, Western Iberian Margin. Deep-Sea Res. I 56, 1521–1539 (2009).	included	included	included
Ingels, J., Tchesunov, A. V. & Vanreusel, A. Meiofauna in the Gollum Channels and the Whittard Canyon, Celtic margin - How local environmental conditions shape nematode structure and function. PLoS One 6, e20094 (2011).	included	included	included
Ingels, J., Vanhove, S., De Mesel, I. & Vanreusel, A. The biodiversity and biogeography of the free-living nematode genera Desmodora and Desmodorella (family Desmodoridae) at both sides of the Scotia Arc. Polar Biol. 29, 936–949 (2006).	excluded	previously excluded	previously excluded
Ingole, B. & Singh, R. Biodiversity and community structure of free-living marine nematodes from the Larsemann Ice Shelf, East Antarctica. Curr. Sci. 99, 1413–1419 (2010).	excluded	previously excluded	previously excluded
Ingole, B. S. & Koslow, J. A. Deep-sea ecosystems of the Indian Ocean. Indian J. Mar. Sci. 34, 27–34 (2005).	excluded	previously excluded	previously excluded
Ingole, B. S. Macrobenthic abundance in the vicinity of spreading ridge environment in Central Indian Ocean. Curr. Sci. 85, 328–333 (2003).	included	excluded	previously excluded
Ingole, B. S., Ansari, Z. A. & Parulekar, A. H. Benthic fauna around Mauritius island, Southwest Indian Ocean. Indian J. Mar. Sci. 21, 268–273 (1992).	included	excluded	previously excluded
Ingole, B. S., Ansari, Z. A., Rathod, V. & Rodrigues, N. Response of deep-sea macrobenthos to a small-scale environmental disturbance. Deep-Sea Res. II 48, 3401–3410 (2001).	included	included	included
Ingole, B. S., Ansari, Z. A., Rathod, V. & Rodrigues, N. Response of meiofauna to immediate benthic disturbance in the central Indian Ocean basin. Mar. Georesources Geotechnol. 18, 263–272 (2000).	included	included	included
Ingole, B. S., Goltekar, R., Gonsalves, S. & Ansari, Z. A. Recovery of deep-sea meiofauna after artificial disturbance in the Central Indian Basin. Mar. Georesources Geotechnol. 23, 253–266 (2005).	included	included	included
Ingole, B. S., Pavithran, S. & Ansari, Z. A. Restoration of deep-sea macrofauna after simulated benthic disturbance in the Central Indian Basin. Mar. Georesources Geotechnol. 23, 267–288 (2005).	included	included	included
Ingole, B. S., Sautya, S., Sivadas, S., Singh, R. & Nanajkar, M. Macrofaunal community structure in the western Indian continental margin including the oxygen minimum zone. Mar. Ecol. 31, 148–166 (2010).	included	included	included
Itoh, M. et al. Bathymetric patterns of meiofaunal abundance and biomass associated with the Kuril and Ryukyu trenches, western North Pacific Ocean. Deep-Sea Res. I 58, 86–97 (2011).	included	included	included
Jackson, P. A. B., Thurston, M. H. & Rice, A. L. Station data for the IOS benthic biological survey of the Porcupine Seabight region (NE Atlantic) 1977-89. Institute of Oceanographic Sciences Deacon Laboratory Report, 281 (1991).	excluded	previously excluded	previously excluded
Jacquot, M., Dorgan, K., Mortazavi, B., Kleinhuizen, A. & Clemo, W. Macrobenthic community structure and influence on denitrification capacity in soft sediments (Mobile Bay, Alabama, USA). Mar. Ecol. Prog. Ser. 605, 17–35 (2018).	included	included	included
James, K. C., Lewison, R. L., Dillingham, P. W., Curtis, K. A. & Moore, J. E. Drivers of retention and discards of elasmobranch non-target catch. Environ. Conserv. 43, 3–12 (2016).	excluded	previously excluded	previously excluded
Jamieson, A. J., Gebruk, A. V., Fujii, T. & Solan, M. Functional effects of the hadal sea cucumber Elpidia atakama (Echinodermata: Holothuroidea, Elasipodida) reflect small-scale patterns of resource availability. Mar. Biol. 158, 2695–2703 (2011).	excluded	previously excluded	previously excluded
Janson, A.-L., Denis, L., Rauch, M. & Desroy, N. Macrobenthic biodiversity and oxygen uptake in estuarine systems: The example of the Seine estuary. J. Soils Sediments 12, 1568–1580 (2012).	included	included	included
Janssen, A., Chevaldonné, P. & Arbizu, P. M. Meiobenthic copepod fauna of a marine cave (NW Mediterranean) closely resembles that of deep-sea communities. Mar. Ecol. Prog. Ser. 479, 99–113 (2013).	excluded	previously excluded	previously excluded
Jaramillo, E., Contreras, H., Duarte, C. & Quijon, P. Relationships between community structure of the intertidal macroinfauna and sandy beach characteristics along the chilean coast. Mar. Ecol. 22, 323–342 (2001).	included	included	included
Jauzein, C. et al. Optimization of sampling, cell collection and counting for the monitoring of benthic harmful algal blooms: Application to Ostreopsis spp. blooms in the Mediterranean Sea. Ecol. Indic. 91, 116–127 (2018).	excluded	previously excluded	previously excluded
Jayaraj, K. A., Jayalakshmi, K. V. & Saraladevi, K. Influence of environmental properties on macrobenthos in the northwest Indian shelf. Environ. Monit. Assess. 127, 459–475 (2007).	included	included	included
Jazdzewski, K. et al. Abundance and biomass estimates of the benthic fauna in Admiralty Bay, King George Island, South Shetland Islands. Polar Biol. 6, 5–16 (1986).	included	included	included
Jeffreys, R. M., Lavaleye, M. S. S., Bergman, M. J. N., Duineveld, G. C. A. & Witbaard, R. Do abyssal scavengers use phytodetritus as a food resource? Video and biochemical evidence from the Atlantic and Mediterranean. Deep-Sea Res. I 58, 415–428 (2011).	excluded	previously excluded	previously excluded
Jensen, P., Rumohr, J. & Graf, G. Sedimentological and biological differences across a deep-sea ridge exposed to advection and accumulation of fine-grained particles. Oceanol. Acta 15, 287–296 (1992).	excluded	previously excluded	previously excluded
Jewett, S. C. et al. Nearshore macrobenthos of northern Kotzebue Sound, Alaska, with reference to local sewage disposal. Polar Biol. 32, 1665–1680 (2009).	included	included	included
Jia, Y. et al. Insight into the indirect function of isopods in litter decomposition in mixed subtropical forests in China. Appl. Soil Ecol. 86, 174–181 (2015).	excluded	previously excluded	previously excluded
Jilbert, T., Slomp, C. P., Gustafsson, B. G. & Boer, W. Beyond the Fe-P-redox connection: Preferential regeneration of phosphorus from organic matter as a key control on Baltic Sea nutrient cycles. Biogeosciences 8, 1699–1720 (2011).	excluded	previously excluded	previously excluded
Johnson, C. A., Kelley, K. D. & Leach, D. L. Sulfur and oxygen isotopes in barite deposits of the western brooks range, Alaska, and implications for the origin of the red dog massive sulfide deposits. Econ. Geol. 99, 1435–1448 (2004).	excluded	previously excluded	previously excluded
Jonasson, K. E., Schröder-Adams, C. J. & Patterson, R. T. Benthic foraminiferal distribution at Middle Valley, Juan de Fuca Ridge, a Northeast Pacific hydrothermal venting site. Mar. Micropaleontol. 25, 151–167 (1995).	excluded	previously excluded	previously excluded
Jones, D. & Murray, J. Controls on the standing crop of benthic foraminifera at an oceanic scale. Mar. Ecol. Prog. Ser. 581, 71–83 (2017).	excluded	previously excluded	previously excluded
Jones, D. O. B. & Brewer, M. E. Response of megabenthic assemblages to different scales of habitat heterogeneity on the Mauritanian slope. Deep-Sea Res. I 67, 98–110 (2012).	included	included	included
Jones, D. O. B. et al. Asphalt mounds and associated biota on the Angolan margin. Deep-Sea Res. I 94, 124–136 (2014).	included	excluded	previously excluded
Jones, D. O. B. et al. Biological responses to disturbance from simulated deep-sea polymetallic nodule mining. PLoS One 12, e0171750 (2017).	excluded	previously excluded	previously excluded
Jones, D. O. B. et al. Deep-sea surface-dwelling enteropneusts from the Mid-Atlantic Ridge: Their ecology, distribution and mode of life. Deep-Sea Res. II 98, 374–387 (2013).	excluded	previously excluded	previously excluded
Jones, D. O. B. et al. Global reductions in seafloor biomass in response to climate change. Glob. Chang. Biol. 20, 1861–1872 (2014).	excluded	previously excluded	previously excluded
Jones, D. O. B., Bett, B. J. & Tyler, P. A. Megabenthic ecology of the deep Faroe–Shetland channel: A photographic study. Deep-Sea Res. I 54, 1111–1128 (2007).	included	included	included
Jones, D. O. B., Cruz-Motta, J. J., Bone, D. & Kaariainen, J. I. Effects of oil drilling activity on the deep water megabenthos of the Orinoco Fan, Venezuela. J. Mar. Biol. Assoc. United Kingdom 92, 245–253 (2012).	included	included	included
Jørgensen, A., Boesgaard, T. M., Møbjerg, N. & Kristensen, R. M. The tardigrade fauna of Australian marine caves: With descriptions of nine new species of Arthrotardigrada. Zootaxa 3802, 401 (2014).	excluded	previously excluded	previously excluded
Jorissen, F. et al. Developing Foram-AMBI for biomonitoring in the Mediterranean: Species assignments to ecological categories. Mar. Micropaleontol. 140, 33–45 (2018).	excluded	previously excluded	previously excluded
Josefson, A. B. & Hansen, J. L. S. Species richness of benthic macrofauna in Danish estuaries and coastal areas. Glob. Ecol. Biogeogr. 13, 273–288 (2004); Josefson, A. B. & Rasmussen, B. Nutrient retention by benthic macrofaunal biomass of Danish estuaries: Importance of nutrient load and residence time. Estuar. Coast. Shelf Sci. 50, 205–216 (2000).	included	excluded	previously excluded
Jöst, A. B. et al. Vertical distribution of living ostracods in deep-sea sediments, North Atlantic Ocean. Deep-Sea Res. I 122, 113–121 (2017).	excluded	previously excluded	previously excluded
Jouili, S. et al. Environmental quality assessment of El Bibane lagoon (Tunisia) using taxonomic and functional diversity of meiofauna and nematodes. J. Mar. Biol. Assoc. United Kingdom 97, 1593–1603 (2017).	included	included	included
Jouin-Toulmond, C. & Gambi, M. C. Description of Saccocirrus goodrichi sp. nov. (Annelida: Polychaeta: Saccocirridae), a new Mediterranean species and new data on the chaetae of S. papillocercus and S. major. Cah. Biol. Mar. 48, 381–390 (2007).	excluded	previously excluded	previously excluded
Joye, S. B., Bowles, M. W., Samarkin, V. A., Hunter, K. S. & Niemann, H. Biogeochemical signatures and microbial activity of different cold-seep habitats along the Gulf of Mexico deep slope. Deep-Sea Res. II, 1990–2001 (2010).	excluded	previously excluded	previously excluded
Jumars, P. A. & Hessler, R. R. Hadal community structure: Implications from the Aleutian Trench. J. Mar. Res. 34, 547–560 (1976).	included	included	included
Jung, K., Stelzenmüller, V. & Zauke, G.-P. Spatial analysis of metal concentrations in the brown shrimp Crangon crangon (Linnaeus, 1758) from the southern North Sea. Sci. Mar. 73, 105–115 (2009).	excluded	previously excluded	previously excluded
Jungblut, S., Nachtsheim, D. A., Boos, K. & Joiris, C. R. Biogeography of top predators – seabirds and cetaceans – along four latitudinal transects in the Atlantic Ocean. Deep-Sea Res. II 141, 59–73 (2017).	excluded	previously excluded	previously excluded
Junoy, J., Castellanos, C., Viéitez, J. M. & Riera, R. Seven years of macroinfauna monitoring at Ladeira beach (Corrubedo Bay, NW Spain) after the Prestige oil spill. Oceanologia 55, 393–407 (2013).	included	included	included
Kaartvedt, S., Antunes, A., Røstad, A., Klevjer, T. A. & Vestheim, H. Zooplankton at deep Red Sea brine pools. J. Plankton Res. 38, 679–684 (2016).	excluded	previously excluded	previously excluded
Kaiser, S., Barnes, D. K. A., Linse, K. & Brandt, A. Epibenthic macrofauna associated with the shelf and slope of a young and isolated Southern Ocean island. Antarct. Sci. 20, 281–290 (2008).	included	excluded	previously excluded
Kalantzi, I. et al. Metals in benthic macrofauna and biogeochemical factors affecting their trophic transfer to wild fish around fish farm cages. Sci. Total Environ. 470–471, 742–753 (2014).	excluded	previously excluded	previously excluded
Kallianiotis, A., Sophronidis, K., Vidoris, P. & Tselepides, A. Demersal fish and megafaunal assemblages on the Cretan continental shelf and slope (NE Mediterranean): Seasonal variation in species density, biomass and diversity. Prog. Oceanogr. 46, 429–455 (2000).	included	excluded	previously excluded
Kalogeropoulou, V. et al. Temporal changes (1989-1999) in deep-sea metazoan meiofaunal assemblages on the Porcupine Abyssal Plain, NE Atlantic. Deep-Sea Res. II 57, 1383–1395 (2010).	included	included	included
Kalogeropoulou, V., Keklikoglou, K. & Lampadariou, N. Functional diversity patterns of abyssal nematodes in the Eastern Mediterranean: A comparison between cold seeps and typical deep sea sediments. J. Sea Res. 98, 57–72 (2015).	excluded	previously excluded	previously excluded
Kamau, S., Barrios, E., Karanja, N. K., Ayuke, F. O. & Lehmann, J. Soil macrofauna abundance under dominant tree species increases along a soil degradation gradient. Soil Biol. Biochem. 112, 35–46 (2017).	excluded	previously excluded	previously excluded
Kamenskaya, O. E. & Galtsova, V. Meiobenthos of the Canary upwelling. Oceanology 36, 412–417 (1996).	included	included	included
Kaminsky, M. A., Gradstein, F. M., Scott, D. B. & Mackinnon, K. D. Neogene benthic foraminifer biostratigraphy and deep-water history of sites 645, 646, and 647, Baffin Bay and Labrador Sea. in Proceedings of the Ocean Drilling Program, Scientific Results 105, 731–756 (1989).	excluded	previously excluded	previously excluded
Kandler, N. M. et al. Hyperdiverse macrofauna communities associated with a common sponge, Stylissa carteri, shift across ecological gradients in the Central Red Sea. Diversity 11, 1–16 (2019).	included	excluded	previously excluded
Kånneby, T. & Jondelius, U. Four new species of Acoela from Chile. Zootaxa 3736, 471–485 (2013).	excluded	previously excluded	previously excluded
Kånneby, T., Atherton, S. & Hochberg, R. Two new species of Musellifer (Gastrotricha: Chaetonotida) from Florida and Tobago and the systematic placement of the genus within Paucitubulatina. Mar. Biol. Res. 10, 983–995 (2014).	excluded	previously excluded	previously excluded
Kapusta, S. C., Bemvenuti, C. E. & Würdig, N. L. Meiofauna spatial-temporal distribution in a subtropical estuary of southern coast Brazil. J. Coast. Res. 39, 1238–1242 (2006).	included	included	included
Karakassis, I. & Eleftheriou, A. The continental shelf of Crete: Structure of macrobenthic communities. Mar. Ecol. Prog. Ser. 160, 185–196 (1997).	included	excluded	previously excluded
Karakassis, I. & Eleftheriou, A. The continental shelf of Crete: The benthic environment. Mar. Ecol. 19, 263–277 (1998).	included	excluded	previously excluded
Karakassis, I. Impact of cage farming of fish on the seabed in three Mediterranean coastal areas. ICES J. Mar. Sci. 57, 1462–1471 (2000).	excluded	previously excluded	previously excluded
Karakassis, I., Hatziyanni, E., Tsapakis, M. & Plaiti, W. Benthic recovery following cessation of fish farming: A series of successes and catastrophes. Mar. Ecol. Prog. Ser. 184, 205–218 (1999).	excluded	previously excluded	previously excluded
Karakassis, I., Tsapakis, M., Smith, C. J. & Rumohr, H. Fish farming impacts in the Mediterranean studied through sediment profiling imagery. Mar. Ecol. Prog. Ser. 227, 125–133 (2002).	excluded	previously excluded	previously excluded
Karaytu?, S. & Koçak, C. Faunistic assessment of the marine Harpacticoida (Crustacea: Copepoda) fauna of Turkey with remarks on harpacticoid diversity in the eastern Mediterranean Sea. Mar. Biodivers. 48, 273–280 (2018).	excluded	previously excluded	previously excluded
Karlsson, O. M., Jonsson, P. O., Lindgren, D., Malmaeus, J. M. & Stehn, A. Indications of recovery from hypoxia in the inner Stockholm archipelago. Ambio 39, 486–495 (2010).	excluded	previously excluded	previously excluded
Käß, M., Vedenin, A., Hasemann, C., Brandt, A. & Soltwedel, T. Community structure of macrofauna in the deep Fram Strait: A comparison between two bathymetric gradients in ice-covered and ice-free areas. Deep-Sea Res. I 103102 (2019).	included	included	included
Katsiaras, N. et al. Taxonomy, ecology and geographic distribution of Gallardoneris iberica (Polychaeta, Lumbrineridae) in southern Europe . J. Mar. Biol. Assoc. United Kingdom 98, 1609–1618 (2018).	excluded	previously excluded	previously excluded
Katz, T., Herut, B., Genin, A. & Angel, D. Gray mullets ameliorate organically enriched sediments below a fish farm in the oligotrophic Gulf of Aqaba (Red Sea). Mar. Ecol. Prog. Ser. 234, 205–214 (2002).	excluded	previously excluded	previously excluded
Kaufmann, R. S. & Smith, K. L. Activity patterns of mobile epibenthic megafauna at an abyssal site in the eastern North Pacific?: Results from a 17-month time-lapse photographic study. Deep-Sea Res. I 44, 559–579 (1997).	included	excluded	previously excluded
Keats, D. W., Steele, D. H., Green, J. M. & Martel, G. M. Diet and population size structure of the Arctic shanny, Stichaeus punctatus (Pisces: Stichaeidae), at sites in eastern Newfoundland and the eastern Arctic. Environ. Biol. Fishes 173–180 (1993).	excluded	previously excluded	previously excluded
Kedra, M., Renaud, P. E., Andrade, H., Goszczko, I. & Ambrose, W. G. Benthic community structure, diversity, and productivity in the shallow Barents Sea bank (Svalbard Bank). Mar. Biol. 160, 805–819 (2013).	included	included	included
Keeley, N. B., Forrest, B. M. & Macleod, C. K. Novel observations of benthic enrichment in contrasting flow regimes with implications for marine farm monitoring and management. Mar. Pollut. Bull. 66, 105–116 (2013).	excluded	previously excluded	previously excluded
Keeley, N. B., Forrest, B. M., Crawford, C. & Macleod, C. K. Exploiting salmon farm benthic enrichment gradients to evaluate the regional performance of biotic indices and environmental indicators. Ecol. Indic. 23, 453–466 (2012).	excluded	previously excluded	previously excluded
Keeling, R. F., Körtzinger, A. & Gruber, N. Ocean deoxygenation in a warming world. Ann. Rev. Mar. Sci. 2, 199–229 (2010).	excluded	previously excluded	previously excluded
Kellogg, C. A. Enumeration of viruses and prokaryotes in deep-sea sediments and cold seeps of the Gulf of Mexico. Deep-Sea Res. II 57, 2002–2007 (2010).	excluded	previously excluded	previously excluded
Kenchington, E. L. R. et al. Effects of experimental otter trawling on benthic assemblages on Western Bank, Northwest Atlantic Ocean. J. Sea Res. 56, 249–270 (2006).	included	included	included
Kenchington, E. L. R. et al. Effects of experimental otter trawling on the macrofauna of a sandy bottom ecosystem on the Grand Banks of Newfoundland. Can. J. Fish. Aquat. Sci. 58, 1043–1057 (2001).	included	included	included
Kennicutt, M. C., Green, R. H., Montagna, P. & Roscigno, P. F. Gulf of Mexico Offshore Operations Monitoring Experiment (GOOMEX), Phase I: Sublethal responses to contaminant exposure-introduction and overview. Can. J. Fish. Aquat. Sci. 53, 2540–2553 (1996).	excluded	previously excluded	previously excluded
Kersken, D., Janussen, D. & Martínez Arbizu, P. Deep-sea glass sponges (Hexactinellida) from polymetallic nodule fields in the Clarion-Clipperton Fracture Zone (CCFZ), northeastern Pacific: Part I – Amphidiscophora. Mar. Biodivers. 48, 545–573 (2018).	excluded	previously excluded	previously excluded
Kevrekidis, T., Mogias, A. & Gouvis, N. Interannual changes in the composition of the macrobenthic fauna of Drana lagoon (Evros Delta, N. Aegean Sea): Preliminary note. Belgian J. Zool. 130, 101–107 (2000).	included	included	included
Khalil, H. M. Pliocene-Pleistocene stratigraphy and macrofauna of the Farasan Islands, South East Red Sea, Saudi Arabia. Arab. J. Geosci. 5, 1223–1245 (2012).	excluded	previously excluded	previously excluded
Khan, S. A., Ravikumar, B., Lyla, S. & Manokaran, S. Impact of the 2004 tsunami on the macrofauna of the continental slope of the southeast coast of India. Mar. Ecol. 39, 1–16 (2018).	included	excluded	previously excluded
Khedhri, I., Afli, A. & Aleya, L. Structuring factors of the spatio-temporal variability of macrozoobenthos assemblages in a southern Mediterranean lagoon: How useful for bioindication is a multi-biotic indices approach? Mar. Pollut. Bull. 114, 515–527 (2017).	included	included	included
Khedhri, I., Atoui, A., Ibrahim, M., Afli, A. & Aleya, L. Assessment of surface sediment dynamics and response of benthic macrofauna assemblages in Boughrara Lagoon (SW Mediterranean Sea). Ecol. Indic. 70, 77–88 (2016).	included	included	included
Khedhri, I., Djabou, H. & Afli, A. Does increased connectivity with the Mediterranean Sea improve the ecological status of the macroinvertebrates in the lagoon of Boughrara (SW Mediterranean)? Community Ecol. 17, 156–166 (2016).	included	included	included
Khedhri, I., Djabou, H. & Afli, A. Trophic and functional organization of the benthic macrofauna in the lagoon of Boughrara – Tunisia (SW Mediterranean Sea). J. Mar. Biol. Assoc. United Kingdom 95, 647–659 (2015).	included	included	included
Kihara, T. C. & Arbizu, P. M. Three new species of Cerviniella Smirnov, 1946 (Copepoda: Harpacticoida) from the Arctic. Zootaxa 33, 1–33 (2012).	excluded	previously excluded	previously excluded
Kiko, R., Michels, J., Mizdalski, E., Schnack-Schiel, S. B. & Werner, I. Living conditions, abundance and composition of the metazoan fauna in surface and sub-ice layers in pack ice of the western Weddell Sea during late spring. Deep-Sea Res. II 55, 1000–1014 (2008).	excluded	previously excluded	previously excluded
Kilpatrick, R., Ewing, G., Lamb, T., Welsford, D. & Constable, A. Autonomous video camera system for monitoring impacts to benthic habitats from demersal fishing gear, including longlines. Deep-Sea Res. I 58, 486–491 (2011).	excluded	previously excluded	previously excluded
Kim, H. gi, Rho, H. S. & Oh, C. W. Seasonal and spatial variations in nematode assemblages affected by thermal influence of nuclear power plant in Korea (East Sea, Pacific Ocean). Mar. Biol. Res. 9, 725–738 (2013).	excluded	previously excluded	previously excluded
King, S. E. & Powell, E. N. Influence of adaptive stations in a transect-based sampling design for a multispecies fish survey. Fish. Res. 86, 241–261 (2007).	excluded	previously excluded	previously excluded
Kitahashi, T. et al. Effect of the 2011 Tohoku earthquake on deep-sea meiofaunal assemblages inhabiting the landward slope of the Japan Trench. Mar. Geol. 358, 128–137 (2014).	included	included	included
Kitahashi, T., Kawamura, K., Kojima, S. & Shimanaga, M. Assemblages gradually change from bathyal to hadal depth: A case study on harpacticoid copepods around the Kuril Trench (Northwest Pacific Ocean). Deep-Sea Res. I 74, 39–47 (2013).	excluded	previously excluded	previously excluded
Kitchen-Wheeler, A. M. Visual identification of individual manta ray (Manta alfredi) in the Maldives Islands, Western Indian Ocean. Mar. Biol. Res. 6, 351–363 (2010).	excluded	previously excluded	previously excluded
Klompmaker, A. A., Jakobsen, S. L. & Lauridsen, B. W. Evolution of body size, vision, and biodiversity of coral-associated organisms: Evidence from fossil crustaceans in cold-water coral and tropical coral ecosystems. BMC Evol. Biol. 16, 1–14 (2016).	excluded	previously excluded	previously excluded
Koch, V., Peckham, H., Mancini, A. & Eguchi, T. Estimating at-sea mortality of marine turtles from stranding frequencies and drifter experiments. PLoS One 8, e56776 (2013).	excluded	previously excluded	previously excluded
Kodama, K. et al. Drastic and synchronous changes in megabenthic community structure concurrent with environmental variations in a eutrophic coastal bay. Prog. Oceanogr. 87, 157–167 (2010).	included	included	included
Koivisto, M., Westerbom, M. & Arnkil, A. Quality or quantity: Small-scale patch structure affects patterns of biodiversity in a sublittoral blue mussel community. Aquat. Biol. 12, 261–270 (2011).	included	excluded	previously excluded
Kolasinski, J. et al. Feeding ecology and ontogenetic dietary shift of yellowstripe goatfish Mulloidichthys flavolineatus (Mullidae) at Reunion Island, SW Indian Ocean. Mar. Ecol. Prog. Ser. 386, 181–195 (2009).	excluded	previously excluded	previously excluded
Kolasinski, J., Rogers, K., Cuet, P., Barry, B. & Frouin, P. Sources of particulate organic matter at the ecosystem scale: A stable isotope and trace element study in a tropical coral reef. Mar. Ecol. Prog. Ser. 443, 77–93 (2011).	excluded	previously excluded	previously excluded
Kongsrud, J. A., Budaeva, N., Barnich, R., Oug, E. & Bakken, T. Benthic polychaetes from the northern Mid-Atlantic Ridge between the Azores and the Reykjanes Ridge. Mar. Biol. Res. 9, 516–546 (2013).	excluded	previously excluded	previously excluded
Konovalov, D., Renaud, P. E., Berge, J., Voronkov, A. Y. & Cochrane, S. K. J. Contaminants, benthic communities, and bioturbation: Potential for PAH mobilisation in Arctic sediments. Chem. Ecol. 26, 197–208 (2010).	included	included	included
Korobushkin, D. I. Role of allochthonous carbon in the energy of terrestrial invertebrate communities at different distances from the Black Sea and a freshwater lake (Isotopic Evidence). Russ. J. Ecol. 45, 223–230 (2014).	excluded	previously excluded	previously excluded
Kotta, J. & Boucher, G. Interregional variation of free-living nematode assemblages in tropical coral sands. Cah. Biol. Mar. 42, 315–326 (2001).	excluded	previously excluded	previously excluded
Kottmann, J., Kihara, T. C., Glatzel, T. & Veit-Köhler, G. A new species of Wellsopsyllus (Copepoda, Harpacticoida, Paramesochridae) from the deep Southern Ocean and remarks on its biogeography. Helgol. Mar. Res. 67, 33–48 (2013).	excluded	previously excluded	previously excluded
Kotwicki, L. et al. Horizontal and vertical distribution of meiofauna on sandy beaches of the North Sea (The Netherlands, Belgium, France). Helgol. Mar. Res. 59, 255–264 (2005).	included	included	included
Kotwicki, L., Deidun, A., Grzelak, K. & Gianni, F. A preliminary comparative assessment of the meiofaunal communities of Maltese pocket sandy beaches. Estuar. Coast. Shelf Sci. 150, 111–119 (2014).	included	included	included
Kotwicki, L., Szymelfenig, M., De Troch, M. & Zajaczkowski, M. Distribution of meiofauna in Kongsfjorden, Spitsbergen. Polar Biol. 27, 661–669 (2004).	included	included	included
Koukouras, A., Russo, A., Voultsiadou-Koukoura, E., Arvanitidis, C. & Stefanidou, D. Macrofauna associated with sponge species of different morphology. Mar. Ecol. 17, 569–582 (1996).	excluded	previously excluded	previously excluded
Koulouri, P. et al. A field experiment on trophic relations within the benthic boundary layer (BBL) over an oligotrophic continental shelf. Estuar. Coast. Shelf Sci. 164, 392–407 (2015).	excluded	previously excluded	previously excluded
Koulouri, P., Dounas, C. & Eleftheriou, A. Hyperbenthic community structure over oligotrophic continental shelves and upper slopes: Crete (South Aegean Sea, NE Mediterranean). Estuar. Coast. Shelf Sci. 117, 188–198 (2013).	included	excluded	previously excluded
Koulouri, P., Dounas, C., Radin, F. & Eleftheriou, A. Near-bottom zooplankton in the continental shelf and upper slope of Heraklion Bay (Crete, Greece, Eastern Mediterranean): Observations on vertical distribution patterns. J. Plankton Res. 31, 753–762 (2009).	excluded	previously excluded	previously excluded
Kourelea, E., Vafidis, D., Chintiroglou, C. C., Trontsios, G. & Chicharo, L. Temporal variations in fine sand assemblages in the North Aegean Sea (Eastern Mediterranean). Int. Rev. Hydrobiol. 89, 175–187 (2004).	included	included	included
Kovacic, M. The biology of Roule’s goby in the Kvarner area, northern Adriatic Sea. J. Fish Biol. 59, 795–809 (2001).	excluded	previously excluded	previously excluded
Kramer, M. & Kiko, R. Brackish meltponds on Arctic sea ice—a new habitat for marine metazoans. Polar Biol. 34, 603–608 (2011).	excluded	previously excluded	previously excluded
Kramer, M. et al. Antarctic sympagic meiofauna in winter: Comparing diversity, abundance and biomass between perennially and seasonally ice-covered regions. Deep-Sea Res. II 58, 1062–1074 (2011).	excluded	previously excluded	previously excluded
Kraufvelin, P. et al. Eutrophication-induced changes in benthic algae affect the behaviour and fitness of the marine amphipod Gammarus locusta. Aquat. Bot. 84, 199–209 (2006).	excluded	previously excluded	previously excluded
Kraufvelin, P. Responses to nutrient enrichment, wave action and disturbance in rocky shore communities. Aquat. Bot. 87, 262–274 (2007).	excluded	previously excluded	previously excluded
Kremer, C. T. et al. Realizing the potential of trait-based aquatic ecology: New tools and collaborative approaches. Limnol. Oceanogr. 62, 253–271 (2017).	excluded	previously excluded	previously excluded
Kristall, B., Kelley, D. S., Hannington, M. D. & Delaney, J. R. Growth history of a diffusely venting sulfide structure from the Juan de Fuca Ridge: A petrological and geochemical study. Geochemistry, Geophys. Geosystems 7, (2006).	excluded	previously excluded	previously excluded
Kristensen, P. et al. Interglacial and glacial climate oscillations in a marine shelf sequence from northern - Denmark a multidisciplinary study. Quat. Sci. Rev. 17, 813–837 (1998).	excluded	previously excluded	previously excluded
Kristensen, R. M., Neves, R. C. & Gad, G. First report of Loricifera from the Indian Ocean: A new Rugiloricus-species represented by a hermaphrodite. Cah. Biol. Mar. 54, 161–171 (2013).	excluded	previously excluded	previously excluded
Kröncke, I. & Türkay, M. Structural and functional aspects of the benthic communities in the deep Angola Basin. Mar. Ecol. Prog. Ser. 260, 43–53 (2003).	included	included	included
Kröncke, I. Changes in Dogger Bank macrofauna communities in the 20th century caused by fishing and climate. Estuar. Coast. Shelf Sci. 94, 234–245 (2011).	included	excluded	previously excluded
Kröncke, I. et al. Different benthic size-compartments and their relationship to sediment chemistry in the deep Eurasian Arctic Ocean. Mar. Ecol. Prog. Ser. 199, 31–41 (2000).	included	included	included
Kröncke, I. Macrobenthos composition, abundance and biomass in the Arctic Ocean along a transect between Svalbard and the Makarov Basin. Polar Biol. 14, 519–529 (1994).	included	included	included
Kröncke, I. Macrofauna communities in the Amundsen Basin, at the Morris Jesup Rise and at the Yermak Plateau (Eurasian Arctic Ocean). Polar Biol. 19, 383–392 (1998).	included	included	included
Kröncke, I. Macrofauna standing stock of the Dogger Bank. A comparison: III. 1950–54 versus 1985–87. A final summary. Helgoländer Meeresuntersuchungen 46, 137–169 (1992).	included	excluded	previously excluded
Kröncke, I., Reiss, H. & Dippner, J. W. Effects of cold winters and regime shifts on macrofauna communities in shallow coastal regions. Estuar. Coast. Shelf Sci. 119, 79–90 (2013).	included	included	included
Kröncke, I., Reiss, H. & Türkay, M. Macro- and megafauna communities in three deep basins of the South-East Atlantic. Deep-Sea Res. I 81, 25–35 (2013).	included	included	included
Kröncke, I., Stoeck, T., Wieking, G. & Palojärvi, A. Relationship between structural and functional aspects of microbial and macrofaunal communities in different areas of the North Sea. Mar. Ecol. Prog. Ser. 282, 13–31 (2004).	included	included	included
Kröncke, I., Türkay, M. & Fiege, D. Macrofauna communities in the eastern Mediterranean deep sea. Mar. Ecol. 24, 193–216 (2003).	included	included	included
Krzeszowska, E. Geochemical and faunal proxies in the Westphalian a (Langsettian) marine horizon of the lublin coal basin. Geol. Q. 61, 751–764 (2017).	excluded	previously excluded	previously excluded
Kuhnz, L. A., Ruhl, H. A., Huffard, C. L. & Smith, K. L. Rapid changes and long-term cycles in the benthic megafaunal community observed over 24 years in the abyssal northeast Pacific. Prog. Oceanogr. 124, 1–11 (2014).	included	included	included
Künitzer, A. et al. Abundance of the benthic infauna of the North Sea sampled during Victor Hensen cruise VH1486. (1992). PANGAEA. doi:10.1594/PANGAEA.756924	included	included	included
La Rosa, T., Mirto, S., Mazzola, A. & Danovaro, R. Differential responses of benthic microbes and meiofauna to fish-farm disturbance in coastal sediments. Environ. Pollut. 112, 427–434 (2001).	included	included	included
La Rosa, T., Mirto, S., Mazzola, A. & Maugeri, T. L. Benthic microbial indicators of fish farm impact in a coastal area of the Tyrrhenian Sea. Aquaculture 230, 153–167 (2004).	excluded	previously excluded	previously excluded
Labrune, C. et al. Comparison of ecological quality indices based on benthic macrofauna and sediment profile images: A case study along an organic enrichment gradient off the Rhône River. Ecol. Indic. 12, 133–142 (2012).	included	excluded	previously excluded
Labrune, C. et al. Structure and diversity of shallow soft-bottom benthic macrofauna in the Gulf of Lions (NW Mediterranean). Helgol. Mar. Res. 62, 201–214 (2008).	included	excluded	previously excluded
Labrune, C., Grémare, A., Guizien, K. & Amouroux, J. M. Long-term comparison of soft bottom macrobenthos in the Bay of Banyuls-sur-Mer (north-western Mediterranean Sea): A reappraisal. J. Sea Res. 58, 125–143 (2007).	included	included	included
Lacharité, M. & Metaxas, A. Environmental drivers of epibenthic megafauna on a deep temperate continental shelf: A multiscale approach. Prog. Oceanogr. 162, 171–186 (2018).	included	excluded	previously excluded
Lacharité, M. & Metaxas, A. Hard substrate in the deep ocean: How sediment features influence epibenthic megafauna on the eastern Canadian margin. Deep Sea Res. 126, 50–61 (2017).	included	included	included
Lacharité, M., Jørgensen, L. L., Metaxas, A., Lien, V. S. & Skjoldal, H. R. Delimiting oceanographic provinces to determine drivers of mesoscale patterns in benthic megafauna: A case study in the Barents Sea. Prog. Oceanogr. 146, 187–198 (2016).	included	excluded	previously excluded
Lam, V. Y. Y. & Sadovy de Mitcheson, Y. The sharks of South East Asia - unknown, unmonitored and unmanaged. Fish Fish. 12, 51–74 (2011).	excluded	previously excluded	previously excluded
Lambert, C. et al. Habitat modelling predictions highlight seasonal relevance of Marine Protected Areas for marine megafauna. Deep-Sea Res. II 141, 262–274 (2017).	excluded	previously excluded	previously excluded
Lambshead, P. J. D., Elce, B. J., Thistle, D., Eckman, J. E. & Barnett, P. R. O. A comparison of the biodiversity of deep-sea marine nematodes from three stations in the Rockall Trough, Northeast Atlantic, and one station in the San Diego Trough, Northeast Pacific. Biodivers. Lett. 2, 95 (1994).	excluded	previously excluded	previously excluded
Lameiro, F. R., Condini, M. V., Brito, C. P. & Vieira, J. P. The feeding habits of the endemic Remo flounder, Oncopterus darwinii (Actinopterygii: Pleuronectidae), in an exposed sandy beach’s surf zone in southern Brazil. Zoologia 35, 1–8 (2018).	excluded	previously excluded	previously excluded
Lampadariou, N. & Eleftheriou, A. Seasonal dynamics of meiofauna from the oligotrophic continental shelf of Crete (Aegean Sea, eastern Mediterranean). J. Exp. Mar. Bio. Ecol. 502, 91–104 (2018).	included	included	included
Lampadariou, N. & Tselepides, A. Spatial variability of meiofaunal communities at areas of contrasting depth and productivity in the Aegean Sea (NE Mediterranean). Prog. Oceanogr. 69, 19–36 (2006).	included	included	included
Lampadariou, N. Nematode abundance in seep sediments of the Eastern Mediterranean Sea. (2012). PANGAEA. doi:10.1594/PANGAEA.803362	excluded	previously excluded	previously excluded
Lampadariou, N., Austen, M. C., Robertson, N. & Vlachonis, G. Analysis of meiobenthic community structure in relation to pollution and disturbance in Iraklion Harbour, Greece. Vie Milieu 47, 9–24 (1997).	included	excluded	previously excluded
Lampadariou, N., Hatziyanni, E. & Tselepides, A. Meiofaunal community structure in Thermaikos Gulf: Response to intense trawling pressure. Cont. Shelf Res. 25, 2554–2569 (2005).	included	included	included
Lampadariou, N., Sevastou, K., Podaras, D. & Tselepides, A. Insights into the benthic communities response to the inflow of Black Sea mesotrophic waters in the North Aegean Sea. Cont. Shelf Res. 149, 162–173 (2017).	included	included	included
Lampadariou, N., Tselepides, A. & Hatziyanni, E. Deep-sea meiofaunal and foraminiferal communities along a gradient of primary productivity in the eastern Mediterranean Sea. Sci. Mar. 73, 337–345 (2009).	included	included	included
Lampitt, R. S., Billett, D. S. M. & Rice, A. L. Biomass of the invertebrate megabenthos from 500 to 4100 m in the Northeast Atlantic Ocean. Mar. Biol. 93, 69–81 (1986).	included	excluded	previously excluded
Lanari, M., S. Copertino, M., Colling, L. A. & C. Bom, F. The impact of short-term depositions of macroalgal blooms on widgeon-grass meadows in a river-dominated estuary. Harmful Algae 78, 36–46 (2018).	excluded	previously excluded	previously excluded
Landers, S. C. & Sørensen, M. V. Two new species of Echinoderes (Kinorhyncha, Cyclorhagida), E. romanoi sp. n. and E. joyceae sp. n., from the Gulf of Mexico. Zookeys 594, 51–71 (2016).	excluded	previously excluded	previously excluded
Landers, S. C. et al. Kinorhynch assemblages in the Gulf of Mexico continental shelf collected during a two-year survey. J. Exp. Mar. Bio. Ecol. 502, 81–90 (2018).	excluded	previously excluded	previously excluded
Landers, S. C. et al. Nematode and copepod diversity (2012) from Louisiana near the Deepwater Horizon oil spill. Proc. Biol. Soc. Washingt. 127, 47–57 (2014).	excluded	previously excluded	previously excluded
Lanfranchi, A. & Melai, M. Morphology and taxonomy of a new species of otoplanid (Plathelminthes, Rhabditophora, Proseriata) from the Ligurian Sea. Ital. J. Zool. 74, 209–214 (2007).	excluded	previously excluded	previously excluded
Lange, B. A. et al. Comparing springtime ice-algal chlorophyll a and physical properties of multi-year and first-year sea ice from the Lincoln Sea. PLoS One 10, 1–26 (2015).	excluded	previously excluded	previously excluded
Langeneck, J., Busoni, G., Aliani, S. & Castelli, A. Deep-sea polychaetes (Annelida) from the Malta Escarpment (Western Ionian Sea). Eur. Zool. J. 84, 142–152 (2017).	excluded	previously excluded	previously excluded
Langeneck, J., Busoni, G., Aliani, S., Lardicci, C. & Castelli, A. Distribution and diversity of polychaetes along a bathyal escarpment in the western Mediterranean Sea. Deep-Sea Res. I 144, 85–94 (2019).	excluded	previously excluded	previously excluded
Laran, S. et al. A comprehensive survey of pelagic megafauna: Their distribution, densities, and taxonomic richness in the tropical southwest Indian Ocean. Front. Mar. Sci. 4, (2017).	excluded	previously excluded	previously excluded
Laroche, O. et al. First evaluation of foraminiferal metabarcoding for monitoring benthic impacts at an offshore oil drilling site. Mar. Environ. Res. 120, 225–235 (2016).	excluded	previously excluded	previously excluded
Lastra, M., Schlacher, T. A. & Olabarria, C. Niche segregation in sandy beach animals: An analysis with surface-active peracarid crustaceans on the Atlantic coast of Spain. Mar. Biol. 157, 613–625 (2010).	excluded	previously excluded	previously excluded
Lauerman, L. M. L. & Kaufmann, R. S. Deep-sea epibenthic echinoderms and a temporally varying food supply: Results from a one year time series in the N.E. Pacific. Deep-Sea Res. II 45, 817–842 (1998).	excluded	previously excluded	previously excluded
Lauerman, L. M. L., Kaufmann, R. S. & Smith, K. L. Distribution and abundance of epibenthic megafauna at a long time-series station in the abyssal Northeast Pacific. Deep-Sea Res. I 43, 1075–1103 (1996).	included	included	included
Lauerman, L. M. L., Smoak, J. M., Shaw, T. J., Moore, W. S. & Smith, K. L. 234Th and 21Pb evidence for rapid ingestion of settling particles by mobile epibenthic megafauna in the abyssal NE Pacific. Limnol. Oceanogr. 42, 589–595 (1997).	included	excluded	previously excluded
Leasi, F. & Todaro, M. A. Meiofaunal cryptic species revealed by confocal microscopy: The case of Xenotrichula intermedia (Gastrotricha). Mar. Biol. 156, 1335–1346 (2009).	excluded	previously excluded	previously excluded
Leasi, F. & Todaro, M. A. The gastrotrich community of a North Adriatic Sea site, with a redescription of musellifer profundus (Chaetonotida: Muselliferidae). J. Mar. Biol. Assoc. United Kingdom 90, 645–653 (2010).	excluded	previously excluded	previously excluded
Leasi, F. et al. Spatial and ecologic distribution of neglected microinvertebrate communities across endangered ecosystems: meiofauna in Bali (Indonesia). Mar. Ecol. 37, 970–987 (2016).	included	included	included
Lebrato, M. & Jones, D. O. B. Mass deposition event of Pyrosoma atlanticum carcasses off Ivory Coast (West Africa). Limnol. Oceanogr. 54, 1197–1209 (2009).	excluded	previously excluded	previously excluded
Lebrato, M. et al. Sinking jelly-carbon unveils potential environmental variability along a continental margin. PLoS One 8, e82070 (2013).	excluded	previously excluded	previously excluded
Lecroq, B., Gooday, A. J. & Pawlowski, J. Global genetic homogeneity in the deep-sea foraminiferan Epistominella exigua (Rotaliida: Pseudoparrellidae). Zootaxa 2096, 23–32 (2009).	excluded	previously excluded	previously excluded
Leduc, D. & Probert, P. K. Small-scale effect of intertidal seagrass (Zostera muelleri) on meiofaunal abundance, biomass, and nematode community structure. J. Mar. Biol. Assoc. United Kingdom 91, 579–591 (2011).	included	included	included
Leduc, D. & Rowden, A. A. Nematode communities in sediments of the Kermadec Trench, Southwest Pacific Ocean. Deep-Sea Res. I 134, 23–31 (2018).	included	included	included
Leduc, D. & Verschelde, D. New Spirinia and Stygodesmodora species (Nematoda, Spiriniinae) from the Southwest Pacific, and a revision of the related genera Spirinia, Chromaspirina and Perspiria. Eur. J. Taxon. 1–25 (2015).	excluded	previously excluded	previously excluded
Leduc, D. et al. Comparison between infaunal communities of the deep floor and edge of the Tonga Trench: Possible effects of differences in organic matter supply. Deep-Sea Res. I 116, 264–275 (2016); Leduc, D. & Rowden, A. A. Not to be sneezed at: Does pollen from forests of exotic pine affect deep oceanic trench ecosystems? Ecosystems 21, 237–247 (2018).	included	included	included
Leduc, D. Seven new species and one new species record of Sabatieria (Nematoda: Comesomatidae) from the continental slope of New Zealand. Zootaxa 3693, 1–35 (2013).	excluded	previously excluded	previously excluded
Leduc, D., Brown, J. C. S., Bury, S. J. & Lörz, A. N. High intraspecific variability in the diet of a deep-sea nematode: Stable isotope and fatty acid analyses of Deontostoma tridentum on Chatham Rise, Southwest Pacific. Deep-Sea Res. I 97, 10–18 (2015).	excluded	previously excluded	previously excluded
Leduc, D., Pilditch, C. A. & Nodder, S. D. Partitioning the contributions of mega-, macro- and meiofauna to benthic metabolism on the upper continental slope of New Zealand: Potential links with environmental factors and trawling intensity. Deep-Sea Res. I 108, 1–12 (2016).	included	included	included
Leduc, D., Probert, P. K. & Nodder, S. D. Influence of mesh size and core penetration on estimates of deep-sea nematode abundance, biomass, and diversity. Deep-Sea Res. I 57, 1354–1362 (2010).	excluded	previously excluded	previously excluded
Leduc, D., Probert, P. K., Berkenbusch, K., Nodder, S. D. & Pilditch, C. A. Abundance of small individuals influences the effectiveness of processing techniques for deep-sea nematodes. Deep-Sea Res. I 57, 1363–1371 (2010).	excluded	previously excluded	previously excluded
Lee, J. & Chang, C. Y. A new marine cyclopoid copepod of the genus neocyclops (Cyclopidae, Halicyclopinae) from Korea. Zookeys 2015, 131–146 (2015).	excluded	previously excluded	previously excluded
Lee, R. W., Robert, K., Matabos, M., Bates, A. E. & Juniper, S. K. Temporal and spatial variation in temperature experienced by macrofauna at Main Endeavour hydrothermal vent field. Deep. Deep-Sea Res. I 106, 154–166 (2015).	excluded	previously excluded	previously excluded
Lee, S. H. et al. Carbon contribution of sea ice floes in the Arctic Ocean. Deep-Sea Res. II 120, 35–42 (2015).	excluded	previously excluded	previously excluded
Legakis, A. & Adamopoulou, C. Temporal responses of soil invertebrate communities to draught stress in two semiarid ecosystems of the Mediterranean. Isr. J. Zool. 51, 331–348 (2005).	excluded	previously excluded	previously excluded
Leitão, F., Gaspar, M. B., Santos, M. N. & Monteiro, C. C. A comparison of bycatch and discard mortality in three types of dredge used in the Portuguese Spisula solida (solid surf clam) fishery . Aquat. Living Resour. 22, 1–10 (2009).	excluded	previously excluded	previously excluded
Lejzerowicz, F., Esling, P. & Pawlowski, J. Patchiness of deep-sea benthic Foraminifera across the Southern Ocean: Insights from high-throughput DNA sequencing. Deep-Sea Res. II 108, 17–26 (2014).	excluded	previously excluded	previously excluded
LeKieffre, C. et al. Surviving anoxia in marine sediments: The metabolic response of ubiquitous benthic foraminifera (Ammonia tepida). PLoS One 12, e0177604 (2017).	excluded	previously excluded	previously excluded
Lenz, A. J., Avens, L. & Borges-Martins, M. Age and growth of juvenile green turtles Chelonia mydas in the western South Atlantic Ocean. Mar. Ecol. Prog. Ser. 568, 191–201 (2017).	excluded	previously excluded	previously excluded
Lercari, D. & Defeo, O. Large-scale diversity and abundance trends in sandy beach macrofauna along full gradients of salinity and morphodynamics. Estuar. Coast. Shelf Sci. 68, 27–35 (2006).	included	included	included
Lercari, D. & Defeo, O. Large-scale dynamics of sandy beach ecosystems in transitional waters of the Southwestern Atlantic Ocean: Species turnover, stability and spatial synchrony. Estuar. Coast. Shelf Sci. 154, 184–193 (2015).	excluded	previously excluded	previously excluded
Lessard-Pilon, S. A., Podowski, E. L., Cordes, E. E. & Fisher, C. R. Megafauna community composition associated with Lophelia pertusa colonies in the Gulf of Mexico. Deep-Sea Res. II 57, 1882–1890 (2010).	included	excluded	previously excluded
Lessard-Pilon, S., Porter, M. D., Cordes, E. E., MacDonald, I. & Fisher, C. R. Community composition and temporal change at deep Gulf of Mexico cold seeps. Deep-Sea Res. II 57, 1891–1903 (2010).	included	excluded	previously excluded
Levin, L. A. & DiBacco, C. Influence of sediment transport on short-term recolonization by seamount infauna. Mar. Ecol. Prog. Ser. 123, 163–175 (1995).	included	excluded	previously excluded
Levin, L. A. & Gage, J. D. Relationships between oxygen, organic matter and the diversity of bathyal macrofauna. Deep-Sea Res. II 45, 129–163 (1998).	included	excluded	previously excluded
Levin, L. A. & Mendoza, G. F. Community structure and nutrition of deep methane-seep macrobenthos from the North Pacific (Aleutian) Margin and the Gulf of Mexico (Florida Escarpment). Mar. Ecol. 28, 131–151 (2007).	included	included	included
Levin, L. A. & Michener, R. H. Isotopic evidence for chemosynthesis-based nutrition of macrobenthos: The lightness of being at Pacific methane seeps. Limnol. Oceanogr. 47, 1336–1345 (2002).	included	excluded	previously excluded
Levin, L. A. & Thomas, C. L. The influence of hydrodynamic regime on infaunal assemblages inhabiting carbonate sediments on central Pacific seamounts. Deep-Sea Res. A 36, 1897–1915 (1989).	included	included	included
Levin, L. A. Ecology of cold seep sediments: Interactions of fauna with flow, chemistry and microbes. Oceanogr. Mar. Biol. 43, 1–46 (2005).	excluded	previously excluded	previously excluded
Levin, L. A. et al. Do methane seeps support distinct macrofaunal assemblages? Observations on community structure and nutrition from the northern California slope and shelf. Mar. Ecol. Prog. Ser. 208, 21–39 (2000).	included	included	included
Levin, L. A. et al. Macrofaunal processing of phytodetritus at two sites on the Carolina margin: In situ experiments using 13C-labeled diatoms. Mar. Ecol. Prog. Ser. 182, 37–54 (1999).	included	included	included
Levin, L. A. et al. Spatial heterogeneity of macrofauna at northern California methane seeps: Influence of sulfide concentration and fluid flow. Mar. Ecol. Prog. Ser. 265, 123–139 (2003).	included	included	included
Levin, L. A. Oxygen minimum zone benthos: Adaptation and community response to hypoxia. Oceanogr. Mar. Biol. Vol 41 41, 1–45 (2003).	excluded	previously excluded	previously excluded
Levin, L. A., Gage, J. D., Martin, C. & Lamont, P. A. Macrobenthic community structure within and beneath the oxygen minimum zone, NW Arabian Sea. Deep-Sea Res. II 47, 189–226 (2000).	included	included	included
Levin, L. A., Huggett, C. L. & Wishner, K. F. Control of deep-sea benthic community structure by oxygen and organic-matter gradients in the eastern Pacific Ocean. J. Mar. Res. 49, 763–800 (1991).	included	included	included
Levin, L. A., McCann, L. D. & Thomas, C. L. The ecology of polychaetes on deep seamounts in the Eastern Pacific Ocean. Ophelia 5, 467–476 (1991).	excluded	previously excluded	previously excluded
Levin, L. A., Mendoza, G. F., Gonzalez, J. P., Thurber, A. R. & Cordes, E. E. Diversity of bathyal macrofauna on the northeastern Pacific margin: The influence of methane seeps and oxygen minimum zones. Mar. Ecol. 31, 94–110 (2010).	included	included	included
Levin, L. A., Mendoza, G. F., Konotchick, T. & Lee, R. Macrobenthos community structure and trophic relationships within active and inactive Pacific hydrothermal sediments. Deep-Sea Res. II 56, 1632–1648 (2009).	included	included	included
Lewis, M. A. et al. Field characterization of potential reference sediments in the Gulf of Mexico: Chemical and biological quality. Soil Sediment Contam. An Int. J. 15, 1–20 (2006).	excluded	previously excluded	previously excluded
Lewison, R. L. et al. Global patterns of marine mammal, seabird, and sea turtle bycatch reveal taxa-specific and cumulative megafauna hotspots. Proc. Natl. Acad. Sci. 111, 5271–5276 (2014).	excluded	previously excluded	previously excluded
Lewison, R. L., Crowder, L. B., Read, A. J. & Freeman, S. A. Understanding impacts of fisheries bycatch on marine megafauna. Trends Ecol. Evol. 19, 598–604 (2004).	excluded	previously excluded	previously excluded
Li, L., Keller, G. & Stinnesbeck, W. The Late Campanian and Maastrichtian in northwestern Tunisia: Palaeoenvironmental inferences from lithology, macrofauna and benthic foraminifera. Cretac. Res. 20, 231–252 (1999).	excluded	previously excluded	previously excluded
Liao, J. X., Chen, G. M., Chiou, M. Da, Jan, S. & Wei, C.-L. Internal tides affect benthic community structure in an energetic submarine canyon off SW Taiwan. Deep-Sea Res. I 125, 147–160 (2017).	included	included	included
Liao, Y. et al. Influence of two non-indigenous plants on intertidal macrobenthic communities in Ximen Island Special Marine Protected Area, China. Ecol. Eng. 112, 96–104 (2018).	included	included	included
Liao, Y. et al. Macrobenthic assemblages of the Changjiang River estuary (Yangtze River, China) and adjacent continental shelf relative to mild summer hypoxia. Chinese J. Oceanol. Limnol. 35, 481–488 (2017).	included	excluded	previously excluded
Licher, F. & Kuper, M. Typosyllis tyrrhena (polychaeta, Syllidae, Syllinae), a new species from the island Elba, Tyrrhenian sea. Ital. J. Zool. 65, 227–233 (1998).	excluded	previously excluded	previously excluded
Lichtschlag, A. et al. Effects of fluctuating hypoxia on benthic oxygen consumption in the Black Sea (Crimean shelf). Biogeosciences 12, 5075–5092 (2015).	excluded	previously excluded	previously excluded
Lim, S.-C., Wiklund, H., Glover, A. G., Dahlgren, T. G. & Tan, K.-S. A new genus and species of abyssal sponge commonly encrusting polymetallic nodules in the Clarion-Clipperton Zone, East Pacific Ocean. Syst. Biodivers. 15, 507–519 (2017).	excluded	previously excluded	previously excluded
Limén, H., Juniper, S. K., Tunnicliffe, V. & Clément, M. Benthic community structure on two peaks of an erupting seamount: Northwest Rota-1 Volcano, Mariana Arc, western Pacific. Cah. Biol. Mar. 47, 457–463 (2006).	included	excluded	previously excluded
Lin, R. et al. Abundance and distribution of meiofauna in the Chukchi Sea. Acta Oceanol. Sin. 33, 90–94 (2014).	included	included	included
Link, H., Piepenburg, D. & Archambault, P. Are hotspots always hotspots? The relationship between diversity, resource and ecosystem functions in the Arctic. PLoS One 8, 1–18 (2013).	included	included	included
Lins, L. et al. The link between meiofauna and surface productivity in the Southern Ocean. Deep-Sea Res. II 108, 60–68 (2014).	included	included	included
Linse, K. et al. Macro- and megabenthic assemblages in the bathyal and abyssal Weddell Sea (Southern Ocean). Deep-Sea Res. II 54, 1848–1863 (2007).	included	excluded	previously excluded
Linse, K. et al. The macro- and megabenthic fauna on the continental shelf of the eastern Amundsen Sea, Antarctica. Cont. Shelf Res. 68, 80–90 (2013).	included	excluded	previously excluded
Liu, G., Li, W. T. & Zhang, X. Assessment of the benthic macrofauna in an artificial shell reef zone in Shuangdao Bay, Yellow Sea. Mar. Pollut. Bull. 114, 778–785 (2017).	included	excluded	previously excluded
Liu, X. et al. Quantitative distribution and functional groups of intertidal macrofaunal assemblages in Fildes Peninsula, King George Island, South Shetland Islands, Southern Ocean. Mar. Pollut. Bull. 99, 284–291 (2015).	included	included	included
Liu, X.-S., Xu, W.-Z. & Cheung, S. G. Subtropical meiobenthic nematode communities in Victoria Harbour, Hong Kong. Mar. Pollut. Bull. 56, 1491–1497 (2008).	excluded	previously excluded	previously excluded
Liu, X.-S., Zhang, Z.-N. & Huang, Y. Sublittoral meiofauna with particular reference to nematodes in the southern Yellow Sea, China. Estuar. Coast. Shelf Sci. 71, 616–628 (2007).	included	excluded	previously excluded
Lizarralde, Z. I. & Pittaluga, S. Distribution and temporal variation of the benthic fauna in a tidal flat of the Rio Gallegos estuary, Patagonia, Argentina. Thalassas 27, 9–20 (2011).	included	excluded	previously excluded
Lochte, K., Boetius, A., Gebruk, A. V. et al. Atlantic data base for exchange processes at the deep sea floor (ADEPD). Data collected and published through EU-project ADEPD (MAS3-CT97-0126-ADEPD) 1998/99, Institute for Baltic Sea Research, Warnemünde, Germany (2000).	included	included	included
Locker, S. D. et al. Geology and biology of the “Sticky Grounds”, shelf-margin carbonate mounds, and mesophotic ecosystem in the eastern Gulf of Mexico. Cont. Shelf Res. 125, 71–87 (2016).	excluded	previously excluded	previously excluded
Lockhart, S. J. & Jones, C. D. Biogeographic patterns of benthic invertebrate megafauna on shelf areas within the Southern Ocean Atlantic sector. CCAMLR Sci. 15, 167–192 (2008).	included	excluded	previously excluded
Löhr, S. C. & Kennedy, M. J. Micro-trace fossils reveal pervasive reworking of Pliocene sapropels by low-oxygen-adapted benthic meiofauna. Nat. Commun. 6, 6589 (2015).	excluded	previously excluded	previously excluded
Löhr, S. C., Kennedy, M. J., George, S. C., Williamson, R. J. & Xu, H. Sediment microfabric records mass sedimentation of colonial cyanobacteria and extensive syndepositional metazoan reworking in Pliocene sapropels. Depos. Rec. 4, 293–317 (2018).	excluded	previously excluded	previously excluded
Lopes dos Santos, R. A. et al. Abrupt vegetation change after the late quaternary megafaunal extinction in southeastern Australia. Nat. Geosci. 6, 627–631 (2013).	excluded	previously excluded	previously excluded
Lorenti, M. et al. Soft-bottom macrofaunal assemblages in the Gulf of Salerno, Tyrrhenian Sea, Italy, an area affected by the invasion of the seaweed Caulerpa racemosa var. cylindracea. Mar. Ecol. 32, 320–334 (2011).	included	excluded	previously excluded
Losi, V. et al. Sessile macrobenthos (Ochrophyta) drives seasonal change of meiofaunal community structure on temperate rocky reefs. Mar. Environ. Res. 142, 295–305 (2018).	included	included	included
Louati, H. et al. Biostimulation as an attractive technique to reduce phenanthrene toxicity for meiofauna and bacteria in lagoon sediment. Environ. Sci. Pollut. Res. 21, 3670–3679 (2014).	included	excluded	previously excluded
Louati, H. et al. The roles of biological interactions and pollutant contamination in shaping microbial benthic community structure. Chemosphere 93, 2535–2546 (2013).	included	excluded	previously excluded
Lourido, A., Moreira, J. & Troncoso, J. S. Spatial distribution of benthic macrofauna in subtidal sediments of the Ría de Aldán (Galicia, Northwest Spain). Sci. Mar. 74, 705–715 (2010).	included	included	included
Lovejoy, C., Legendre, L. & Price, N. M. Prolonged diatom blooms and microbial food web dynamics: Experimental results from an Arctic polynya. Aquat. Microb. Ecol. 29, 267–278 (2002).	excluded	previously excluded	previously excluded
Lowry, P. K., Hughes, J. & Robjant, M. (1999): LOIS shelf edge study data set. British Oceanographic Data Center, Birkenhead (1 CD-ROM).	excluded	previously excluded	previously excluded
Lozoya, J. P., Gómez, J. & Defeo, O. Modelling large-scale effects of estuarine and morphodynamic gradients on distribution and abundance of the sandy beach isopod Excirolana armata. Estuar. Coast. Shelf Sci. 87, 472–478 (2010).	excluded	previously excluded	previously excluded
Lubinevsky, H. et al. Deep-sea soft bottom infaunal communities of the Levantine Basin (SE Mediterranean) and their shaping factors. Mar. Biol. 164, 1–12 (2017).	included	excluded	previously excluded
Lucchesi, P. & Santangelo, G. The interstitial ciliate microcommunity of a Mediterranean sandy shore under differing hydrodynamic disturbances. Ital. J. Zool. 64, 253–259 (1997).	excluded	previously excluded	previously excluded
Lutz, R. A., Desbruyères, D., Shank, T. M. & Vrijenhoek, R. C. A deep-sea hydrothermal vent community dominated by Stauromedusae. Deep-Sea Res. II 45, 329–334 (1998).	excluded	previously excluded	previously excluded
Lykkebo Petersen, K. et al. Biological and physical effects of brine discharge from the Carlsbad desalination plant and implications for future desalination plant constructions. Water 11, 208 (2019).	excluded	previously excluded	previously excluded
MacAvoy, S. E., Fisher, C. R., Carney, R. S. & Macko, S. A. Nutritional associations among fauna at hydrocarbon seep communities in the Gulf of Mexico. Mar. Ecol. Prog. Ser. 292, 51–60 (2005).	included	excluded	previously excluded
Macdonald, I. R., Bluhm, B. A., Iken, K., Gagaev, S. & Strong, S. Benthic macrofauna and megafauna assemblages in the Arctic deep-sea Canada Basin. Deep-Sea Res. II 57, 136–152 (2010).	included	included	included
Madhusudhana, S. K., Chakraborty, B. & Latha, G. Humpback whale singing activity off the Goan coast in the Eastern Arabian Sea. Bioacoustics 28, 329–344 (2019).	excluded	previously excluded	previously excluded
Madigan, D. J. et al. Assessing Fukushima-derived radiocesium in migratory Pacific predators. Environ. Sci. Technol. 51, 8962–8971 (2017).	excluded	previously excluded	previously excluded
Magni, P. et al. Distribution and ecological relevance of fine sediments in organic-enriched lagoons: The case study of the Cabras lagoon (Sardinia, Italy). Mar. Pollut. Bull. 56, 549–564 (2008).	excluded	previously excluded	previously excluded
Magni, P. et al. Macrofaunal community structure and dustribution in a muddy coastal lagoon. Chem. Ecol. 20, S397–S409 (2004).	included	excluded	previously excluded
Magni, P., Draredja, B., Melouah, K. & Como, S. Patterns of seasonal variation in lagoonal macrozoobenthic assemblages (Mellah lagoon, Algeria). Mar. Environ. Res. 109, 168–176 (2015).	included	included	included
Magnino, G. & Gaino, E. Haplosyllis spongicola Grube Polychaeta, Syllidae associated with two species of sponges from east Africa Tanzania, Indian Ocean. Mar. Ecol. 19, 77–87 (1998).	excluded	previously excluded	previously excluded
Mahmoudi, E. et al. Effects of hydrocarbon contamination on a free living marine nematode community: Results from microcosm experiments. Mar. Pollut. Bull. 50, 1197–1204 (2005).	excluded	previously excluded	previously excluded
Maidanou, M., Koulouri, P., Arvanitidis, C., Koutsoubas, D. & Dounas, C. Macrobenthic assemblage structure associated with a Caulerpa prolifera meadow in the eastern Mediterranean Sea (Elounda Bay, Crete Island). Reg. Stud. Mar. Sci. 14, 1–14 (2017).	included	excluded	previously excluded
Mäkelä, A., Witte, U. & Archambault, P. Benthic macroinfaunal community structure, resource utilisation and trophic relationships in two Canadian Arctic Archipelago polynyas. PLoS One 12, e0183034 (2017).	included	included	included
Malyutina, M. V. & Brandt, A. Composition and distribution of Munnopsidae (Crustacea, Isopoda, Asellota), collected during the KuramBio expedition 2012 from the Kuril-Kamchatka Trench area. Deep-Sea Res. II 111, 245–255 (2015).	excluded	previously excluded	previously excluded
Mamet, B., Ridder, C. De, Boulvain, F., Gillan, D. & Pre, A. Iron bacterial and fungal mats, Bajocian stratotype (Mid-Jurassic, northern Normandy, France). Sediment. Geol. 137, 107–126 (2000).	excluded	previously excluded	previously excluded
Mamouridis, V., Cartes, J. E., Parra, S., Fanelli, E. & Saiz Salinas, J. I. A temporal analysis on the dynamics of deep-sea macrofauna: Influence of environmental variability off Catalonia coasts (western Mediterranean). Deep-Sea Res. I 58, 323–337 (2011).	included	excluded	previously excluded
Mancuso, F. P., D’Hondt, S., Willems, A., Airoldi, L. & De Clerck, O. Diversity and temporal dynamics of the epiphytic bacterial communities associated with the canopy-forming seaweed Cystoseira compressa (Esper) Gerloff and Nizamuddin. Front. Microbiol. 7, 1–11 (2016).	excluded	previously excluded	previously excluded
Manini, E., Fiordelmondo, C., Gambi, C., Pusceddu, A. & Danovaro, R. Benthic microbial loop functioning in coastal lagoons: A comparative approach. Oceanol. Acta 26, 27–38 (2003).	excluded	previously excluded	previously excluded
Mantha, G. et al. Seasonal shifts of meiofauna community structures on sandy beaches along the Chennai coast, India. Crustaceana 85, 27–53 (2012).	included	included	included
Manyanga, M. A., Mafongoya, P. L. & Tauro, T. P. Soil macrofauna order diversity and abundance under improved fallows and organic matter transfer system in Zimbabwe. Afr. J. Ecol. 52, 506–513 (2014).	excluded	previously excluded	previously excluded
Marcon, Y., Sahling, H., Allais, A.-G., Bohrmann, G. & Olu, K. Distribution and temporal variation of megafauna at the Regab pockmark (Northern Congo Fan), based on a comparison of videomosaics and geographic information systems analyses. Mar. Ecol. 35, 77–95 (2014).	included	excluded	previously excluded
Mariani, S. et al. Habitat structure and zonation patterns of northwestern Mediterranean shoreline strands. Sci. Mar. 81, 269–282 (2017).	excluded	previously excluded	previously excluded
Marina, P. et al. Sublittoral soft bottom assemblages within a Marine Protected Area of the northern Alboran Sea. J. Mar. Biol. Assoc. United Kingdom 95, 871–884 (2015).	included	included	included
Markert, E., Holler, P., Kröncke, I. & Bartholomä, A. Benthic habitat mapping of sorted bedforms using hydroacoustic and ground-truthing methods in a coastal area of the German Bight/North Sea. Estuar. Coast. Shelf Sci. 129, 94–104 (2013).	included	included	included
Marquardt, M., Kramer, M., Carnat, G. & Werner, I. Vertical distribution of sympagic meiofauna in sea ice in the Canadian Beaufort Sea. Polar Biol. 34, 1887–1900 (2011).	excluded	previously excluded	previously excluded
Marquardt, M., Majaneva, S., Pitusi, V. & Søreide, J. E. Pan-Arctic distribution of the hydrozoan Sympagohydra tuuli? First record in sea ice from Svalbard (European Arctic). Polar Biol. 41, 583–588 (2018).	excluded	previously excluded	previously excluded
Marques de Almeida, T. C., Arana, P. M., Sant Ana, R. & Pezzuto, P. R. A new benthic macrofauna and sediments sampler for attaching to otter trawl nets: Comparison with the Van Veen grab. Lat. Am. J. Aquat. Res. 44, 1116–1122 (2016).	included	excluded	previously excluded
Marsden, I. D. & Maclaren, S. R. Short-term study testing the resilience of an estuarine bivalve to macroalgal mats. Hydrobiologia 649, 217–229 (2010).	excluded	previously excluded	previously excluded
Marsh, L., Copley, J. T., Huvenne, V. A. I., Tyler, P. A. & the Isis ROV Facility. Getting the bigger picture: Using precision Remotely Operated Vehicle (ROV) videography to acquire high-definition mosaic images of newly discovered hydrothermal vents in the Southern Ocean. Deep-Sea Res. II 92, 124–135 (2013).	excluded	previously excluded	previously excluded
Martens, P. M. & Curini-Galletti, M. Revision of Promonotus Beklemischev, 1927 (Platyhelminthes: Proseriata), with description of two new species from the Mediterranean. Hydrobiologia 412, 131–142 (1999).	excluded	previously excluded	previously excluded
Martin, D. et al. Long-distance influence of the Rhône River plume on the marine benthic ecosystem: Integrating descriptive ecology and predictive modelling. Sci. Total Environ. 673, 790–809 (2019).	excluded	previously excluded	previously excluded
Martinez Arbizu, P. The monophyly of Erebonasteridae, with the description of Centobnaster severnicus sp. n. (Copepoda: Poecilostomatoida) from the Laptev Sea (Arctic Ocean). Zool. Anz. 235, 263–270 (1997).	excluded	previously excluded	previously excluded
Martínez, G., Arim, M. & Defeo, O. Distribution of the isopod Excirolana braziliensis on sandy beaches of the Atlantic and Pacific oceans. Mar. Ecol. Prog. Ser. 583, 137–148 (2017).	excluded	previously excluded	previously excluded
Martinez-Garcia, E. et al. Effect of sediment grain size and bioturbation on decomposition of organic matter from aquaculture. Biogeochemistry 125, 133–148 (2015).	excluded	previously excluded	previously excluded
Martins Garcia, T., Matthews-Cascon, H. & Franklin-Junior, W. Macrofauna associated with branching fire coral Millepora alcicornis (Cnidaria: Hydrozoa). Thalassas 24, 11–19 (2008).	excluded	previously excluded	previously excluded
Marx, J. T. & Liebenberg, I. Into the future: Donkergat military training area and the Langebaan Ramsar site. J. Transdiscipl. Res. South. Africa 15, (2019).	excluded	previously excluded	previously excluded
Marzano, C. N. et al. Distribution, persistence and change in the macrobenthos of the lagoon of Lesina (Apulia, southern Adriatic Sea). Oceanol. Acta 26, 57–66 (2003).	included	excluded	previously excluded
Martínez Arbizu, P. unpublished (2002).	included	included	included
Martínez Arbizu, P. unpublished (2004).	included	included	included
Masse, H. L. Long term effects of shore arrangements on fine-sand macrofauna at two stations of Prado’s bay (north-western Mediterranean Sea - Gulf of Marseilles). Vie Milieu 48, 79–87 (1998).	excluded	previously excluded	previously excluded
Masse, H. L. Long-term changes in sand-bottom macrofauna along the coast of Provence (Northwest Mediterranean Sea). Oceanol. Acta 23, 229–242 (2000).	included	excluded	previously excluded
Martínez Arbizu, P. unpublished (2005).	included	included	included
Martínez Arbizu, P. unpublished (2007).	included	included	included
Maynou, F. Seasonal and spatial variability of hake (Merluccius merluccius L.) recruitment in the NW Mediterranean. Fish. Res. 60, 65–78 (2003).	excluded	previously excluded	previously excluded
Mayor, D. J. et al. Resource quality affects carbon cycling in deep-sea sediments. ISME J. 6, 1740–1748 (2012).	excluded	previously excluded	previously excluded
Martínez Arbizu, P. unpublished (2009).	included	included	included
Mascart, T. et al. Seasonal variability of meiofauna, especially harpacticoid copepods, in Posidonia oceanica macrophytodetritus accumulations. J. Sea Res. 95, 149–160 (2015).	included	included	included
Massé, C. et al. Bacterial and macrofaunal communities in the sediments of the West Gironde Mud Patch, Bay of Biscay (France). Estuar. Coast. Shelf Sci. 179, 189–200 (2016).	included	included	included
Mazzini, A., Svensen, H. H., Planke, S., Forsberg, C. F. & Tjelta, T. I. Pockmarks and methanogenic carbonates above the giant Troll gas field in the Norwegian North Sea. Mar. Geol. 373, 26–38 (2016).	excluded	previously excluded	previously excluded
Masse, H. L. The carbonates associated with littoral fine sand macrofauna in the northwestern Mediterranean Sea. Oceanol. Acta 22, 413–420 (1999).	included	included	included
McClain, C. R. et al. Sizing ocean giants: Patterns of intraspecific size variation in marine megafauna. PeerJ 3, e715 (2015).	included	excluded	previously excluded
McClain, C. R., Lundsten, L., Barry, J. & DeVogelaere, A. Assemblage structure, but not diversity or density, change with depth on a Northeast Pacific seamount. Mar. Ecol. 31, 14–25 (2010).	included	excluded	previously excluded
McClain, C. R., Lundsten, L., Ream, M., Barry, J. & DeVogelaere, A. Endemicity, biogeography, composition, and community structure on a Northeast Pacific seamount. PLoS One 4, e4141 (2009).	included	excluded	previously excluded
McIntyre, F. D., Collie, N., Stewart, M., Scala, L. & Fernandes, P. G. A visual survey technique for deep-water fishes: Estimating anglerfish Lophius spp. abundance in closed areas a. J. Fish Biol. 83, 739–753 (2013).	excluded	previously excluded	previously excluded
McLachlan, A. et al. Beach clam fisheries. Oceanogr. Mar. Biol. An Annu. Rev. 34, 163–232 (1996).	excluded	previously excluded	previously excluded
Maurer, D., Robertson, G. & Gerlinger, T. Long-term temporal and spatial fluctuations of soft bottom infaunal invertebrates associated with an ocean outfall from the San Pedro shelf, California. Int. Rev. der ges. Hydrobiol. 78, 535–555 (1993).	included	included	included
McRoberts, C. A., Krystyn, L. & Hautmann, M. Macrofaunal response to the end-Triassic mass extinction in the West-Tethyan Kössen Basin, Austria. Palaios 27, 607–616 (2012).	excluded	previously excluded	previously excluded
Meadows, A. S., Ingels, J., Widdicombe, S., Hale, R. & Rundle, S. D. Effects of elevated CO2 and temperature on an intertidal meiobenthic community. J. Exp. Mar. Bio. Ecol. 469, 44–56 (2015).	included	excluded	previously excluded
Mecho, A. et al. Visual faunistic exploration of geomorphological human-impacted deep-sea areas of the north-western Mediterranean Sea. J. Mar. Biol. Assoc. United Kingdom 98, 1241–1252 (2018).	excluded	previously excluded	previously excluded
Mazlumyan, S. A. & Kiseleva, M. I. Macrobenthos of Karadag Reserve Area in 1981, sand biotopes (Southeastern Crimea). (2018). PANGAEA. doi:10.1594/PANGAEA.889859	included	included	included
Meini, G. Two new marine flatworms (Platyhelminthes: Rhabditophora: Proseriata) of the genus Otoplana Du Plessis, 1889 from the upper Tuscany sandy shores (Italy). Zootaxa 3608, 575–586 (2013).	excluded	previously excluded	previously excluded
Mellbrand, K., Lavery, P. S., Hyndes, G. & Hambäck, P. A. Linking land and sea: Different pathways for marine subsidies. Ecosystems 14, 732–744 (2011).	excluded	previously excluded	previously excluded
Méndez, N. Relationships between deep-water polychaete fauna and environmental factors in the southeastern Gulf of California, Mexico. Sci. Mar. 71, 605–622 (2007).	excluded	previously excluded	previously excluded
Mazlumyan, S. A. & Mikhailova, T. V. Macrobenthos of the Sudak shelf in 1990. (2017). PANGAEA. doi:10.1594/PANGAEA.883831	included	included	included
Mazlumyan, S. A., Boltacheva, N. & Revkov, N. K. Macrobenthos of Karadag Reserve Area in 2008, sand biotopes (Southeastern Crimea). (2018). PANGAEA. doi:10.1594/PANGAEA.889895	included	included	included
Mazzola, A. Fish-farming effects on benthic community structure in coastal sediments: analysis of meiofaunal recovery. ICES J. Mar. Sci. 57, 1454–1461 (2000); Mazzola, A., Mirto, S. & Danovaro, R. Initial fish-farm impact on meiofaunal assemblages in coastal sediments of the western Mediterranean. Mar. Pollut. Bull. 38, 1126–1133 (1999); Mirto, S., La Rosa, T., Danovaro, R. & Mazzola, A. Microbia…	included	included	included
Menzel, L., George, K. H. & Arbizu, P. M. Submarine ridges do not prevent large-scale dispersal of abyssal fauna: A case study of Mesocletodes (Crustacea, Copepoda, Harpacticoida). Deep-Sea Res. I 58, 839–864 (2011).	excluded	previously excluded	previously excluded
Merckx, B. et al. Predictability of marine nematode biodiversity. Ecol. Modell. 220, 1449–1458 (2009).	excluded	previously excluded	previously excluded
Meric, E., Nazik, A. & Yokes, M. B. The effects of submarine springs on meiobenthic assemblages (benthic foraminifers, ostracods and molluscs) on the coasts of Aliaga (Izmir). Geol. Bull. Turkey 61, 269–289 (2018).	included	excluded	previously excluded
Mestdagh, S. et al. Functional trait responses to sediment deposition reduce macrofauna-mediated ecosystem functioning in an estuarine mudflat. Biogeosciences 15, 2587–2599 (2018).	included	excluded	previously excluded
McMahon, K. W. et al. Benthic community response to ice algae and phytoplankton in Ny Ålesund, Svalbard. Mar. Ecol. Prog. Ser. 310, 1–14 (2006).	included	included	included
Meerhoff, E., Rodríguez-Gallego, L., Giménez, L., Muniz, P. & Conde, D. Spatial patterns of macrofaunal community structure in coastal lagoons of Uruguay. Mar. Ecol. Prog. Ser. 492, 97–110 (2013).	included	included	included
Mevenkamp, L., Van Campenhout, J. & Vanreusel, A. Experimental evidence for selective settlement of meiofauna from two distinct environments after sediment suspension. J. Exp. Mar. Bio. Ecol. 474, 195–203 (2016).	excluded	previously excluded	previously excluded
Meyer, K. S., Bergmann, M. & Soltwedel, T. Interannual variation in the epibenthic megafauna at the shallowest station of the HAUSGARTEN observatory (79 N, 6 E). Biogeosciences 10, 3479–3492 (2013).	included	excluded	previously excluded
Middelburg, J. J. & Levin, L. A. Coastal hypoxia and sediment biogeochemistry. Biogeosciences 6, 1273–1293 (2009).	excluded	previously excluded	previously excluded
Mikuláš, R., Boorová, D. & Holcová, K. Problematic microscopic trace (?) fossils, oligocene, Slovakia. ???????????? 21, 60–71 (2013).	excluded	previously excluded	previously excluded
Miljutin, D. M., Miljutina, M. A. & Messié, M. Changes in abundance and community structure of nematodes from the abyssal polymetallic nodule field, tropical Northeast Pacific. Deep-Sea Res. I 106, 126–135 (2015).	excluded	previously excluded	previously excluded
Millar, K. & Gagnon, P. Mechanisms of stability of rhodolith beds: Sedimentological aspects. Mar. Ecol. Prog. Ser. 594, 65–83 (2018).	excluded	previously excluded	previously excluded
Millet, B. & Guelorget, O. Spatial and seasonal variability in the relationships between benthic communities and physical environment in a lagoon ecosystem. Mar. Ecol. Prog. Ser. 108, 161–174 (1994).	included	excluded	previously excluded
Mendonça, V. M., Raffaelli, D. G. & Boyle, P. R. Interactions between shorebirds and benthic invertebrates at Culbin Sands lagoon, NE Scotland: Effects of avian predation on their prey community density and structure. Sci. Mar. 71, 579–591 (2008).	included	included	included
Mincks, S. L., Smith, C. R., Jeffreys, R. M. & Sumida, P. Y. G. Trophic structure on the West Antarctic Peninsula shelf: Detritivory and benthic inertia revealed by ?13C and ?15N analysis. Deep-Sea Res. II 55, 2502–2514 (2008).	excluded	previously excluded	previously excluded
Minello, T. J. & Rozas, L. P. Nekton in Gulf coast wetlands: Fine-scale distributions, landscape patterns, and restoration implications. Ecol. Appl. 12, 441–455 (2002).	excluded	previously excluded	previously excluded
Minisini, D., Eldrett, J., Bergman, S. C. & Forkner, R. Chronostratigraphic framework and depositional environments in the organic-rich, mudstone-dominated Eagle Ford Group, Texas, USA. Sedimentology 65, 1520–1557 (2018).	excluded	previously excluded	previously excluded
Mironov, A. N., Minin, K. V. & Dilman, A. B. Abyssal echinoid and asteroid fauna of the North Pacific. Deep-Sea Res. II 111, 357–375 (2015).	excluded	previously excluded	previously excluded
Mirto, S. & Danovaro, R. Meiofaunal colonisation on artificial substrates: A tool for biomonitoring the environmental quality on coastal marine systems. Mar. Pollut. Bull. 48, 919–926 (2004).	included	excluded	previously excluded
Mendonça, V. M., Raffaelli, D. G., Boyle, P. R. & Hoskins, S. Spatial and temporal characteristics of benthic invertebrate communities at Culbin Sands lagoon, Moray Firth, NE Scotland, and impacts of the disturbance of cockle harvesting. Sci. Mar. 72, 265–278 (2008).	included	included	included
Menot, L. et al. Spatial heterogeneity of macrofaunal communities in and near a giant pockmark area in the deep Gulf of Guinea. Mar. Ecol. 31, 78–93 (2010).	included	included	included
Mevenkamp, L. et al. Impaired short-term functioning of a benthic community from a deep Norwegian fjord following deposition of mine tailings and sediments. Front. Mar. Sci. 4, 1–16 (2017).	included	included	included
Mevenkamp, L. et al. Responses of an abyssal meiobenthic community to short-term burial with crushed nodule particles in the south-east Pacific. Biogeosciences 16, 2329–2341 (2019); Mevenkamp, L., Vanreusel, A., Lins, L. Meiofauna abundances following crushed nodule substrate deposition for eleven days during SONNE cruise SO242/2. (2017) PANGAEA. doi: 10.1594/PANGAEA.877808	included	included	included
Misic, C. & Fabiano, M. Enzymatic activity on sandy beaches of the Ligurian Sea (NW Mediterranean). Microb. Ecol. 49, 513–522 (2005).	excluded	previously excluded	previously excluded
Misic, C., Gaozza, L., Petrillo, M. & Covazzi Harriague, A. The allochthonous material input in the trophodynamic system of the shelf sediments of the Gulf of Tigullio (Ligurian Sea, NW Mediterranean). Mar. Environ. Res. 120, 9–19 (2016).	excluded	previously excluded	previously excluded
Min, W.-G., Kim, D., Rho, H. S., Chi, S. B. & Son, S.-K. Distribution and variability of the meiobenthic assemblages near the Korean polymetallic nodule claim area of the Clarion-Clipperton Fracture Zone (subequatorial NE Pacific). Ocean Sci. J. 53, 315–336 (2018).	included	included	included
Mistri, M. Levels of taxonomic resolution and choice of transformation sufficient to detect community gradients: An approach to hard-substrata benthic studies. 167, 163–167 (2009).	excluded	previously excluded	previously excluded
Mitwally, H. M. & Fleeger, J. W. Long-term nutrient enrichment elicits a weak density response by saltmarsh meiofauna. Hydrobiologia 713, 97–114 (2013).	included	excluded	previously excluded
Moccia, D. et al. New sites expanding the “Sardinian cold?water coral province” extension: A new potential cold?water coral network? Aquat. Conserv. Mar. Freshw. Ecosyst. 29, 153–160 (2019).	excluded	previously excluded	previously excluded
Moens, T. et al. Carbon sources of Antarctic nematodes as revealed by natural carbon isotope ratios and a pulse-chase experiment. Polar Biol. 31, 1–13 (2007).	excluded	previously excluded	previously excluded
Mirto, S. et al. Fish-farm impact on metazoan meiofauna in the Mediterranean Sea: Analysis of regional vs. habitat effects. Marine Environmental Research 69, 38–47 (2010).	included	included	included
Mohrbeck, I., Arbizu, P. M. & Glatzel, T. Tantulocarida (Crustacea) from the Southern Ocean deep sea, and the description of three new species of Tantulacus Huys, Andersen & Kristensen, 1992. Syst. Parasitol. 77, 131–151 (2010).	excluded	previously excluded	previously excluded
Mokievskii, V. O. et al. Quantitative distribution of meiobenthos in deep-water zones of the World Ocean. Oceanology 47, 797–813 (2007).	included	excluded	previously excluded
Mokievsky, V. O. & Malykh, E. A. Methods for quantitative estimation of meiobenthos. Oceanology 42, 234–238 (2002).	excluded	previously excluded	previously excluded
Mokievsky, V. O., Filippova, K. A. & Chesunov, A. V. Nematode fauna associated with detached kelp accumulations in the subtidal zone of the White Sea. Oceanology 45, 689–697 (2005).	excluded	previously excluded	previously excluded
Mokievsky, V. O., Udalov, A. A. & Azovsky, A. I. On the quantitative distribution of meiobenthos on the shelf of the World Ocean. Oceanology 44, 99–109 (2004).	included	excluded	previously excluded
Mokievsky, V. O., Vorobjeva, L. V., Garlitska, L. A., Miljutina, M. A. & Kucheruk, N. V. Long-term changes in the meiobenthos of the eastern part of the Black Sea. Oceanology 50, 945–952 (2010).	included	excluded	previously excluded
Mirto, S. et al. Meiofauna and benthic microbial biomass in a semi-enclosed Mediterranean marine system (Stagnone of Marsala, Italy). Chem. Ecol. 20, 387–396 (2004).	included	included	included
Monaco, A., Biscaye, P., Soyer, J., Pocklington, R. & Heussner, S. Particle fluxes and ecosystem response on a continental margin: The 1985-1988 Mediterranean ECOMARGE experiment. Cont. Shelf Res. 10, 809–839 (1990).	excluded	previously excluded	previously excluded
Montagna, P. A. & Harper, D. E. Benthic infaunal long-term response to offshore production platforms in the Gulf of Mexico. Can. J. Fish. Aquat. Sci. 53, 2567–2588 (1996).	included	excluded	previously excluded
Mirto, S. et al. Meiofauna as an indicator for assessing the impact of fish farming at an exposed marine site. Ecol. Indic. 18, 468–476 (2012).	included	included	included
Montagna, P. A. & Li, J. Modelling contaminant effects on deposit feeding nematodes near Gulf of Mexico production platforms. Ecol. Modell. 98, 151–162 (1997).	excluded	previously excluded	previously excluded
Montagna, P. A. & Ritter, C. Direct and indirect effects of hypoxia on benthos in Corpus Christi Bay, Texas, U.S.A. J. Exp. Mar. Bio. Ecol. 330, 119–131 (2006).	included	excluded	previously excluded
Montagna, P. A. et al. Deep-sea benthic footprint of the Deepwater Horizon blowout. PLoS One 8, e70540 (2013).	included	excluded	previously excluded
Mirto, S. et al. Nematode assemblage response to fish-farm impact in vegetated (Posidonia oceanica) and non?vegetated habitats. Aquac. Environ. Interact. 5, 17–28 (2014).	included	included	included
Misic, C., Schiaparelli, S. & Harriague, A. C. Organic matter recycling during a mucilage event and its influence on the surrounding environment (Ligurian Sea, NW Mediterranean). Cont. Shelf Res. 31, 631–643 (2011).	included	included	included
Montagna, P. A., Baguley, J. G., Hsiang, C.-Y. & Reuscher, M. G. Comparison of sampling methods for deep-sea infauna. Limnol. Oceanogr. Methods 15, 166–183 (2017).	excluded	previously excluded	previously excluded
Montagna, P. A., Jarvis, S. C. & Kennicutt, M. C. Distinguishing between contaminant and reef effects on meiofauna near offshore hydrocarbon platforms in the Gulf of Mexico. Can. J. Fish. Aquat. Sci. 59, 1584–1592 (2002).	included	excluded	previously excluded
Monteiro, L., Traunspurger, W., Lynen, F. & Moens, T. Effects of the water-soluble fraction of a crude oil on estuarine meiofauna: A microcosm approach. Mar. Environ. Res. 147, 113–125 (2019).	excluded	previously excluded	previously excluded
Montero, G., Feruglio, C. & Barreris, I. M. The phytotelmata and foliage macrofauna assemblages of a bromeliad species in different habitats and seasons. Insect Conserv. Divers. 3, 92–102 (2010).	excluded	previously excluded	previously excluded
Mogias, A. & Kevrekidis, T. Macrozoobenthic community structure in a poikilohaline Mediterranean lagoon (Laki Lagoon, northern Aegean). Helgol. Mar. Res. 59, 167–176 (2005).	included	included	included
Moodley, L., van der Zwaan, G., Herman, P. M. J., Kempers, L. & van Breugel, P. Differential response of benthic meiofauna to anoxia with special reference to Foraminifera (Protista: Sarcodina). Mar. Ecol. Prog. Ser. 158, 151–163 (1997).	included	excluded	previously excluded
Moore, A. B. M. Identification of critical habitat in a data-poor area for an endangered aquatic apex predator. Biol. Conserv. 220, 161–169 (2018).	excluded	previously excluded	previously excluded
Moraitis, M. L., Valavanis, V. D. & Karakassis, I. Modelling the effects of climate change on the distribution of benthic indicator species in the Eastern Mediterranean Sea. Sci. Total Environ. 667, 16–24 (2019).	excluded	previously excluded	previously excluded
Morat, F., Lecomte-Finiger, R., Blamart, D., Robert, M. & Letourneur, Y. Preliminary indication of ontogenetic and spatial variations in the whole otolith isotopic and elemental signatures of Solea solea in the Gulf of Lions (NW Mediterranean). Sci. Mar. 76, 647–657 (2012).	excluded	previously excluded	previously excluded
Morata, N., Poulin, M. & Renaud, P. E. A multiple biomarker approach to tracking the fate of an ice algal bloom to the sea floor. Polar Biol. 34, 101–112 (2011).	excluded	previously excluded	previously excluded
Morata, T., Falco, S., Gadea, I., Sospedra, J. & Rodilla, M. Environmental effects of a marine fish farm of gilthead seabream (Sparus aurata) in the NW Mediterranean Sea on water column and sediment. Aquac. Res. 46, 59–74 (2015).	excluded	previously excluded	previously excluded
Morata, T., Falco, S., Sospedra, J., Gadea, I. & Rodilla, M. Benthic recovery after the cessation of a gilt-head seabream, Sparus aurata, farm in the Mediterranean Sea. J. World Aquac. Soc. 45, 380–391 (2014).	excluded	previously excluded	previously excluded
Moreira, J., Lourido, A. & Troncoso, J. S. Temporal dynamics of the benthic assemblage in the muddy sediments of the harbour of baiona (Galicia, NW Iberian Peninsula). Thalassas 26, 9–22 (2010).	included	excluded	previously excluded
Morelos-Villegas, A., Condal, A. R. & Ardisson, P. L. Spatial heterogeneity and seasonal structure of physical factors and benthic species in a tropical coastal lagoon, Celestun, Yucatan Peninsula. Reg. Stud. Mar. Sci. 22, 136–146 (2018).	included	excluded	previously excluded
Molari, M. et al. CO2 leakage alters biogeochemical and ecological functions of submarine sands. Sci. Adv. 4, eaao2040 (2018).	included	included	included
Montagna, P. A. & Kalke, R. D. The effect of freshwater inflow on meiofaunal and macrofaunal populations in the Guadalupe and Nueces Estuaries, Texas. Estuaries 15, 307 (1992).	included	included	included
Moreno, M. et al. The use of meiofauna diversity as an indicator of pollution in harbours. ICES J. Mar. Sci. 65, 1428–1435 (2008).	excluded	previously excluded	previously excluded
Moreno, M. et al. The use of nematodes in assessing ecological quality status in the Mediterranean coastal ecosystems. Ecol. Indic. 11, 328–336 (2011).	excluded	previously excluded	previously excluded
Morfin, M., Bez, N. & Fromentin, J. M. Habitats of ten demersal species in the Gulf of Lions and potential implications for spatial management. Mar. Ecol. Prog. Ser. 547, 219–232 (2016).	excluded	previously excluded	previously excluded
Morgan, N. B., Cairns, S., Reiswig, H. & Baco, A. R. Benthic megafaunal community structure of cobalt-rich manganese crusts on Necker Ridge. Deep-Sea Res. I 104, 92–105 (2015).	included	excluded	previously excluded
Morris, K. J. et al. A new method for ecological surveying of the abyss using autonomous underwater vehicle photography. Limnol. Oceanogr. Methods 12, 795–809 (2014).	excluded	previously excluded	previously excluded
Morris, K. J. et al. Landscape-scale spatial heterogeneity in phytodetrital cover and megafauna biomass in the abyss links to modest topographic variation. Sci. Rep. 6, 34080 (2016).	included	excluded	previously excluded
Morris, K., Tyler, P. A., Murton, B. & Rogers, A. D. Lower bathyal and abyssal distribution of coral in the axial volcanic ridge of the Mid-Atlantic Ridge at 45°N. Deep-Sea Res. I 62, 32–39 (2012).	excluded	previously excluded	previously excluded
Morse, J. W. & Eldridge, P. M. A non-steady state diagenetic model for changes in sediment biogeochemistry in response to seasonally hypoxic/anoxic conditions in the ‘dead zone’ of the Louisiana shelf. Mar. Chem. 106, 239–255 (2007).	excluded	previously excluded	previously excluded
Morton, J. K., Ward, E. J. & de Berg, K. C. Potential small- and large-scale effects of mechanical beach cleaning on biological assemblages of exposed sandy beaches receiving low inputs of beach-cast macroalgae. Estuaries and Coasts 38, 2083–2100 (2015).	excluded	previously excluded	previously excluded
Morzaria-Luna, H. N., Ainsworth, C. H., Kaplan, I. C., Levin, P. S. & Fulton, E. A. Exploring trade-offs between fisheries and conservation of the Vaquita porpoise (Phocoena sinus) using an Atlantis ecosystem model. PLoS One 7, e42917 (2012).	excluded	previously excluded	previously excluded
Mosbahi, N., Dauvin, J.-C. & Neifar, L. Molluscs associated with intertidal Zostera noltei Hornemann beds in southern Tunisia (central Mediterranean): Seasonal dynamics and environmental drivers. Vie Milieu 68, 221–235 (2018).	excluded	previously excluded	previously excluded
Mosbahi, N., Pezy, J.-P., Dauvin, J.-C. & Neifar, L. Short-term impact of bait digging on intertidal macrofauna of tidal mudflats around the Kneiss Islands (Gulf of Gabès, Tunisia). Aquat. Living Resour. 28, 111–118 (2015).	included	excluded	previously excluded
Mottequin, B. The ‘black marble’ of Denée, a fossil conservation deposit from the Lower Carboniferous (Viséan) of southern Belgium. Geol. J. 43, 197–208 (2008).	excluded	previously excluded	previously excluded
Mukherjee, N. et al. From bathymetry to bioshields: A review of post-tsunami ecological research in India and its implications for policy. Environ. Manage. 46, 329–339 (2010).	excluded	previously excluded	previously excluded
Munari, C. & Mistri, M. Structure and secondary production of the macrobenthic community in an aquatic transition environment of the Gulf of Olbia, Mediterranean Sea. Indian J. Mar. Sci. 36, 216–226 (2007).	excluded	previously excluded	previously excluded
Munari, C. & Mistri, M. The performance of benthic indicators of ecological change in Adriatic coastal lagoons: Throwing the baby with the water? Mar. Pollut. Bull. 56, 95–105 (2008).	excluded	previously excluded	previously excluded
Munari, C., Bocchi, N. & Mistri, M. Epifauna associated to the introduced Gracilaria vermiculophylla (Rhodophyta; Florideophyceae: Gracilariales) and comparison with the native Ulva rigida (Chlorophyta; Ulvophyceae: Ulvales) in an Adriatic lagoon. Ital. J. Zool. 82, 436–445 (2015).	included	excluded	previously excluded
Munari, C., Warwick, R. M. & Mistri, M. Monitoring with benthic fauna in Italian coastal lagoons: New tools for new prospects. Aquat. Conserv. Mar. Freshw. Ecosyst. 19, 575–587 (2009).	included	excluded	previously excluded
Mundo-Ocampo, M. et al. Biodiversity of littoral nematodes from two sites in the Gulf of California. Hydrobiologia 586, 179–189 (2007).	excluded	previously excluded	previously excluded
Münter, L. & Kieneke, A. Novel myo-anatomical insights to the Xenotrichula intermedia species complex (Gastrotricha: Paucitubulatina): Implications for a pan-European species and reconsideration of muscle homology among Paucitubulatina . Proc. Biol. Soc. Washingt. 130, 166–186 (2017).	excluded	previously excluded	previously excluded
Montagna, P. A. Meiobenthic communities of the Santa Maria Basin on the California continental shelf. Cont. Shelf Res. 11, 1355–1378 (1991).	included	included	included
Montagna, P. A., Baguley, J. G., Cooksey, C. & Hyland, J. L. Persistent impacts to the deep soft-bottom benthos one year after the Deepwater Horizon event. Integr. Environ. Assess. Manag. 13, 342–351 (2017).	included	included	included
Musco, L. et al. Syllidae (Annelida: Phyllodocida) from the deep Mediterranean Sea, with the description of three new species. Zootaxa 4369, 197 (2018).	excluded	previously excluded	previously excluded
Muthumbi, A. W., Vanreusel, A., Duineveld, G., Soetaert, K. & Vincx, M. Nematode community structure along the continental slope off the Kenyan coast, western Indian Ocean. Int. Rev. Hydrobiol. 89, 188–205 (2004).	excluded	previously excluded	previously excluded
Mutlu, E. & Ergev, M. B. Distribution of soft-bottom mollusks (Mollusca) in Mersin Bay (eastern Mediterranean Sea). Turkish J. Zool. 36, 430–446 (2012).	excluded	previously excluded	previously excluded
Muxika, I., Borja, Á. & Bonne, W. The suitability of the marine biotic index (AMBI) to new impact sources along European coasts. Ecol. Indic. 5, 19–31 (2005).	excluded	previously excluded	previously excluded
Myhre, S. E. et al. Oxygen minimum zone biotic baseline transects for paleoceanographic reconstructions in Santa Barbara Basin, CA. Deep-Sea Res. II 150, 118–131 (2018).	excluded	previously excluded	previously excluded
Nagender Nath, B. et al. Monitoring the sedimentary carbon in an artificially disturbed deep-sea sedimentary environment. Environ. Monit. Assess. 184, 2829–2844 (2012).	excluded	previously excluded	previously excluded
Nait-Kaci, M. B., Hedde, M., Bourbia, S. M. & Derridj, A. Hierarchization of factors driving soil macrofauna in North Algeria groves. Biotechnol. Agron. Soc. Environ. 18, 11–18 (2014).	excluded	previously excluded	previously excluded
Monterroso, O., Riera, R. & Núñez, J. Subtidal soft-bottom macroinvertebrate communities of the Canary Islands. An ecological approach. Brazilian J. Oceanogr. 60, 1–9 (2012).	included	included	included
Nakajima, R. et al. Species richness and community structure of benthic macrofauna and megafauna in the deep-sea chemosynthetic ecosystems around the Japanese archipelago: An attempt to identify priority areas for conservation. Divers. Distrib. 20, 1160–1172 (2014).	included	excluded	previously excluded
Narayanaswamy, B. E. et al. Synthesis of knowledge on marine biodiversity in European seas: From census to sustainable management. PLoS One 8, e58909 (2013).	excluded	previously excluded	previously excluded
Moreno, M. et al. Across shore variability and trophodynamic features of meiofauna in a microtidal beach of the NW Mediterranean. Estuar. Coast. Shelf Sci. 66, 357–367 (2006).	included	included	included
Narayanaswamy, B. E., Bett, B. J. & Gage, J. D. Ecology of bathyal polychaete fauna at an Arctic-Atlantic boundary (Faroe-Shetland Channel, Northeast Atlantic). Mar. Biol. Res. 1, 20–32 (2005).	excluded	previously excluded	previously excluded
Narayanaswamy, B. E., Bett, B. J. & Hughes, D. J. Deep-water macrofaunal diversity in the Faroe-Shetland region (NE Atlantic): A margin subject to an unusual thermal regime. Mar. Ecol. 31, 237–246 (2010).	included	excluded	previously excluded
Narayanaswamy, B. E., Rea, T., Serpetti, N. & Lamont, P. A. What lies within; Annelid polychaetes found in micro-habitats of coral/carbonate material from SW Indian ocean seamounts. Deep-Sea Res. II 137, 157–165 (2017).	excluded	previously excluded	previously excluded
Moreno, M. et al. An assessment of the spatial heterogeneity of environmental disturbance within an enclosed harbour through the analysis of meiofauna and nematode assemblages. Estuar. Coast. Shelf Sci. 77, 565–576 (2008).	included	included	included
Nasermoaddeli, M. H. et al. A model study on the large-scale effect of macrofauna on the suspended sediment concentration in a shallow shelf sea. Estuar. Coast. Shelf Sci. 211, 62–76 (2018).	included	excluded	previously excluded
Murrell, M. C. & Fleeger, J. W. Meiofauna abundance on the Gulf of Mexico continental shelf affected by hypoxia. Cont. Margin Sediment. 9, 1049–1062 (1989).	included	included	included
Näslund, J., Nascimento, F. J. A. & Gunnarsson, J. S. Meiofauna reduces bacterial mineralization of naphthalene in marine sediment. ISME J. 4, 1421–1430 (2010).	included	excluded	previously excluded
Nasri, A. et al. Effects of increasing levels of pharmaceutical penicillin G contamination on structure of free living nematode communities in experimental microcosms. Environ. Toxicol. Pharmacol. 40, 215–219 (2015).	excluded	previously excluded	previously excluded
Natalicchio, M. et al. Hydrocarbon seepage during the Messinian salinity crisis in the Tertiary Piedmont Basin (NW Italy). Palaeogeogr. Palaeoclimatol. Palaeoecol. 390, 68–80 (2013).	excluded	previously excluded	previously excluded
Natalicchio, M., Peckmann, J., Birgel, D. & Kiel, S. Seep deposits from northern Istria, Croatia: A first glimpse into the Eocene seep fauna of the Tethys region. Geol. Mag. 152, 444–459 (2015).	excluded	previously excluded	previously excluded
Navarro-Barranco, C., Florido, M., Ros, M., González-Romero, P. & Guerra-García, J. M. Impoverished mobile epifaunal assemblages associated with the invasive macroalga Asparagopsis taxiformis in the Mediterranean Sea. Mar. Environ. Res. 141, 44–52 (2018).	included	excluded	previously excluded
Navarro-Barranco, C., Guerra-García, J., Sánchez-Tocino, L. & García-Gómez, J. Mobile epifaunal community in marine caves in comparison to open habitats. Aquat. Biol. 20, 101–109 (2013).	included	excluded	previously excluded
Murty, S. J., Bett, B. J. & Gooday, A. J. Megafaunal responses to strong oxygen gradients on the Pakistan margin of the Arabian Sea. Deep-Sea Res. II 56, 472–487 (2009).	included	included	included
Neder, C., Jerosch, K. & Scharf, F. K. F. What is available and who does it? Metadata available for German-Argentinian Cooperation compiled during IMCOAST/IMCONET Project: 25 Years of investigation in Potter Cove, Carlini Station, King George Island (Isla 25 de Mayo). (2016). PANGAEA. doi:10.1594/PANGAEA.869248	excluded	previously excluded	previously excluded
Neira, C. & Rackemann, M. Black spots produced by buried macroalgae in intertidal sandy sediments of the Wadden Sea: Effects on the meiobenthos. J. Sea Res. 36, 153–170 (2003).	excluded	previously excluded	previously excluded
Najdek, M., Travizi, A., Bogner, D. & Blazina, M. Low impact of marine fish farming on sediment and meiofauna in Limski channel (northern Adriatic, Croatia). Fresenius Environ. Bull. 16, 784–791 (2007).	included	included	included
Neira, C., Gad, G., Arroyo, N. L. & Decraemer, W. A new species from Peruvian bathyal sediments , SE Pacific Ocean. Contributions to Zoology. 70, 147–159 (2001).	excluded	previously excluded	previously excluded
Neira, C., Ingels, J., Mendoza, G., Hernandez-Lopez, E. & Levin, L. A. Distribution of meiofauna in bathyal sediments influenced by the oxygen minimum zone off Costa Rica. Front. Mar. Sci. 5, 1–17 (2018).	included	excluded	previously excluded
Narayanaswamy, B. E. Macrobenthic ecology of the West Shetland slope. (University of Southampton, 2000).	included	included	included
Nascimento, F. J. A., Näslund, J. & Elmgren, R. Meiofauna enhances organic matter mineralization in soft sediment ecosystems. Limnol. Oceanogr. 57, 338–346 (2012).	included	included	included
Neofitou, N. et al. Mussel farming impacts on trophic status and benthic community structure in Maliakos Gulf (Eastern Mediterranean). Aquac. Int. 22, 843–857 (2014).	excluded	previously excluded	previously excluded
Nephin, J., Juniper, S. K. & Archambault, P. Diversity, abundance and community structure of benthic macro- and megafauna on the beaufort shelf and slope. PLoS One 9, 1–11 (2014).	included	excluded	previously excluded
Neraudeau, D. Neogene bioaccumulations (algal limestones,’faluns’) from western Europe and their relationship with the Messinian crisis. Comptes Rendues Palevol 6, 59–71 (2007).	excluded	previously excluded	previously excluded
Neto, J. M., Flindt, M. R., Marques, J. C. & Pardal, M. Â. Modelling nutrient mass balance in a temperate meso-tidal estuary: Implications for management. Estuar. Coast. Shelf Sci. 76, 175–185 (2008).	excluded	previously excluded	previously excluded
Netto, S. A. & Valgas, I. The response of nematode assemblages to intensive mussel farming in coastal sediments (Southern Brazil). Environ. Monit. Assess. 162, 81–93 (2010).	excluded	previously excluded	previously excluded
Nasi, F. et al. Biodiversity, feeding habits and reproductive strategies of benthic macrofauna in a protected area of the northern Adriatic Sea: A three-year study. Mediterr. Mar. Sci. 18, 292-309 (2017).	included	included	included
Nebra, A., Caiola, N., Muñoz-Camarillo, G., Rodríguez-Climent, S. & Ibáñez, C. Towards a suitable ecological status assessment of highly stratified mediterranean estuaries: A comparison of benthic invertebrate fauna indices. Ecol. Indic. 46, 177–187 (2014).	included	included	included
Neuhaus, B., Dal Zotto, M., Yamasaki, H. & Higgins, R. P. Revision of Condyloderes (Kinorhyncha, Cyclorhagida) including description of Condyloderes shirleyi sp. nov. Zootaxa 4561, 1–91 (2019).	excluded	previously excluded	previously excluded
Neves, R. C. & Kristensen, R. M. Spinoloricus neuhausi (Loricifera, Nanaloricidae), a new deep-sea species from Galápagos spreading center. Zool. Anz. 265, 171–177 (2016).	excluded	previously excluded	previously excluded
Neves, R. C., Reichert, H., Sørensen, M. V. & Kristensen, R. M. Systematics of phylum Loricifera: Identification keys of families, genera and species. Zool. Anz. 265, 141–170 (2016).	excluded	previously excluded	previously excluded
Neira, C. et al. Macrobenthic community response to copper in Shelter Island Yacht Basin, San Diego Bay, California. Mar. Pollut. Bull. 62, 701–717 (2011).	included	included	included
Nikitin, V. N. Quantitative distribution of bottom macrofauna in Black Sea near shores of Caucasus. Dokl. Akad. Nauk SSSR 143, 968 (1962).	included	excluded	previously excluded
Neira, C., Levin, L. & Grosholz, E. Benthic macrofaunal communities of three sites in San Francisco Bay invaded by hybrid Spartina, with comparison to uninvaded habitats. Mar. Ecol. Prog. Ser. 292, 111–126 (2005).	included	included	included
Nilsson, K. S., Wallberg, A. & Jondelius, U. New species of Acoela from the Mediterranean, the Red Sea, and the South Pacific. Zootaxa 2867, 1–31 (2011).	excluded	previously excluded	previously excluded
Nisumaa, A.-M. et al. EPOCA/EUR-OCEANS data compilation on the biological and biogeochemical responses to ocean acidification. Earth Syst. Sci. Data 2, 167–175 (2010).	excluded	previously excluded	previously excluded
Nixon, S. W. & Buckley, B. A. “A strikingly rich zone”—Nutrient enrichment and secondary production in coastal marine ecosystems. Estuaries 25, 782–796 (2002).	excluded	previously excluded	previously excluded
Nodder, S. D. et al. Focusing of phytodetritus deposition beneath a deep-ocean front, Chatham Rise, New Zealand. Limnol. Oceanogr. 52, 299–314 (2007).	excluded	previously excluded	previously excluded
Nogaro, G. & Hammerschmidt, C. R. Influence of benthic macrofauna on microbial production of methylmercury in sediments on the New England continental shelf. Hydrobiologia 701, 289–299 (2013).	included	excluded	previously excluded
Noh, J. et al. Bioaccumulation of polycyclic aromatic hydrocarbons (PAHs) by the marine clam, Mactra veneriformis, chronically exposed to oil-suspended particulate matter aggregates. Environ. Sci. Technol. 52, 7910–7920 (2018).	excluded	previously excluded	previously excluded
Nonnis Marzano, C., Baldacconi, R., Fianchini, A., Gravina, F. & Corriero, G. Settlement seasonality and temporal changes in hard substrate macrozoobenthic communities of Lesina Lagoon (Apulia, Southern Adriatic Sea). Chem. Ecol. 23, 479–491 (2007).	included	excluded	previously excluded
Neira, C., Sellanes, J., Soto, A., Gutiérrez, D. & Gallardo, V. A. Meiofauna and sedimentary organic matter off Central Chile: Response to changes caused by the 1997–1998 El Niño. Oceanol. Acta 24, 313–328 (2001).	included	included	included
Nowak, C. A., Laudien, J. & J. Sahade, R. Rising temperatures and sea-ice-free winters affect the succession of Arctic macrozoobenthic soft-sediment communities (Kongsfjorden, Svalbard). Polar Biol. 39, 2097–2113 (2016).	included	excluded	previously excluded
Nozais, C., Perissinotto, R. & Tita, G. Seasonal dynamics of meiofauna in a South African temporarily open/closed estuary (Mdloti Estuary, Indian Ocean). Estuar. Coast. Shelf Sci. 62, 325–338 (2005).	excluded	previously excluded	previously excluded
Nunes Godinho, F. & Ferreira, M. T. The relative influences of exotic species and environmental factors. Environ. Biol. Fishes 51, 41–51 (1998).	excluded	previously excluded	previously excluded
Nunnally, C. C., Friedman, J. R. & Drazen, J. C. In situ respiration measurements of megafauna in the Kermadec Trench. Deep-Sea Res. I 118, 30–36 (2016).	included	excluded	previously excluded
Nunoura, T. et al. Archaeal diversity and distribution along thermal and geochemical gradients in hydrothermal sediments at the Yonaguni Knoll IV hydrothermal field in the Southern Okinawa Trough. Appl. Environ. Microbiol. 76, 1198–1211 (2010).	excluded	previously excluded	previously excluded
O’Connell, C. P., Stroud, E. M. & He, P. The emerging field of electrosensory and semiochemical shark repellents: Mechanisms of detection, overview of past studies, and future directions. Ocean Coast. Manag. 97, 2–11 (2014).	excluded	previously excluded	previously excluded
O’Reilly, S. S. et al. Shallow water methane-derived authigenic carbonate mounds at the Codling Fault Zone, western Irish Sea. Mar. Geol. 357, 139–150 (2014).	excluded	previously excluded	previously excluded
Oehler, T., Schlüter, M. & Schückel, U. Seasonal dynamics of the biogenic silica cycle in surface sediments of the Helgoland Mud Area (southern North Sea). Cont. Shelf Res. 107, 103–114 (2015).	excluded	previously excluded	previously excluded
Oguma, A. Y. & Klerks, P. L. Evidence for mild sediment Pb contamination affecting leaf-litter decomposition in a lake. Ecotoxicology 24, 1322–1329 (2015).	excluded	previously excluded	previously excluded
Ohwada, K., Tabor, P. S. & Colwell3, R. R. Species composition and barotolerance of gut microflora of deep-sea benthic macrofauna collected at various depths in the Atlantic Ocean. Appl. Environ. Microbiol. 40, 746–755 (1980).	excluded	previously excluded	previously excluded
Okey, T. A. Macrobenthic colonist guilds and renegades in Monterey canyon (USA) drift algae: Partitioning multidimensions. Ecol. Monogr. 73, 415–440 (2003).	excluded	previously excluded	previously excluded
Olafsson, E. Small-scale spatial distribution of marine meiobenthos: The effects of decaying macrofauna. Oecologia 90, 37–42 (1992).	included	excluded	previously excluded
Olu, K. et al. Biogeography and potential exchanges among the Atlantic equatorial belt cold-seep faunas. PLoS One 5, e11967 (2010).	excluded	previously excluded	previously excluded
Olu, K. et al. Influence of seep emission on the non-symbiont-bearing fauna and vagrant species at an active giant pockmark in the Gulf of Guinea (Congo-Angola margin). Deep-Sea Res. II 56, 2380–2393 (2009).	excluded	previously excluded	previously excluded
Netto, S. A., Gallucci, F. & Fonseca, G. Deep-sea meiofauna response to synthetic-based drilling mud discharge off SE Brazil. Deep-Sea Res. II 56, 41–49 (2009).	included	included	included
Netto, S. A., Gallucci, F. & Fonseca, G. F. C. Meiofauna communities of continental slope and deep-sea sites off SE Brazil. Deep-Sea Res. I 52, 845–859 (2005).	included	included	included
Onstein, R. E. et al. To adapt or go extinct? The fate of megafaunal palm fruits under past global change. Proc. R. Soc. B Biol. Sci. 285, 20180882 (2018).	excluded	previously excluded	previously excluded
Ortega, L., Celentano, E., Delgado, E. & Defeo, O. Climate change influences on abundance, individual size and body abnormalities in a sandy beach clam. Mar. Ecol. Prog. Ser. 545, 203–213 (2016).	included	excluded	previously excluded
Ortega, L., Celentano, E., Finkl, C. & Defeo, O. Effects of climate variability on the morphodynamics of Uruguayan sandy beaches. J. Coast. Res. 289, 747–755 (2013).	excluded	previously excluded	previously excluded
Nickell, L. A. et al. Bioturbation, sediment fluxes and benthic community structure around a salmon cage farm in Loch Creran, Scotland. J. Exp. Mar. Bio. Ecol. 285–286, 221–233 (2003).	included	included	included
Ouattara, J. M. P., Coulibaly, L., Tiho, S., Ouattara, A. & Gourène, G. Panicum maximum (Jacq.) density effect upon macrofauna structure in sediments of pilot-scale vertical flow constructed wetlands treating domestic wastewater. Ecol. Eng. 37, 217–223 (2011).	excluded	previously excluded	previously excluded
Nilsson, H. C. & Rosenberg, R. Succession in marine benthic habitats and fauna in response to oxygen deficiency: Analysed by sediment profile-imaging and by grab samples. Mar. Ecol. Prog. Ser. 197, 139–149 (2000).	included	included	included
Oviedo, L. et al. Abundance, distribution and behaviour of common dolphins, Delphinus spp., off north-eastern Venezuela: Implications for conservation and management. J. Mar. Biol. Assoc. United Kingdom 90, 1623–1631 (2010).	excluded	previously excluded	previously excluded
Pabis, K., Hara, U., Presler, P. & Sicinski, J. Structure of bryozoan communities in an Antarctic glacial fjord (Admiralty Bay, South Shetlands). Polar Biol. 37, 737–751 (2014).	excluded	previously excluded	previously excluded
Pabis, K., Jó?wiak, P., Lörz, A. N., Schnabel, K. & B?a?ewicz-Paszkowycz, M. First insights into the deep-sea tanaidacean fauna of the Ross Sea: Species richness and composition across the shelf break, slope and abyss. Polar Biol. 38, 1429–1437 (2015).	excluded	previously excluded	previously excluded
Norkko, A. & Bonsdorff, E. Population responses of coastal zoobenthos to stress induced by drifting algal mats. Mar. Ecol. Prog. Ser. 140, 141–151 (1996).	included	included	included
Packmor, J. & Riedl, T. Records of Normanellidae Lang, 1944 (Copepoda, Harpacticoida) from Madeira island support the hypothetical role of seamounts and oceanic islands as “stepping stones” in the dispersal of marine meiofauna. Mar. Biodivers. 46, 861–877 (2016).	excluded	previously excluded	previously excluded
Packmor, J., Müller, F. & George, K. H. Oceanic islands and seamounts as staging posts for Copepoda Harpacticoida (Crustacea) – Shallow-water Paramesochridae Lang, 1944 from the Northeast Atlantic Ocean, including the (re-)description of three species and one subspecies from the Madeiran Archi. Prog. Oceanogr. 131, 59–81 (2015).	excluded	previously excluded	previously excluded
Olu-Le Roy, K. et al. Cold-seep assemblages on a giant pockmark off West Africa: Spatial patterns and environmental control. Mar. Ecol. 28, 115–130 (2007).	included	included	included
Palacín, C., Gili, J.-M. & Martín, D. Evidence for coincidence of meiofauna spatial heterogeneity with eutrophication processes in a shallow-water Mediterranean bay. Estuar. Coast. Shelf Sci. 35, 1–16 (1992).	included	excluded	previously excluded
Palacín, C., Martin, D. & Gili, J. M. Features of spatial distribution of benthic infauna in a Mediterranean shallow-water bay. Mar. Biol. 110, 315–321 (1991).	included	excluded	previously excluded
OMEX Project Members (1997): Ocean Margin Exchange, OMEX-I project data set (1993-96). Natural Environmental Research Council, published by British Oceanographic Data Center, Bidston Observatory, Birkenhead, Merseyside (2 CD-ROM).	included	included	included
Ostmann, A. & Martínez Arbizu, P. Predictive models using random forest regression for distribution patterns of meiofauna in Icelandic waters. Mar. Biodivers. 48, 719–735 (2018).	included	included	included
Oug, E., Lein, T. E., Küfner, R. & Falk-Petersen, I. B. Environmental effects of a herring mass mortality in northern norway. Impact on and recovery of rockyshore and soft-bottom biotas. Sarsia 76, 195–207 (1991).	included	included	included
Palmer, T. A., Montagna, P. A., Pollack, J. B., Kalke, R. D. & DeYoe, H. R. The role of freshwater inflow in lagoons, rivers, and bays. Hydrobiologia 667, 49–67 (2011).	excluded	previously excluded	previously excluded
Pandolfi, L. et al. Late Pleistocene last occurrences of the narrow-nosed rhinoceros Stephanorhinus hemitoechus (Mammalia, Perissodactyla) in Italy. Riv. Ital. di Paleontol. e Stratigr. 123, 177–192 (2017).	excluded	previously excluded	previously excluded
Pansch, C. et al. Heat waves and their significance for a temperate benthic community: A near-natural experimental approach. Glob. Chang. Biol. 24, 4357–4367 (2018).	excluded	previously excluded	previously excluded
Pacheco, A. S., Thiel, M., Uribe, R. A., Campos, L. & Riascos, J. M. Effects of sympatric predatory crabs Romaleon polyodon and Cancer plebejus (Decapoda, Brachyura, Cancridae) on sublittoral macrobenthic communities. J. Exp. Mar. Bio. Ecol. 443, 147–154 (2013).	included	included	included
Papageorgiou, N., Arvanitidis, C. & Eleftheriou, A. Multicausal environmental severity: A flexible framework for microtidal sandy beaches and the role of polychaetes as an indicator taxon. Estuar. Coast. Shelf Sci. 70, 643–653 (2006).	excluded	previously excluded	previously excluded
Papageorgiou, N., Kalantzi, I. & Karakassis, I. Effects of fish farming on the biological and geochemical properties of muddy and sandy sediments in the Mediterranean Sea. Mar. Environ. Res. 69, 326–336 (2010).	excluded	previously excluded	previously excluded
Papaspyrou, S. et al. Nitrate reduction functional genes and nitrate reduction potentials persist in deeper estuarine sediments why? PLoS One 9, e94111 (2014).	excluded	previously excluded	previously excluded
Papatheodoulou, M., Jimenez, C., Petrou, A. & Thasitis, I. Endobiotic communities of marine sponges in Cyprus (Levantine Sea). Heliyon 5, e01392 (2019).	excluded	previously excluded	previously excluded
Paik, S. G., Yun, S. G., Park, H. S., Lee, J. H. & Ma, C. W. Effects of sediment disturbance caused by bridge construction on macrobenthic communities in Asan Bay, Korea. J. Env. 29, 559–566 (2008).	included	included	included
Pape, E., Jones, D. O. B., Manini, E., Bezerra, T. N. & Vanreusel, A. Benthic-pelagic coupling: Effects on nematode communities along southern European continental margins. PLoS One 8, e59954 (2013).	excluded	previously excluded	previously excluded
Pape, E., van Oevelen, D., Moodley, L., Soetaert, K. & Vanreusel, A. Nematode feeding strategies and the fate of dissolved organic matter carbon in different deep-sea sedimentary environments. Deep-Sea Res. I 80, 94–110 (2013).	excluded	previously excluded	previously excluded
Papiol, V., Cartes, J. E. & Fanelli, E. The role of food availability in regulating the feeding dynamics and reproductive cycles of bathyal benthopelagic fish in the northwest Mediterranean slope. Limnol. Oceanogr. 59, 1779–1794 (2014).	excluded	previously excluded	previously excluded
Papiol, V., Cartes, J. E., Fanelli, E. & Maynou, F. Influence of environmental variables on the spatio-temporal dynamics of bentho-pelagic assemblages in the middle slope of the Balearic Basin (NW Mediterranean). Deep-Sea Res. I 61, 84–99 (2012).	excluded	previously excluded	previously excluded
Papiol, V., Cartes, J. E., Fanelli, E. & Rumolo, P. Food web structure and seasonality of slope megafauna in the NW Mediterranean elucidated by stable isotopes: Relationship with available food sources. J. Sea Res. 77, 53–69 (2013).	included	excluded	previously excluded
Parapar, J., Moreira, J. & Helgason, G. V. Distribution and diversity of the Opheliidae (Annelida, Polychaeta) on the continental shelf and slope of Iceland, with a review of the genus Ophelina in northeast Atlantic waters and description of two new species. Org. Divers. Evol. 11, 83–105 (2011).	excluded	previously excluded	previously excluded
Palma, M. et al. Macrobenthic animal assemblages of the continental margin off Chile (22? to 42?S). J. Mar. Biol. Assoc. United Kingdom 85, 233–245 (2005).	included	included	included
Pardos, F. & Kristensen, R. M. First record of Loricifera from the Iberian Peninsula, with the description of Rugiloricus manuelae sp. nov., (Loricifera, Pliciloricidae). Helgol. Mar. Res. 67, 623–638 (2013).	excluded	previously excluded	previously excluded
Pardos, F., Herranz, M. & Sánchez, N. Two sides of a coin: the phylum Kinorhyncha in Panama. II) Pacific Panama. Zool. Anz. 265, 26–47 (2016).	excluded	previously excluded	previously excluded
Parsons-Hubbard, K. M. et al. The taphonomic signature of a brine seep and the potential for Burgess shale style preservation. J. Shellfish Res. 27, 227–239 (2008).	excluded	previously excluded	previously excluded
Palmer, T. A., Montagna, P. A. & Kalke, R. D. The effects of opening an artificial tidal inlet on hydrography and estuarine macrofauna in Corpus Christi, Texas. Environ. Monit. Assess. 185, 5917–5935 (2013).	included	included	included
Palmer, T. A., Montagna, P. A. & Nairn, R. B. The effects of a dredge excavation pit on benthic macrofauna in offshore Louisiana. Environ. Manage. 41, 573–583 (2008).	included	included	included
Pascal, P.-Y., Dubois, S., Boschker, H. & Gros, O. Trophic role of large benthic sulfur bacteria in mangrove sediment. Mar. Ecol. Prog. Ser. 516, 127–138 (2014).	excluded	previously excluded	previously excluded
Papageorgiou, N. et al. Interrelationships of bacteria, meiofauna and macrofauna in a Mediterranean sedimentary beach (Maremma Park, NW Italy). Helgol. Mar. Res. 61, 31–42 (2007).	included	included	included
Pape, E. et al. Community structure and feeding preference of nematodes associated with methane seepage at the Darwin mud volcano (Gulf of Cádiz). Mar. Ecol. Prog. Ser. 438, 71–83 (2011).	included	included	included
Paraskevopoulou, S., Monokrousos, N., Kappas, I. & Abatzopoulos, T. J. Spatio-temporal variability of benthic macrofauna in a coastal lagoon assessed by ecological interaction networks. Community Ecol. 16, 10–22 (2015).	included	included	included
Pavloudi, C., Christodoulou, M. & Mavidis, M. Macrofaunal assemblages associated with the sponge Sarcotragus foetidus Schmidt, 1862 (Porifera: Demospongiae) at the coasts of Cyprus and Greece. Biodivers. Data J. 4, e8210 (2016).	excluded	previously excluded	previously excluded
Pawlowski, J. et al. Bipolar gene flow in deep-sea benthic foraminifera. Mol. Ecol. 16, 4089–4096 (2007).	excluded	previously excluded	previously excluded
Pawlowski, J. et al. Genetic differentiation between Arctic and Antarctic monothalamous foraminiferans. Polar Biol. 31, 1205–1216 (2008).	excluded	previously excluded	previously excluded
Pawlowski, J., Bowser, S. S. & Gooday, A. J. A note on the genetic similarity between shallow- and deep-water Epistominella vitrea (Foraminifera) in the Antarctic. Deep-Sea Res. II 54, 1720–1726 (2007).	excluded	previously excluded	previously excluded
Paz-Ríos, C. E. & Ardisson, P. L. Intra-annual variability of a benthic amphipod assemblage (Crustacea: Amphipoda) in a tropical shallow coastal environment. Thalassas 34, 289–300 (2018).	excluded	previously excluded	previously excluded
Paz-Ríos, C., Simões, N. & Pech, D. A dataset on the species composition of amphipods (Crustacea) in a Mexican marine national park: Alacranes Reef, Yucatan. Biodivers. Data J. 6, e22622 (2018).	excluded	previously excluded	previously excluded
Pedrono, M. et al. Using a surviving lineage of Madagascar’s vanished megafauna for ecological restoration. Biol. Conserv. 159, 501–506 (2013).	excluded	previously excluded	previously excluded
Pelletier, M. C. et al. Can sediment total organic carbon and grain size be used to diagnose organic enrichment in estuaries? Environ. Toxicol. Chem. 30, 538–547 (2011).	excluded	previously excluded	previously excluded
Parulekar, A. H., Ansari, Z. A. & Harkantra, S. N. Benthic fauna of the Antarctic Ocean - Quantitative aspects. Indian expedition to Antarctica. 213–218 (1983).	included	included	included
Peralta, A. C., Miloslavich, P., Carranza, A. & Bigatti, G. Impact of the clam Arca zebra artisanal fishery upon the population of the neogastropod Voluta musica in eastern Venezuela. Lat. Am. J. Aquat. Res. 44, 703–710 (2016).	excluded	previously excluded	previously excluded
Perez, J. A. A., Kitazato, H., Sumida, P. Y. G., Sant’Ana, R. & Mastella, A. M. Benthopelagic megafauna assemblages of the Rio Grande Rise (SW Atlantic). Deep-Sea Res. I 134, 1–11 (2018).	included	excluded	previously excluded
Perez, J. A. A., Pereira, B. N., Pereira, D. A. & Schroeder, R. Composition and diversity patterns of megafauna discards in the deep-water shrimp trawl fishery off Brazil. J. Fish Biol. 83, 804–825 (2013).	included	excluded	previously excluded
Parulekar, A. H., Harkantra, S. N., Ansari, Z. A. & Matondkar, S. G. P. Abyssal benthos of the central Indian Ocean. Deep-Sea Res. I 29, 1531–1537 (1982).	included	included	included
Pérez-Ortega, M. & ?sfendiyaro?lu, S. Predicting foraging hotspots for Yelkouan Shearwater in the Black Sea. Deep-Sea Res. II 141, 237–247 (2017).	excluded	previously excluded	previously excluded
Perry, E. S., Rawson, P., Ameral, N. J., Miller, W. R. & Miller, J. D. Echiniscoides rugostellatus a new marine tardigrade from Washington, U.S.A. (Heterotardigrada: Echiniscoidea: Echiniscoididae: Echiniscoidinae). Proc. Biol. Soc. Washingt. 131, 182–193 (2018).	excluded	previously excluded	previously excluded
Pesic, V., Durucan, F. & Zawal, A. Marine mites (Acari: Hydrachnidia) of the Mediterranean Sea: Descriptions of two new species, key for identification and future prospects. Zootaxa 4585, 501–516 (2019).	excluded	previously excluded	previously excluded
Peters, L., Hillebrand, H. & Traunspurger, W. Spatial variation of grazer effects on epilithic meiofauna and algae. J. North Am. Benthol. Soc. 26, 78–91 (2007).	excluded	previously excluded	previously excluded
Peterson, C. H. et al. Ecological consequences of environmental perturbations associated with offshore hydrocarbon production: A perspective on long-term exposures in the Gulf of Mexico. Can. J. Fish. Aquat. Sci. 53, 2637–2654 (1996).	excluded	previously excluded	previously excluded
Pfannkuche, O. & Soltwedel, T. Small benthic size classes along the N.W. European continental margin: Spatial and temporal variability in activity and biomass. Prog. Oceanogr. 42, 189–207 (1998).	included	excluded	previously excluded
Pasotti, F. et al. Antarctic shallow water benthos in an area of recent rapid glacier retreat. Mar. Ecol. 36, 716–733 (2015).	included	included	included
Pfannkuche, O. Benthic standing stock and metabolic activity in the bathyal Red Sea from 17°N to 27°N. Mar. Ecol. 14, 67–79 (1993).	included	excluded	previously excluded
Pasotti, F., Convey, P. & Vanreusel, A. Potter Cove, west Antarctic Peninsula, shallow water meiofauna: A seasonal snapshot. Antarct. Sci. 26, 554–562 (2014).	included	included	included
Pasotti, F., de Troch, M., Raes, M. & Vanreusel, A. Feeding ecology of shallow water meiofauna: Insights from a stable isotope tracer experiment in Potter Cove, King George Island, Antarctica. Polar Biol. 35, 1629–1640 (2012).	included	included	included
Pequegnat, W. E., Gallaway, B. J. & Pequegnat, L. H. Aspects of the ecology of the deep-water fauna of the Gulf of Mexico. Am. Zool. 30, 45–64 (1990).	included	included	included
Pérez-Domingo, S., Castellanos, C. & Junoy, J. The sandy beach macrofauna of Gulf of Gabès (Tunisia). Mar. Ecol. 29, 51–59 (2008).	included	included	included
Pfannkuche, O. & Thiel, H. Meiobenthic stocks and benthic activity on the NE-Svalbard shelf and in the Nansen Basin. Polar Biol. 7, 253–266 (1987).	included	included	included
Pfannkuche, O. Benthos activity, abundance and biomass under an area of low upwelling off Morocco, Northwest Africa. Meteor Forschungsergebnisse. 85–96 (1983).	included	included	included
Piepenburg, D. & Schmid, M. K. Distribution, abundance, biomass, and mineralization potential of the epibenthic megafauna of the Northeast Greenland shelf. Mar. Biol. 125, 321–332 (1996).	included	excluded	previously excluded
Piepenburg, D. & von Juterzenka, K. Abundance, biomass and spatial distribution pattern of brittle stars (Echinodermata: Ophiuroidea) on the Kolbeinsey Ridge north of Iceland. Polar Biol. 14, 185–194 (1994).	excluded	previously excluded	previously excluded
Piepenburg, D. Recent research on Arctic benthos: Common notions need to be revised. Polar Biol. 28, 733–755 (2005).	excluded	previously excluded	previously excluded
Pfannkuche, O. Biogeochemistry on 396 surface sediment profiles from the Atlantic Ocean. (2003). PANGAEA. doi:10.1594/PANGAEA.758765.	included	included	included
Pfannkuche, O. et al. Compilation of scientific results of the EU project BENGAL. (2009). PANGAEA. doi:10.1594/PANGAEA.859217	included	included	included
Pierre, C. et al. Authigenic carbonates from active methane seeps offshore southwest Africa. Geo-Marine Lett. 32, 501–513 (2012).	excluded	previously excluded	previously excluded
Pike, J., Bernhard, J. M., Moreton, S. G. & Butler, I. B. Microbioirrigation of marine sediments in dysoxic environments: Implications for early sediment fabric formation and diagenetic processes. Geology 29, 923–926 (2001).	excluded	previously excluded	previously excluded
Pfannkuche, O. The deep-sea meiofauna of the Porcupine Seabight and abyssal plain (NE Atlantic): Population structure, distribution, standing stocks. Oceanol. Acta 8, 343–353 (1985).	included	included	included
Pillay, D. & Perissinotto, R. Community structure of epibenthic meiofauna in the St. Lucia estuarine lake (South Africa) during a drought phase. Estuar. Coast. Shelf Sci. 81, 94–104 (2009).	excluded	previously excluded	previously excluded
Pillay, D. & Perissinotto, R. The benthic macrofauna of the St. Lucia Estuary during the 2005 drought year. Estuar. Coast. Shelf Sci. 77, 35–46 (2008).	excluded	previously excluded	previously excluded
Pinckney, J. L., Carman, K., Lumsden, S. & Hymel, S. Microalgal-meiofaunal trophic relationships in muddy intertidal estuarine sediments. Aquat. Microb. Ecol. 31, 99–108 (2003).	included	excluded	previously excluded
Piepenburg, D. & Müller, B. Distribution of epibenthic communities on the Great Meteor Seamount (NE Atlantic) mirrors watercolumn processes. Arch. Fish. Mar. Res. 51, 55–70 (2004).	included	included	included
Pitacco, V., Crocetta, F., Orlando-Bonaca, M., Mavri?, B. & Lipej, L. The Mediterranean stony coral Cladocora caespitosa (Linnaeus, 1767) as habitat provider for molluscs: Colony size effect. J. Sea Res. 129, 1–11 (2017).	excluded	previously excluded	previously excluded
Plum, C., Gollner, S., Martínez-Arbizu, P. & Bright, M. Diversity and composition of the copepod communities associated with megafauna around a cold seep in the Gulf of Mexico with remarks on species biogeography. Mar. Biodivers. 45, 419–432 (2015).	included	excluded	previously excluded
Point, D. et al. Biological control of trace metal and organometal benthic fluxes in a eutrophic lagoon (Thau Lagoon, Mediterranean Sea, France). Estuar. Coast. Shelf Sci. 72, 457–471 (2007).	excluded	previously excluded	previously excluded
Pointner, K. Description of a new species of Microcanuella Mielke, 1994 (Copepoda: Polyarthra: Canuellidae) from the Great Meteor Seamount Plateau (subtropical NE Atlantic Ocean), with remarks on the geographical distribution of the genus. Zool. Anz. 259, 97–112 (2015).	excluded	previously excluded	previously excluded
Pointner, K. Description of two new species of Zosime (Copepoda: Harpacticoida: Zosimeidae), including remarks on its phylogeny and distribution on the Great Meteor Seamount plateau (Northeast Atlantic Ocean). J. Nat. Hist. 51, 2283–2330 (2017).	excluded	previously excluded	previously excluded
Poore, G. C. B. et al. Invertebrate diversity of the unexplored marine western margin of Australia: Taxonomy and implications for global biodiversity. Mar. Biodivers. 45, 271–286 (2015).	excluded	previously excluded	previously excluded
Piepenburg, D. & Schmid, M. A photographic survey of the epibenthic megafauna of the Arctic Laptev Sea shelf:distribution, abundance, and estimates of biomass and organic carbon demand. Mar. Ecol. Prog. Ser. 147, 63–75 (1997).	included	included	included
Portnova, D., Mokievsky, V. & Soltwedel, T. Nematode species distribution patterns at the Håkon Mosby Mud Volcano (Norwegian Sea). Mar. Ecol. 32, 24–41 (2011).	excluded	previously excluded	previously excluded
Piepenburg, D., Schmid, M. K. & Gerdes, D. The benthos off King George Island (South Shetland Islands, Antarctica): Further evidence for a lack of a latitudinal biomass cline in the Southern Ocean. Polar Biol. 25, 146–158 (2002).	included	included	included
Prado, B. et al. 2,4-D mobility in clay soils: Impact of macrofauna abundance on soil porosity. Geoderma 279, 87–96 (2016).	excluded	previously excluded	previously excluded
Prates Botelho, A., Da Silva, M. C., Davina Tosta, L. & Gomes Fonsêca-Genevois, V. Two new species of Sabatieria Rouville (Nematoda: Comesomatidae) with conical-cylindrical tails, from Campos Basin, Rio de Janeiro, Brazil. Zootaxa 98, 82–98 (2009).	excluded	previously excluded	previously excluded
Prebble, M. & Dowe, J. L. The late quaternary decline and extinction of palms on oceanic Pacific islands. Quat. Sci. Rev. 27, 2546–2567 (2008).	excluded	previously excluded	previously excluded
Premke, K., Fischer, P., Hempel, M. & Rothhaupt, K.-O. Ecological studies on the decomposition rate of fish carcasses by benthic organisms in the littoral zone of Lake Constance, Germany. Ann. Limnol. - Int. J. Limnol. 46, 157–168 (2010).	excluded	previously excluded	previously excluded
Priede, I. G. et al. Does presence of a Mid-Ocean Ridge enhance biomass and biodiversity? PLoS One 8, e61550 (2013).	excluded	previously excluded	previously excluded
Pierdomenico, M. et al. Megafauna distribution along active submarine canyons of the central Mediterranean: Relationships with environmental variables. Prog. Oceanogr. 171, 49–69 (2019).	included	included	included
Priyalakshmi, G., Menon, N. R. & Todaro, M. A. A new species of Pseudostomella (Gastrotricha: Macrodasyida: Thaumastodermatidae) from a sandy beach of Kerala, India. Zootaxa 68, 61–68 (2007).	excluded	previously excluded	previously excluded
Provencher, J. F. et al. Quantifying ingested debris in marine megafauna: A review and recommendations for standardization. Anal. Methods 9, 1454–1469 (2017).	excluded	previously excluded	previously excluded
Prusina, I. et al. Links between epibenthic community patterns and habitat characteristics in the Parila lagoon (Croatia). J. Coast. Conserv. 21, 813–828 (2017).	included	excluded	previously excluded
Pruski, A. M. et al. Biogeochemistry of fatty acids in a river-dominated Mediterranean ecosystem (Rhône River prodelta, Gulf of Lions, France): Origins and diagenesis. Org. Geochem. 83–84, 227–240 (2015).	excluded	previously excluded	previously excluded
Pruski, A. M. et al. Energy transfer in the Congo deep-sea fan: From terrestrially-derived organic matter to chemosynthetic food webs. Deep-Sea Res. II 142, 197–218 (2017).	excluded	previously excluded	previously excluded
Pubill, E., Abelló, P., Ramón, M. & Baeta, M. Faunistic assemblages of a sublittoral coarse sand habitat of the northwestern Mediterranean. Sci. Mar. 75, 189–196 (2011).	included	excluded	previously excluded
Pulgati, F. H., Ayup-Zouain, R. N., Landau, L. & Fachel, J. M. G. Development of the concept of spatial–temporal mask for testing effects of discharge from well-drilling activities on biological communities. Environ. Monit. Assess. 167, 79–89 (2010).	excluded	previously excluded	previously excluded
Purcell, J., Juhl, A., Man?ko, M. & Aumack, C. Overwintering of gelatinous zooplankton in the coastal Arctic Ocean. Mar. Ecol. Prog. Ser. 591, 281–286 (2018).	excluded	previously excluded	previously excluded
Purser, A. A time series study of Lophelia pertusa and reef megafauna responses to drill cuttings exposure on the Norwegian margin. PLoS One 10, e0134076 (2015).	excluded	previously excluded	previously excluded
Purser, A. et al. Local variation in the distribution of benthic megafauna species associated with cold-water coral reefs on the Norwegian margin. Cont. Shelf Res. 54, 37–51 (2013).	excluded	previously excluded	previously excluded
Pusceddu, A. et al. Chronic and intensive bottom trawling impairs deep-sea biodiversity and ecosystem functioning. Proc. Natl. Acad. Sci. 111, 8861–8866 (2014).	excluded	previously excluded	previously excluded
Pusceddu, A. et al. Enzymatically hydrolyzable protein and carbohydrate sedimentary pools as indicators of the trophic state of detritus sink systems: A case study in a Mediterranean coastal lagoon. Estuaries 26, 641–650 (2003).	excluded	previously excluded	previously excluded
Pilditch, C. A., Leduc, D., Nodder, S. D., Probert, P. K. & Bowden, D. A. Spatial patterns and environmental drivers of benthic infaunal community structure and ecosystem function on the New Zealand continental margin. New Zeal. J. Mar. Freshw. Res. 49, 224–246 (2015).	included	included	included
Pires-Vanin, A. M. S., Arasaki, E. & Muniz, P. Spatial pattern of benthic macrofauna in a sub-tropical shelf, São Sebastião Channel, southeastern Brazil. Lat. Am. J. Aquat. Res. 41, 42–56 (2013).	included	included	included
Pusceddu, A., Fraschetti, S., Scopa, M., Rizzo, L. & Danovaro, R. Meiofauna communities, nematode diversity and C degradation rates in seagrass (Posidonia oceanica L.) and unvegetated sediments invaded by the algae Caulerpa cylindracea (Sonder). Mar. Environ. Res. 119, 88–99 (2016).	included	excluded	previously excluded
Portnova, D. & Polukhin, A. Meiobenthos of the eastern shelf of the Kara Sea compared with the meiobenthos of other parts of the sea. Reg. Stud. Mar. Sci. 24, 370–378 (2018).	included	included	included
Pusceddu, A., Gambi, C., Manini, E. & Danovaro, R. Trophic state, ecosystem efficiency and biodiversity of transitional aquatic ecosystems: Analysis of environmental quality based on different benthic indicators. Chem. Ecol. 23, 505–515 (2007).	excluded	previously excluded	previously excluded
Post, A. L. et al. Environmental drivers of benthic communities and habitat heterogeneity on an East Antarctic shelf. Antarct. Sci. 29, 17–32 (2016).	included	included	included
Pusceddu, A., Mei, M. ., Pusceddu, A. & Danovaro, R. Assessing the trophic state and eutrophication of coastal marine systems: A new approach based on the biochemical composition of sediment organic matter. Mar. Pollut. Bull. 44, 611–622 (2002).	excluded	previously excluded	previously excluded
Prince, P. Abundance of benthic infauna in surface sediments from the North Sea sampled during cruise Dana00/5. (2011). PANGAEA. doi:10.1594/PANGAEA.756781	included	included	included
Quattrini, A. M., Ross, S. W., Carlson, M. C. T. & Nizinski, M. S. Megafaunal-habitat associations at a deep-sea coral mound off North Carolina, USA. Mar. Biol. 159, 1079–1094 (2012).	included	excluded	previously excluded
Quiroga, E. et al. Benthic megafaunal and demersal fish assemblages on the Chilean continental margin: The influence of the oxygen minimum zone on bathymetric distribution. Deep-Sea Res. II 56, 1112–1123 (2009).	included	excluded	previously excluded
Pusceddu, A. et al. Organic matter pools, C turnover and meiofaunal biodiversity in the sediments of the western Spitsbergen deep continental margin, Svalbard Archipelago. Deep-Sea Res. I 107, 48–58 (2016).	included	included	included
Rabassa, J., Coronato, A. M. & Salemme, M. Chronology of the Late Cenozoic Patagonian glaciations and their correlation with biostratigraphic units of the Pampean region (Argentina). J. South Am. Earth Sci. 20, 81–103 (2005).	excluded	previously excluded	previously excluded
Rabouille, C. et al. Oxygen demand in coastal marine sediments: Comparing in situ microelectrodes and laboratory core incubations. J. Exp. Mar. Bio. Ecol. 285–286, 49–69 (2003).	excluded	previously excluded	previously excluded
Pusceddu, A., Bianchelli, S., Gambi, C. & Danovaro, R. Assessment of benthic trophic status of marine coastal ecosystems: Significance of meiofaunal rare taxa. Estuar. Coast. Shelf Sci. 93, 420–430 (2011).	included	included	included
Radziejewska, T. & Chabior, M. Climatic and hydrological controls over the zoobenthos in a southern Baltic coastal lagoon. Hydrobiologia 514, 171–181 (2004).	included	excluded	previously excluded
Pusceddu, A., Gambi, C., Corinaldesi, C., Scopa, M. & Danovaro, R. Relationships between meiofaunal biodiversity and prokaryotic heterotrophic production in different tropical habitats and oceanic regions. PLoS One 9, e91056 (2014).	included	included	included
Pusceddu, A., Gambi, C., Zeppilli, D., Bianchelli, S. & Danovaro, R. Organic matter composition, metazoan meiofauna and nematode biodiversity in Mediterranean deep-sea sediments. Deep-Sea Res. II 56, 755–762 (2009).	included	included	included
Quang, N. X., Vanreusel, A., Smol, N. & Chau, N. N. Meiobenthos assemblages in the Mekong estuarine system with special focus on free-living marine nematodes. Ocean Sci. J. 45, 213–224 (2010).	included	included	included
Raghukumar, C., Nagender Nath, B., Sharma, R., Loka Bharathi, P. A. & Dalal, S. G. Long-term changes in microbial and biochemical parameters in the Central Indian Basin. Deep-Sea Res. I 53, 1695–1717 (2006).	excluded	previously excluded	previously excluded
Qureshi, N. A., Naz, F. & Saher, N. U. Variations in distribution and abundance of meiobenthos communities in mangrove creek areas along the coast of Karachi, Pakistan. Indian J. Geo-Marine Sci. 45, 546–555 (2016).	included	included	included
Rachor, E. Quantitative Untersuchungen über das Meiobenthos der nordostatlantischen Tiefsee. Meteor Forschungsergebnisse, Deutsche Forschungsgemeinschaft, Reihe D Biologie, Gebrüder Bornträger (1975).	included	included	included
Radziejewska, T. Responses of deep-sea meiobenthic communities to sediment disturbance simulating effects of polymetallic nodule mining. Int. Rev. Hydrobiol. 87, 457 (2002).	included	included	included
Radziejewska, T., Fleeger, J. W., Rabalais, N. N. & Carman, K. R. Meiofauna and sediment chloroplastic pigments on the continental shelf off Louisiana, U.S.A. Cont. Shelf Res. 16, 1699–1723 (1996).	included	included	included
Ramírez-Llodrà, E. et al. Deep, diverse and definitely different: Unique attributes of the world’s largest ecosystem. Biogeosciences 7, 2851–2899 (2010).	excluded	previously excluded	previously excluded
Ramírez-Llodrà, E., Ballesteros, M., Company, J. B., Dantart, L. & Sardà, F. Spatio-temporal variations of biomass and abundance in bathyal non-crustacean megafauna in the Catalan Sea (north-western Mediterranean). Mar. Biol. 153, 297–309 (2008).	excluded	previously excluded	previously excluded
Raghukumar, C. et al. Bacterial standing stock, meiofauna and sediment–nutrient characteristics: Indicators of benthic disturbance in the Central Indian Basin. Deep-Sea Res. II 48, 3381–3399 (2001).	included	included	included
Ramírez-Llodrà, E., De Mol, B., Company, J. B., Coll, M. & Sardà, F. Effects of natural and anthropogenic processes in the distribution of marine litter in the deep Mediterranean Sea. Prog. Oceanogr. 118, 273–287 (2013).	excluded	previously excluded	previously excluded
Ranaivoson, L. et al. Agro-ecological functions of crop residues under conservation agriculture. A review. Agron. Sustain. Dev. 37, 26 (2017).	excluded	previously excluded	previously excluded
Range, P. et al. Relative sensitivity of soft-bottom intertidal macrofauna to increased CO2 and experimental stress. Mar. Ecol. Prog. Ser. 509, 153–170 (2014).	included	excluded	previously excluded
Rao, G. C. & Misra, A. Meiofauna from Lakshadweep, Indian Ocean. Cah. Biol. Mar. 51–68 (1983).	included	excluded	previously excluded
Rathburn, A. E. E. et al. Geological and biological heterogeneity of the Aleutian margin (1965-4822 m). Prog. Oceanogr. 80, 22–50 (2009).	excluded	previously excluded	previously excluded
Ratnadass, A. et al. Impacts of some upland rice-based cropping systems on soil macrofauna abundance and diversity and black beetle damage to rice. Crop Prot. 100, 150–156 (2017).	excluded	previously excluded	previously excluded
Reboulet, S. et al. Ammonoid and nannoplankton abundance in Valanginian (early Cretaceous) limestone–marl successions from the southeast France Basin: Carbonate dilution or productivity? Palaeogeogr. Palaeoclimatol. Palaeoecol. 201, 113–139 (2003).	excluded	previously excluded	previously excluded
Rehitha, T. V. et al. Impact of maintenance dredging on macrobenthic community structure of a tropical estuary. Ocean Coast. Manag. 144, 71–82 (2017).	included	excluded	previously excluded
Rehm, P., Hooke, R. A. & Thatje, S. Macrofaunal communities on the continental shelf off Victoria Land, Ross Sea, Antarctica. Antarct. Sci. 23, 449–455 (2011).	included	excluded	previously excluded
Reisinger, R. R., McIntyre, T. & Bester, M. N. Goose barnacles hitchhike on satellite-tracked southern elephant seals. Polar Biol. 33, 561–564 (2010).	excluded	previously excluded	previously excluded
Reisser, J. et al. Marine plastic pollution in waters around Australia: Characteristics, concentrations, and pathways. PLoS One 8, e80466 (2013).	excluded	previously excluded	previously excluded
Ramalho, S. P. et al. Benthic nematode biodiversity of the Abzu, Tiamat and Michael Ivanov mud volcanoes located along the SWIM fracture zone (Gulf of Cadiz). Mar. Biodivers. 48, 423–438 (2018).	included	included	included
Relexans, J.-C., Lin, R. G., Castel, J., Etcheber, H. & Laborde, P. Response of biota to sedimentary organic-matter quality of the west Gironde mud patch, Bay of Biscay (France). Oceanol. Acta 15, 639–649 (1992).	included	excluded	previously excluded
Remy, F. et al. When microplastic is not plastic: The ingestion of artificial cellulose fibers by macrofauna living in seagrass macrophytodetritus. Environ. Sci. Technol. 49, 11158–11166 (2015).	included	excluded	previously excluded
Renaud, P. E. et al. Continental-scale patterns in benthic invertebrate diversity: Insights from the MacroBen database. Mar. Ecol. Prog. Ser. 382, 239–252 (2009).	included	excluded	previously excluded
Renaud, P. E., Ambrose, W. G., Vanreusel, A. & Clough, L. M. Nematode and macrofaunal diversity in central Arctic Ocean benthos. J. Exp. Mar. Bio. Ecol. 330, 297–306 (2006).	included	excluded	previously excluded
Ramalho, S. P. et al. Bottom-trawling fisheries influence on standing stocks, composition, diversity and trophic redundancy of macrofaunal assemblages from the West Iberian Margin. Deep-Sea Res. II 138, 131–145 (2018).	included	included	included
Ramalho, S. P. et al. Temporal and spatial variation in the Nazaré Canyon (Western Iberian margin): Inter-annual and canyon heterogeneity effects on meiofauna biomass and diversity. Deep. Res. II 83, 102–114 (2014).	included	included	included
Reuscher, M. G. et al. Temporal patterns of Deepwater Horizon impacts on the benthic infauna of the northern Gulf of Mexico continental slope. PLoS One 12, e0179923 (2017).	included	excluded	previously excluded
Revkov, N. K., Boltacheva, N. A., Timofeev, V. A., Bondarev, I. P. & Bondarenko, L. V. Macrozoobenthos of the Zernov’s Phyllophora Field, northwestern Black Sea: Species richness, quantitative representation and long-term variations. Nat. Conserv. Res. 3, 32–43 (2018).	included	excluded	previously excluded
Ramey, P. A. & Snelgrove, P. V. R. Spatial patterns in sedimentary macrofaunal communities on the South coast of Newfoundland in relation to surface oceanogrpahy and sediment characteristics. Mar. Ecol. Prog. Ser. 262, 215–227 (2003).	included	included	included
Riaux-Gobin, C. & Bourgoin, P. Microphytic standing stocks at Kerguelen Islands (Subantarctic, Indian Ocean), annual variations in relation to environmental factors: II, intertidal and subtidal microphytobenthos. Polar Biol. 27, 735–747 (2004).	excluded	previously excluded	previously excluded
Riaux-Gobin, C. & Bourgoin, P. Microphytobenthos biomass at Kerguelen’s Land (Subantarctic Indian Ocean): Repartition and variability during austral summers. J. Mar. Syst. 32, 295–306 (2002).	excluded	previously excluded	previously excluded
Riaux-Gobin, C. & Bourgoin, P. Phytoplankton standing stocks at Kerguelen islands (Subantarctic, Indian Ocean): Annual variations in relation to environmental factors. Vie Milieu 56, 23–31 (2006).	excluded	previously excluded	previously excluded
Riaux-Gobin, C. et al. Phytodetritus at the sediment-water interface, NW Mediterranean Basin: Spatial repartition, living cells signatures, meiofaunal relationships. Sci. Mar. 68, 7–21 (2004).	excluded	previously excluded	previously excluded
Richardson, A. J. et al. Residency and reproductive status of yellowfin tuna in a proposed large-scale pelagic marine protected area. Aquat. Conserv. Mar. Freshw. Ecosyst. 28, 1308–1316 (2018).	excluded	previously excluded	previously excluded
Ramírez-Llodrà, E., Company, J. B., Sardà, F. & Rotllant, G. Megabenthic diversity patterns and community structure of the Blanes submarine canyon and adjacent slope in the Northwestern Mediterranean: A human overprint? Mar. Ecol. 31, 167–182 (2010).	included	included	included
Relexans, J.-C., Deming, J., Dinet, A., Gaillard, J.-F. & Sibuet, M. Sedimentary organic matter and micro-meiobenthos with relation to trophic conditions in the tropical Northeast Atlantic. Deep-Sea Res. I 43, 1343–1368 (1996).	included	included	included
Renaud, P. E., Morata, N., Ambrose, W. G., Bowie, J. J. & Chiuchiolo, A. Carbon cycling by seafloor communities on the eastern Beaufort Sea shelf. J. Exp. Mar. Bio. Ecol. 349, 248–260 (2007).	included	included	included
Riedel, B. et al. Effect of hypoxia and anoxia on invertebrate behaviour: Ecological perspectives from species to community level. Biogeosciences 11, 1491–1518 (2014).	excluded	previously excluded	previously excluded
Riedel, B., Zuschin, M. & Stachowitsch, M. Tolerance of benthic macrofauna to hypoxia and anoxia in shallow coastal seas: A realistic scenario. Mar. Ecol. Prog. Ser. 458, 39–52 (2012).	included	excluded	previously excluded
Riedel, B., Zuschin, M., Haselmair, A. & Stachowitsch, M. Oxygen depletion under glass: Behavioural responses of benthic macrofauna to induced anoxia in the northern Adriatic. J. Exp. Mar. Bio. Ecol. 367, 17–27 (2008).	included	excluded	previously excluded
Riemann, F. & Sime-Ngando, T. Note on sea-ice nematodes (Monhysteroidea) from Resolute Passage, Canadian high Arctic. Polar Biol. 18, 70–75 (1997).	excluded	previously excluded	previously excluded
Rieper-Kirchner, M. Macroalgal decomposition: Laboratory studies with particular regard to microorganisms and meiofauna. Helgoländer Meeresuntersuchungen 44, 397–410 (1990).	included	excluded	previously excluded
Riera, R. & de-la-Ossa-Carretero, J. A. Response of benthic opportunistic polychaetes and amphipods index to different perturbations in coastal oligotrophic areas (Canary archipelago, North East Atlantic Ocean). Mar. Ecol. 35, 354–366 (2014).	excluded	previously excluded	previously excluded
Renaud-Mornant, J. & Gourbault, N. Evaluation of abyssal meiobenthos in the eastern central Pacific (Clarion-Clipperton Fracture Zone). Prog. Oceanogr. 24, 317–329 (1990).	included	included	included
Riera, R. et al. Effects of proximity to offshore fish farms over soft-bottom macrofauna. J. Mar. Biol. Assoc. United Kingdom 760, 255–263 (2014).	included	excluded	previously excluded
Riera, R., Becerro, M. A., Ramos, E., Monterroso, Ó. & Rodríguez, M. Response of different benthic habitats to off-shore fish cages. Aquac. Res. 46, 1490–1500 (2015).	included	excluded	previously excluded
Riera, R., Delgado, J. D., Rodríguez, M., Monterroso, Ó. & Ramos, E. Macrofaunal communities of threatened subtidal maerl seabeds on Tenerife (Canary Islands, Northeast Atlantic Ocean) in summer. Acta Oceanol. Sin. 31, 98–105 (2012).	included	excluded	previously excluded
Riera, R., Monterroso, Ó., Núñez, J. & Martínez, A. Distribution of meiofaunal abundances in a marine cave complex with secondary openings and freshwater filtrations. Mar. Biodivers. 48, 203–215 (2018).	included	excluded	previously excluded
Rhoads, D. C. et al. Macrobenthos and sedimentary facies on the Changjiang delta platform and adjacent continental shelf, East China Sea. Cont. Shelf Res. 4, 189–213 (1985).	included	included	included
Richardson, M. D. & Young, D. K. Abyssal benthos of the Venezuela Basin, Caribbean Sea: Standing stock considerations. Deep-Sea Res. I 34, 145–164 (1987).	included	included	included
Richardson, M. D., Briggs, K. B. & Young, D. K. Effects of biological activity by abyssal benthic macroinvertebrates on a sedimentary structure in the Venezuela Basin. Mar. Geol. 68, 243–267 (1985).	included	included	included
Richardson, M. D., Briggs, K. B., Bowles, F. A. & Tietjen, J. H. A depauperate benthic assemblage from the nutrient-poor sediments of the Puerto Rico Trench. Deep-Sea Res. I 42, 351–364 (1995).	included	included	included
Riera, R., Rodríguez, M., Ramos, E., Monterroso, Ó. & Delgado, J. D. Hard and soft-bottom macrozoobenthos in subtidal communities around an inactive harbour area (GRAN Canaria, Canary Islands). Vie Milieu 63, 23–34 (2013).	included	excluded	previously excluded
Riera, R., Sanchez-Jerez, P., Rodríguez, M., Monterroso, Ó. & Ramos, E. Long-term monitoring of fish farms: Application of Nematode/Copepod index to oligotrophic conditions. Mar. Pollut. Bull. 64, 844–850 (2012).	excluded	previously excluded	previously excluded
Riera, R. Differences in diversity, structure, and variability between intertidal and subtidal meiofaunal assemblages. Ciencias Mar. 38, 677–693 (2012).	included	included	included
Riesgo, A., Perez-Portela, R. & Larissa Arroyo, N. Halacarid mites (Acari: Halacaridae) associated with a North Atlantic subtidal population of the kelp Laminaria ochroleuca. J. Nat. Hist. 44, 651–667 (2010).	excluded	previously excluded	previously excluded
Ríos-Jara, E., López-Uriarte, E. & Galván-Villa, C. M. Bivalve molluscs from the continental shelf of Jalisco and Colima, Mexican Central Pacific. Am. Malacol. Bull. 26, 119–131 (2008).	excluded	previously excluded	previously excluded
Riskas, K. A., Tobin, R. C., Fuentes, M. M. P. B. & Hamann, M. Evaluating the threat of IUU fishing to sea turtles in the Indian Ocean and Southeast Asia using expert elicitation. Biol. Conserv. 217, 232–239 (2018).	excluded	previously excluded	previously excluded
Riera, R., Monterroso, Ó., Rodríguez, M., Ramos, E. & Sacramento, A. Six-year study of meiofaunal dynamics in fish farms in Tenerife (Canary Islands, NE Atlantic Ocean). Aquat. Ecol. 45, 221–229 (2011).	included	included	included
Ritter, K. J., Bay, S. M., Smith, R. W., Vidal-Dorsch, D. E. & Field, L. J. Development and evaluation of sediment quality guidelines based on benthic macrofauna responses. Integr. Environ. Assess. Manag. 8, 610–624 (2012).	excluded	previously excluded	previously excluded
Robert, K., Jones, D. O. B., Tyler, P. A., Van Rooij, D. & Huvenne, V. A. I. Finding the hotspots within a biodiversity hotspot: Fine-scale biological predictions within a submarine canyon using high-resolution acoustic mapping techniques. Mar. Ecol. 36, 1256–1276 (2015).	excluded	previously excluded	previously excluded
Roberts, J. M. Reef-aggregating behaviour by symbiotic eunicid polychaetes from cold-water corals: Do worms assemble reefs? J. Mar. Biol. Assoc. United Kingdom 85, 813–819 (2005).	excluded	previously excluded	previously excluded
Roberts, J. M., Henry, L.-A., Long, D. & Hartley, J. P. Cold-water coral reef frameworks, megafaunal communities and evidence for coral carbonate mounds on the Hatton Bank, North East Atlantic. Facies 54, 297–316 (2008).	included	excluded	previously excluded
Riera, R., Nunez, J. & Brito, M. del C. Temporal variations of shallow subtidal meiofauna in Los Cristianos Bay (Tenerife, Canary Islands, NE Atlantic Ocean). Brazilian J. Oceanogr. 62, 167–177 (2014).	included	included	included
Robinson, N. J. et al. Assessing potential limitations when characterising the epibiota of marine megafauna: Effect of gender, sampling location, and inter-annual variation on the epibiont communities of olive ridley sea turtles. J. Exp. Mar. Bio. Ecol. 497, 71–77 (2017).	excluded	previously excluded	previously excluded
Robinson, N. J., Morreale, S. J., Nel, R. & Paladino, F. V. Coastal leatherback turtles reveal conservation hotspot. Sci. Rep. 6, 37851 (2016).	excluded	previously excluded	previously excluded
Roder, C., Wu, Z., Richter, C. & Zhang, J. Coral reef degradation and metabolic performance of the scleractinian coral Porites lutea under anthropogenic impact along the NE coast of Hainan Island, South China Sea. Cont. Shelf Res. 57, 123–131 (2013).	excluded	previously excluded	previously excluded
Riera, R., Núñez, J. & del Carmen Brito, M. Temporal dynamics of shallow subtidal meiobenthos from a beach in Tenerife (Canary Islands, Northeast Atlantic Ocean). Acta Oceanol. Sin. 32, 44–54 (2013).	included	included	included
Rodrigues, A. M., Quintino, V., Pereira, F. & Freitas, R. Alterations in macroinvertebrate spatial patterns in coastal lagoons: Óbidos (NW coast of Portugal) 1984 versus 2002. Estuar. Coast. Shelf Sci. 110, 176–189 (2012).	included	excluded	previously excluded
Rodrigues, C. F., Paterson, G. L. J., Cabrinovic, A. & Cunha, M. R. Deep-sea ophiuroids (Echinodermata: Ophiuroidea: Ophiurida) from the Gulf of Cadiz (NE Atlantic). Zootaxa 2754, 1 (2011).	excluded	previously excluded	previously excluded
Rodrigues, N., Sharma, R. & Nagender Nath, B. Impact of benthic disturbance on megafauna in Central Indian Basin. Deep-Sea Res. II 48, 3411–3426 (2001).	included	excluded	previously excluded
Rodríguez, B., Bécares, J., Rodríguez, A. & Arcos, J. M. Incidence of entanglements with marine debris by northern gannets (Morus bassanus) in the non-breeding grounds. Mar. Pollut. Bull. 75, 259–263 (2013).	excluded	previously excluded	previously excluded
Roe, J. & Doe, J. R. Macro and megafauna abundance during the WARM Arctic expedition in summer 2018 counted using drones. (2019). PANGAEA. doi:10.1594/PANGAEA.898877	included	excluded	previously excluded
Rogers, A. D. The role of the oceanic oxygen minima in generating biodiversity in the deep sea. Deep-Sea Res. II 47, 119–148 (2000).	excluded	previously excluded	previously excluded
Rohal, M., Thistle, D. & Easton, E. E. Meiofaunal abundances and faunal similarity on the continental rise off the coast of California. Deep-Sea Res. I 93, 131–144 (2014).	included	excluded	previously excluded
Röhl, H.-J., Schmid-Röhl, A., Oschmann, W., Frimmel, A. & Schwark, L. The Posidonia Shale (Lower Toarcian) of SW-Germany: An oxygen-depleted ecosystem controlled by sea level and palaeoclimate. Palaeogeogr. Palaeoclimatol. Palaeoecol. 165, 27–52 (2001).	excluded	previously excluded	previously excluded
Rohner, C. A. et al. Satellite tagging highlights the importance of productive Mozambican coastal waters to the ecology and conservation of whale sharks. PeerJ 6, e4161 (2018).	excluded	previously excluded	previously excluded
Riera, R., Núñez, J., Del Carmen Brito, M. & Tuya, F. Temporal variability of a subtropical intertidal meiofaunal assemblage: Contrasting effects at the species and assemblage-level. Vie Milieu 61, 129–137 (2011).	included	included	included
Riera, R., Tuya, F., Rodríguez, M., Monterroso, Ó. & Ramos, E. Confounding response of macrofauna from a confluence of impacts: Brine and sewage pollution. Acta Oceanol. Sin. 32, 74–81 (2013).	included	included	included
Ritt, B. et al. Seep communities from two mud volcanoes in the deep eastern Mediterranean Sea: Faunal composition, spatial patterns and environmental control. Mar. Ecol. Prog. Ser. 466, 93–119 (2012).	included	included	included
Romero-Ramirez, A. et al. Development and validation of a video analysis software for marine benthic applications. J. Mar. Syst. 162, 4–17 (2016).	excluded	previously excluded	previously excluded
Robinson, C. A., Bernhard, J. M., Levin, L. A., Mendoza, G. F. & Blanks, J. K. Surficial hydrocarbon seep infauna from the Blake Ridge (Atlantic Ocean, 2150 m) and the Gulf of Mexico (690-2240 m). Mar. Ecol. 25, 313–336 (2004).	included	included	included
Rooker, J. R. et al. Population connectivity of pelagic megafauna in the Cuba-Mexico-United States triangle. Sci. Rep. 9, 1663 (2019).	excluded	previously excluded	previously excluded
Rodilla, M. et al. Eutrophication of sediments in the Cullera Bay: Composition and abundance of macrobenthos. J. Coast. Res. SI 39, 1533–1537 (2006).	included	included	included
Román, S. et al. High spatiotemporal variability in meiofaunal assemblages in Blanes Canyon (NW Mediterranean) subject to anthropogenic and natural disturbances. Deep-Sea Res. I 117, 70–83 (2016).	included	included	included
Romano, C. et al. Spatial and temporal variability of meiobenthic density in the Blanes submarine canyon (NW Mediterranean). Prog. Oceanogr. 118, 144–158 (2013).	included	included	included
Romano, C. et al. Spatial variability of soft-bottom macrobenthic communities in northern Sicily (Western Mediterranean): Contrasting trawled vs. untrawled areas. Mar. Environ. Res. 122, 113–125 (2016).	included	included	included
Rosenberg, R., Grémare, A., Amouroux, J.-M. & Nilsson, H. C. Benthic habitats in the northwest Mediterranean characterised by sedimentary organics, benthic macrofauna and sediment profile images. Estuar. Coast. Shelf Sci. 57, 297–311 (2003).	included	excluded	previously excluded
Romero-Wetzel, M.-B. & Gerlach, S. A. Abundance, biomass, size-distribution and bioturbation potential of deep-sea macrobenthos on the Voring Plateau (1200-1500 m, Norwegian Sea). Meeresforschung 33, 427–265 (1991); Romero-Wetzel, M.-B. Struktur und Bioturbation des Makrobenthos auf dem Vöring-Plateau (Norwegische See). Berichte aus dem Sonderforschungsbereich 313, Christian-Albrechts-Universität…	included	included	included
Rosa Filho, J. S., Gomes, T. P., Almeida, M. F. & Silva, R. F. Benthic fauna of macrotidal sandy beaches along a small-scale morphodynamic gradient on the Amazon coast (Algodoal Island, Brazil). J. Coast. Res. 435–439 (2011).	included	included	included
Rosenberg, R. & Nilsson, H. C. Deterioration of soft-bottom benthos along the Swedish Skagerrak coast. J. Sea Res. 54, 231–242 (2005).	included	included	included
Rosli, N., Leduc, D., Rowden, A. A. & Probert, P. K. Review of recent trends in ecological studies of deep-sea meiofauna, with focus on patterns and processes at small to regional spatial scales. Mar. Biodivers. 48, 13–34 (2018).	excluded	previously excluded	previously excluded
Rossi, F., Castelli, A. & Lardicci, C. Distribution of macrobenthic assemblages along a marine gradient in Mediterranean eutrophic coastal lagoons. Mar. Ecol. 27, 66–75 (2006).	included	excluded	previously excluded
Rossi, F., Gribsholt, B., Gazeau, F., Di Santo, V. & Middelburg, J. J. Complex effects of ecosystem engineer loss on benthic ecosystem response to detrital macroalgae. PLoS One 8, e66650 (2013).	excluded	previously excluded	previously excluded
Rossi, V., Amorosi, A., Sarti, G. & Mariotti, S. Late quaternary multiple incised valley systems: An unusually well-preserved stratigraphic record of two interglacial valley-fill successions from the Arno Plain (northern Tuscany, Italy). Sedimentology 64, 1901–1928 (2017).	excluded	previously excluded	previously excluded
Roterman, C. N., Copley, J. T., Linse, K. T., Tyler, P. A. & Rogers, A. D. Development of polymorphic microsatellite loci for three species of vent-endemic megafauna from deep-sea hydrothermal vents in the Scotia Sea, Southern Ocean. Conserv. Genet. Resour. 5, 835–839 (2013).	excluded	previously excluded	previously excluded
Rouifed, S., Handa, I. T., David, J.-F. & Hättenschwiler, S. The importance of biotic factors in predicting global change effects on decomposition of temperate forest leaf litter. Oecologia 163, 247–256 (2010).	excluded	previously excluded	previously excluded
Rowden, A. A. et al. A test of the seamount oasis hypothesis: Seamounts support higher epibenthic megafaunal biomass than adjacent slopes. Mar. Ecol. 31, 95–106 (2010).	included	excluded	previously excluded
Rowe, G. T. & Kennicutt, M. C. Introduction to the deep Gulf of Mexico benthos program. Deep-Sea Res. II 55, 2536–2540 (2008).	excluded	previously excluded	previously excluded
Rosenberg, R. Benthic marine fauna structured by hydrodynamic processes and food availability. Netherlands J. Sea Res. 34, 303–317 (1995).	included	included	included
Rowe, G. T. & Menzies, R. J. Zonation of large benthic invertebrates in the deep-sea off the Carolinas. Deep-Sea Res. 16, 531–537 (1969).	included	excluded	previously excluded
Rowe, G. T. et al. ‘Total’ sediment biomass and preliminary estimates of organic carbon residence time in deep-sea benthos. Mar. Ecol. Prog. Ser. 79, 99–114 (1991).	included	excluded	previously excluded
Rowe, G. T. et al. Comparative biomass structure and estimated carbon flow in food webs in the deep Gulf of Mexico. Deep-Sea Res. II 55, 2699–2711 (2008).	included	excluded	previously excluded
Rowe, G. T. Organic carbon cycling in abyssal benthic food chains: Numerical simulations of bioenhancement by sewage sludge. J. Mar. Syst. 14, 337–354 (1998).	excluded	previously excluded	previously excluded
Rosenberg, R., Agrenius, S., Hellman, B., Nilsson, H. C. & Norling, K. Recovery of marine benthic habitats and fauna in a Swedish fjord following improved oxygen conditions. Mar. Ecol. Prog. Ser. 234, 43–53 (2002).	included	included	included
Rowe, G. T., Polloni, P. T. & Haedrich, R. L. The deep-sea macrobenthos on the continental margin of the Northwest Atlantic Ocean. Deep-Sea Res. 29, 257–278 (1982).	included	excluded	previously excluded
Rosenberg, R., Loo, L. & Möller, P. Hypoxia, salinity and temperature as structuring factors for marine benthic communities in a eutrophic area. Netherlands J. Sea Res. 30, 121–129 (1992).	included	included	included
Rosenberg, R., Nilsson, H. C., Hellman, B. & Agrenius, S. Depth correlated benthic faunal quantity and infaunal burrow structures on the slopes of a marine depression. Estuar. Coast. Shelf Sci. 50, 843–853 (2000).	included	included	included
Roy, V., Iken, K. & Archambault, P. Regional variability of megabenthic community structure across the Canadian Arctic. Arctic 68, 180–192 (2015).	included	excluded	previously excluded
Rozas, L. P. & Minello, T. J. Marsh terracing as a wetland restoration tool for creating fishery habitat. Wetlands 21, 327–341 (2006).	excluded	previously excluded	previously excluded
Rozas, L. P. & Zimmerman, R. J. Small-scale patterns of nekton use among marsh and adjacent shallow nonvegetated areas. Galvest. Bay Estuary, Texas (USA). Mar. Ecol. Prog. Ser. 193 193, 217–239 (2000).	excluded	previously excluded	previously excluded
Rozas, L. P., Minello, T. J., Zimmerman, R. J. & Caldwell, P. Nekton populations, long-term wetland loss, and the effect of recent habitat restoration in Galveston Bay, Texas, USA. Mar. Ecol. Prog. Ser. 344, 119–130 (2007).	excluded	previously excluded	previously excluded
Rozenbaum, A. G., Sandler, A., Stein, M. & Zilberman, E. The sedimentary and environmental history of Tortonian-Messinian lakes at the East Mediterranean margins (northern Israel). Sediment. Geol. 383, 268–292 (2019).	excluded	previously excluded	previously excluded
Rubal, M., Veiga, P., Fontoura, P. & Sousa-Pinto, I. A new Batillipes (Tardigrada, Heterotardigrada, Batillipedidae) from North Portugal (Atlantic Ocean). Mar. Biodivers. 47, 921–928 (2017).	excluded	previously excluded	previously excluded
Rubal, M., Veiga, P., Fontoura, P., Santos, E. & Sousa-Pinto, I. Biodiversity of marine tardigrades from the northern coast of Portugal (Iberian Peninsula). Zool. J. Linn. Soc. 178, 747–754 (2016).	excluded	previously excluded	previously excluded
Rubio, K. S. et al. Dietary composition of black drum Pogonias cromis in a hypersaline estuary reflects water quality and prey availability. J. Fish Biol. 93, 250–262 (2018).	excluded	previously excluded	previously excluded
Rubio-Polania, J. C., Torruco-Gómez, D., González-Solis, A., Ordaz, J. & Caamal-Jiménez, Y. Benthic megafauna of outer margins of the continental shelf of Yucatan Peninsula. Reg. Stud. Mar. Sci. 24, 184–195 (2018).	included	excluded	previously excluded
Ruegg, K. C. et al. Are Antarctic minke whales unusually abundant because of 20th century whaling? Mol. Ecol. 19, 281–291 (2010).	excluded	previously excluded	previously excluded
Rufino, M. M. et al. Habitat structure shaping megabenthic communities inhabiting subtidal soft bottoms along the Algarve coast (Portugal). Hydrobiologia 784, 249–264 (2017).	included	excluded	previously excluded
Ruhl, H. A. Abundance and size distribution dynamics of abyssal epibenthic megafauna in the Northeast Pacific. Ecology 88, 1250–1262 (2007).	included	excluded	previously excluded
Ruhl, H. A. Community change in the variable resource habitat of the abyssal Northeast Pacific. Ecology 89, 991–1000 (2008).	excluded	previously excluded	previously excluded
Ruhl, H. A., Ellena, J. A. & Smith, K. L. Connections between climate, food limitation, and carbon cycling in abyssal sediment communities. Proc. Natl. Acad. Sci. 105, 17006–17011 (2008).	included	excluded	previously excluded
Rosli, N. et al. Differences in meiofauna communities with sediment depth are greater than habitat effects on the New Zealand continental margin: Implications for vulnerability to anthropogenic disturbance. PeerJ 4, e2154 (2016).	included	included	included
Ruiz-Pico, S. et al. Sea pen (Pennatulacea) aggregations on the northern Spanish shelf: Distribution and faunal assemblages. Sci. Mar. 81, 413 (2017).	included	excluded	previously excluded
Rowe, G. T. & Menzel, D. W. Quantitative benthic samples from the deep Gulf of Mexico with some comments on the measurement of deep-sea biomass. Bull. Mar. 21, 556–566 (1971).	included	included	included
Rowe, G. T., Polloni, P. T. & Haedrich, R. L. Quantitative biological assessment of the benthic fauna in deep basins of the Gulf of Maine. J. Fish. Res. Board Canada 32, 1805–1812 (1975).	included	included	included
Rumolo, P. et al. Seasonal variations in the source of sea bottom organic matter off Catalonia coasts (western Mediterranean): Links with hydrography and biological response. J. Oceanogr. 71, 325–343 (2015).	excluded	previously excluded	previously excluded
Rundell, R. J. & Leander, B. S. Description and phylogenetic position of the first sand-dwelling entoproct from the western coast of North America: Loxosomella vancouverensis sp. nov. Mar. Biol. Res. 8, 284–291 (2012).	excluded	previously excluded	previously excluded
Rundell, R. J. & Leander, B. S. Molecular examination of kalyptorhynch diversity (Platyhelminthes: Rhabdocoela), including descriptions of five meiofaunal species from the north-eastern Pacific Ocean. J. Mar. Biol. Assoc. United Kingdom 94, 499–514 (2014).	excluded	previously excluded	previously excluded
Russell, R. W. & Lehman, P. E. Spring migration of Pacific loons through the Southern California bight: Nearshore flights, seasonal timing and distribution at sea. Condor 96, 300–315 (1994).	excluded	previously excluded	previously excluded
Rowe, G. T., Polloni, P. T. & Horner, S. G. Benthic biomass estimates from the northwestern Atlantic Ocean and the northern Gulf of Mexico. Deep-Sea Res. 21, 641–650 (1974).	included	included	included
Roy, V., Iken, K. & Archambault, P. Environmental drivers of the Canadian Arctic megabenthic communities. PLoS One 9, e100900 (2014).	included	included	included
Ruiz-Abierno, A. & Armenteros, M. Coral reef habitats strongly influence the diversity of macro- and meiobenthos in the Caribbean. Mar. Biodivers. 47, 101–111 (2017).	included	included	included
Rumisha, C., Shukuru, H., Lyimo, J., Maganira, J. D. & Nehemia, A. Benthic macroinvertebrate assemblages in mangroves and open intertidal areas on the Dar es Salaam coast, Tanzania. African J. Aquat. Sci. 40, 143–151 (2015).	included	included	included
Rumohr, H. Abundance of benthic infauna in surface sediments from the North Sea sampled during LITTORINA cruise LI1986/1. (2011). PANGAEA. doi:10.1594/PANGAEA.757700	included	included	included
Rzeznik-Orignac, J. et al. Co-occurring nematodes and bacteria in submarine canyon sediments. PeerJ 6, e5396 (2018).	excluded	previously excluded	previously excluded
Sabbatini, A., Morigi, C., Negri, A. & Gooday, A. J. Soft-shelled benthic foraminifera from a hadal site (7800 m water depth) in the Atacama Trench (SE Pacific): Preliminary observations. J. Micropalaeontology 21, 131–135 (2002).	excluded	previously excluded	previously excluded
Sabeel, R. A. O. & Vanreusel, A. Potential impact of mangrove clearance on biomass and biomass size spectra of nematode along the Sudanese Red Sea coast. Mar. Environ. Res. 103, 46–55 (2015).	excluded	previously excluded	previously excluded
Russo, R., Valente, S., Colangelo, G. & Belmonte, G. Meiofauna distribution on hard substrata in a submarine cave. J. Mar. Biol. Assoc. United Kingdom 95, 1555–1564 (2015).	included	included	included
Sachs, O. et al. Benthic organic carbon flux and oxygen penetration reflect different plankton provinces in the Southern Ocean. Deep-Sea Res. I 56, 1319–1335 (2009).	excluded	previously excluded	previously excluded
Sahling, H. et al. Depth-related structure and ecological significance of cold-seep communities - A case study from the Sea of Okhotsk. Deep-Sea Res. I 50, 1391–1409 (2003).	excluded	previously excluded	previously excluded
Rutgers van der Loeff, M. M. & Lavaleye, M. S. S. Sediments, fauna and the dispersal of radionuclides at the N.E. Atlantic dumpsite for low-level radioactive wast. Report of the Dutch DORA program. (1984).	included	included	included
Sáiz-Salinas, J. I. & Ramos, A. Biomass size-spectra of macrobenthic assemblages along water depth in Antarctic. Mar. Ecol. Prog. Ser. 178, 221–227 (1999).	included	excluded	previously excluded
Rutledge, P. A. & Fleeger, J. W. Abundance and seasonality of meiofauna, including harpacticoid copepod species, associated with stems of the salt-marsh cord grass, Spartina alterniflora. Estuaries 16, 760 (1993).	included	included	included
Sakamaki, T. & Nishimura, O. Is sediment mud content a significant predictor of macrobenthos abundance in low-mud-content tidal flats? Mar. Freshw. Res. 60, 160 (2009).	included	excluded	previously excluded
Sala, E. The past and present topology and structure of Mediterranean subtidal rocky-shore food webs. Ecosystems 7, 333–340 (2004).	excluded	previously excluded	previously excluded
Salcedo, D. L., Soto, L. A., Estradas-Romero, A. & Botello, A. V. Interannual variability of soft-bottom macrobenthic communities of the NW Gulf of Mexico in relationship to the Deepwater Horizon oil spill. Mar. Pollut. Bull. 114, 987–994 (2017).	excluded	previously excluded	previously excluded
Salen-Picard, C. & Arlhac, D. Long-term changes in a Mediterranean benthic community: Relationships between the polychaete assemblages and hydrological variations of the Rhône River. Estuaries 25, 1121–1130 (2002).	excluded	previously excluded	previously excluded
Salen-Picard, C., Darnaude, A. M., Arlhac, D. & Harmelin-Vivien, M. L. Fluctuations of macrobenthic populations: A link between climate-driven river run-off and sole fishery yields in the Gulf of Lions. Oecologia 133, 380–388 (2002).	included	excluded	previously excluded
Sánchez, A. J. & Raz-Guzman, A. Distribution patterns of tropical estuarine Brachyuran crabs in the Gulf of Mexico. J. Crustac. Biol. 17, 609–620 (1997).	excluded	previously excluded	previously excluded
Sánchez, A. J. et al. Environmental quality of the La Polvora urban lagoon in the Grijalva river watershed. Tecnol. y Ciencias Del Agua 3, 143–152 (2012).	excluded	previously excluded	previously excluded
Sánchez, N., García-Herrero, Á., García-Gómez, G. & Pardos, F. A new species of the recently established genus Setaphyes (Kinorhyncha, Allomalorhagida) from the Mediterranean with an identification key. Mar. Biodivers. 48, 249–258 (2018).	excluded	previously excluded	previously excluded
Sánchez, N., Herranz, M., Benito, J. & Pardos, F. Pycnophyes almansae sp. nov. and Pycnophyes lageria sp. nov., two new homalorhagid kinorhynchs (Kinorhyncha, Homalorhagida) from the Iberian Peninsula, with special focus on introvert features. Mar. Biol. Res. 10, 17–36 (2014).	excluded	previously excluded	previously excluded
Sánchez, N., Pardos, F. & Sørensen, M. V. A new kinorhynch genus, Mixtophyes (Kinorhyncha: Homalorhagida), from the Guinea Basin deep-sea, with new data on the family Neocentrophyidae. Helgol. Mar. Res. 68, 221–239 (2014).	excluded	previously excluded	previously excluded
Sánchez, N., Pardos, F., Herranz, M. & Benito, J. Pycnophyes dolichurus sp. nov. and P. aulacodes sp. nov. (Kinorhyncha, Homalorhagida, Pycnophyidae), two new kinorhynchs from Spain with a reevaluation of homalorhagid taxonomic characters. Helgol. Mar. Res. 65, 319–334 (2011).	excluded	previously excluded	previously excluded
Sánchez-Moyano, J. E. & García-Asencio, I. Crustacean assemblages along the Guadiana River estuary (south-western Iberian Peninsula). J. Mar. Biol. Assoc. United Kingdom 91, 127–138 (2011).	excluded	previously excluded	previously excluded
Rybakova Goroslavskaya, E., Galkin, S., Bergmann, M., Soltwedel, T. & Gebruk, A. Density and distribution of megafauna at the Håkon Mosby mud volcano (the Barents Sea) based on image analysis. Biogeosciences 10, 3359–3374 (2013).	included	included	included
Sandulli, R. et al. Meiobenthic biodiversity in areas of the Gulf of Taranto (Italy) exposed to high environmental impact. Chem. Ecol. 20, 379–386 (2004).	included	excluded	previously excluded
Rybakova, E., Kremenetskaia, A., Vedenin, A., Boetius, A. & Gebruk, A. Deep-sea megabenthos communities of the Eurasian Central Arctic are influenced by ice-cover and sea-ice algal falls. PLoS One 14, e0211009 (2019).	included	included	included
Sandulli, R., de Leonardis, C., Vincx, M. & Vanaverbeke, J. Geographical and depth-related patterns in nematode communities from some Italian marine protected areas. Ital. J. Zool. 78, 505–516 (2011).	excluded	previously excluded	previously excluded
Sabeel, R. A. O., Ingels, J., Pape, E. & Vanreusel, A. Macrofauna along the Sudanese Red Sea coast: Potential effect of mangrove clearance on community and trophic structure. Mar. Ecol. 36, 794–809 (2015).	included	included	included
Saiz, J. I. et al. Community structure and spatial distribution of benthic fauna in the Bellingshausen Sea (West Antarctica). Polar Biol. 31, 735–743 (2008).	included	included	included
Sangiorgio, F. et al. Macrofauna in Mediterranean and Black Sea transitional aquatic ecosystems: A comparative study of the benthic populations sampled by box corer and leaf bags. Ecol. Indic. 38, 159–169 (2014).	included	excluded	previously excluded
Santelli, A. et al. Spatial persistence of megazoobenthic assemblages in the Adriatic Sea. Mar. Ecol. Prog. Ser. 566, 31–48 (2017).	included	excluded	previously excluded
Santos, É. et al. On the distribution of Batillipes tubernatis Pollock, 1971 (Arthrotardigrada: Batillipedidae) in the Atlantic Basin. Mar. Biodivers. 49, 621–631 (2019).	excluded	previously excluded	previously excluded
Santos, É., da Rocha, C. M. C., Gomes, E. & Fontoura, P. Three new Batillipes species (Arthrotardigrada: Batillipedidae) from the Brazilian coast. Zootaxa 4243, 483 (2017).	excluded	previously excluded	previously excluded
Santos, É., Rubal, M., Veiga, P., Da Rocha, C. M. C. & Fontoura, P. Batillipes (Tardigrada, Arthrotardigrada) from the Portuguese coast with the description of two new species and a new dichotomous key for all species. Eur. J. Taxon. 425, 1–32 (2018).	excluded	previously excluded	previously excluded
Santos, G. S., Burgos, D. C., Lira, S. M. A. & Schwamborn, R. The impact of trampling on reef macrobenthos in Northeastern Brazil: How effective are current conservation strategies? Environ. Manage. 56, 847–858 (2015).	included	excluded	previously excluded
Santos, P. J. P. et al. Response of estuarine meiofauna assemblage to effects of fertilizer enrichment used in the sugar cane monoculture. Pernambuco, Brazil. Brazilian J. Oceanogr. 57, 43–55 (2009).	excluded	previously excluded	previously excluded
Santos, T. M. T. & Venekey, V. Meiofauna and free-living nematodes in volcanic sands of a remote South Atlantic, oceanic island (Trindade, Brazil). J. Mar. Biol. Assoc. United Kingdom 98, 1919–1934 (2018).	included	excluded	previously excluded
Sanz-Lázaro, C., Belando, M. D., Navarrete-Mier, F. & Marín, A. Effects of wild fish and motile epibenthic invertebrates on the benthos below an open water fish farm. Estuar. Coast. Shelf Sci. 91, 216–223 (2011).	included	excluded	previously excluded
Sardà, F. & Cartes, J. E. Relationship between size and depth in decapod crustacean populations on the deep slope in the Western Mediterranean. Deep-Sea Res. I 40, 2389–2400 (1993).	excluded	previously excluded	previously excluded
Sardà, F., Cartes, J. E. & Company, J. B. Spatio-temporal variations in megabenthos abundance in three different habitats of the Catalan deep-sea (Western Mediterranean). Mar. Biol. 120, 211–219 (1994).	included	excluded	previously excluded
Sarrazin, J. et al. Biodiversity patterns, environmental drivers and indicator species on a high-temperature hydrothermal edifice, Mid-Atlantic Ridge. Deep-Sea Res. II 121, 177–192 (2015).	excluded	previously excluded	previously excluded
Sato, K. N., Levin, L. A. & Schiff, K. Habitat compression and expansion of sea urchins in response to changing climate conditions on the California continental shelf and slope (1994–2013). Deep-Sea Res. II 137, 377–389 (2017).	excluded	previously excluded	previously excluded
Sáiz-Salinas, J. I. et al. Quantitative analysis of macrobenthic soft-bottom assemblages in South Shetland waters (Antarctica). Polar Biol. 17, 393–400 (1997).	included	included	included
Sawyer, D. E., Mason, R. A., Cook, A. E. & Portnov, A. Submarine landslides induce massive waves in subsea brine pools. Sci. Rep. 9, 1–9 (2019).	excluded	previously excluded	previously excluded
Scarpa, F. et al. A molecular approach to the reconstruction of the pre-Lessepsian fauna of the Isthmus of Suez: The case of the interstitial flatworm Monocelis lineata sensu lato (Platyhelminthes: Proseriata). J. Exp. Mar. Bio. Ecol. 502, 174–181 (2018).	excluded	previously excluded	previously excluded
Schaff, T. et al. Spatial heterogeneity of benthos on the Carolina continental slope: Large (100km)-scale variation. Mar. Ecol. Prog. Ser. 88, 143–160 (1992).	excluded	previously excluded	previously excluded
Schejter, L. et al. Namuncurá marine protected area: An oceanic hot spot of benthic biodiversity at Burdwood Bank, Argentina. Polar Biol. 39, 2373–2386 (2016).	included	excluded	previously excluded
Sanders, H. L., Hessler, R. R. & Hampson, G. R. An introduction to the study of deep-sea benthic faunal assemblages along the Gay Head-Bermuda transect. Deep-Sea Res. 12, 845–867 (1965).	included	included	included
Sandulli, R., de Leonardis, C. & Vanaverbeke, J. Meiobenthic communities in the shallow subtidal of three Italian Marine Protected Areas. Ital. J. Zool. 77, 186–196 (2010).	included	included	included
Sandulli, R., Miljutin, D., Angeletti, L. & Taviani, M. Meiobenthos and nematode assemblages from different deep-sea habitats of the Strait of Sicily (Central Mediterranean Sea). Mediterr. Mar. Sci. 16, 402 (2015).	included	included	included
Sañé, E., Isla, E., Gerdes, D., Montiel, A. & Gili, J.-M. Benthic macrofauna assemblages and biochemical properties of sediments in two Antarctic regions differently affected by climate change. Cont. Shelf Res. 35, 53–63 (2012).	included	included	included
Schlacher, T. A. et al. Seamount benthos in a cobalt-rich crust region of the central Pacific: Conservation challenges for future seabed mining. Divers. Distrib. 20, 491–502 (2014).	included	excluded	previously excluded
Schmid, M. K. et al. Trophic pathways and carbon flux patterns in the Laptev Sea. Prog. Oceanogr. 71, 314–330 (2006).	excluded	previously excluded	previously excluded
Sautya, S., Ingole, B., Jones, D. O. B., Ray, D. & Kameshraju, K. A. First quantitative exploration of benthic megafaunal assemblages on the Mid-Oceanic Ridge system of the Carlsberg Ridge, Indian Ocean. J. Mar. Biol. Assoc. United Kingdom 97, 409–417 (2017).	included	included	included
Schewe, I. & Soltwedel, T. Benthic response to ice-edge-induced particle flux in the Arctic Ocean. Polar Biol. 26, 610–620 (2003).	included	included	included
Schmidt, C., Lins, L. & Brandt, A. Harpacticoida (Crustacea, Copepoda) across a longitudinal transect of the Vema Fracture Zone and along a depth gradient in the Puerto Rico trench. Deep-Sea Res. II 148, 236–250 (2018).	excluded	previously excluded	previously excluded
Schmidt, H. & Westheide, W. Are the meiofaunal polychaetes Hesionides arenaria and Stygocapitella subterranea true cosmopolitan species? - Results of RAPD-PCR investigations. Zool. Scr. 29, 17–27 (2000).	excluded	previously excluded	previously excluded
Schmidt, H. & Westheide, W. RAPD-PCR experiments confirm the distinction between three morphologically similar species of Nerilla (Polychaeta?: Nerillidae). Zool. Anz. 236, 277–285 (1998).	excluded	previously excluded	previously excluded
Schewe, I. & Soltwedel, T. Deep-sea meiobenthos of the central Arctic Ocean: Distribution patterns and size-structure under extreme oligotrophic conditions. Vie Milieu 49, 79–92 (1999).	included	included	included
Schrama, M. et al. Herbivore trampling as an alternative pathway for explaining differences in nitrogen mineralization in moist grasslands. Oecologia 172, 231–243 (2013).	excluded	previously excluded	previously excluded
Schrandt, M. Evidence of short-term burial response by benthic macrofauna associated with the Mediterranean seagrass Cymodocea nodosa. Ciencias Mar. 41, 33–47 (2015).	included	excluded	previously excluded
Schröder, A. & Rachor, E. Abundance and biomass of in- and epibenthic invertebrate macrofauna in the German Bight from 1969 to 2000. (2007). PANGAEA. doi:10.1594/PANGAEA.667646	included	excluded	previously excluded
Schrödl, M., Bohn, J. M., Brenke, N., Rolán, E. & Schwabe, E. Abundance, diversity, and latitudinal gradients of southeastern Atlantic and Antarctic abyssal gastropods. Deep-Sea Res. II 58, 49–57 (2011).	excluded	previously excluded	previously excluded
Schubauer, J. P. Community metabolism and nutrient cycling at Gray’s Reef, a hard bottom habitat in the Georgia Bight. Mar. Ecol. Prog. Ser. 73, 105–120 (1991).	excluded	previously excluded	previously excluded
Schultz Schiro, J. A., Meyer-Arendt, K. J. & Schneider, S. K. Sargassum on Santa Rosa Island, Florida: Faunal use and beachgoer perception. J. Coast. Conserv. 21, 63–83 (2017).	excluded	previously excluded	previously excluded
Schulz, M., Bergmann, M., von Juterzenka, K. & Soltwedel, T. Colonisation of hard substrata along a channel system in the deep Greenland Sea. Polar Biol. 33, 1359–1369 (2010).	excluded	previously excluded	previously excluded
Schünemann, H. & Werner, I. Seasonal variations in distribution patterns of sympagic meiofauna in Arctic pack ice. Mar. Biol. 146, 1091–1102 (2005).	excluded	previously excluded	previously excluded
Schuster, J., Atherton, S., Todaro, M. A., Schmidt-Rhaesa, A. & Hochberg, R. Redescription of Xenodasys riedli (Gastrotricha: Macrodasyida) based on SEM analysis, with first report of population density data. Mar. Biodivers. 48, 259–271 (2018).	excluded	previously excluded	previously excluded
Scotti, A., Tappeiner, U. & Bottarin, R. Stream benthic macroinvertebrates abundances over a 6-year monitoring period of an Italian glacier-fed stream. Biodivers. Data J. 7, (2019).	excluded	previously excluded	previously excluded
Seabrook, S., C. De Leo, F., Baumberger, T., Raineault, N. & Thurber, A. R. Heterogeneity of methane seep biomes in the Northeast Pacific. Deep-Sea Res. II 150, 195–209 (2018).	excluded	previously excluded	previously excluded
Sebastian, S., Raes, M., De Mesel, I. & Vanreusel, A. Comparison of the nematode fauna from the Weddell Sea Abyssal Plain with two North Atlantic abyssal sites. Deep-Sea Res. II 54, 1727–1736 (2007).	excluded	previously excluded	previously excluded
Segadilha, J. L. & Lavrado, H. P. Tanaidacea fauna (Peracarida, Crustacea) from the shallow sublittoral zone of Admiralty Bay, King George Island, Antarctica, with new records. Polar Biol. 41, 589–597 (2018).	excluded	previously excluded	previously excluded
Seike, K. Burrowing behaviour inferred from feeding traces of the opheliid polychaete Euzonus sp. as response to beach morphodynamics. Mar. Biol. 153, 1199–1206 (2008).	excluded	previously excluded	previously excluded
Seitaj, D. et al. Sedimentary oxygen dynamics in a seasonally hypoxic basin. Limnol. Oceanogr. 62, 452–473 (2017).	excluded	previously excluded	previously excluded
Schewe, I. Sediment surface sediment samples PS51/021-3 to PS51/058-6. (1999). PANGAEA. doi:10.1594/PANGAEA.55370	included	included	included
Sellanes, J., Neira, C., Quiroga, E. & Teixido, N. Diversity patterns along and across the Chilean margin: A continental slope encompassing oxygen gradients and methane seep benthic habitats. Mar. Ecol. 31, 111–124 (2010).	excluded	previously excluded	previously excluded
Sellanes, J., Quiroga, E. & Neira, C. Megafauna community structure and trophic relationships at the recently discovered Concepcion methane seep area, Chile, 36 S. ICES J. Mar. Sci. 65, 1102–1111 (2008).	included	excluded	previously excluded
Semprucci, F. & Balsamo, M. New records and distribution of marine free-living nematodes in the Maldivian Archipelago. Proc. Biol. Soc. Washingt. 127, 35–46 (2014).	excluded	previously excluded	previously excluded
Semprucci, F. A new species of Paracomesoma (Comesomatidae) from Maldives (Indian Ocean) with an emended diagnosis and an updated key of the genus. J. Mar. Biol. Assoc. United Kingdom 95, 339–347 (2015).	excluded	previously excluded	previously excluded
Semprucci, F. et al. Biodiversity and distribution of the meiofaunal community in the reef slopes of the Maldivian archipelago (Indian Ocean). Mar. Environ. Res. 139, 19–26 (2018).	excluded	previously excluded	previously excluded
Schewe, I. Small-sized benthic organisms of the Alpha Ridge, central Arctic Ocean. Int. Rev. Hydrobiol. 86, 317–335 (2001).	included	included	included
Schmidt, C. & Martínez Arbizu, P. Unexpectedly higher metazoan meiofauna abundances in the Kuril–Kamchatka Trench compared to the adjacent abyssal plains. Deep-Sea Res. II 11, 60–75 (2015).	included	included	included
Schmidt, C., Escobar Wolf, K., Lins, L., Martínez Arbizu, P. & Brandt, A. Meiofauna abundance and community patterns along a transatlantic transect in the Vema Fracture Zone and in the hadal zone of the Puerto Rico trench. Deep-Sea Res. II 148, 223–235 (2018).	included	included	included
Semprucci, F., Balsamo, M., Appolloni, L. & Sandulli, R. Assessment of ecological quality status along the Apulian coasts (eastern Mediterranean Sea) based on meiobenthic and nematode assemblages. Mar. Biodivers. 48, 105–115 (2018).	included	excluded	previously excluded
Schnack, K. Macrofaunal community patterns at the continental margin off East Greenland. Reports on Polar Research (1998).	included	included	included
Sellanes, J. & Neira, C. ENSO as a natural experiment to understand environmental control of meiofaunal community structure. Mar. Ecol. 27, 31–43 (2006).	included	included	included
Semprucci, F., Frontalini, F., Covazzi-Harriague, A., Coccioni, R. & Balsamo, M. Meio- and macrofauna in the marine area of the Monte St. Bartolo Natural Park (Central Adriatic Sea, Italy). Sci. Mar. 77, 189–199 (2013).	included	excluded	previously excluded
Semprucci, F. et al. Meiofauna associated with coral sediments in the Maldivian subtidal habitats (Indian Ocean). Mar. Biodivers. 43, 189–198 (2013).	included	included	included
Senko, J., Mancini, A., Seminoff, J. A. & Koch, V. Bycatch and directed harvest drive high green turtle mortality at Baja California Sur, Mexico. Biol. Conserv. 169, 24–30 (2014).	excluded	previously excluded	previously excluded
Senko, J., White, E. R., Heppell, S. S. & Gerber, L. R. Comparing bycatch mitigation strategies for vulnerable marine megafauna. Anim. Conserv. 17, 5–18 (2014).	excluded	previously excluded	previously excluded
Senokuchi, R. et al. Chemoautotrophic food availability influences copepod assemblage composition at deep hydrothermal vent sites within sea knoll calderas in the northwestern Pacific. Mar. Ecol. Prog. Ser. 607, 37–51 (2018).	excluded	previously excluded	previously excluded
Sequeira, A. M. M. et al. Convergence of marine megafauna movement patterns in coastal and open oceans. Proc. Natl. Acad. Sci. 115, 3072–3077 (2018).	excluded	previously excluded	previously excluded
Sergeeva, N. & Zaika, V. The Black Sea meiobenthos in permanently hypoxic habitat. Acta Zool. Bulg. 65, 139–150 (2013).	included	excluded	previously excluded
Semprucci, F. et al. Meiofauna in sandy back-reef platforms differently exposed to the monsoons in the Maldives (Indian Ocean). J. Mar. Syst. 87, 208–215 (2011).	included	included	included
Sergeeva, N. G. Meiobenthos investigations in the Black Sea during METEOR cruise Sevastopol. (2009). PANGAEA. doi:10.1594/PANGAEA.713334	included	excluded	previously excluded
Semprucci, F., Balsamo, M. & Sandulli, R. Assessment of the ecological quality (EcoQ) of the Venice lagoon using the structure and biodiversity of the meiofaunal assemblages. Ecol. Indic. 67, 451–457 (2016).	included	included	included
Serpa, D. et al. Modelling of biogeochemical processes in fish earth ponds: Model development and calibration. Ecol. Modell. 247, 286–301 (2012).	excluded	previously excluded	previously excluded
Semprucci, F., Colantoni, P., Baldelli, G., Rocchi, M. & Balsamo, M. The distribution of meiofauna on back-reef sandy platforms in the Maldives (Indian Ocean). Mar. Ecol. 31, 592–607 (2010).	included	included	included
Setoguchi, Y. et al. Nematode community composition in hydrothermal vent and adjacent non-vent fields around Myojin Knoll, a seamount on the Izu-Ogasawara Arc in the western North Pacific Ocean. Mar. Biol. 161, 1775–1785 (2014).	excluded	previously excluded	previously excluded
Semprucci, F., Colantoni, P., Sbrocca, C., Baldelli, G. & Balsamo, M. Spatial patterns of distribution of meiofaunal and nematode assemblages in the Huvadhoo lagoon (Maldives, Indian Ocean). J. Mar. Biol. Assoc. United Kingdom 94, 1377–1385 (2014).	included	included	included
Semprucci, F., Sbrocca, C., Rocchi, M. & Balsamo, M. Temporal changes of the meiofaunal assemblage as a tool for the assessment of the ecological quality status. J. Mar. Biol. Assoc. United Kingdom 95, 247–254 (2015).	included	included	included
Sewell, M. A. & Hofmann, G. E. Antarctic echinoids and climate change: A major impact on the brooding forms. Glob. Chang. Biol. 17, 734–744 (2011).	excluded	previously excluded	previously excluded
Shank, T. M. et al. Temporal and spatial patterns of biological community development at nascent deep-sea hydrothermal vents (9°50?N, East Pacific Rise). Deep-Sea Res. II 45, 465–515 (1998).	excluded	previously excluded	previously excluded
Shanks, A. L. & Walters, K. Holoplankton, meroplankton, and meiofauna associated with marine snow. Mar. Ecol. Prog. Ser. 156, 75–86 (1997).	excluded	previously excluded	previously excluded
Sharma, R. Deep-sea impact experiments and their future requirements. Mar. Georesources Geotechnol. 23, 331–338 (2005).	excluded	previously excluded	previously excluded
Sharma, R., Nath, B. N. & Sankar, S. J. Monitoring the impact of simulated deep-sea mining in Central Indian Basin. Mar. Georesources Geotechnol. 23, 339–356 (2005).	excluded	previously excluded	previously excluded
Sherlock, R. E., Reisenbichler, K. R., Bush, S. L., Osborn, K. J. & Robison, B. H. Near-field zooplankton, ice-face biota and proximal hydrography of free-drifting Antarctic icebergs. Deep-Sea Res. II 58, 1457–1468 (2011).	excluded	previously excluded	previously excluded
Shervette, V. R., Gelwick, F. & Hadley, N. Decapod utilization of adjacent oyster, vegetated marsh, and non-vegetated bottom habitats in a Gulf of Mexico estuary. J. Crustac. Biol. 31, 660–667 (2011).	excluded	previously excluded	previously excluded
Shevchuk, N. Y. Structural comparative analysis of forest and steppe plant communities in the south of Kryvyi Rih region. Biosyst. Divers. 26, 316–326 (2018).	excluded	previously excluded	previously excluded
Shields, M. A. & Blanco-Perez, R. Polychaete abundance, biomass and diversity patterns at the Mid-Atlantic Ridge, North Atlantic Ocean. Deep-Sea Res. II 98, 315–325 (2013).	excluded	previously excluded	previously excluded
Shimada, D. & Kakui, K. Two new and one known species of Phanodermatidae (Nematoda: Enoplida) from Sagami Bay, Japan. Zootaxa 4608, 484–500 (2019).	excluded	previously excluded	previously excluded
Sergeeva, N. G. & Gulin, M. B. Meiobenthos from an active methane seepage area in the NW Black Sea. Mar. Ecol. 28, 152–159 (2007).	included	included	included
Sergeeva, N. G., Mazlumyan, S. A., Cagatay, N. & Lichtschlag, A. Hypoxic meiobenthic communitites of the Istanbul Strait’s (Bosporus) outlet area of the Black Sea. Turkish J. Fish. Aquat. Sci. 13, 759–775 (2013); Sergeeva, N. G. & Mazlumyan, S. A. Meiobenthos abundance in the bottom sediments of the Bosporus area. (2011). PANGAEA. doi:10.1594/PANGAEA.762131.	included	included	included
Shirayama, Y. & Kojima, S. Abundance of deep-sea meiobenthos off Sanriku, Northeastern Japan. J. Oceanogr. 50, 109–117 (1994).	included	excluded	previously excluded
Shirayama, Y. Size structure of deep-sea meio- and macrobenthos in the western Pacific. Int. Rev. der ges. Hydrobiol. 68, 799–810 (1983).	included	excluded	previously excluded
Shirayama, Y., Kitazato, H. & Shimanaga, M. Temporal patterns in diversity and species composition of deep-sea benthic copepods in bathyal Sagami Bay, central Japan. Mar. Biol. 144, 1097–1110 (2004).	excluded	previously excluded	previously excluded
Serpetti, N., Gontikaki, E., Narayanaswamy, B. E. & Witte, U. Macrofaunal community inside and outside of the Darwin Mounds Special Area of Conservation, NE Atlantic. Biogeosciences 10, 3705–3714 (2013).	included	included	included
Shumchenia, E. J. & King, J. W. Comparison of methods for integrating biological and physical data for marine habitat mapping and classification. Cont. Shelf Res. 30, 1717–1729 (2010).	excluded	previously excluded	previously excluded
Sibaja-Cordero, J. A. et al. Biodiversity and density of subtidal benthos of an oceanic tropical island (a comparison within the Pacific Ocean). J. Sea Res. 115, 47–58 (2016).	included	excluded	previously excluded
Sibert, E. C. & Norris, R. D. New age of fishes initiated by the Cretaceous?Paleogene mass extinction. Proc. Natl. Acad. Sci. 112, 8537–8542 (2015).	excluded	previously excluded	previously excluded
Sevastou, K. et al. Meiofaunal distribution in the Levantine Basin (Eastern Mediterranean): Spatial variability at different scales, depths and distance-to-coast. Deep. Res. II 171, 104635 (2020).	included	included	included
Sibuet, M., Lambert, C. E., Chesselet, R. & Laubier, L. Density of the major size groups of benthic fauna and trophic input in deep basins of the Atlantic Ocean. J. Mar. Res. 47, 851–867 (1989).	included	excluded	previously excluded
Siebert, S., Anton-Erxleben, F., Kiko, R. & Kramer, M. Sympagohydra tuuli (Cnidaria, Hydrozoa): First report from sea ice of the central Arctic Ocean and insights into histology, reproduction and locomotion. Mar. Biol. 156, 541–554 (2009).	excluded	previously excluded	previously excluded
Simboura, N., Nicolaidou, A. & Thessalou-Legaki, M. Polychaete communities of Greece: An ecological overview. Mar. Ecol. 21, 129–144 (2000).	excluded	previously excluded	previously excluded
Sevastou, K., Lampadariou, N., Mouriki, D., Tselepides, A. & Martinez Arbizu, P. Meiofaunal distribution in the Levantine Basin (Eastern Mediterranean): Spatial variability at different scales, depths and distance-to-coast. Deep-Sea Res. II 104635 (2019).	included	included	included
Singh, R. et al. Nematode communities inhabiting the soft deep-sea sediment in polymetallic nodule fields: Do they differ from those in the nodule-free abyssal areas? Mar. Biol. Res. 12, 345–359 (2016).	excluded	previously excluded	previously excluded
Singh, R., Miljutin, D. M., Miljutina, M. A., Martinez Arbizu, P. & Ingole, B. S. Deep-sea nematode assemblages from a commercially important polymetallic nodule area in the Central Indian Ocean Basin. Mar. Biol. Res. 10, 906–916 (2014).	excluded	previously excluded	previously excluded
Singh, R., Sautya, S. & Ingole, B. S. The community structure of the deep-sea nematode community associated with polymetallic nodules in the Central Indian Ocean Basin. Deep-Sea Res. II 161, 16–28 (2019).	excluded	previously excluded	previously excluded
Sivadas, S., Gregory, A. & Ingole, B. How vulnerable is Indian coast to oil spills? Impact of MV Ocean Seraya oil spill. Curr. Sci. 95, 504–512 (2008).	excluded	previously excluded	previously excluded
Sleeman, J. C. et al. Biophysical correlates of relative abundances of marine megafauna at Ningaloo Reef, Western Australia. Mar. Freshw. Res. 58, 608 (2007).	included	excluded	previously excluded
Smallwood, B. J. & Wolff, G. A. Molecular characterisation of organic matter in sediments underlying the oxygen minimum zone at the Oman Margin, Arabian Sea. Deep-Sea Res. II 47, 353–375 (2000).	excluded	previously excluded	previously excluded
Smallwood, B. J. et al. Megafauna can control the quality of organic matter in marine sediments. Naturwissenschaften 86, 320–324 (1999).	included	excluded	previously excluded
Sevastou, K., Lampadariou, N., Polymenakou, P. N. & Tselepides, A. Benthic communities in the deep Mediterranean Sea: Exploring microbial and meiofaunal patterns in slope and basin ecosystems. Biogeosciences 10, 4861–4878 (2013).	included	included	included
Smetacek, V. & Nicol, S. Polar ocean ecosystems in a changing world. Nature 437, 362–368 (2005).	excluded	previously excluded	previously excluded
Smith, A., Matthiopoulos, J. & Priede, I. G. Areal coverage of the ocean floor by the deep-sea elasipodid holothurian Oneirophanta mutabilis: Estimates using systematic, random and directional search strategy simulations. Deep-Sea Res. I 44, 477–486 (1997).	excluded	previously excluded	previously excluded
Shimanaga, M. & Shirayama, Y. Response of benthic organisms to seasonal change of organic matter deposition in the bathyal Sagami Bay, central Japan. Oceanol. Acta 23, 91–107 (2000).	included	included	included
Smith, C. R. et al. Latitudinal variations in benthic processes in the abyssal equatorial Pacific: Control by biogenic particle flux. Deep-Sea Res. II 44, 2295–2317 (1997).	excluded	previously excluded	previously excluded
Smith, C. R. et al. Variations in bioturbation across the oxygen minimum zone in the Northwest Arabian Sea. Deep-Sea Res. II 47, 227–257 (2000).	excluded	previously excluded	previously excluded
Smith, C. R. Impact of otter trawling on an eastern Mediterranean commercial trawl fishing ground. ICES J. Mar. Sci. 57, 1340–1351 (2000).	excluded	previously excluded	previously excluded
Smith, C. R., De Léo, F. C., Bernardino, A. F., Sweetman, A. K. & Martínez Arbizu, P. Abyssal food limitation, ecosystem structure and climate change. Trends Ecol. Evol. 23, 518–528 (2008).	excluded	previously excluded	previously excluded
Smith, J. R., Vogt, S. C., Creedon, F., Lucas, B. J. & Eernisse, D. J. The non-native turf-forming alga Caulacanthus ustulatus displaces space-occupants but increases diversity. Biol. Invasions 16, 2195–2208 (2014).	excluded	previously excluded	previously excluded
[truncated: 376 more rows]
