# Supplementary material for: How Marine Megabenthos Fauna Responds to River Discharge and Artificial Flood in Large River Estuary
Source: Ecol Evol. 2025 Jan 8;15(1):e70755. doi: 10.1002/ece3.70755 (PMC11707399; doi:10.1002/ece3.70755)
Supplement: Supplementary file 2 — Appendix S2. https://doi.org/10.5061/dryad.gb5mkkwm6. [file ECE3-15-e70755-s002.zip › BenDEN_database.csv]

Region	Ocean	Latitude (N)	Longitude (E)	Location	Depth (m)	Depth range	Density (ind/ m2)	Benthos	Sieve mesh size (mm) lower limit	Sieve mesh size (mm) upper limit	Sampling gear	Reference
Bizerte lagoon	Mediterranean Sea	37.257	9.924	exact location	3.7	near-shore (0-50m)	1.90E+02	macrobenthos	1	NA	van Veen grab	Afli, A. et al. Functional organization of the benthic macrofauna in the Bizerte lagoon (SW Mediterranean Sea), semi-enclosed area subject to strong environmental/ anthropogenic variations. Cah. Biol. Mar. 50, 105–117 (2009).
Bizerte lagoon	Mediterranean Sea	37.255	9.867	exact location	3.1	near-shore (0-50m)	1.27E+01	macrobenthos	1	NA	van Veen grab	Afli, A. et al. Functional organization of the benthic macrofauna in the Bizerte lagoon (SW Mediterranean Sea), semi-enclosed area subject to strong environmental/ anthropogenic variations. Cah. Biol. Mar. 50, 105–117 (2009).
Bizerte lagoon	Mediterranean Sea	37.235	9.836	exact location	3.1	near-shore (0-50m)	1.27E+02	macrobenthos	1	NA	van Veen grab	Afli, A. et al. Functional organization of the benthic macrofauna in the Bizerte lagoon (SW Mediterranean Sea), semi-enclosed area subject to strong environmental/ anthropogenic variations. Cah. Biol. Mar. 50, 105–117 (2009).
Bizerte lagoon	Mediterranean Sea	37.224	9.858	exact location	3.3	near-shore (0-50m)	7.25E+01	macrobenthos	1	NA	van Veen grab	Afli, A. et al. Functional organization of the benthic macrofauna in the Bizerte lagoon (SW Mediterranean Sea), semi-enclosed area subject to strong environmental/ anthropogenic variations. Cah. Biol. Mar. 50, 105–117 (2009).
Bizerte lagoon	Mediterranean Sea	37.219	9.904	exact location	2.9	near-shore (0-50m)	5.62E+01	macrobenthos	1	NA	van Veen grab	Afli, A. et al. Functional organization of the benthic macrofauna in the Bizerte lagoon (SW Mediterranean Sea), semi-enclosed area subject to strong environmental/ anthropogenic variations. Cah. Biol. Mar. 50, 105–117 (2009).
Bizerte lagoon	Mediterranean Sea	37.205	9.801	exact location	3.2	near-shore (0-50m)	3.62E+02	macrobenthos	1	NA	van Veen grab	Afli, A. et al. Functional organization of the benthic macrofauna in the Bizerte lagoon (SW Mediterranean Sea), semi-enclosed area subject to strong environmental/ anthropogenic variations. Cah. Biol. Mar. 50, 105–117 (2009).
Bizerte lagoon	Mediterranean Sea	37.186	9.787	exact location	2.9	near-shore (0-50m)	7.25E+01	macrobenthos	1	NA	van Veen grab	Afli, A. et al. Functional organization of the benthic macrofauna in the Bizerte lagoon (SW Mediterranean Sea), semi-enclosed area subject to strong environmental/ anthropogenic variations. Cah. Biol. Mar. 50, 105–117 (2009).
Bizerte lagoon	Mediterranean Sea	37.176	9.92	exact location	2.8	near-shore (0-50m)	2.77E+02	macrobenthos	1	NA	van Veen grab	Afli, A. et al. Functional organization of the benthic macrofauna in the Bizerte lagoon (SW Mediterranean Sea), semi-enclosed area subject to strong environmental/ anthropogenic variations. Cah. Biol. Mar. 50, 105–117 (2009).
Bizerte lagoon	Mediterranean Sea	37.158	9.886	exact location	2.7	near-shore (0-50m)	1.61E+02	macrobenthos	1	NA	van Veen grab	Afli, A. et al. Functional organization of the benthic macrofauna in the Bizerte lagoon (SW Mediterranean Sea), semi-enclosed area subject to strong environmental/ anthropogenic variations. Cah. Biol. Mar. 50, 105–117 (2009).
Bizerte lagoon	Mediterranean Sea	37.139	9.828	exact location	3.2	near-shore (0-50m)	4.73E+02	macrobenthos	1	NA	van Veen grab	Afli, A. et al. Functional organization of the benthic macrofauna in the Bizerte lagoon (SW Mediterranean Sea), semi-enclosed area subject to strong environmental/ anthropogenic variations. Cah. Biol. Mar. 50, 105–117 (2009).
Bizerte lagoon	Mediterranean Sea	37.138	9.835	exact location	2.8	near-shore (0-50m)	4.08E+02	macrobenthos	1	NA	van Veen grab	Afli, A. et al. Functional organization of the benthic macrofauna in the Bizerte lagoon (SW Mediterranean Sea), semi-enclosed area subject to strong environmental/ anthropogenic variations. Cah. Biol. Mar. 50, 105–117 (2009).
Bay of Tunis	Mediterranean Sea	36.851	10.486	approximated location	20	near-shore (0-50m)	5.66E+02	macrobenthos	1	NA	van Veen grab	Afli, A., Ayari, R. & Zaabi, S. Ecological quality of some Tunisian coast and lagoon locations, by using benthic community parameters and biotic indices. Estuar. Coast. Shelf Sci. 80, 269–280 (2008).
Bay of Tunis	Mediterranean Sea	36.841	10.421	approximated location	20	near-shore (0-50m)	4.91E+02	macrobenthos	1	NA	van Veen grab	Afli, A., Ayari, R. & Zaabi, S. Ecological quality of some Tunisian coast and lagoon locations, by using benthic community parameters and biotic indices. Estuar. Coast. Shelf Sci. 80, 269–280 (2008).
Bay of Tunis	Mediterranean Sea	36.814	10.462	approximated location	20	near-shore (0-50m)	2.42E+02	macrobenthos	1	NA	van Veen grab	Afli, A., Ayari, R. & Zaabi, S. Ecological quality of some Tunisian coast and lagoon locations, by using benthic community parameters and biotic indices. Estuar. Coast. Shelf Sci. 80, 269–280 (2008).
Bay of Tunis	Mediterranean Sea	36.804	10.306	approximated location	5	near-shore (0-50m)	6.26E+02	macrobenthos	1	NA	van Veen grab	Afli, A., Ayari, R. & Zaabi, S. Ecological quality of some Tunisian coast and lagoon locations, by using benthic community parameters and biotic indices. Estuar. Coast. Shelf Sci. 80, 269–280 (2008).
Bay of Tunis	Mediterranean Sea	36.793	10.296	approximated location	5	near-shore (0-50m)	1.06E+02	macrobenthos	1	NA	van Veen grab	Afli, A., Ayari, R. & Zaabi, S. Ecological quality of some Tunisian coast and lagoon locations, by using benthic community parameters and biotic indices. Estuar. Coast. Shelf Sci. 80, 269–280 (2008).
Bay of Tunis	Mediterranean Sea	36.788	10.325	approximated location	5	near-shore (0-50m)	7.55E+01	macrobenthos	1	NA	van Veen grab	Afli, A., Ayari, R. & Zaabi, S. Ecological quality of some Tunisian coast and lagoon locations, by using benthic community parameters and biotic indices. Estuar. Coast. Shelf Sci. 80, 269–280 (2008).
Bay of Tunis	Mediterranean Sea	36.772	10.342	approximated location	10	near-shore (0-50m)	3.25E+02	macrobenthos	1	NA	van Veen grab	Afli, A., Ayari, R. & Zaabi, S. Ecological quality of some Tunisian coast and lagoon locations, by using benthic community parameters and biotic indices. Estuar. Coast. Shelf Sci. 80, 269–280 (2008).
Bay of Tunis	Mediterranean Sea	36.771	10.299	approximated location	5	near-shore (0-50m)	1.58E+02	macrobenthos	1	NA	van Veen grab	Afli, A., Ayari, R. & Zaabi, S. Ecological quality of some Tunisian coast and lagoon locations, by using benthic community parameters and biotic indices. Estuar. Coast. Shelf Sci. 80, 269–280 (2008).
Bay of Tunis	Mediterranean Sea	36.746	10.376	approximated location	10	near-shore (0-50m)	5.43E+02	macrobenthos	1	NA	van Veen grab	Afli, A., Ayari, R. & Zaabi, S. Ecological quality of some Tunisian coast and lagoon locations, by using benthic community parameters and biotic indices. Estuar. Coast. Shelf Sci. 80, 269–280 (2008).
Bay of Tunis	Mediterranean Sea	36.744	10.418	approximated location	10	near-shore (0-50m)	1.81E+02	macrobenthos	1	NA	van Veen grab	Afli, A., Ayari, R. & Zaabi, S. Ecological quality of some Tunisian coast and lagoon locations, by using benthic community parameters and biotic indices. Estuar. Coast. Shelf Sci. 80, 269–280 (2008).
Bay of Tunis	Mediterranean Sea	36.726	10.368	approximated location	5	near-shore (0-50m)	2.19E+02	macrobenthos	1	NA	van Veen grab	Afli, A., Ayari, R. & Zaabi, S. Ecological quality of some Tunisian coast and lagoon locations, by using benthic community parameters and biotic indices. Estuar. Coast. Shelf Sci. 80, 269–280 (2008).
Bay of Tunis	Mediterranean Sea	36.726	10.396	approximated location	5	near-shore (0-50m)	4.53E+02	macrobenthos	1	NA	van Veen grab	Afli, A., Ayari, R. & Zaabi, S. Ecological quality of some Tunisian coast and lagoon locations, by using benthic community parameters and biotic indices. Estuar. Coast. Shelf Sci. 80, 269–280 (2008).
Atlantic Ocean	Atlantic Ocean	-31.482	-1.98	exact location	4725	abyssal plain/ continental rise (>2000m)	2.50E+01	macrobenthos	NA	NA	grab	AK43 Team. Biological and geological bottom investigations in the South Atlantic. (Nauka Publ., 1990).
Atlantic Ocean	Atlantic Ocean	-31.482	4.005	exact location	4670	abyssal plain/ continental rise (>2000m)	6.00E+01	macrobenthos	NA	NA	grab	AK43 Team. Biological and geological bottom investigations in the South Atlantic. (Nauka Publ., 1990).
Atlantic Ocean	Atlantic Ocean	-31.482	9.987	exact location	4875	abyssal plain/ continental rise (>2000m)	8.50E+01	macrobenthos	NA	NA	grab	AK43 Team. Biological and geological bottom investigations in the South Atlantic. (Nauka Publ., 1990).
Atlantic Ocean	Atlantic Ocean	-31.513	-21.973	exact location	4270	abyssal plain/ continental rise (>2000m)	5.00E+00	macrobenthos	NA	NA	grab	AK43 Team. Biological and geological bottom investigations in the South Atlantic. (Nauka Publ., 1990).
Atlantic Ocean	Atlantic Ocean	-31.533	6.523	exact location	5230	abyssal plain/ continental rise (>2000m)	6.50E+01	macrobenthos	NA	NA	grab	AK43 Team. Biological and geological bottom investigations in the South Atlantic. (Nauka Publ., 1990).
Atlantic Ocean	Atlantic Ocean	-31.635	-7.902	exact location	3880	abyssal plain/ continental rise (>2000m)	5.00E+00	macrobenthos	NA	NA	grab	AK43 Team. Biological and geological bottom investigations in the South Atlantic. (Nauka Publ., 1990).
Atlantic Ocean	Atlantic Ocean	-32.533	-27.858	exact location	4238	abyssal plain/ continental rise (>2000m)	2.00E+01	macrobenthos	NA	NA	grab	AK43 Team. Biological and geological bottom investigations in the South Atlantic. (Nauka Publ., 1990).
Atlantic Ocean	Atlantic Ocean	-32.648	-15.383	exact location	2705	abyssal plain/ continental rise (>2000m)	1.00E+01	macrobenthos	NA	NA	grab	AK43 Team. Biological and geological bottom investigations in the South Atlantic. (Nauka Publ., 1990).
Atlantic Ocean	Atlantic Ocean	-33.502	-12.805	exact location	3490	abyssal plain/ continental rise (>2000m)	3.00E+01	macrobenthos	NA	NA	grab	AK43 Team. Biological and geological bottom investigations in the South Atlantic. (Nauka Publ., 1990).
Atlantic Ocean	Atlantic Ocean	-34.022	-33.97	exact location	4550	abyssal plain/ continental rise (>2000m)	3.50E+01	macrobenthos	NA	NA	grab	AK43 Team. Biological and geological bottom investigations in the South Atlantic. (Nauka Publ., 1990).
Atlantic Ocean	Atlantic Ocean	-34.525	-36.51	exact location	4590	abyssal plain/ continental rise (>2000m)	1.35E+02	macrobenthos	NA	NA	grab	AK43 Team. Biological and geological bottom investigations in the South Atlantic. (Nauka Publ., 1990).
Atlantic Ocean	Atlantic Ocean	-36.247	-49.037	exact location	4600	abyssal plain/ continental rise (>2000m)	1.40E+02	macrobenthos	NA	NA	grab	AK43 Team. Biological and geological bottom investigations in the South Atlantic. (Nauka Publ., 1990).
Atlantic Ocean	Atlantic Ocean	-36.892	-44.118	exact location	5014	abyssal plain/ continental rise (>2000m)	5.00E+01	macrobenthos	NA	NA	grab	AK43 Team. Biological and geological bottom investigations in the South Atlantic. (Nauka Publ., 1990).
Capo Palinuro	Mediterranean Sea	40.033	15.283	exact location	14	near-shore (0-50m)	1.30E+03	macrobenthos	NA	NA	acrylic core	Akoumianaki, I. & Hughes, J. A. The distribution of macroinfauna along a Mediterranean submarine cave with sulphur springs. Cah. Biol. Mar. 45, 355–364 (2004).
Capo Palinuro	Mediterranean Sea	40.033	15.283	exact location	14	near-shore (0-50m)	2.10E+03	macrobenthos	NA	NA	acrylic core	Akoumianaki, I. & Hughes, J. A. The distribution of macroinfauna along a Mediterranean submarine cave with sulphur springs. Cah. Biol. Mar. 45, 355–364 (2004).
Capo Palinuro	Mediterranean Sea	40.033	15.283	exact location	14	near-shore (0-50m)	2.60E+03	macrobenthos	NA	NA	acrylic core	Akoumianaki, I. & Hughes, J. A. The distribution of macroinfauna along a Mediterranean submarine cave with sulphur springs. Cah. Biol. Mar. 45, 355–364 (2004).
Capo Palinuro	Mediterranean Sea	40.033	15.283	exact location	14	near-shore (0-50m)	4.80E+03	macrobenthos	NA	NA	acrylic core	Akoumianaki, I. & Hughes, J. A. The distribution of macroinfauna along a Mediterranean submarine cave with sulphur springs. Cah. Biol. Mar. 45, 355–364 (2004).
Capo Palinuro	Mediterranean Sea	40.033	15.283	exact location	14	near-shore (0-50m)	5.60E+03	macrobenthos	NA	NA	acrylic core	Akoumianaki, I. & Hughes, J. A. The distribution of macroinfauna along a Mediterranean submarine cave with sulphur springs. Cah. Biol. Mar. 45, 355–364 (2004).
Capo Palinuro	Mediterranean Sea	40.033	15.283	exact location	14	near-shore (0-50m)	7.60E+03	macrobenthos	NA	NA	acrylic core	Akoumianaki, I. & Hughes, J. A. The distribution of macroinfauna along a Mediterranean submarine cave with sulphur springs. Cah. Biol. Mar. 45, 355–364 (2004).
Capo Palinuro	Mediterranean Sea	40.033	15.283	exact location	14	near-shore (0-50m)	1.09E+04	macrobenthos	NA	NA	acrylic core	Akoumianaki, I. & Hughes, J. A. The distribution of macroinfauna along a Mediterranean submarine cave with sulphur springs. Cah. Biol. Mar. 45, 355–364 (2004).
Capo Palinuro	Mediterranean Sea	40.033	15.283	exact location	14	near-shore (0-50m)	1.11E+04	macrobenthos	NA	NA	acrylic core	Akoumianaki, I. & Hughes, J. A. The distribution of macroinfauna along a Mediterranean submarine cave with sulphur springs. Cah. Biol. Mar. 45, 355–364 (2004).
Capo Palinuro	Mediterranean Sea	40.033	15.283	exact location	14	near-shore (0-50m)	1.20E+04	macrobenthos	NA	NA	acrylic core	Akoumianaki, I. & Hughes, J. A. The distribution of macroinfauna along a Mediterranean submarine cave with sulphur springs. Cah. Biol. Mar. 45, 355–364 (2004).
Capo Palinuro	Mediterranean Sea	40.033	15.283	exact location	14	near-shore (0-50m)	1.25E+04	macrobenthos	NA	NA	acrylic core	Akoumianaki, I. & Hughes, J. A. The distribution of macroinfauna along a Mediterranean submarine cave with sulphur springs. Cah. Biol. Mar. 45, 355–364 (2004).
Maliakos Gulf	Mediterranean Sea	38.869	22.606	exact location	15.9	near-shore (0-50m)	8.40E+02	macrobenthos	0.5	NA	Ponar grab	Akoumianaki, I. & Nicolaidou, A. Spatial variability and dynamics of macrobenthos in a Mediterranean delta front area: The role of physical processes. J. Sea Res. 57, 47–64 (2007).
Maliakos Gulf	Mediterranean Sea	38.869	22.606	exact location	15.9	near-shore (0-50m)	6.35E+03	macrobenthos	0.5	NA	Ponar grab	Akoumianaki, I. & Nicolaidou, A. Spatial variability and dynamics of macrobenthos in a Mediterranean delta front area: The role of physical processes. J. Sea Res. 57, 47–64 (2007).
Saronikos Gulf	Mediterranean Sea	37.845	23.115	approximated location	18	near-shore (0-50m)	1.49E+04	macrobenthos	0.5	NA	corer	Akoumianaki, I., Kontolefas, P., Katsanevakis, S., Nicolaidou, A. & Verriopoulos, G. Subtidal littering: Indirect effects on soft substratum macrofauna? Mediterr. Mar. Sci. 9, 35–52 (2008).
Saronikos Gulf	Mediterranean Sea	37.843	23.071	approximated location	18	near-shore (0-50m)	8.90E+03	macrobenthos	0.5	NA	corer	Akoumianaki, I., Kontolefas, P., Katsanevakis, S., Nicolaidou, A. & Verriopoulos, G. Subtidal littering: Indirect effects on soft substratum macrofauna? Mediterr. Mar. Sci. 9, 35–52 (2008).
Saronikos Gulf	Mediterranean Sea	37.834	23.143	approximated location	18	near-shore (0-50m)	1.28E+04	macrobenthos	0.5	NA	corer	Akoumianaki, I., Kontolefas, P., Katsanevakis, S., Nicolaidou, A. & Verriopoulos, G. Subtidal littering: Indirect effects on soft substratum macrofauna? Mediterr. Mar. Sci. 9, 35–52 (2008).
Maliakos Gulf	Mediterranean Sea	38.869	22.625	approximated location	22	near-shore (0-50m)	1.07E+04	macrobenthos	0.5	NA	Ponar grab	Akoumianaki, I., Papaspyrou, S. & Nicolaidou, A. Dynamics of macrofaunal body size in a deltaic environment. Mar. Ecol. Prog. Ser. 321, 55–66 (2006).
Maliakos Gulf	Mediterranean Sea	38.869	22.606	approximated location	12.5	near-shore (0-50m)	2.04E+03	macrobenthos	0.5	NA	Ponar grab	Akoumianaki, I., Papaspyrou, S. & Nicolaidou, A. Dynamics of macrofaunal body size in a deltaic environment. Mar. Ecol. Prog. Ser. 321, 55–66 (2006).
Ligurian Sea	Mediterranean Sea	44.309	9.33	approximated location	5	near-shore (0-50m)	7.66E+02	macrobenthos	1	NA	van Veen grab	Albertelli, G. et al. Differential responses of bacteria, meiofauna and macrofauna in a shelf area (Ligurian Sea, NW Mediterranean): Role of food availability. J. Sea Res. 42, 11–26 (1999).
Ligurian Sea	Mediterranean Sea	44.303	9.329	approximated location	20	near-shore (0-50m)	2.54E+03	macrobenthos	1	NA	van Veen grab	Albertelli, G. et al. Differential responses of bacteria, meiofauna and macrofauna in a shelf area (Ligurian Sea, NW Mediterranean): Role of food availability. J. Sea Res. 42, 11–26 (1999).
Ligurian Sea	Mediterranean Sea	44.299	9.327	approximated location	35	near-shore (0-50m)	1.45E+03	macrobenthos	1	NA	van Veen grab	Albertelli, G. et al. Differential responses of bacteria, meiofauna and macrofauna in a shelf area (Ligurian Sea, NW Mediterranean): Role of food availability. J. Sea Res. 42, 11–26 (1999).
Ligurian Sea	Mediterranean Sea	44.294	9.323	approximated location	60	continental shelf (>50-200m)	7.88E+02	macrobenthos	1	NA	van Veen grab	Albertelli, G. et al. Differential responses of bacteria, meiofauna and macrofauna in a shelf area (Ligurian Sea, NW Mediterranean): Role of food availability. J. Sea Res. 42, 11–26 (1999).
Ligurian Sea	Mediterranean Sea	44.288	9.321	approximated location	90	continental shelf (>50-200m)	3.06E+02	macrobenthos	1	NA	van Veen grab	Albertelli, G. et al. Differential responses of bacteria, meiofauna and macrofauna in a shelf area (Ligurian Sea, NW Mediterranean): Role of food availability. J. Sea Res. 42, 11–26 (1999).
Ligurian Sea	Mediterranean Sea	44.309	9.33	approximated location	5	near-shore (0-50m)	3.98E+05	meiobenthos	0.037	1	van Veen grab	Albertelli, G. et al. Differential responses of bacteria, meiofauna and macrofauna in a shelf area (Ligurian Sea, NW Mediterranean): Role of food availability. J. Sea Res. 42, 11–26 (1999).
Ligurian Sea	Mediterranean Sea	44.306	9.331	approximated location	10	near-shore (0-50m)	5.26E+05	meiobenthos	0.037	1	van Veen grab	Albertelli, G. et al. Differential responses of bacteria, meiofauna and macrofauna in a shelf area (Ligurian Sea, NW Mediterranean): Role of food availability. J. Sea Res. 42, 11–26 (1999).
Ligurian Sea	Mediterranean Sea	44.303	9.329	approximated location	20	near-shore (0-50m)	6.11E+05	meiobenthos	0.037	1	van Veen grab	Albertelli, G. et al. Differential responses of bacteria, meiofauna and macrofauna in a shelf area (Ligurian Sea, NW Mediterranean): Role of food availability. J. Sea Res. 42, 11–26 (1999).
Ligurian Sea	Mediterranean Sea	44.299	9.327	approximated location	35	near-shore (0-50m)	7.19E+05	meiobenthos	0.037	1	van Veen grab	Albertelli, G. et al. Differential responses of bacteria, meiofauna and macrofauna in a shelf area (Ligurian Sea, NW Mediterranean): Role of food availability. J. Sea Res. 42, 11–26 (1999).
Ligurian Sea	Mediterranean Sea	44.294	9.323	approximated location	60	continental shelf (>50-200m)	6.70E+05	meiobenthos	0.037	1	van Veen grab	Albertelli, G. et al. Differential responses of bacteria, meiofauna and macrofauna in a shelf area (Ligurian Sea, NW Mediterranean): Role of food availability. J. Sea Res. 42, 11–26 (1999).
Ligurian Sea	Mediterranean Sea	44.288	9.321	approximated location	90	continental shelf (>50-200m)	5.48E+05	meiobenthos	0.037	1	van Veen grab	Albertelli, G. et al. Differential responses of bacteria, meiofauna and macrofauna in a shelf area (Ligurian Sea, NW Mediterranean): Role of food availability. J. Sea Res. 42, 11–26 (1999).
Ligurian Sea	Mediterranean Sea	44.274	9.307	approximated location	105	continental shelf (>50-200m)	4.93E+05	meiobenthos	0.037	1	van Veen grab	Albertelli, G. et al. Differential responses of bacteria, meiofauna and macrofauna in a shelf area (Ligurian Sea, NW Mediterranean): Role of food availability. J. Sea Res. 42, 11–26 (1999).
Ligurian Sea	Mediterranean Sea	44.267	9.302	approximated location	135	continental shelf (>50-200m)	4.06E+05	meiobenthos	0.037	1	van Veen grab	Albertelli, G. et al. Differential responses of bacteria, meiofauna and macrofauna in a shelf area (Ligurian Sea, NW Mediterranean): Role of food availability. J. Sea Res. 42, 11–26 (1999).
Rapallo harbour	Mediterranean Sea	44.345	9.232	approximated location	5	near-shore (0-50m)	1.50E+02	macrobenthos	0.5	NA	van Veen grab	Albertellli, G., Chiantore, M., Harriague, A. C., Danovaro, R. & Croce, N. Della. Community experiments using benthic chambers: 2. Meio- and macrofaunal community structure and metabolism. Chem. Ecol. 16, 51–66 (1999).
Rapallo harbour	Mediterranean Sea	44.345	9.232	approximated location	5	near-shore (0-50m)	2.50E+02	macrobenthos	0.5	NA	van Veen grab	Albertellli, G., Chiantore, M., Harriague, A. C., Danovaro, R. & Croce, N. Della. Community experiments using benthic chambers: 2. Meio- and macrofaunal community structure and metabolism. Chem. Ecol. 16, 51–66 (1999).
Rapallo harbour	Mediterranean Sea	44.345	9.232	approximated location	5	near-shore (0-50m)	3.63E+05	meiobenthos	0.037	1	van Veen grab	Albertellli, G., Chiantore, M., Harriague, A. C., Danovaro, R. & Croce, N. Della. Community experiments using benthic chambers: 2. Meio- and macrofaunal community structure and metabolism. Chem. Ecol. 16, 51–66 (1999).
Rapallo harbour	Mediterranean Sea	44.345	9.232	approximated location	5	near-shore (0-50m)	5.77E+05	meiobenthos	0.037	1	van Veen grab	Albertellli, G., Chiantore, M., Harriague, A. C., Danovaro, R. & Croce, N. Della. Community experiments using benthic chambers: 2. Meio- and macrofaunal community structure and metabolism. Chem. Ecol. 16, 51–66 (1999).
Bay of Biscay	Atlantic Ocean	44.229	-8.499	exact location	2318.5	abyssal plain/ continental rise (>2000m)	3.55E+02	macrobenthos	2	NA	Naturalist dredge	Aldea, C. et al. Deep-sea macrobenthic diversity and assemblages of ‘a selva’ (NW iberian peninsula): First approach from samples taken aboard R/V Sarmiento de Gamboa. Thalassas 26, 169–179 (2010).
Bay of Biscay	Atlantic Ocean	44.184	-8.987	exact location	1007	continental slope (>200-2000m)	8.57E+01	macrobenthos	2	NA	Naturalist dredge	Aldea, C. et al. Deep-sea macrobenthic diversity and assemblages of ‘a selva’ (NW iberian peninsula): First approach from samples taken aboard R/V Sarmiento de Gamboa. Thalassas 26, 169–179 (2010).
Bay of Biscay	Atlantic Ocean	44.137	-8.686	exact location	445	continental slope (>200-2000m)	2.95E+02	macrobenthos	2	NA	Naturalist dredge	Aldea, C. et al. Deep-sea macrobenthic diversity and assemblages of ‘a selva’ (NW iberian peninsula): First approach from samples taken aboard R/V Sarmiento de Gamboa. Thalassas 26, 169–179 (2010).
Bay of Biscay	Atlantic Ocean	44.134	-8.937	exact location	573.5	continental slope (>200-2000m)	5.36E+01	macrobenthos	2	NA	Naturalist dredge	Aldea, C. et al. Deep-sea macrobenthic diversity and assemblages of ‘a selva’ (NW iberian peninsula): First approach from samples taken aboard R/V Sarmiento de Gamboa. Thalassas 26, 169–179 (2010).
Bay of Biscay	Atlantic Ocean	44.128	-9.094	exact location	906.5	continental slope (>200-2000m)	1.53E+01	macrobenthos	2	NA	Naturalist dredge	Aldea, C. et al. Deep-sea macrobenthic diversity and assemblages of ‘a selva’ (NW iberian peninsula): First approach from samples taken aboard R/V Sarmiento de Gamboa. Thalassas 26, 169–179 (2010).
Bay of Biscay	Atlantic Ocean	44.124	-8.78	exact location	411.5	continental slope (>200-2000m)	3.92E+02	macrobenthos	2	NA	Naturalist dredge	Aldea, C. et al. Deep-sea macrobenthic diversity and assemblages of ‘a selva’ (NW iberian peninsula): First approach from samples taken aboard R/V Sarmiento de Gamboa. Thalassas 26, 169–179 (2010).
Bay of Biscay	Atlantic Ocean	44.12	-8.773	exact location	411.5	continental slope (>200-2000m)	7.50E+01	macrobenthos	2	NA	Naturalist dredge	Aldea, C. et al. Deep-sea macrobenthic diversity and assemblages of ‘a selva’ (NW iberian peninsula): First approach from samples taken aboard R/V Sarmiento de Gamboa. Thalassas 26, 169–179 (2010).
Bay of Biscay	Atlantic Ocean	44.118	-8.812	exact location	441.5	continental slope (>200-2000m)	9.49E+01	macrobenthos	2	NA	Naturalist dredge	Aldea, C. et al. Deep-sea macrobenthic diversity and assemblages of ‘a selva’ (NW iberian peninsula): First approach from samples taken aboard R/V Sarmiento de Gamboa. Thalassas 26, 169–179 (2010).
Bay of Biscay	Atlantic Ocean	44.108	-8.947	exact location	706	continental slope (>200-2000m)	1.84E+01	macrobenthos	2	NA	Naturalist dredge	Aldea, C. et al. Deep-sea macrobenthic diversity and assemblages of ‘a selva’ (NW iberian peninsula): First approach from samples taken aboard R/V Sarmiento de Gamboa. Thalassas 26, 169–179 (2010).
Bay of Biscay	Atlantic Ocean	44.101	-9.072	exact location	898.5	continental slope (>200-2000m)	1.07E+01	macrobenthos	2	NA	Naturalist dredge	Aldea, C. et al. Deep-sea macrobenthic diversity and assemblages of ‘a selva’ (NW iberian peninsula): First approach from samples taken aboard R/V Sarmiento de Gamboa. Thalassas 26, 169–179 (2010).
Bay of Biscay	Atlantic Ocean	44.099	-8.755	exact location	436.5	continental slope (>200-2000m)	2.72E+02	macrobenthos	2	NA	Naturalist dredge	Aldea, C. et al. Deep-sea macrobenthic diversity and assemblages of ‘a selva’ (NW iberian peninsula): First approach from samples taken aboard R/V Sarmiento de Gamboa. Thalassas 26, 169–179 (2010).
Bay of Biscay	Atlantic Ocean	44.099	-8.4	exact location	330.5	continental slope (>200-2000m)	4.85E+02	macrobenthos	2	NA	Naturalist dredge	Aldea, C. et al. Deep-sea macrobenthic diversity and assemblages of ‘a selva’ (NW iberian peninsula): First approach from samples taken aboard R/V Sarmiento de Gamboa. Thalassas 26, 169–179 (2010).
Bay of Biscay	Atlantic Ocean	44.098	-8.766	exact location	433.5	continental slope (>200-2000m)	4.59E+01	macrobenthos	2	NA	Naturalist dredge	Aldea, C. et al. Deep-sea macrobenthic diversity and assemblages of ‘a selva’ (NW iberian peninsula): First approach from samples taken aboard R/V Sarmiento de Gamboa. Thalassas 26, 169–179 (2010).
Bay of Biscay	Atlantic Ocean	44.089	-8.951	exact location	712.5	continental slope (>200-2000m)	4.16E+02	macrobenthos	2	NA	Naturalist dredge	Aldea, C. et al. Deep-sea macrobenthic diversity and assemblages of ‘a selva’ (NW iberian peninsula): First approach from samples taken aboard R/V Sarmiento de Gamboa. Thalassas 26, 169–179 (2010).
Bay of Biscay	Atlantic Ocean	44.073	-8.81	exact location	478.5	continental slope (>200-2000m)	7.35E+01	macrobenthos	2	NA	Naturalist dredge	Aldea, C. et al. Deep-sea macrobenthic diversity and assemblages of ‘a selva’ (NW iberian peninsula): First approach from samples taken aboard R/V Sarmiento de Gamboa. Thalassas 26, 169–179 (2010).
Bay of Biscay	Atlantic Ocean	44.07	-8.972	exact location	821	continental slope (>200-2000m)	1.68E+01	macrobenthos	2	NA	Naturalist dredge	Aldea, C. et al. Deep-sea macrobenthic diversity and assemblages of ‘a selva’ (NW iberian peninsula): First approach from samples taken aboard R/V Sarmiento de Gamboa. Thalassas 26, 169–179 (2010).
Bay of Biscay	Atlantic Ocean	44.011	-8.552	exact location	343	continental slope (>200-2000m)	2.16E+02	macrobenthos	2	NA	Naturalist dredge	Aldea, C. et al. Deep-sea macrobenthic diversity and assemblages of ‘a selva’ (NW iberian peninsula): First approach from samples taken aboard R/V Sarmiento de Gamboa. Thalassas 26, 169–179 (2010).
Bay of Biscay	Atlantic Ocean	43.986	-8.852	exact location	1059	continental slope (>200-2000m)	1.45E+02	macrobenthos	2	NA	Naturalist dredge	Aldea, C. et al. Deep-sea macrobenthic diversity and assemblages of ‘a selva’ (NW iberian peninsula): First approach from samples taken aboard R/V Sarmiento de Gamboa. Thalassas 26, 169–179 (2010).
Bay of Biscay	Atlantic Ocean	43.973	-8.269	exact location	232	continental slope (>200-2000m)	4.59E+01	macrobenthos	2	NA	Naturalist dredge	Aldea, C. et al. Deep-sea macrobenthic diversity and assemblages of ‘a selva’ (NW iberian peninsula): First approach from samples taken aboard R/V Sarmiento de Gamboa. Thalassas 26, 169–179 (2010).
Bay of Biscay	Atlantic Ocean	43.957	-8.885	exact location	926.5	continental slope (>200-2000m)	1.85E+02	macrobenthos	2	NA	Naturalist dredge	Aldea, C. et al. Deep-sea macrobenthic diversity and assemblages of ‘a selva’ (NW iberian peninsula): First approach from samples taken aboard R/V Sarmiento de Gamboa. Thalassas 26, 169–179 (2010).
Bay of Biscay	Atlantic Ocean	43.945	-8.894	exact location	931.5	continental slope (>200-2000m)	3.84E+02	macrobenthos	2	NA	Naturalist dredge	Aldea, C. et al. Deep-sea macrobenthic diversity and assemblages of ‘a selva’ (NW iberian peninsula): First approach from samples taken aboard R/V Sarmiento de Gamboa. Thalassas 26, 169–179 (2010).
Bay of Biscay	Atlantic Ocean	43.931	-8.851	exact location	810	continental slope (>200-2000m)	1.01E+02	macrobenthos	2	NA	Naturalist dredge	Aldea, C. et al. Deep-sea macrobenthic diversity and assemblages of ‘a selva’ (NW iberian peninsula): First approach from samples taken aboard R/V Sarmiento de Gamboa. Thalassas 26, 169–179 (2010).
Bay of Biscay	Atlantic Ocean	43.911	-8.954	exact location	1000.5	continental slope (>200-2000m)	3.98E+01	macrobenthos	2	NA	Naturalist dredge	Aldea, C. et al. Deep-sea macrobenthic diversity and assemblages of ‘a selva’ (NW iberian peninsula): First approach from samples taken aboard R/V Sarmiento de Gamboa. Thalassas 26, 169–179 (2010).
Bay of Biscay	Atlantic Ocean	43.897	-8.436	exact location	257.5	continental slope (>200-2000m)	4.59E+00	macrobenthos	2	NA	Naturalist dredge	Aldea, C. et al. Deep-sea macrobenthic diversity and assemblages of ‘a selva’ (NW iberian peninsula): First approach from samples taken aboard R/V Sarmiento de Gamboa. Thalassas 26, 169–179 (2010).
Bay of Biscay	Atlantic Ocean	43.796	-8.866	exact location	594	continental slope (>200-2000m)	5.82E+01	macrobenthos	2	NA	Naturalist dredge	Aldea, C. et al. Deep-sea macrobenthic diversity and assemblages of ‘a selva’ (NW iberian peninsula): First approach from samples taken aboard R/V Sarmiento de Gamboa. Thalassas 26, 169–179 (2010).
Bay of Biscay	Atlantic Ocean	43.782	-8.876	exact location	536.5	continental slope (>200-2000m)	6.12E+00	macrobenthos	2	NA	Naturalist dredge	Aldea, C. et al. Deep-sea macrobenthic diversity and assemblages of ‘a selva’ (NW iberian peninsula): First approach from samples taken aboard R/V Sarmiento de Gamboa. Thalassas 26, 169–179 (2010).
Bay of Biscay	Atlantic Ocean	43.708	-8.852	exact location	585.5	continental slope (>200-2000m)	1.58E+02	macrobenthos	2	NA	Naturalist dredge	Aldea, C. et al. Deep-sea macrobenthic diversity and assemblages of ‘a selva’ (NW iberian peninsula): First approach from samples taken aboard R/V Sarmiento de Gamboa. Thalassas 26, 169–179 (2010).
Bay of Biscay	Atlantic Ocean	43.525	-8.876	exact location	176	continental shelf (>50-200m)	2.91E+01	macrobenthos	2	NA	Naturalist dredge	Aldea, C. et al. Deep-sea macrobenthic diversity and assemblages of ‘a selva’ (NW iberian peninsula): First approach from samples taken aboard R/V Sarmiento de Gamboa. Thalassas 26, 169–179 (2010).
Bay of Biscay	Atlantic Ocean	43.483	-8.724	exact location	150	continental shelf (>50-200m)	4.59E+01	macrobenthos	2	NA	Naturalist dredge	Aldea, C. et al. Deep-sea macrobenthic diversity and assemblages of ‘a selva’ (NW iberian peninsula): First approach from samples taken aboard R/V Sarmiento de Gamboa. Thalassas 26, 169–179 (2010).
Cape Hatteras	Atlantic Ocean	36.337	-74.769	exact location	274	continental slope (>200-2000m)	2.25E+01	macrobenthos	0.3	NA	box corer	Aller, J. Y., Aller, R. C. & Green, M. A. Benthic faunal assemblages and carbon supply along the continental shelf/shelf break-slope off Cape Hatteras, North Carolina. Deep-Sea Res. II 49, 4599–4625 (2002).
Cape Hatteras	Atlantic Ocean	36.334	-74.78	exact location	194	continental shelf (>50-200m)	3.05E+01	macrobenthos	0.3	NA	box corer	Aller, J. Y., Aller, R. C. & Green, M. A. Benthic faunal assemblages and carbon supply along the continental shelf/shelf break-slope off Cape Hatteras, North Carolina. Deep-Sea Res. II 49, 4599–4625 (2002).
Cape Hatteras	Atlantic Ocean	35.852	-74.839	exact location	414	continental slope (>200-2000m)	3.71E+01	macrobenthos	0.3	NA	box corer	Aller, J. Y., Aller, R. C. & Green, M. A. Benthic faunal assemblages and carbon supply along the continental shelf/shelf break-slope off Cape Hatteras, North Carolina. Deep-Sea Res. II 49, 4599–4625 (2002).
Cape Hatteras	Atlantic Ocean	35.849	-74.919	exact location	76	continental shelf (>50-200m)	1.59E+01	macrobenthos	0.3	NA	box corer	Aller, J. Y., Aller, R. C. & Green, M. A. Benthic faunal assemblages and carbon supply along the continental shelf/shelf break-slope off Cape Hatteras, North Carolina. Deep-Sea Res. II 49, 4599–4625 (2002).
Cape Hatteras	Atlantic Ocean	35.846	-74.842	exact location	301	continental slope (>200-2000m)	8.27E+00	macrobenthos	0.3	NA	box corer	Aller, J. Y., Aller, R. C. & Green, M. A. Benthic faunal assemblages and carbon supply along the continental shelf/shelf break-slope off Cape Hatteras, North Carolina. Deep-Sea Res. II 49, 4599–4625 (2002).
Cape Hatteras	Atlantic Ocean	35.846	-74.854	exact location	177	continental shelf (>50-200m)	7.07E+00	macrobenthos	0.3	NA	box corer	Aller, J. Y., Aller, R. C. & Green, M. A. Benthic faunal assemblages and carbon supply along the continental shelf/shelf break-slope off Cape Hatteras, North Carolina. Deep-Sea Res. II 49, 4599–4625 (2002).
Cape Hatteras	Atlantic Ocean	35.507	-74.774	exact location	760	continental slope (>200-2000m)	9.23E+01	macrobenthos	0.3	NA	box corer	Aller, J. Y., Aller, R. C. & Green, M. A. Benthic faunal assemblages and carbon supply along the continental shelf/shelf break-slope off Cape Hatteras, North Carolina. Deep-Sea Res. II 49, 4599–4625 (2002).
Cape Hatteras	Atlantic Ocean	35.498	-74.805	exact location	651	continental slope (>200-2000m)	7.67E+01	macrobenthos	0.3	NA	box corer	Aller, J. Y., Aller, R. C. & Green, M. A. Benthic faunal assemblages and carbon supply along the continental shelf/shelf break-slope off Cape Hatteras, North Carolina. Deep-Sea Res. II 49, 4599–4625 (2002).
Cape Hatteras	Atlantic Ocean	35.489	-74.786	exact location	583	continental slope (>200-2000m)	1.07E+02	macrobenthos	0.3	NA	box corer	Aller, J. Y., Aller, R. C. & Green, M. A. Benthic faunal assemblages and carbon supply along the continental shelf/shelf break-slope off Cape Hatteras, North Carolina. Deep-Sea Res. II 49, 4599–4625 (2002).
Cape Hatteras	Atlantic Ocean	35.489	-74.786	exact location	853	continental slope (>200-2000m)	1.79E+02	macrobenthos	0.3	NA	box corer	Aller, J. Y., Aller, R. C. & Green, M. A. Benthic faunal assemblages and carbon supply along the continental shelf/shelf break-slope off Cape Hatteras, North Carolina. Deep-Sea Res. II 49, 4599–4625 (2002).
Cape Hatteras	Atlantic Ocean	35.489	-74.784	exact location	722	continental slope (>200-2000m)	2.40E+01	macrobenthos	0.3	NA	box corer	Aller, J. Y., Aller, R. C. & Green, M. A. Benthic faunal assemblages and carbon supply along the continental shelf/shelf break-slope off Cape Hatteras, North Carolina. Deep-Sea Res. II 49, 4599–4625 (2002).
Cape Hatteras	Atlantic Ocean	35.484	-74.794	exact location	897	continental slope (>200-2000m)	9.58E+00	macrobenthos	0.3	NA	box corer	Aller, J. Y., Aller, R. C. & Green, M. A. Benthic faunal assemblages and carbon supply along the continental shelf/shelf break-slope off Cape Hatteras, North Carolina. Deep-Sea Res. II 49, 4599–4625 (2002).
Cape Hatteras	Atlantic Ocean	35.484	-74.794	exact location	897	continental slope (>200-2000m)	1.11E+02	macrobenthos	0.3	NA	box corer	Aller, J. Y., Aller, R. C. & Green, M. A. Benthic faunal assemblages and carbon supply along the continental shelf/shelf break-slope off Cape Hatteras, North Carolina. Deep-Sea Res. II 49, 4599–4625 (2002).
Cape Hatteras	Atlantic Ocean	35.484	-74.794	exact location	679	continental slope (>200-2000m)	1.86E+02	macrobenthos	0.3	NA	box corer	Aller, J. Y., Aller, R. C. & Green, M. A. Benthic faunal assemblages and carbon supply along the continental shelf/shelf break-slope off Cape Hatteras, North Carolina. Deep-Sea Res. II 49, 4599–4625 (2002).
Cape Hatteras	Atlantic Ocean	35.483	-74.786	exact location	679	continental slope (>200-2000m)	1.10E+02	macrobenthos	0.3	NA	box corer	Aller, J. Y., Aller, R. C. & Green, M. A. Benthic faunal assemblages and carbon supply along the continental shelf/shelf break-slope off Cape Hatteras, North Carolina. Deep-Sea Res. II 49, 4599–4625 (2002).
Cape Hatteras	Atlantic Ocean	35.483	-74.786	exact location	583	continental slope (>200-2000m)	2.50E+02	macrobenthos	0.3	NA	box corer	Aller, J. Y., Aller, R. C. & Green, M. A. Benthic faunal assemblages and carbon supply along the continental shelf/shelf break-slope off Cape Hatteras, North Carolina. Deep-Sea Res. II 49, 4599–4625 (2002).
Cape Hatteras	Atlantic Ocean	35.417	-74.829	exact location	505	continental slope (>200-2000m)	6.53E+01	macrobenthos	0.3	NA	box corer	Aller, J. Y., Aller, R. C. & Green, M. A. Benthic faunal assemblages and carbon supply along the continental shelf/shelf break-slope off Cape Hatteras, North Carolina. Deep-Sea Res. II 49, 4599–4625 (2002).
Cape Hatteras	Atlantic Ocean	35.417	-74.837	exact location	300	continental slope (>200-2000m)	8.01E+01	macrobenthos	0.3	NA	box corer	Aller, J. Y., Aller, R. C. & Green, M. A. Benthic faunal assemblages and carbon supply along the continental shelf/shelf break-slope off Cape Hatteras, North Carolina. Deep-Sea Res. II 49, 4599–4625 (2002).
Cape Hatteras	Atlantic Ocean	35.417	-74.838	exact location	287	continental slope (>200-2000m)	1.52E+01	macrobenthos	0.3	NA	box corer	Aller, J. Y., Aller, R. C. & Green, M. A. Benthic faunal assemblages and carbon supply along the continental shelf/shelf break-slope off Cape Hatteras, North Carolina. Deep-Sea Res. II 49, 4599–4625 (2002).
Cape Hatteras	Atlantic Ocean	35.413	-75.884	exact location	108	continental shelf (>50-200m)	3.06E+01	macrobenthos	0.3	NA	box corer	Aller, J. Y., Aller, R. C. & Green, M. A. Benthic faunal assemblages and carbon supply along the continental shelf/shelf break-slope off Cape Hatteras, North Carolina. Deep-Sea Res. II 49, 4599–4625 (2002).
Cape Hatteras	Atlantic Ocean	35.336	-74.75	exact location	455	continental slope (>200-2000m)	4.19E+01	macrobenthos	0.3	NA	box corer	Aller, J. Y., Aller, R. C. & Green, M. A. Benthic faunal assemblages and carbon supply along the continental shelf/shelf break-slope off Cape Hatteras, North Carolina. Deep-Sea Res. II 49, 4599–4625 (2002).
Queensland/ Townsville Trough	Pacific Ocean	-16.847	147.185	exact location	1610	continental slope (>200-2000m)	4.40E+04	meiobenthos	0.045	0.5	Smith-McIntyre grab	Alongi, D. M. & Pichon, M. Bathyal meiobenthos of the western Coral Sea: Distribution and abundance in relation to microbial standing stocks and environmental factors. Deep-Sea Res. A. 35, 491–503 (1988).
Queensland/ Townsville Trough	Pacific Ocean	-17.088	147.183	exact location	1547	continental slope (>200-2000m)	3.30E+04	meiobenthos	0.045	0.5	Smith-McIntyre grab	Alongi, D. M. & Pichon, M. Bathyal meiobenthos of the western Coral Sea: Distribution and abundance in relation to microbial standing stocks and environmental factors. Deep-Sea Res. A. 35, 491–503 (1988).
Queensland/ Townsville Trough	Pacific Ocean	-17.32	147.49	exact location	1290	continental slope (>200-2000m)	2.90E+04	meiobenthos	0.045	0.5	Smith-McIntyre grab	Alongi, D. M. & Pichon, M. Bathyal meiobenthos of the western Coral Sea: Distribution and abundance in relation to microbial standing stocks and environmental factors. Deep-Sea Res. A. 35, 491–503 (1988).
Queensland/ Townsville Trough	Pacific Ocean	-17.322	147.183	exact location	1400	continental slope (>200-2000m)	6.20E+04	meiobenthos	0.045	0.5	Smith-McIntyre grab	Alongi, D. M. & Pichon, M. Bathyal meiobenthos of the western Coral Sea: Distribution and abundance in relation to microbial standing stocks and environmental factors. Deep-Sea Res. A. 35, 491–503 (1988).
Queensland/ Townsville Trough	Pacific Ocean	-17.328	147.818	exact location	1162	continental slope (>200-2000m)	4.10E+04	meiobenthos	0.045	0.5	Smith-McIntyre grab	Alongi, D. M. & Pichon, M. Bathyal meiobenthos of the western Coral Sea: Distribution and abundance in relation to microbial standing stocks and environmental factors. Deep-Sea Res. A. 35, 491–503 (1988).
Queensland/ Townsville Trough	Pacific Ocean	-17.528	146.998	exact location	1096	continental slope (>200-2000m)	6.60E+04	meiobenthos	0.045	0.5	Smith-McIntyre grab	Alongi, D. M. & Pichon, M. Bathyal meiobenthos of the western Coral Sea: Distribution and abundance in relation to microbial standing stocks and environmental factors. Deep-Sea Res. A. 35, 491–503 (1988).
Queensland/ Townsville Trough	Pacific Ocean	-17.537	146.897	exact location	858	continental slope (>200-2000m)	5.50E+04	meiobenthos	0.045	0.5	Smith-McIntyre grab	Alongi, D. M. & Pichon, M. Bathyal meiobenthos of the western Coral Sea: Distribution and abundance in relation to microbial standing stocks and environmental factors. Deep-Sea Res. A. 35, 491–503 (1988).
Queensland/ Townsville Trough	Pacific Ocean	-17.553	146.897	exact location	645	continental slope (>200-2000m)	5.50E+04	meiobenthos	0.045	0.5	Smith-McIntyre grab	Alongi, D. M. & Pichon, M. Bathyal meiobenthos of the western Coral Sea: Distribution and abundance in relation to microbial standing stocks and environmental factors. Deep-Sea Res. A. 35, 491–503 (1988).
Queensland/ Townsville Trough	Pacific Ocean	-17.57	146.882	exact location	487	continental slope (>200-2000m)	7.60E+04	meiobenthos	0.045	0.5	Smith-McIntyre grab	Alongi, D. M. & Pichon, M. Bathyal meiobenthos of the western Coral Sea: Distribution and abundance in relation to microbial standing stocks and environmental factors. Deep-Sea Res. A. 35, 491–503 (1988).
Queensland/ Townsville Trough	Pacific Ocean	-17.595	146.833	exact location	300	continental slope (>200-2000m)	1.70E+05	meiobenthos	0.045	0.5	Smith-McIntyre grab	Alongi, D. M. & Pichon, M. Bathyal meiobenthos of the western Coral Sea: Distribution and abundance in relation to microbial standing stocks and environmental factors. Deep-Sea Res. A. 35, 491–503 (1988).
Queensland/ Townsville Trough	Pacific Ocean	-17.742	147.777	exact location	1245	continental slope (>200-2000m)	3.50E+04	meiobenthos	0.045	0.5	Smith-McIntyre grab	Alongi, D. M. & Pichon, M. Bathyal meiobenthos of the western Coral Sea: Distribution and abundance in relation to microbial standing stocks and environmental factors. Deep-Sea Res. A. 35, 491–503 (1988).
Queensland/ Townsville Trough	Pacific Ocean	-17.743	148.222	exact location	1157	continental slope (>200-2000m)	1.70E+04	meiobenthos	0.045	0.5	Smith-McIntyre grab	Alongi, D. M. & Pichon, M. Bathyal meiobenthos of the western Coral Sea: Distribution and abundance in relation to microbial standing stocks and environmental factors. Deep-Sea Res. A. 35, 491–503 (1988).
Coral Sea	Pacific Ocean	-17.748	148.622	exact location	927	continental slope (>200-2000m)	3.60E+04	meiobenthos	0.045	0.5	Smith-McIntyre grab	Alongi, D. M. & Pichon, M. Bathyal meiobenthos of the western Coral Sea: Distribution and abundance in relation to microbial standing stocks and environmental factors. Deep-Sea Res. A. 35, 491–503 (1988).
Queensland/ Townsville Trough	Pacific Ocean	-17.825	147.152	exact location	687	continental slope (>200-2000m)	4.60E+04	meiobenthos	0.045	0.5	Smith-McIntyre grab	Alongi, D. M. & Pichon, M. Bathyal meiobenthos of the western Coral Sea: Distribution and abundance in relation to microbial standing stocks and environmental factors. Deep-Sea Res. A. 35, 491–503 (1988).
Queensland/ Townsville Trough	Pacific Ocean	-17.83	147.133	exact location	845	continental slope (>200-2000m)	2.60E+04	meiobenthos	0.045	0.5	Smith-McIntyre grab	Alongi, D. M. & Pichon, M. Bathyal meiobenthos of the western Coral Sea: Distribution and abundance in relation to microbial standing stocks and environmental factors. Deep-Sea Res. A. 35, 491–503 (1988).
Queensland/ Townsville Trough	Pacific Ocean	-17.865	147.033	exact location	502	continental slope (>200-2000m)	7.40E+04	meiobenthos	0.045	0.5	Smith-McIntyre grab	Alongi, D. M. & Pichon, M. Bathyal meiobenthos of the western Coral Sea: Distribution and abundance in relation to microbial standing stocks and environmental factors. Deep-Sea Res. A. 35, 491–503 (1988).
Queensland/ Townsville Trough	Pacific Ocean	-17.942	147.033	exact location	298	continental slope (>200-2000m)	1.50E+05	meiobenthos	0.045	0.5	Smith-McIntyre grab	Alongi, D. M. & Pichon, M. Bathyal meiobenthos of the western Coral Sea: Distribution and abundance in relation to microbial standing stocks and environmental factors. Deep-Sea Res. A. 35, 491–503 (1988).
Queensland/ Townsville Trough	Pacific Ocean	-18.013	147.32	exact location	904	continental slope (>200-2000m)	2.30E+04	meiobenthos	0.045	0.5	Smith-McIntyre grab	Alongi, D. M. & Pichon, M. Bathyal meiobenthos of the western Coral Sea: Distribution and abundance in relation to microbial standing stocks and environmental factors. Deep-Sea Res. A. 35, 491–503 (1988).
Queensland/ Townsville Trough	Pacific Ocean	-18.058	147.272	exact location	487	continental slope (>200-2000m)	1.07E+05	meiobenthos	0.045	0.5	Smith-McIntyre grab	Alongi, D. M. & Pichon, M. Bathyal meiobenthos of the western Coral Sea: Distribution and abundance in relation to microbial standing stocks and environmental factors. Deep-Sea Res. A. 35, 491–503 (1988).
Queensland/ Townsville Trough	Pacific Ocean	-18.06	147.3	exact location	706	continental slope (>200-2000m)	3.30E+04	meiobenthos	0.045	0.5	Smith-McIntyre grab	Alongi, D. M. & Pichon, M. Bathyal meiobenthos of the western Coral Sea: Distribution and abundance in relation to microbial standing stocks and environmental factors. Deep-Sea Res. A. 35, 491–503 (1988).
Queensland/ Townsville Trough	Pacific Ocean	-18.083	147.563	exact location	972	continental slope (>200-2000m)	6.90E+04	meiobenthos	0.045	0.5	Smith-McIntyre grab	Alongi, D. M. & Pichon, M. Bathyal meiobenthos of the western Coral Sea: Distribution and abundance in relation to microbial standing stocks and environmental factors. Deep-Sea Res. A. 35, 491–503 (1988).
Queensland/ Townsville Trough	Pacific Ocean	-18.14	148.342	exact location	1117	continental slope (>200-2000m)	3.60E+04	meiobenthos	0.045	0.5	Smith-McIntyre grab	Alongi, D. M. & Pichon, M. Bathyal meiobenthos of the western Coral Sea: Distribution and abundance in relation to microbial standing stocks and environmental factors. Deep-Sea Res. A. 35, 491–503 (1988).
Queensland/ Townsville Trough	Pacific Ocean	-18.142	148.538	exact location	1100	continental slope (>200-2000m)	6.00E+04	meiobenthos	0.045	0.5	Smith-McIntyre grab	Alongi, D. M. & Pichon, M. Bathyal meiobenthos of the western Coral Sea: Distribution and abundance in relation to microbial standing stocks and environmental factors. Deep-Sea Res. A. 35, 491–503 (1988).
Queensland/ Townsville Trough	Pacific Ocean	-18.143	147.98	exact location	1131	continental slope (>200-2000m)	4.60E+04	meiobenthos	0.045	0.5	Smith-McIntyre grab	Alongi, D. M. & Pichon, M. Bathyal meiobenthos of the western Coral Sea: Distribution and abundance in relation to microbial standing stocks and environmental factors. Deep-Sea Res. A. 35, 491–503 (1988).
Woodlark Basin	Pacific Ocean	-9.913	152.497	exact location	2800	abyssal plain/ continental rise (>2000m)	1.73E+02	macrobenthos	0.5	NA	Smith-McIntyre grab	Alongi, D. M. Bathymetric patterns of deep-sea benthic communities from bathyal to abyssal depths in the western South Pacific (Solomon and Coral Seas). Deep-Sea Res. 39, 549–565 (1992).
Woodlark Basin	Pacific Ocean	-10.048	152.222	exact location	2775	abyssal plain/ continental rise (>2000m)	8.70E+01	macrobenthos	0.5	NA	Smith-McIntyre grab	Alongi, D. M. Bathymetric patterns of deep-sea benthic communities from bathyal to abyssal depths in the western South Pacific (Solomon and Coral Seas). Deep-Sea Res. 39, 549–565 (1992).
Woodlark Basin	Pacific Ocean	-10.165	151.962	exact location	2395	abyssal plain/ continental rise (>2000m)	3.16E+02	macrobenthos	0.5	NA	Smith-McIntyre grab	Alongi, D. M. Bathymetric patterns of deep-sea benthic communities from bathyal to abyssal depths in the western South Pacific (Solomon and Coral Seas). Deep-Sea Res. 39, 549–565 (1992).
Coral Sea	Pacific Ocean	-11.108	150.87	exact location	695	continental slope (>200-2000m)	7.36E+02	macrobenthos	0.5	NA	Smith-McIntyre grab	Alongi, D. M. Bathymetric patterns of deep-sea benthic communities from bathyal to abyssal depths in the western South Pacific (Solomon and Coral Seas). Deep-Sea Res. 39, 549–565 (1992).
Coral Sea	Pacific Ocean	-11.337	150.815	exact location	2426	abyssal plain/ continental rise (>2000m)	2.73E+02	macrobenthos	0.5	NA	Smith-McIntyre grab	Alongi, D. M. Bathymetric patterns of deep-sea benthic communities from bathyal to abyssal depths in the western South Pacific (Solomon and Coral Seas). Deep-Sea Res. 39, 549–565 (1992).
Coral Sea	Pacific Ocean	-11.571	150.765	exact location	3264	abyssal plain/ continental rise (>2000m)	1.34E+02	macrobenthos	0.5	NA	Smith-McIntyre grab	Alongi, D. M. Bathymetric patterns of deep-sea benthic communities from bathyal to abyssal depths in the western South Pacific (Solomon and Coral Seas). Deep-Sea Res. 39, 549–565 (1992).
Coral Sea	Pacific Ocean	-12.052	150.607	exact location	4350	abyssal plain/ continental rise (>2000m)	1.63E+02	macrobenthos	0.5	NA	Smith-McIntyre grab	Alongi, D. M. Bathymetric patterns of deep-sea benthic communities from bathyal to abyssal depths in the western South Pacific (Solomon and Coral Seas). Deep-Sea Res. 39, 549–565 (1992).
Coral Sea	Pacific Ocean	-13.533	147.91	exact location	4008	abyssal plain/ continental rise (>2000m)	5.60E+01	macrobenthos	0.5	NA	Smith-McIntyre grab	Alongi, D. M. Bathymetric patterns of deep-sea benthic communities from bathyal to abyssal depths in the western South Pacific (Solomon and Coral Seas). Deep-Sea Res. 39, 549–565 (1992).
Coral Sea	Pacific Ocean	-14.148	147.037	exact location	1454	continental slope (>200-2000m)	1.20E+02	macrobenthos	0.5	NA	Smith-McIntyre grab	Alongi, D. M. Bathymetric patterns of deep-sea benthic communities from bathyal to abyssal depths in the western South Pacific (Solomon and Coral Seas). Deep-Sea Res. 39, 549–565 (1992).
Queensland/ Townsville Trough	Pacific Ocean	-14.883	145.873	exact location	2256	abyssal plain/ continental rise (>2000m)	2.80E+02	macrobenthos	0.5	NA	Smith-McIntyre grab	Alongi, D. M. Bathymetric patterns of deep-sea benthic communities from bathyal to abyssal depths in the western South Pacific (Solomon and Coral Seas). Deep-Sea Res. 39, 549–565 (1992).
Woodlark Basin	Pacific Ocean	-9.913	152.497	exact location	2800	abyssal plain/ continental rise (>2000m)	1.31E+05	meiobenthos	0.045	0.5	Smith-McIntyre grab	Alongi, D. M. Bathymetric patterns of deep-sea benthic communities from bathyal to abyssal depths in the western South Pacific (Solomon and Coral Seas). Deep-Sea Res. 39, 549–565 (1992).
Woodlark Basin	Pacific Ocean	-10.048	152.222	exact location	2775	abyssal plain/ continental rise (>2000m)	1.06E+05	meiobenthos	0.045	0.5	Smith-McIntyre grab	Alongi, D. M. Bathymetric patterns of deep-sea benthic communities from bathyal to abyssal depths in the western South Pacific (Solomon and Coral Seas). Deep-Sea Res. 39, 549–565 (1992).
Woodlark Basin	Pacific Ocean	-10.165	151.962	exact location	2395	abyssal plain/ continental rise (>2000m)	1.72E+05	meiobenthos	0.045	0.5	Smith-McIntyre grab	Alongi, D. M. Bathymetric patterns of deep-sea benthic communities from bathyal to abyssal depths in the western South Pacific (Solomon and Coral Seas). Deep-Sea Res. 39, 549–565 (1992).
Coral Sea	Pacific Ocean	-11.108	150.87	exact location	695	continental slope (>200-2000m)	1.58E+06	meiobenthos	0.045	0.5	Smith-McIntyre grab	Alongi, D. M. Bathymetric patterns of deep-sea benthic communities from bathyal to abyssal depths in the western South Pacific (Solomon and Coral Seas). Deep-Sea Res. 39, 549–565 (1992).
Coral Sea	Pacific Ocean	-11.337	150.815	exact location	2426	abyssal plain/ continental rise (>2000m)	1.81E+05	meiobenthos	0.045	0.5	Smith-McIntyre grab	Alongi, D. M. Bathymetric patterns of deep-sea benthic communities from bathyal to abyssal depths in the western South Pacific (Solomon and Coral Seas). Deep-Sea Res. 39, 549–565 (1992).
Coral Sea	Pacific Ocean	-11.571	150.765	exact location	3264	abyssal plain/ continental rise (>2000m)	1.51E+05	meiobenthos	0.045	0.5	Smith-McIntyre grab	Alongi, D. M. Bathymetric patterns of deep-sea benthic communities from bathyal to abyssal depths in the western South Pacific (Solomon and Coral Seas). Deep-Sea Res. 39, 549–565 (1992).
Coral Sea	Pacific Ocean	-12.052	150.607	exact location	4350	abyssal plain/ continental rise (>2000m)	9.90E+04	meiobenthos	0.045	0.5	Smith-McIntyre grab	Alongi, D. M. Bathymetric patterns of deep-sea benthic communities from bathyal to abyssal depths in the western South Pacific (Solomon and Coral Seas). Deep-Sea Res. 39, 549–565 (1992).
Coral Sea	Pacific Ocean	-13.533	147.91	exact location	4008	abyssal plain/ continental rise (>2000m)	1.26E+05	meiobenthos	0.045	0.5	Smith-McIntyre grab	Alongi, D. M. Bathymetric patterns of deep-sea benthic communities from bathyal to abyssal depths in the western South Pacific (Solomon and Coral Seas). Deep-Sea Res. 39, 549–565 (1992).
Coral Sea	Pacific Ocean	-14.148	147.037	exact location	1454	continental slope (>200-2000m)	1.94E+05	meiobenthos	0.045	0.5	Smith-McIntyre grab	Alongi, D. M. Bathymetric patterns of deep-sea benthic communities from bathyal to abyssal depths in the western South Pacific (Solomon and Coral Seas). Deep-Sea Res. 39, 549–565 (1992).
Queensland/ Townsville Trough	Pacific Ocean	-14.883	145.873	exact location	2256	abyssal plain/ continental rise (>2000m)	1.72E+05	meiobenthos	0.045	0.5	Smith-McIntyre grab	Alongi, D. M. Bathymetric patterns of deep-sea benthic communities from bathyal to abyssal depths in the western South Pacific (Solomon and Coral Seas). Deep-Sea Res. 39, 549–565 (1992).
Gulf of Papua	Pacific Ocean	-8.253	143.575	exact location	11	near-shore (0-50m)	6.05E+02	macrobenthos	0.5	NA	Bouma box corer	Alongi, D. M., Christoffersen, P., Tirendi, F. & Robertson, A. I. The influence of freshwater and material export on sedimentary facies and benthic processes within the Fly Delta and adjacent Gulf of Papua (Papua New Guinea). Cont. Shelf Res. 12, 287–326 (1992).
Gulf of Papua	Pacific Ocean	-8.282	143.405	exact location	5	near-shore (0-50m)	2.10E+02	macrobenthos	0.5	NA	Bouma box corer	Alongi, D. M., Christoffersen, P., Tirendi, F. & Robertson, A. I. The influence of freshwater and material export on sedimentary facies and benthic processes within the Fly Delta and adjacent Gulf of Papua (Papua New Guinea). Cont. Shelf Res. 12, 287–326 (1992).
Gulf of Papua	Pacific Ocean	-8.338	143.863	exact location	7	near-shore (0-50m)	8.11E+02	macrobenthos	0.5	NA	Bouma box corer	Alongi, D. M., Christoffersen, P., Tirendi, F. & Robertson, A. I. The influence of freshwater and material export on sedimentary facies and benthic processes within the Fly Delta and adjacent Gulf of Papua (Papua New Guinea). Cont. Shelf Res. 12, 287–326 (1992).
Gulf of Papua	Pacific Ocean	-8.347	143.009	exact location	6	near-shore (0-50m)	1.11E+02	macrobenthos	0.5	NA	Bouma box corer	Alongi, D. M., Christoffersen, P., Tirendi, F. & Robertson, A. I. The influence of freshwater and material export on sedimentary facies and benthic processes within the Fly Delta and adjacent Gulf of Papua (Papua New Guinea). Cont. Shelf Res. 12, 287–326 (1992).
Gulf of Papua	Pacific Ocean	-8.443	143.074	exact location	11	near-shore (0-50m)	8.60E+01	macrobenthos	0.5	NA	Bouma box corer	Alongi, D. M., Christoffersen, P., Tirendi, F. & Robertson, A. I. The influence of freshwater and material export on sedimentary facies and benthic processes within the Fly Delta and adjacent Gulf of Papua (Papua New Guinea). Cont. Shelf Res. 12, 287–326 (1992).
Gulf of Papua	Pacific Ocean	-8.478	144.32	exact location	58	continental shelf (>50-200m)	5.56E+03	macrobenthos	0.5	NA	Bouma box corer	Alongi, D. M., Christoffersen, P., Tirendi, F. & Robertson, A. I. The influence of freshwater and material export on sedimentary facies and benthic processes within the Fly Delta and adjacent Gulf of Papua (Papua New Guinea). Cont. Shelf Res. 12, 287–326 (1992).
Gulf of Papua	Pacific Ocean	-8.483	143.349	exact location	7	near-shore (0-50m)	4.32E+02	macrobenthos	0.5	NA	Bouma box corer	Alongi, D. M., Christoffersen, P., Tirendi, F. & Robertson, A. I. The influence of freshwater and material export on sedimentary facies and benthic processes within the Fly Delta and adjacent Gulf of Papua (Papua New Guinea). Cont. Shelf Res. 12, 287–326 (1992).
Gulf of Papua	Pacific Ocean	-8.765	143.977	exact location	20	near-shore (0-50m)	2.20E+03	macrobenthos	0.5	NA	Bouma box corer	Alongi, D. M., Christoffersen, P., Tirendi, F. & Robertson, A. I. The influence of freshwater and material export on sedimentary facies and benthic processes within the Fly Delta and adjacent Gulf of Papua (Papua New Guinea). Cont. Shelf Res. 12, 287–326 (1992).
Gulf of Papua	Pacific Ocean	-8.892	143.562	exact location	7	near-shore (0-50m)	7.28E+02	macrobenthos	0.5	NA	Bouma box corer	Alongi, D. M., Christoffersen, P., Tirendi, F. & Robertson, A. I. The influence of freshwater and material export on sedimentary facies and benthic processes within the Fly Delta and adjacent Gulf of Papua (Papua New Guinea). Cont. Shelf Res. 12, 287–326 (1992).
Gulf of Papua	Pacific Ocean	-8.978	144.145	exact location	50	near-shore (0-50m)	1.81E+03	macrobenthos	0.5	NA	Bouma box corer	Alongi, D. M., Christoffersen, P., Tirendi, F. & Robertson, A. I. The influence of freshwater and material export on sedimentary facies and benthic processes within the Fly Delta and adjacent Gulf of Papua (Papua New Guinea). Cont. Shelf Res. 12, 287–326 (1992).
Gulf of Papua	Pacific Ocean	-9.058	143.688	exact location	14	near-shore (0-50m)	7.26E+02	macrobenthos	0.5	NA	Bouma box corer	Alongi, D. M., Christoffersen, P., Tirendi, F. & Robertson, A. I. The influence of freshwater and material export on sedimentary facies and benthic processes within the Fly Delta and adjacent Gulf of Papua (Papua New Guinea). Cont. Shelf Res. 12, 287–326 (1992).
Gulf of Papua	Pacific Ocean	-9.105	143.512	exact location	13	near-shore (0-50m)	1.47E+03	macrobenthos	0.5	NA	Bouma box corer	Alongi, D. M., Christoffersen, P., Tirendi, F. & Robertson, A. I. The influence of freshwater and material export on sedimentary facies and benthic processes within the Fly Delta and adjacent Gulf of Papua (Papua New Guinea). Cont. Shelf Res. 12, 287–326 (1992).
Gulf of Papua	Pacific Ocean	-9.207	143.762	exact location	40	near-shore (0-50m)	2.85E+03	macrobenthos	0.5	NA	Bouma box corer	Alongi, D. M., Christoffersen, P., Tirendi, F. & Robertson, A. I. The influence of freshwater and material export on sedimentary facies and benthic processes within the Fly Delta and adjacent Gulf of Papua (Papua New Guinea). Cont. Shelf Res. 12, 287–326 (1992).
Gulf of Papua	Pacific Ocean	-9.955	143.807	exact location	14	near-shore (0-50m)	1.93E+03	macrobenthos	0.5	NA	Bouma box corer	Alongi, D. M., Christoffersen, P., Tirendi, F. & Robertson, A. I. The influence of freshwater and material export on sedimentary facies and benthic processes within the Fly Delta and adjacent Gulf of Papua (Papua New Guinea). Cont. Shelf Res. 12, 287–326 (1992).
Gulf of Papua	Pacific Ocean	-8.253	143.575	exact location	11	near-shore (0-50m)	5.00E+03	meiobenthos	0.045	0.5	Bouma box corer	Alongi, D. M., Christoffersen, P., Tirendi, F. & Robertson, A. I. The influence of freshwater and material export on sedimentary facies and benthic processes within the Fly Delta and adjacent Gulf of Papua (Papua New Guinea). Cont. Shelf Res. 12, 287–326 (1992).
Gulf of Papua	Pacific Ocean	-8.282	143.405	exact location	5	near-shore (0-50m)	3.10E+04	meiobenthos	0.045	0.5	Bouma box corer	Alongi, D. M., Christoffersen, P., Tirendi, F. & Robertson, A. I. The influence of freshwater and material export on sedimentary facies and benthic processes within the Fly Delta and adjacent Gulf of Papua (Papua New Guinea). Cont. Shelf Res. 12, 287–326 (1992).
Gulf of Papua	Pacific Ocean	-8.338	143.863	exact location	7	near-shore (0-50m)	1.07E+05	meiobenthos	0.045	0.5	Bouma box corer	Alongi, D. M., Christoffersen, P., Tirendi, F. & Robertson, A. I. The influence of freshwater and material export on sedimentary facies and benthic processes within the Fly Delta and adjacent Gulf of Papua (Papua New Guinea). Cont. Shelf Res. 12, 287–326 (1992).
Gulf of Papua	Pacific Ocean	-8.347	143.009	exact location	6	near-shore (0-50m)	7.00E+03	meiobenthos	0.045	0.5	Bouma box corer	Alongi, D. M., Christoffersen, P., Tirendi, F. & Robertson, A. I. The influence of freshwater and material export on sedimentary facies and benthic processes within the Fly Delta and adjacent Gulf of Papua (Papua New Guinea). Cont. Shelf Res. 12, 287–326 (1992).
Gulf of Papua	Pacific Ocean	-8.443	143.074	exact location	11	near-shore (0-50m)	3.00E+04	meiobenthos	0.045	0.5	Bouma box corer	Alongi, D. M., Christoffersen, P., Tirendi, F. & Robertson, A. I. The influence of freshwater and material export on sedimentary facies and benthic processes within the Fly Delta and adjacent Gulf of Papua (Papua New Guinea). Cont. Shelf Res. 12, 287–326 (1992).
Gulf of Papua	Pacific Ocean	-8.478	144.32	exact location	58	continental shelf (>50-200m)	7.50E+05	meiobenthos	0.045	0.5	Bouma box corer	Alongi, D. M., Christoffersen, P., Tirendi, F. & Robertson, A. I. The influence of freshwater and material export on sedimentary facies and benthic processes within the Fly Delta and adjacent Gulf of Papua (Papua New Guinea). Cont. Shelf Res. 12, 287–326 (1992).
Gulf of Papua	Pacific Ocean	-8.483	143.349	exact location	7	near-shore (0-50m)	3.40E+04	meiobenthos	0.045	0.5	Bouma box corer	Alongi, D. M., Christoffersen, P., Tirendi, F. & Robertson, A. I. The influence of freshwater and material export on sedimentary facies and benthic processes within the Fly Delta and adjacent Gulf of Papua (Papua New Guinea). Cont. Shelf Res. 12, 287–326 (1992).
Gulf of Papua	Pacific Ocean	-8.765	143.977	exact location	20	near-shore (0-50m)	8.10E+04	meiobenthos	0.045	0.5	Bouma box corer	Alongi, D. M., Christoffersen, P., Tirendi, F. & Robertson, A. I. The influence of freshwater and material export on sedimentary facies and benthic processes within the Fly Delta and adjacent Gulf of Papua (Papua New Guinea). Cont. Shelf Res. 12, 287–326 (1992).
Gulf of Papua	Pacific Ocean	-8.892	143.562	exact location	7	near-shore (0-50m)	9.70E+04	meiobenthos	0.045	0.5	Bouma box corer	Alongi, D. M., Christoffersen, P., Tirendi, F. & Robertson, A. I. The influence of freshwater and material export on sedimentary facies and benthic processes within the Fly Delta and adjacent Gulf of Papua (Papua New Guinea). Cont. Shelf Res. 12, 287–326 (1992).
Gulf of Papua	Pacific Ocean	-8.978	144.145	exact location	50	near-shore (0-50m)	3.90E+05	meiobenthos	0.045	0.5	Bouma box corer	Alongi, D. M., Christoffersen, P., Tirendi, F. & Robertson, A. I. The influence of freshwater and material export on sedimentary facies and benthic processes within the Fly Delta and adjacent Gulf of Papua (Papua New Guinea). Cont. Shelf Res. 12, 287–326 (1992).
Gulf of Papua	Pacific Ocean	-9.058	143.688	exact location	14	near-shore (0-50m)	6.54E+05	meiobenthos	0.045	0.5	Bouma box corer	Alongi, D. M., Christoffersen, P., Tirendi, F. & Robertson, A. I. The influence of freshwater and material export on sedimentary facies and benthic processes within the Fly Delta and adjacent Gulf of Papua (Papua New Guinea). Cont. Shelf Res. 12, 287–326 (1992).
Gulf of Papua	Pacific Ocean	-9.105	143.512	exact location	13	near-shore (0-50m)	3.47E+05	meiobenthos	0.045	0.5	Bouma box corer	Alongi, D. M., Christoffersen, P., Tirendi, F. & Robertson, A. I. The influence of freshwater and material export on sedimentary facies and benthic processes within the Fly Delta and adjacent Gulf of Papua (Papua New Guinea). Cont. Shelf Res. 12, 287–326 (1992).
Gulf of Papua	Pacific Ocean	-9.207	143.762	exact location	40	near-shore (0-50m)	4.84E+05	meiobenthos	0.045	0.5	Bouma box corer	Alongi, D. M., Christoffersen, P., Tirendi, F. & Robertson, A. I. The influence of freshwater and material export on sedimentary facies and benthic processes within the Fly Delta and adjacent Gulf of Papua (Papua New Guinea). Cont. Shelf Res. 12, 287–326 (1992).
Gulf of Papua	Pacific Ocean	-9.955	143.807	exact location	14	near-shore (0-50m)	3.25E+05	meiobenthos	0.045	0.5	Bouma box corer	Alongi, D. M., Christoffersen, P., Tirendi, F. & Robertson, A. I. The influence of freshwater and material export on sedimentary facies and benthic processes within the Fly Delta and adjacent Gulf of Papua (Papua New Guinea). Cont. Shelf Res. 12, 287–326 (1992).
Duba	Red Sea	27.431	35.603	exact location	1	near-shore (0-50m)	2.35E+05	meiobenthos	0.04	NA	plastic core	Al-Sofyani, A. & El-Sherbiny, M. Meiobenthic assemblage of the grey mangrove (Avicennia marina) along the Saudi Arabian coast of the Red Sea with emphasis on free-living nematodes. Oceanol. Hydrobiol. Stud. 47, 359–375 (2018).
Al-Wajh	Red Sea	25.991	36.711	exact location	1	near-shore (0-50m)	6.55E+05	meiobenthos	0.04	NA	plastic core	Al-Sofyani, A. & El-Sherbiny, M. Meiobenthic assemblage of the grey mangrove (Avicennia marina) along the Saudi Arabian coast of the Red Sea with emphasis on free-living nematodes. Oceanol. Hydrobiol. Stud. 47, 359–375 (2018).
Al-Wajh	Red Sea	25.578	36.971	exact location	1	near-shore (0-50m)	9.54E+05	meiobenthos	0.04	NA	plastic core	Al-Sofyani, A. & El-Sherbiny, M. Meiobenthic assemblage of the grey mangrove (Avicennia marina) along the Saudi Arabian coast of the Red Sea with emphasis on free-living nematodes. Oceanol. Hydrobiol. Stud. 47, 359–375 (2018).
Rabigh	Red Sea	23.33	38.694	exact location	1	near-shore (0-50m)	1.36E+06	meiobenthos	0.04	NA	plastic core	Al-Sofyani, A. & El-Sherbiny, M. Meiobenthic assemblage of the grey mangrove (Avicennia marina) along the Saudi Arabian coast of the Red Sea with emphasis on free-living nematodes. Oceanol. Hydrobiol. Stud. 47, 359–375 (2018).
Rabigh	Red Sea	23.136	38.797	exact location	1	near-shore (0-50m)	1.36E+06	meiobenthos	0.04	NA	plastic core	Al-Sofyani, A. & El-Sherbiny, M. Meiobenthic assemblage of the grey mangrove (Avicennia marina) along the Saudi Arabian coast of the Red Sea with emphasis on free-living nematodes. Oceanol. Hydrobiol. Stud. 47, 359–375 (2018).
Rabigh	Red Sea	22.881	38.943	exact location	1	near-shore (0-50m)	7.42E+05	meiobenthos	0.04	NA	plastic core	Al-Sofyani, A. & El-Sherbiny, M. Meiobenthic assemblage of the grey mangrove (Avicennia marina) along the Saudi Arabian coast of the Red Sea with emphasis on free-living nematodes. Oceanol. Hydrobiol. Stud. 47, 359–375 (2018).
Rabigh	Red Sea	22.851	38.96	exact location	1	near-shore (0-50m)	1.20E+05	meiobenthos	0.04	NA	plastic core	Al-Sofyani, A. & El-Sherbiny, M. Meiobenthic assemblage of the grey mangrove (Avicennia marina) along the Saudi Arabian coast of the Red Sea with emphasis on free-living nematodes. Oceanol. Hydrobiol. Stud. 47, 359–375 (2018).
Jeddah	Red Sea	22.253	39.081	exact location	1	near-shore (0-50m)	1.11E+06	meiobenthos	0.04	NA	plastic core	Al-Sofyani, A. & El-Sherbiny, M. Meiobenthic assemblage of the grey mangrove (Avicennia marina) along the Saudi Arabian coast of the Red Sea with emphasis on free-living nematodes. Oceanol. Hydrobiol. Stud. 47, 359–375 (2018).
Jeddah	Red Sea	21.983	38.979	exact location	1	near-shore (0-50m)	1.36E+06	meiobenthos	0.04	NA	plastic core	Al-Sofyani, A. & El-Sherbiny, M. Meiobenthic assemblage of the grey mangrove (Avicennia marina) along the Saudi Arabian coast of the Red Sea with emphasis on free-living nematodes. Oceanol. Hydrobiol. Stud. 47, 359–375 (2018).
Jeddah	Red Sea	21.269	39.126	exact location	1	near-shore (0-50m)	4.84E+05	meiobenthos	0.04	NA	plastic core	Al-Sofyani, A. & El-Sherbiny, M. Meiobenthic assemblage of the grey mangrove (Avicennia marina) along the Saudi Arabian coast of the Red Sea with emphasis on free-living nematodes. Oceanol. Hydrobiol. Stud. 47, 359–375 (2018).
Al-Lith	Red Sea	20.166	40.214	exact location	1	near-shore (0-50m)	3.57E+05	meiobenthos	0.04	NA	plastic core	Al-Sofyani, A. & El-Sherbiny, M. Meiobenthic assemblage of the grey mangrove (Avicennia marina) along the Saudi Arabian coast of the Red Sea with emphasis on free-living nematodes. Oceanol. Hydrobiol. Stud. 47, 359–375 (2018).
Al-Birk	Red Sea	19.792	40.631	exact location	1	near-shore (0-50m)	3.05E+05	meiobenthos	0.04	NA	plastic core	Al-Sofyani, A. & El-Sherbiny, M. Meiobenthic assemblage of the grey mangrove (Avicennia marina) along the Saudi Arabian coast of the Red Sea with emphasis on free-living nematodes. Oceanol. Hydrobiol. Stud. 47, 359–375 (2018).
Al-Birk	Red Sea	18.12	41.581	exact location	1	near-shore (0-50m)	1.67E+05	meiobenthos	0.04	NA	plastic core	Al-Sofyani, A. & El-Sherbiny, M. Meiobenthic assemblage of the grey mangrove (Avicennia marina) along the Saudi Arabian coast of the Red Sea with emphasis on free-living nematodes. Oceanol. Hydrobiol. Stud. 47, 359–375 (2018).
Al-Birk	Red Sea	17.953	41.686	exact location	1	near-shore (0-50m)	4.86E+05	meiobenthos	0.04	NA	plastic core	Al-Sofyani, A. & El-Sherbiny, M. Meiobenthic assemblage of the grey mangrove (Avicennia marina) along the Saudi Arabian coast of the Red Sea with emphasis on free-living nematodes. Oceanol. Hydrobiol. Stud. 47, 359–375 (2018).
Al-Birk	Red Sea	17.8	41.889	exact location	1	near-shore (0-50m)	1.01E+06	meiobenthos	0.04	NA	plastic core	Al-Sofyani, A. & El-Sherbiny, M. Meiobenthic assemblage of the grey mangrove (Avicennia marina) along the Saudi Arabian coast of the Red Sea with emphasis on free-living nematodes. Oceanol. Hydrobiol. Stud. 47, 359–375 (2018).
Jazan	Red Sea	17.051	42.453	exact location	1	near-shore (0-50m)	1.64E+05	meiobenthos	0.04	NA	plastic core	Al-Sofyani, A. & El-Sherbiny, M. Meiobenthic assemblage of the grey mangrove (Avicennia marina) along the Saudi Arabian coast of the Red Sea with emphasis on free-living nematodes. Oceanol. Hydrobiol. Stud. 47, 359–375 (2018).
Jazan	Red Sea	16.784	42.673	exact location	1	near-shore (0-50m)	3.43E+05	meiobenthos	0.04	NA	plastic core	Al-Sofyani, A. & El-Sherbiny, M. Meiobenthic assemblage of the grey mangrove (Avicennia marina) along the Saudi Arabian coast of the Red Sea with emphasis on free-living nematodes. Oceanol. Hydrobiol. Stud. 47, 359–375 (2018).
Jazan	Red Sea	16.732	42.708	exact location	1	near-shore (0-50m)	1.55E+05	meiobenthos	0.04	NA	plastic core	Al-Sofyani, A. & El-Sherbiny, M. Meiobenthic assemblage of the grey mangrove (Avicennia marina) along the Saudi Arabian coast of the Red Sea with emphasis on free-living nematodes. Oceanol. Hydrobiol. Stud. 47, 359–375 (2018).
Jazan	Red Sea	16.698	42.717	exact location	1	near-shore (0-50m)	1.39E+05	meiobenthos	0.04	NA	plastic core	Al-Sofyani, A. & El-Sherbiny, M. Meiobenthic assemblage of the grey mangrove (Avicennia marina) along the Saudi Arabian coast of the Red Sea with emphasis on free-living nematodes. Oceanol. Hydrobiol. Stud. 47, 359–375 (2018).
Jazan	Red Sea	16.419	42.764	exact location	1	near-shore (0-50m)	1.37E+06	meiobenthos	0.04	NA	plastic core	Al-Sofyani, A. & El-Sherbiny, M. Meiobenthic assemblage of the grey mangrove (Avicennia marina) along the Saudi Arabian coast of the Red Sea with emphasis on free-living nematodes. Oceanol. Hydrobiol. Stud. 47, 359–375 (2018).
Charlie Gibbs Fracture Zone	Atlantic Ocean	48.733	-28.65	exact location	2500	abyssal plain/ continental rise (>2000m)	0.92	megabenthos	NA	NA	ROV video survey	Alt, C. H. S., Kremenetskaia (Rogacheva), A., Gebruk, A. V., Gooday, A. J. & Jones, D. O. B. Bathyal benthic megafauna from the Mid-Atlantic Ridge in the region of the Charlie-Gibbs fracture zone based on remotely operated vehicle observations. Deep-Sea Res. 145, 1–12 (2019).
Charlie Gibbs Fracture Zone	Atlantic Ocean	48.967	-27.85	exact location	2500	abyssal plain/ continental rise (>2000m)	0.96	megabenthos	NA	NA	ROV video survey	Alt, C. H. S., Kremenetskaia (Rogacheva), A., Gebruk, A. V., Gooday, A. J. & Jones, D. O. B. Bathyal benthic megafauna from the Mid-Atlantic Ridge in the region of the Charlie-Gibbs fracture zone based on remotely operated vehicle observations. Deep-Sea Res. 145, 1–12 (2019).
Charlie Gibbs Fracture Zone	Atlantic Ocean	54.317	-36.017	exact location	2500	abyssal plain/ continental rise (>2000m)	1.88	megabenthos	NA	NA	ROV video survey	Alt, C. H. S., Kremenetskaia (Rogacheva), A., Gebruk, A. V., Gooday, A. J. & Jones, D. O. B. Bathyal benthic megafauna from the Mid-Atlantic Ridge in the region of the Charlie-Gibbs fracture zone based on remotely operated vehicle observations. Deep-Sea Res. 145, 1–12 (2019).
Charlie Gibbs Fracture Zone	Atlantic Ocean	54.067	-33.967	exact location	2500	abyssal plain/ continental rise (>2000m)	3.40	megabenthos	NA	NA	ROV video survey	Alt, C. H. S., Kremenetskaia (Rogacheva), A., Gebruk, A. V., Gooday, A. J. & Jones, D. O. B. Bathyal benthic megafauna from the Mid-Atlantic Ridge in the region of the Charlie-Gibbs fracture zone based on remotely operated vehicle observations. Deep-Sea Res. 145, 1–12 (2019).
Gulf of California	Pacific Ocean	31	-114	exact location	92	continental shelf (>50-200m)	2.76E+05	meiobenthos	0.06	0.5	Smith-McIntyre grab	Álvarez-Castillo, L., Hermoso-Salazar, M., Estradas-Romero, A., Rivas, G. & Prol-Ledesma, R. M. Composition and spatial distribution of the meiofauna in the Wagner and Consag basins, Gulf of California, Mexico. Cah. Biol. Mar. 59, 245–256 (2018).
Gulf of California	Pacific Ocean	31	-114	exact location	116	continental shelf (>50-200m)	2.90E+05	meiobenthos	0.06	0.5	Smith-McIntyre grab	Álvarez-Castillo, L., Hermoso-Salazar, M., Estradas-Romero, A., Rivas, G. & Prol-Ledesma, R. M. Composition and spatial distribution of the meiofauna in the Wagner and Consag basins, Gulf of California, Mexico. Cah. Biol. Mar. 59, 245–256 (2018).
Gulf of California	Pacific Ocean	31	-114	exact location	59	continental shelf (>50-200m)	1.50E+05	meiobenthos	0.06	0.5	Smith-McIntyre grab	Álvarez-Castillo, L., Hermoso-Salazar, M., Estradas-Romero, A., Rivas, G. & Prol-Ledesma, R. M. Composition and spatial distribution of the meiofauna in the Wagner and Consag basins, Gulf of California, Mexico. Cah. Biol. Mar. 59, 245–256 (2018).
Gulf of California	Pacific Ocean	31	-114	exact location	96	continental shelf (>50-200m)	9.14E+04	meiobenthos	0.06	0.5	Smith-McIntyre grab	Álvarez-Castillo, L., Hermoso-Salazar, M., Estradas-Romero, A., Rivas, G. & Prol-Ledesma, R. M. Composition and spatial distribution of the meiofauna in the Wagner and Consag basins, Gulf of California, Mexico. Cah. Biol. Mar. 59, 245–256 (2018).
Gulf of California	Pacific Ocean	31	-114	exact location	217	continental slope (>200-2000m)	1.28E+05	meiobenthos	0.06	0.5	Smith-McIntyre grab	Álvarez-Castillo, L., Hermoso-Salazar, M., Estradas-Romero, A., Rivas, G. & Prol-Ledesma, R. M. Composition and spatial distribution of the meiofauna in the Wagner and Consag basins, Gulf of California, Mexico. Cah. Biol. Mar. 59, 245–256 (2018).
Gulf of California	Pacific Ocean	31	-114	exact location	61	continental shelf (>50-200m)	1.65E+05	meiobenthos	0.06	0.5	Smith-McIntyre grab	Álvarez-Castillo, L., Hermoso-Salazar, M., Estradas-Romero, A., Rivas, G. & Prol-Ledesma, R. M. Composition and spatial distribution of the meiofauna in the Wagner and Consag basins, Gulf of California, Mexico. Cah. Biol. Mar. 59, 245–256 (2018).
Gulf of California	Pacific Ocean	30	-113	exact location	67.2	continental shelf (>50-200m)	5.24E+04	meiobenthos	0.06	0.5	Smith-McIntyre grab	Álvarez-Castillo, L., Hermoso-Salazar, M., Estradas-Romero, A., Rivas, G. & Prol-Ledesma, R. M. Composition and spatial distribution of the meiofauna in the Wagner and Consag basins, Gulf of California, Mexico. Cah. Biol. Mar. 59, 245–256 (2018).
Gulf of California	Pacific Ocean	30	-114	exact location	103	continental shelf (>50-200m)	1.15E+05	meiobenthos	0.06	0.5	Smith-McIntyre grab	Álvarez-Castillo, L., Hermoso-Salazar, M., Estradas-Romero, A., Rivas, G. & Prol-Ledesma, R. M. Composition and spatial distribution of the meiofauna in the Wagner and Consag basins, Gulf of California, Mexico. Cah. Biol. Mar. 59, 245–256 (2018).
Gulf of California	Pacific Ocean	30	-114	exact location	132.6	continental shelf (>50-200m)	7.08E+04	meiobenthos	0.06	0.5	Smith-McIntyre grab	Álvarez-Castillo, L., Hermoso-Salazar, M., Estradas-Romero, A., Rivas, G. & Prol-Ledesma, R. M. Composition and spatial distribution of the meiofauna in the Wagner and Consag basins, Gulf of California, Mexico. Cah. Biol. Mar. 59, 245–256 (2018).
Gulf of California	Pacific Ocean	30	-113	exact location	84	continental shelf (>50-200m)	1.08E+05	meiobenthos	0.06	0.5	Smith-McIntyre grab	Álvarez-Castillo, L., Hermoso-Salazar, M., Estradas-Romero, A., Rivas, G. & Prol-Ledesma, R. M. Composition and spatial distribution of the meiofauna in the Wagner and Consag basins, Gulf of California, Mexico. Cah. Biol. Mar. 59, 245–256 (2018).
Gulf of California	Pacific Ocean	30	-113	exact location	87	continental shelf (>50-200m)	6.52E+04	meiobenthos	0.06	0.5	Smith-McIntyre grab	Álvarez-Castillo, L., Hermoso-Salazar, M., Estradas-Romero, A., Rivas, G. & Prol-Ledesma, R. M. Composition and spatial distribution of the meiofauna in the Wagner and Consag basins, Gulf of California, Mexico. Cah. Biol. Mar. 59, 245–256 (2018).
Gulf of California	Pacific Ocean	30	-113	exact location	85	continental shelf (>50-200m)	1.13E+05	meiobenthos	0.06	0.5	Smith-McIntyre grab	Álvarez-Castillo, L., Hermoso-Salazar, M., Estradas-Romero, A., Rivas, G. & Prol-Ledesma, R. M. Composition and spatial distribution of the meiofauna in the Wagner and Consag basins, Gulf of California, Mexico. Cah. Biol. Mar. 59, 245–256 (2018).
Gulf of California	Pacific Ocean	30	-114	exact location	162	continental shelf (>50-200m)	1.49E+05	meiobenthos	0.06	0.5	Smith-McIntyre grab	Álvarez-Castillo, L., Hermoso-Salazar, M., Estradas-Romero, A., Rivas, G. & Prol-Ledesma, R. M. Composition and spatial distribution of the meiofauna in the Wagner and Consag basins, Gulf of California, Mexico. Cah. Biol. Mar. 59, 245–256 (2018).
Gulf of California	Pacific Ocean	30	-113	exact location	90.8	continental shelf (>50-200m)	1.18E+05	meiobenthos	0.06	0.5	Smith-McIntyre grab	Álvarez-Castillo, L., Hermoso-Salazar, M., Estradas-Romero, A., Rivas, G. & Prol-Ledesma, R. M. Composition and spatial distribution of the meiofauna in the Wagner and Consag basins, Gulf of California, Mexico. Cah. Biol. Mar. 59, 245–256 (2018).
Gulf of California	Pacific Ocean	30	-114	exact location	126.6	continental shelf (>50-200m)	9.35E+04	meiobenthos	0.06	0.5	Smith-McIntyre grab	Álvarez-Castillo, L., Hermoso-Salazar, M., Estradas-Romero, A., Rivas, G. & Prol-Ledesma, R. M. Composition and spatial distribution of the meiofauna in the Wagner and Consag basins, Gulf of California, Mexico. Cah. Biol. Mar. 59, 245–256 (2018).
Gulf of California	Pacific Ocean	30	-114	exact location	105.6	continental shelf (>50-200m)	7.72E+04	meiobenthos	0.06	0.5	Smith-McIntyre grab	Álvarez-Castillo, L., Hermoso-Salazar, M., Estradas-Romero, A., Rivas, G. & Prol-Ledesma, R. M. Composition and spatial distribution of the meiofauna in the Wagner and Consag basins, Gulf of California, Mexico. Cah. Biol. Mar. 59, 245–256 (2018).
Gulf of California	Pacific Ocean	30	-114	exact location	129	continental shelf (>50-200m)	6.52E+04	meiobenthos	0.06	0.5	Smith-McIntyre grab	Álvarez-Castillo, L., Hermoso-Salazar, M., Estradas-Romero, A., Rivas, G. & Prol-Ledesma, R. M. Composition and spatial distribution of the meiofauna in the Wagner and Consag basins, Gulf of California, Mexico. Cah. Biol. Mar. 59, 245–256 (2018).
Gulf of California	Pacific Ocean	30	-114	exact location	180	continental shelf (>50-200m)	9.92E+04	meiobenthos	0.06	0.5	Smith-McIntyre grab	Álvarez-Castillo, L., Hermoso-Salazar, M., Estradas-Romero, A., Rivas, G. & Prol-Ledesma, R. M. Composition and spatial distribution of the meiofauna in the Wagner and Consag basins, Gulf of California, Mexico. Cah. Biol. Mar. 59, 245–256 (2018).
Gulf of California	Pacific Ocean	30	-113	exact location	120.5	continental shelf (>50-200m)	5.17E+04	meiobenthos	0.06	0.5	Smith-McIntyre grab	Álvarez-Castillo, L., Hermoso-Salazar, M., Estradas-Romero, A., Rivas, G. & Prol-Ledesma, R. M. Composition and spatial distribution of the meiofauna in the Wagner and Consag basins, Gulf of California, Mexico. Cah. Biol. Mar. 59, 245–256 (2018).
Gulf of California	Pacific Ocean	30	-113	exact location	111.9	continental shelf (>50-200m)	9.35E+04	meiobenthos	0.06	0.5	Smith-McIntyre grab	Álvarez-Castillo, L., Hermoso-Salazar, M., Estradas-Romero, A., Rivas, G. & Prol-Ledesma, R. M. Composition and spatial distribution of the meiofauna in the Wagner and Consag basins, Gulf of California, Mexico. Cah. Biol. Mar. 59, 245–256 (2018).
Gulf of California	Pacific Ocean	30	-113	exact location	134	continental shelf (>50-200m)	1.81E+05	meiobenthos	0.06	0.5	Smith-McIntyre grab	Álvarez-Castillo, L., Hermoso-Salazar, M., Estradas-Romero, A., Rivas, G. & Prol-Ledesma, R. M. Composition and spatial distribution of the meiofauna in the Wagner and Consag basins, Gulf of California, Mexico. Cah. Biol. Mar. 59, 245–256 (2018).
Gulf of California	Pacific Ocean	30	-114	exact location	133	continental shelf (>50-200m)	8.43E+04	meiobenthos	0.06	0.5	Smith-McIntyre grab	Álvarez-Castillo, L., Hermoso-Salazar, M., Estradas-Romero, A., Rivas, G. & Prol-Ledesma, R. M. Composition and spatial distribution of the meiofauna in the Wagner and Consag basins, Gulf of California, Mexico. Cah. Biol. Mar. 59, 245–256 (2018).
Gulf of California	Pacific Ocean	30	-113	exact location	130	continental shelf (>50-200m)	1.91E+04	meiobenthos	0.06	0.5	Smith-McIntyre grab	Álvarez-Castillo, L., Hermoso-Salazar, M., Estradas-Romero, A., Rivas, G. & Prol-Ledesma, R. M. Composition and spatial distribution of the meiofauna in the Wagner and Consag basins, Gulf of California, Mexico. Cah. Biol. Mar. 59, 245–256 (2018).
Gulf of California	Pacific Ocean	30	-114	exact location	179.3	continental shelf (>50-200m)	8.92E+04	meiobenthos	0.06	0.5	Smith-McIntyre grab	Álvarez-Castillo, L., Hermoso-Salazar, M., Estradas-Romero, A., Rivas, G. & Prol-Ledesma, R. M. Composition and spatial distribution of the meiofauna in the Wagner and Consag basins, Gulf of California, Mexico. Cah. Biol. Mar. 59, 245–256 (2018).
Clarion-Clipperton Fracture Zone	Pacific Ocean	13.864	-116.546	exact location	4028	abyssal plain/ continental rise (>2000m)	1.28	megabenthos	20	NA	ROV video survey	Amon, D. J. et al. Insights into the abundance and diversity of abyssal megafauna in a polymetallic-nodule region in the eastern Clarion-Clipperton Zone. Sci. Rep. 6, 30492 (2016).
Clarion-Clipperton Fracture Zone	Pacific Ocean	13.817	-116.6	exact location		NA	1.31	megabenthos	20	NA	ROV video survey	Amon, D. J. et al. Insights into the abundance and diversity of abyssal megafauna in a polymetallic-nodule region in the eastern Clarion-Clipperton Zone. Sci. Rep. 6, 30492 (2016).
Clarion-Clipperton Fracture Zone	Pacific Ocean	13.864	-116.546	exact location	4028	abyssal plain/ continental rise (>2000m)	1.33	megabenthos	20	NA	ROV video survey	Amon, D. J. et al. Insights into the abundance and diversity of abyssal megafauna in a polymetallic-nodule region in the eastern Clarion-Clipperton Zone. Sci. Rep. 6, 30492 (2016).
Clarion-Clipperton Fracture Zone	Pacific Ocean	13.667	-114.4	exact location		NA	1.48	megabenthos	20	NA	ROV video survey	Amon, D. J. et al. Insights into the abundance and diversity of abyssal megafauna in a polymetallic-nodule region in the eastern Clarion-Clipperton Zone. Sci. Rep. 6, 30492 (2016).
Clarion-Clipperton Fracture Zone	Pacific Ocean	13.855	-116.548	exact location	4029	abyssal plain/ continental rise (>2000m)	1.66	megabenthos	20	NA	ROV video survey	Amon, D. J. et al. Insights into the abundance and diversity of abyssal megafauna in a polymetallic-nodule region in the eastern Clarion-Clipperton Zone. Sci. Rep. 6, 30492 (2016).
Clarion-Clipperton Fracture Zone	Pacific Ocean	13.679	-114.406	exact location	3906	abyssal plain/ continental rise (>2000m)	1.72	megabenthos	20	NA	ROV video survey	Amon, D. J. et al. Insights into the abundance and diversity of abyssal megafauna in a polymetallic-nodule region in the eastern Clarion-Clipperton Zone. Sci. Rep. 6, 30492 (2016).
Svalbard	Arctic Ocean	81.1	28.8	exact location	314	continental slope (>200-2000m)	2.90E+03	macrobenthos	0.5	NA	van Veen grab	Andrade, H. et al. Benthic fauna in soft sediments from the Barents and Pechora Seas. Metadata and database from Akvaplan-niva AS research expeditions, from 1992-2005. Akvaplan-niva Rapport APN-6770-0, (2017).
Franz Josef Land	Arctic Ocean	81.1	58.7	exact location	79	continental shelf (>50-200m)	5.23E+03	macrobenthos	1	NA	van Veen grab	Andrade, H. et al. Benthic fauna in soft sediments from the Barents and Pechora Seas. Metadata and database from Akvaplan-niva AS research expeditions, from 1992-2005. Akvaplan-niva Rapport APN-6770-0, (2017).
Svalbard	Arctic Ocean	80.9	28.6	exact location	294	continental slope (>200-2000m)	3.80E+03	macrobenthos	0.5	NA	van Veen grab	Andrade, H. et al. Benthic fauna in soft sediments from the Barents and Pechora Seas. Metadata and database from Akvaplan-niva AS research expeditions, from 1992-2005. Akvaplan-niva Rapport APN-6770-0, (2017).
Franz Josef Land	Arctic Ocean	80.7	57.8	exact location	215	continental slope (>200-2000m)	1.90E+03	macrobenthos	1	NA	van Veen grab	Andrade, H. et al. Benthic fauna in soft sediments from the Barents and Pechora Seas. Metadata and database from Akvaplan-niva AS research expeditions, from 1992-2005. Akvaplan-niva Rapport APN-6770-0, (2017).
Svalbard	Arctic Ocean	80.5	22.2	exact location	239	continental slope (>200-2000m)	2.52E+03	macrobenthos	0.5	NA	van Veen grab	Andrade, H. et al. Benthic fauna in soft sediments from the Barents and Pechora Seas. Metadata and database from Akvaplan-niva AS research expeditions, from 1992-2005. Akvaplan-niva Rapport APN-6770-0, (2017).
Franz Josef Land	Arctic Ocean	80.5	52.3	exact location	152	continental shelf (>50-200m)	3.18E+03	macrobenthos	1	NA	van Veen grab	Andrade, H. et al. Benthic fauna in soft sediments from the Barents and Pechora Seas. Metadata and database from Akvaplan-niva AS research expeditions, from 1992-2005. Akvaplan-niva Rapport APN-6770-0, (2017).
Svalbard	Arctic Ocean	80.4	16.2	exact location	420	continental slope (>200-2000m)	2.37E+03	macrobenthos	0.5	NA	van Veen grab	Andrade, H. et al. Benthic fauna in soft sediments from the Barents and Pechora Seas. Metadata and database from Akvaplan-niva AS research expeditions, from 1992-2005. Akvaplan-niva Rapport APN-6770-0, (2017).
Franz Josef Land	Arctic Ocean	80.4	52.3	exact location	89	continental shelf (>50-200m)	3.70E+03	macrobenthos	1	NA	van Veen grab	Andrade, H. et al. Benthic fauna in soft sediments from the Barents and Pechora Seas. Metadata and database from Akvaplan-niva AS research expeditions, from 1992-2005. Akvaplan-niva Rapport APN-6770-0, (2017).
Franz Josef Land	Arctic Ocean	80.4	52.3	exact location	75	continental shelf (>50-200m)	5.98E+03	macrobenthos	1	NA	van Veen grab	Andrade, H. et al. Benthic fauna in soft sediments from the Barents and Pechora Seas. Metadata and database from Akvaplan-niva AS research expeditions, from 1992-2005. Akvaplan-niva Rapport APN-6770-0, (2017).
Franz Josef Land	Arctic Ocean	80.3	52.6	exact location	52	continental shelf (>50-200m)	7.29E+03	macrobenthos	1	NA	van Veen grab	Andrade, H. et al. Benthic fauna in soft sediments from the Barents and Pechora Seas. Metadata and database from Akvaplan-niva AS research expeditions, from 1992-2005. Akvaplan-niva Rapport APN-6770-0, (2017).
Svalbard	Arctic Ocean	80.1	8.8	exact location	512	continental slope (>200-2000m)	4.67E+03	macrobenthos	0.5	NA	van Veen grab	Andrade, H. et al. Benthic fauna in soft sediments from the Barents and Pechora Seas. Metadata and database from Akvaplan-niva AS research expeditions, from 1992-2005. Akvaplan-niva Rapport APN-6770-0, (2017).
Svalbard	Arctic Ocean	80.1	22.2	exact location	205	continental slope (>200-2000m)	7.66E+03	macrobenthos	0.5	NA	van Veen grab	Andrade, H. et al. Benthic fauna in soft sediments from the Barents and Pechora Seas. Metadata and database from Akvaplan-niva AS research expeditions, from 1992-2005. Akvaplan-niva Rapport APN-6770-0, (2017).
Svalbard	Arctic Ocean	80	9	exact location	499	continental slope (>200-2000m)	3.99E+03	macrobenthos	0.5	NA	van Veen grab	Andrade, H. et al. Benthic fauna in soft sediments from the Barents and Pechora Seas. Metadata and database from Akvaplan-niva AS research expeditions, from 1992-2005. Akvaplan-niva Rapport APN-6770-0, (2017).
Svalbard	Arctic Ocean	79.7	11.1	exact location	203	continental slope (>200-2000m)	4.04E+03	macrobenthos	0.5	NA	van Veen grab	Andrade, H. et al. Benthic fauna in soft sediments from the Barents and Pechora Seas. Metadata and database from Akvaplan-niva AS research expeditions, from 1992-2005. Akvaplan-niva Rapport APN-6770-0, (2017).
Svalbard	Arctic Ocean	79.7	18.3	exact location	433	continental slope (>200-2000m)	4.77E+03	macrobenthos	0.5	NA	van Veen grab	Andrade, H. et al. Benthic fauna in soft sediments from the Barents and Pechora Seas. Metadata and database from Akvaplan-niva AS research expeditions, from 1992-2005. Akvaplan-niva Rapport APN-6770-0, (2017).
Franz Josef Land	Arctic Ocean	79.6	47	exact location	305	continental slope (>200-2000m)	1.02E+03	macrobenthos	1	NA	van Veen grab	Andrade, H. et al. Benthic fauna in soft sediments from the Barents and Pechora Seas. Metadata and database from Akvaplan-niva AS research expeditions, from 1992-2005. Akvaplan-niva Rapport APN-6770-0, (2017).
Franz Josef Land	Arctic Ocean	79.5	50	exact location	303	continental slope (>200-2000m)	1.78E+03	macrobenthos	1	NA	van Veen grab	Andrade, H. et al. Benthic fauna in soft sediments from the Barents and Pechora Seas. Metadata and database from Akvaplan-niva AS research expeditions, from 1992-2005. Akvaplan-niva Rapport APN-6770-0, (2017).
Franz Josef Land	Arctic Ocean	79.5	48.6	exact location	312	continental slope (>200-2000m)	2.68E+03	macrobenthos	1	NA	van Veen grab	Andrade, H. et al. Benthic fauna in soft sediments from the Barents and Pechora Seas. Metadata and database from Akvaplan-niva AS research expeditions, from 1992-2005. Akvaplan-niva Rapport APN-6770-0, (2017).
Svalbard	Arctic Ocean	79.4	29	exact location	292	continental slope (>200-2000m)	7.96E+02	macrobenthos	0.5	NA	van Veen grab	Andrade, H. et al. Benthic fauna in soft sediments from the Barents and Pechora Seas. Metadata and database from Akvaplan-niva AS research expeditions, from 1992-2005. Akvaplan-niva Rapport APN-6770-0, (2017).
Barents Sea	Arctic Ocean	79	47.7	exact location	254	continental slope (>200-2000m)	9.75E+02	macrobenthos	0.75	NA	van Veen grab	Andrade, H. et al. Benthic fauna in soft sediments from the Barents and Pechora Seas. Metadata and database from Akvaplan-niva AS research expeditions, from 1992-2005. Akvaplan-niva Rapport APN-6770-0, (2017).
Barents Sea	Arctic Ocean	78.9	53.9	exact location	241	continental slope (>200-2000m)	4.05E+02	macrobenthos	0.75	NA	van Veen grab	Andrade, H. et al. Benthic fauna in soft sediments from the Barents and Pechora Seas. Metadata and database from Akvaplan-niva AS research expeditions, from 1992-2005. Akvaplan-niva Rapport APN-6770-0, (2017).
Svalbard	Arctic Ocean	78.9	22.8	exact location	132	continental shelf (>50-200m)	2.44E+03	macrobenthos	0.5	NA	van Veen grab	Andrade, H. et al. Benthic fauna in soft sediments from the Barents and Pechora Seas. Metadata and database from Akvaplan-niva AS research expeditions, from 1992-2005. Akvaplan-niva Rapport APN-6770-0, (2017).
Kara Sea	Arctic Ocean	78.3	86.8	exact location	145	continental shelf (>50-200m)	5.96E+02	macrobenthos	1	NA	van Veen grab	Andrade, H. et al. Benthic fauna in soft sediments from the Barents and Pechora Seas. Metadata and database from Akvaplan-niva AS research expeditions, from 1992-2005. Akvaplan-niva Rapport APN-6770-0, (2017).
Barents Sea	Arctic Ocean	78.3	46.7	exact location	244	continental slope (>200-2000m)	1.66E+03	macrobenthos	0.75	NA	van Veen grab	Andrade, H. et al. Benthic fauna in soft sediments from the Barents and Pechora Seas. Metadata and database from Akvaplan-niva AS research expeditions, from 1992-2005. Akvaplan-niva Rapport APN-6770-0, (2017).
Barents Sea	Arctic Ocean	78.3	42.5	exact location	221	continental slope (>200-2000m)	2.09E+03	macrobenthos	0.75	NA	van Veen grab	Andrade, H. et al. Benthic fauna in soft sediments from the Barents and Pechora Seas. Metadata and database from Akvaplan-niva AS research expeditions, from 1992-2005. Akvaplan-niva Rapport APN-6770-0, (2017).
Barents Sea	Arctic Ocean	78.2	53.1	exact location	305	continental slope (>200-2000m)	7.91E+02	macrobenthos	0.75	NA	van Veen grab	Andrade, H. et al. Benthic fauna in soft sediments from the Barents and Pechora Seas. Metadata and database from Akvaplan-niva AS research expeditions, from 1992-2005. Akvaplan-niva Rapport APN-6770-0, (2017).
Barents Sea	Arctic Ocean	78.2	33.9	exact location	164	continental shelf (>50-200m)	1.18E+03	macrobenthos	0.75	NA	van Veen grab	Andrade, H. et al. Benthic fauna in soft sediments from the Barents and Pechora Seas. Metadata and database from Akvaplan-niva AS research expeditions, from 1992-2005. Akvaplan-niva Rapport APN-6770-0, (2017).
Barents Sea	Arctic Ocean	78	29.1	exact location	314	continental slope (>200-2000m)	1.12E+03	macrobenthos	1	NA	van Veen grab	Andrade, H. et al. Benthic fauna in soft sediments from the Barents and Pechora Seas. Metadata and database from Akvaplan-niva AS research expeditions, from 1992-2005. Akvaplan-niva Rapport APN-6770-0, (2017).
Barents Sea	Arctic Ocean	78	26.8	exact location	136	continental shelf (>50-200m)	1.31E+03	macrobenthos	0.75	NA	van Veen grab	Andrade, H. et al. Benthic fauna in soft sediments from the Barents and Pechora Seas. Metadata and database from Akvaplan-niva AS research expeditions, from 1992-2005. Akvaplan-niva Rapport APN-6770-0, (2017).
Barents Sea	Arctic Ocean	77.8	28	exact location	201	continental slope (>200-2000m)	6.55E+03	macrobenthos	1	NA	van Veen grab	Andrade, H. et al. Benthic fauna in soft sediments from the Barents and Pechora Seas. Metadata and database from Akvaplan-niva AS research expeditions, from 1992-2005. Akvaplan-niva Rapport APN-6770-0, (2017).
Barents Sea	Arctic Ocean	77.7	51	exact location	225	continental slope (>200-2000m)	6.42E+02	macrobenthos	0.75	NA	van Veen grab	Andrade, H. et al. Benthic fauna in soft sediments from the Barents and Pechora Seas. Metadata and database from Akvaplan-niva AS research expeditions, from 1992-2005. Akvaplan-niva Rapport APN-6770-0, (2017).
Barents Sea	Arctic Ocean	77.5	39.4	exact location	217	continental slope (>200-2000m)	9.06E+02	macrobenthos	0.75	NA	van Veen grab	Andrade, H. et al. Benthic fauna in soft sediments from the Barents and Pechora Seas. Metadata and database from Akvaplan-niva AS research expeditions, from 1992-2005. Akvaplan-niva Rapport APN-6770-0, (2017).
Barents Sea	Arctic Ocean	77.5	45.7	exact location	251	continental slope (>200-2000m)	9.52E+02	macrobenthos	0.75	NA	van Veen grab	Andrade, H. et al. Benthic fauna in soft sediments from the Barents and Pechora Seas. Metadata and database from Akvaplan-niva AS research expeditions, from 1992-2005. Akvaplan-niva Rapport APN-6770-0, (2017).
Barents Sea	Arctic Ocean	77.5	33.4	exact location	144	continental shelf (>50-200m)	2.18E+03	macrobenthos	0.75	NA	van Veen grab	Andrade, H. et al. Benthic fauna in soft sediments from the Barents and Pechora Seas. Metadata and database from Akvaplan-niva AS research expeditions, from 1992-2005. Akvaplan-niva Rapport APN-6770-0, (2017).
Barents Sea	Arctic Ocean	77.2	27.6	exact location	229	continental slope (>200-2000m)	4.52E+02	macrobenthos	1	NA	van Veen grab	Andrade, H. et al. Benthic fauna in soft sediments from the Barents and Pechora Seas. Metadata and database from Akvaplan-niva AS research expeditions, from 1992-2005. Akvaplan-niva Rapport APN-6770-0, (2017).
Barents Sea	Arctic Ocean	77.2	26.7	exact location	133	continental shelf (>50-200m)	2.59E+03	macrobenthos	0.75	NA	van Veen grab	Andrade, H. et al. Benthic fauna in soft sediments from the Barents and Pechora Seas. Metadata and database from Akvaplan-niva AS research expeditions, from 1992-2005. Akvaplan-niva Rapport APN-6770-0, (2017).
Kara Sea	Arctic Ocean	77	85.3	exact location	57	continental shelf (>50-200m)	1.63E+03	macrobenthos	1	NA	van Veen grab	Andrade, H. et al. Benthic fauna in soft sediments from the Barents and Pechora Seas. Metadata and database from Akvaplan-niva AS research expeditions, from 1992-2005. Akvaplan-niva Rapport APN-6770-0, (2017).
Barents Sea	Arctic Ocean	77	50.7	exact location	349	continental slope (>200-2000m)	3.07E+03	macrobenthos	0.75	NA	van Veen grab	Andrade, H. et al. Benthic fauna in soft sediments from the Barents and Pechora Seas. Metadata and database from Akvaplan-niva AS research expeditions, from 1992-2005. Akvaplan-niva Rapport APN-6770-0, (2017).
Barents Sea	Arctic Ocean	76.8	44.4	exact location	275	continental slope (>200-2000m)	6.60E+02	macrobenthos	0.75	NA	van Veen grab	Andrade, H. et al. Benthic fauna in soft sediments from the Barents and Pechora Seas. Metadata and database from Akvaplan-niva AS research expeditions, from 1992-2005. Akvaplan-niva Rapport APN-6770-0, (2017).
Barents Sea	Arctic Ocean	76.8	39.1	exact location	192	continental shelf (>50-200m)	8.35E+02	macrobenthos	0.75	NA	van Veen grab	Andrade, H. et al. Benthic fauna in soft sediments from the Barents and Pechora Seas. Metadata and database from Akvaplan-niva AS research expeditions, from 1992-2005. Akvaplan-niva Rapport APN-6770-0, (2017).
Barents Sea	Arctic Ocean	76.7	32.8	exact location	190	continental shelf (>50-200m)	2.68E+03	macrobenthos	0.75	NA	van Veen grab	Andrade, H. et al. Benthic fauna in soft sediments from the Barents and Pechora Seas. Metadata and database from Akvaplan-niva AS research expeditions, from 1992-2005. Akvaplan-niva Rapport APN-6770-0, (2017).
Barents Sea	Arctic Ocean	76.6	26.5	exact location	79	continental shelf (>50-200m)	5.19E+03	macrobenthos	0.75	NA	van Veen grab	Andrade, H. et al. Benthic fauna in soft sediments from the Barents and Pechora Seas. Metadata and database from Akvaplan-niva AS research expeditions, from 1992-2005. Akvaplan-niva Rapport APN-6770-0, (2017).
Barents Sea	Arctic Ocean	76.5	21.8	exact location	253	continental slope (>200-2000m)	2.39E+03	macrobenthos	1	NA	van Veen grab	Andrade, H. et al. Benthic fauna in soft sediments from the Barents and Pechora Seas. Metadata and database from Akvaplan-niva AS research expeditions, from 1992-2005. Akvaplan-niva Rapport APN-6770-0, (2017).
Barents Sea	Arctic Ocean	76.2	43.5	exact location	342	continental slope (>200-2000m)	1.21E+03	macrobenthos	0.75	NA	van Veen grab	Andrade, H. et al. Benthic fauna in soft sediments from the Barents and Pechora Seas. Metadata and database from Akvaplan-niva AS research expeditions, from 1992-2005. Akvaplan-niva Rapport APN-6770-0, (2017).
Kara Sea	Arctic Ocean	76.2	76.6	exact location	64	continental shelf (>50-200m)	2.01E+03	macrobenthos	1	NA	van Veen grab	Andrade, H. et al. Benthic fauna in soft sediments from the Barents and Pechora Seas. Metadata and database from Akvaplan-niva AS research expeditions, from 1992-2005. Akvaplan-niva Rapport APN-6770-0, (2017).
Barents Sea	Arctic Ocean	76.2	38.3	exact location	258	continental slope (>200-2000m)	4.32E+03	macrobenthos	0.75	NA	van Veen grab	Andrade, H. et al. Benthic fauna in soft sediments from the Barents and Pechora Seas. Metadata and database from Akvaplan-niva AS research expeditions, from 1992-2005. Akvaplan-niva Rapport APN-6770-0, (2017).
Barents Sea	Arctic Ocean	76.1	23.9	exact location	59	continental shelf (>50-200m)	4.76E+03	macrobenthos	1	NA	van Veen grab	Andrade, H. et al. Benthic fauna in soft sediments from the Barents and Pechora Seas. Metadata and database from Akvaplan-niva AS research expeditions, from 1992-2005. Akvaplan-niva Rapport APN-6770-0, (2017).
Kara Sea	Arctic Ocean	76	87.3	exact location	43	near-shore (0-50m)	7.24E+02	macrobenthos	1	NA	van Veen grab	Andrade, H. et al. Benthic fauna in soft sediments from the Barents and Pechora Seas. Metadata and database from Akvaplan-niva AS research expeditions, from 1992-2005. Akvaplan-niva Rapport APN-6770-0, (2017).
Barents Sea	Arctic Ocean	76	32.3	exact location	323	continental slope (>200-2000m)	1.92E+03	macrobenthos	0.75	NA	van Veen grab	Andrade, H. et al. Benthic fauna in soft sediments from the Barents and Pechora Seas. Metadata and database from Akvaplan-niva AS research expeditions, from 1992-2005. Akvaplan-niva Rapport APN-6770-0, (2017).
Barents Sea	Arctic Ocean	76	46.9	exact location	268	continental slope (>200-2000m)	1.95E+03	macrobenthos	0.75	NA	van Veen grab	Andrade, H. et al. Benthic fauna in soft sediments from the Barents and Pechora Seas. Metadata and database from Akvaplan-niva AS research expeditions, from 1992-2005. Akvaplan-niva Rapport APN-6770-0, (2017).
Barents Sea	Arctic Ocean	75.9	25.3	exact location	114	continental shelf (>50-200m)	4.30E+03	macrobenthos	1	NA	van Veen grab	Andrade, H. et al. Benthic fauna in soft sediments from the Barents and Pechora Seas. Metadata and database from Akvaplan-niva AS research expeditions, from 1992-2005. Akvaplan-niva Rapport APN-6770-0, (2017).
Barents Sea	Arctic Ocean	75.8	26.4	exact location	130	continental shelf (>50-200m)	2.95E+03	macrobenthos	0.75	NA	van Veen grab	Andrade, H. et al. Benthic fauna in soft sediments from the Barents and Pechora Seas. Metadata and database from Akvaplan-niva AS research expeditions, from 1992-2005. Akvaplan-niva Rapport APN-6770-0, (2017).
Barents Sea	Arctic Ocean	75.4	26.6	exact location	189	continental shelf (>50-200m)	1.92E+03	macrobenthos	1	NA	van Veen grab	Andrade, H. et al. Benthic fauna in soft sediments from the Barents and Pechora Seas. Metadata and database from Akvaplan-niva AS research expeditions, from 1992-2005. Akvaplan-niva Rapport APN-6770-0, (2017).
Barents Sea	Arctic Ocean	75.3	37.6	exact location	169	continental shelf (>50-200m)	3.67E+03	macrobenthos	0.75	NA	van Veen grab	Andrade, H. et al. Benthic fauna in soft sediments from the Barents and Pechora Seas. Metadata and database from Akvaplan-niva AS research expeditions, from 1992-2005. Akvaplan-niva Rapport APN-6770-0, (2017).
Barents Sea	Arctic Ocean	75.3	42.5	exact location	267	continental slope (>200-2000m)	4.33E+03	macrobenthos	0.75	NA	van Veen grab	Andrade, H. et al. Benthic fauna in soft sediments from the Barents and Pechora Seas. Metadata and database from Akvaplan-niva AS research expeditions, from 1992-2005. Akvaplan-niva Rapport APN-6770-0, (2017).
Barents Sea	Arctic Ocean	75.2	28.6	exact location	335	continental slope (>200-2000m)	1.13E+03	macrobenthos	1	NA	van Veen grab	Andrade, H. et al. Benthic fauna in soft sediments from the Barents and Pechora Seas. Metadata and database from Akvaplan-niva AS research expeditions, from 1992-2005. Akvaplan-niva Rapport APN-6770-0, (2017).
Barents Sea	Arctic Ocean	75.2	31.9	exact location	338	continental slope (>200-2000m)	2.66E+03	macrobenthos	0.75	NA	van Veen grab	Andrade, H. et al. Benthic fauna in soft sediments from the Barents and Pechora Seas. Metadata and database from Akvaplan-niva AS research expeditions, from 1992-2005. Akvaplan-niva Rapport APN-6770-0, (2017).
Barents Sea	Arctic Ocean	75.1	30.5	exact location	379	continental slope (>200-2000m)	1.52E+03	macrobenthos	1	NA	van Veen grab	Andrade, H. et al. Benthic fauna in soft sediments from the Barents and Pechora Seas. Metadata and database from Akvaplan-niva AS research expeditions, from 1992-2005. Akvaplan-niva Rapport APN-6770-0, (2017).
Kara Sea	Arctic Ocean	75	72.2	exact location		NA	1.82E+03	macrobenthos	1	NA	van Veen grab	Andrade, H. et al. Benthic fauna in soft sediments from the Barents and Pechora Seas. Metadata and database from Akvaplan-niva AS research expeditions, from 1992-2005. Akvaplan-niva Rapport APN-6770-0, (2017).
Kara Sea	Arctic Ocean	75	79.7	exact location	39	near-shore (0-50m)	1.97E+03	macrobenthos	1	NA	van Veen grab	Andrade, H. et al. Benthic fauna in soft sediments from the Barents and Pechora Seas. Metadata and database from Akvaplan-niva AS research expeditions, from 1992-2005. Akvaplan-niva Rapport APN-6770-0, (2017).
Barents Sea	Arctic Ocean	75	26.2	exact location	218	continental slope (>200-2000m)	3.66E+03	macrobenthos	0.75	NA	van Veen grab	Andrade, H. et al. Benthic fauna in soft sediments from the Barents and Pechora Seas. Metadata and database from Akvaplan-niva AS research expeditions, from 1992-2005. Akvaplan-niva Rapport APN-6770-0, (2017).
Barents Sea	Arctic Ocean	75	47	exact location	243	continental slope (>200-2000m)	3.84E+03	macrobenthos	0.75	NA	van Veen grab	Andrade, H. et al. Benthic fauna in soft sediments from the Barents and Pechora Seas. Metadata and database from Akvaplan-niva AS research expeditions, from 1992-2005. Akvaplan-niva Rapport APN-6770-0, (2017).
Barents Sea	Arctic Ocean	74.9	33.2	exact location	171	continental shelf (>50-200m)	2.72E+03	macrobenthos	1	NA	van Veen grab	Andrade, H. et al. Benthic fauna in soft sediments from the Barents and Pechora Seas. Metadata and database from Akvaplan-niva AS research expeditions, from 1992-2005. Akvaplan-niva Rapport APN-6770-0, (2017).
Kara Sea	Arctic Ocean	74.6	65	exact location	77	continental shelf (>50-200m)	1.09E+03	macrobenthos	1	NA	van Veen grab	Andrade, H. et al. Benthic fauna in soft sediments from the Barents and Pechora Seas. Metadata and database from Akvaplan-niva AS research expeditions, from 1992-2005. Akvaplan-niva Rapport APN-6770-0, (2017).
Barents Sea	Arctic Ocean	74.5	41.5	exact location	208	continental slope (>200-2000m)	4.29E+03	macrobenthos	0.75	NA	van Veen grab	Andrade, H. et al. Benthic fauna in soft sediments from the Barents and Pechora Seas. Metadata and database from Akvaplan-niva AS research expeditions, from 1992-2005. Akvaplan-niva Rapport APN-6770-0, (2017).
Barents Sea	Arctic Ocean	74.5	36.8	exact location	224	continental slope (>200-2000m)	4.30E+03	macrobenthos	0.75	NA	van Veen grab	Andrade, H. et al. Benthic fauna in soft sediments from the Barents and Pechora Seas. Metadata and database from Akvaplan-niva AS research expeditions, from 1992-2005. Akvaplan-niva Rapport APN-6770-0, (2017).
Barents Sea	Arctic Ocean	74.5	46.3	exact location	243	continental slope (>200-2000m)	4.49E+03	macrobenthos	0.75	NA	van Veen grab	Andrade, H. et al. Benthic fauna in soft sediments from the Barents and Pechora Seas. Metadata and database from Akvaplan-niva AS research expeditions, from 1992-2005. Akvaplan-niva Rapport APN-6770-0, (2017).
Kara Sea	Arctic Ocean	74.5	73.3	exact location	27	near-shore (0-50m)	4.97E+03	macrobenthos	0.75	NA	van Veen grab	Andrade, H. et al. Benthic fauna in soft sediments from the Barents and Pechora Seas. Metadata and database from Akvaplan-niva AS research expeditions, from 1992-2005. Akvaplan-niva Rapport APN-6770-0, (2017).
Barents Sea	Arctic Ocean	74.4	26.2	exact location	387	continental slope (>200-2000m)	2.58E+03	macrobenthos	0.75	NA	van Veen grab	Andrade, H. et al. Benthic fauna in soft sediments from the Barents and Pechora Seas. Metadata and database from Akvaplan-niva AS research expeditions, from 1992-2005. Akvaplan-niva Rapport APN-6770-0, (2017).
Barents Sea	Arctic Ocean	74.4	31.5	exact location	260	continental slope (>200-2000m)	4.79E+03	macrobenthos	0.75	NA	van Veen grab	Andrade, H. et al. Benthic fauna in soft sediments from the Barents and Pechora Seas. Metadata and database from Akvaplan-niva AS research expeditions, from 1992-2005. Akvaplan-niva Rapport APN-6770-0, (2017).
Kara Sea	Arctic Ocean	74.3	84.3	exact location	58	continental shelf (>50-200m)	9.18E+02	macrobenthos	1	NA	van Veen grab	Andrade, H. et al. Benthic fauna in soft sediments from the Barents and Pechora Seas. Metadata and database from Akvaplan-niva AS research expeditions, from 1992-2005. Akvaplan-niva Rapport APN-6770-0, (2017).
Kara Sea	Arctic Ocean	74.3	78.6	exact location	31	near-shore (0-50m)	2.53E+03	macrobenthos	0.75	NA	van Veen grab	Andrade, H. et al. Benthic fauna in soft sediments from the Barents and Pechora Seas. Metadata and database from Akvaplan-niva AS research expeditions, from 1992-2005. Akvaplan-niva Rapport APN-6770-0, (2017).
Kara Sea	Arctic Ocean	74	73.3	exact location	30	near-shore (0-50m)	7.12E+02	macrobenthos	0.75	NA	van Veen grab	Andrade, H. et al. Benthic fauna in soft sediments from the Barents and Pechora Seas. Metadata and database from Akvaplan-niva AS research expeditions, from 1992-2005. Akvaplan-niva Rapport APN-6770-0, (2017).
Kara Sea	Arctic Ocean	74	69	exact location	17	near-shore (0-50m)	3.18E+03	macrobenthos	1	NA	van Veen grab	Andrade, H. et al. Benthic fauna in soft sediments from the Barents and Pechora Seas. Metadata and database from Akvaplan-niva AS research expeditions, from 1992-2005. Akvaplan-niva Rapport APN-6770-0, (2017).
Kara Sea	Arctic Ocean	73.9	81.1	exact location	41	near-shore (0-50m)	7.30E+02	macrobenthos	0.75	NA	van Veen grab	Andrade, H. et al. Benthic fauna in soft sediments from the Barents and Pechora Seas. Metadata and database from Akvaplan-niva AS research expeditions, from 1992-2005. Akvaplan-niva Rapport APN-6770-0, (2017).
Barents Sea	Arctic Ocean	73.8	25.9	exact location	459	continental slope (>200-2000m)	1.09E+03	macrobenthos	0.75	NA	van Veen grab	Andrade, H. et al. Benthic fauna in soft sediments from the Barents and Pechora Seas. Metadata and database from Akvaplan-niva AS research expeditions, from 1992-2005. Akvaplan-niva Rapport APN-6770-0, (2017).
Barents Sea	Arctic Ocean	73.8	36.3	exact location	245	continental slope (>200-2000m)	4.66E+03	macrobenthos	0.75	NA	van Veen grab	Andrade, H. et al. Benthic fauna in soft sediments from the Barents and Pechora Seas. Metadata and database from Akvaplan-niva AS research expeditions, from 1992-2005. Akvaplan-niva Rapport APN-6770-0, (2017).
Barents Sea	Arctic Ocean	73.7	31.1	exact location	374	continental slope (>200-2000m)	1.45E+03	macrobenthos	0.75	NA	van Veen grab	Andrade, H. et al. Benthic fauna in soft sediments from the Barents and Pechora Seas. Metadata and database from Akvaplan-niva AS research expeditions, from 1992-2005. Akvaplan-niva Rapport APN-6770-0, (2017).
Barents Sea	Arctic Ocean	73.7	45.3	exact location	340	continental slope (>200-2000m)	1.63E+03	macrobenthos	0.75	NA	van Veen grab	Andrade, H. et al. Benthic fauna in soft sediments from the Barents and Pechora Seas. Metadata and database from Akvaplan-niva AS research expeditions, from 1992-2005. Akvaplan-niva Rapport APN-6770-0, (2017).
Barents Sea	Arctic Ocean	73.7	40.7	exact location	295	continental slope (>200-2000m)	1.83E+03	macrobenthos	0.75	NA	van Veen grab	Andrade, H. et al. Benthic fauna in soft sediments from the Barents and Pechora Seas. Metadata and database from Akvaplan-niva AS research expeditions, from 1992-2005. Akvaplan-niva Rapport APN-6770-0, (2017).
Kara Sea	Arctic Ocean	73.6	80.1	exact location	45	near-shore (0-50m)	1.48E+03	macrobenthos	0.75	NA	van Veen grab	Andrade, H. et al. Benthic fauna in soft sediments from the Barents and Pechora Seas. Metadata and database from Akvaplan-niva AS research expeditions, from 1992-2005. Akvaplan-niva Rapport APN-6770-0, (2017).
Barents Sea	Arctic Ocean	73.1	40	exact location	324	continental slope (>200-2000m)	2.32E+03	macrobenthos	0.75	NA	van Veen grab	Andrade, H. et al. Benthic fauna in soft sediments from the Barents and Pechora Seas. Metadata and database from Akvaplan-niva AS research expeditions, from 1992-2005. Akvaplan-niva Rapport APN-6770-0, (2017).
Barents Sea	Arctic Ocean	73.1	25.6	exact location	425	continental slope (>200-2000m)	2.40E+03	macrobenthos	0.75	NA	van Veen grab	Andrade, H. et al. Benthic fauna in soft sediments from the Barents and Pechora Seas. Metadata and database from Akvaplan-niva AS research expeditions, from 1992-2005. Akvaplan-niva Rapport APN-6770-0, (2017).
Barents Sea	Arctic Ocean	73	44.4	exact location	335	continental slope (>200-2000m)	1.81E+03	macrobenthos	0.75	NA	van Veen grab	Andrade, H. et al. Benthic fauna in soft sediments from the Barents and Pechora Seas. Metadata and database from Akvaplan-niva AS research expeditions, from 1992-2005. Akvaplan-niva Rapport APN-6770-0, (2017).
Barents Sea	Arctic Ocean	73	31	exact location	279	continental slope (>200-2000m)	2.11E+03	macrobenthos	0.75	NA	van Veen grab	Andrade, H. et al. Benthic fauna in soft sediments from the Barents and Pechora Seas. Metadata and database from Akvaplan-niva AS research expeditions, from 1992-2005. Akvaplan-niva Rapport APN-6770-0, (2017).
Kara Sea	Arctic Ocean	73	73	exact location	27	near-shore (0-50m)	2.25E+03	macrobenthos	0.75	NA	van Veen grab	Andrade, H. et al. Benthic fauna in soft sediments from the Barents and Pechora Seas. Metadata and database from Akvaplan-niva AS research expeditions, from 1992-2005. Akvaplan-niva Rapport APN-6770-0, (2017).
Barents Sea	Arctic Ocean	73	35.6	exact location	224	continental slope (>200-2000m)	5.97E+03	macrobenthos	0.75	NA	van Veen grab	Andrade, H. et al. Benthic fauna in soft sediments from the Barents and Pechora Seas. Metadata and database from Akvaplan-niva AS research expeditions, from 1992-2005. Akvaplan-niva Rapport APN-6770-0, (2017).
Kara Sea	Arctic Ocean	72.7	80.2	exact location	14	near-shore (0-50m)	7.60E+02	macrobenthos	1	NA	van Veen grab	Andrade, H. et al. Benthic fauna in soft sediments from the Barents and Pechora Seas. Metadata and database from Akvaplan-niva AS research expeditions, from 1992-2005. Akvaplan-niva Rapport APN-6770-0, (2017).
Kara Sea	Arctic Ocean	72.7	74	exact location	18	near-shore (0-50m)	1.17E+03	macrobenthos	1	NA	van Veen grab	Andrade, H. et al. Benthic fauna in soft sediments from the Barents and Pechora Seas. Metadata and database from Akvaplan-niva AS research expeditions, from 1992-2005. Akvaplan-niva Rapport APN-6770-0, (2017).
Kara Sea	Arctic Ocean	72.5	74.4	exact location	16	near-shore (0-50m)	1.70E+03	macrobenthos	0.75	NA	van Veen grab	Andrade, H. et al. Benthic fauna in soft sediments from the Barents and Pechora Seas. Metadata and database from Akvaplan-niva AS research expeditions, from 1992-2005. Akvaplan-niva Rapport APN-6770-0, (2017).
Barents Sea	Arctic Ocean	72.5	45.7	exact location	284	continental slope (>200-2000m)	1.82E+03	macrobenthos	0.75	NA	van Veen grab	Andrade, H. et al. Benthic fauna in soft sediments from the Barents and Pechora Seas. Metadata and database from Akvaplan-niva AS research expeditions, from 1992-2005. Akvaplan-niva Rapport APN-6770-0, (2017).
Kara Sea	Arctic Ocean	72.4	80	exact location	9	near-shore (0-50m)	9.98E+02	macrobenthos	1	NA	van Veen grab	Andrade, H. et al. Benthic fauna in soft sediments from the Barents and Pechora Seas. Metadata and database from Akvaplan-niva AS research expeditions, from 1992-2005. Akvaplan-niva Rapport APN-6770-0, (2017).
Kara Sea	Arctic Ocean	72.4	80.7	exact location	17	near-shore (0-50m)	1.73E+03	macrobenthos	0.75	NA	van Veen grab	Andrade, H. et al. Benthic fauna in soft sediments from the Barents and Pechora Seas. Metadata and database from Akvaplan-niva AS research expeditions, from 1992-2005. Akvaplan-niva Rapport APN-6770-0, (2017).
Kara Sea	Arctic Ocean	72.2	81	exact location	11	near-shore (0-50m)	9.00E+01	macrobenthos	1	NA	van Veen grab	Andrade, H. et al. Benthic fauna in soft sediments from the Barents and Pechora Seas. Metadata and database from Akvaplan-niva AS research expeditions, from 1992-2005. Akvaplan-niva Rapport APN-6770-0, (2017).
Barents Sea	Arctic Ocean	72.2	41.7	exact location	286	continental slope (>200-2000m)	1.17E+03	macrobenthos	0.75	NA	van Veen grab	Andrade, H. et al. Benthic fauna in soft sediments from the Barents and Pechora Seas. Metadata and database from Akvaplan-niva AS research expeditions, from 1992-2005. Akvaplan-niva Rapport APN-6770-0, (2017).
Kara Sea	Arctic Ocean	72.1	82	exact location	7.5	near-shore (0-50m)	1.90E+02	macrobenthos	1	NA	van Veen grab	Andrade, H. et al. Benthic fauna in soft sediments from the Barents and Pechora Seas. Metadata and database from Akvaplan-niva AS research expeditions, from 1992-2005. Akvaplan-niva Rapport APN-6770-0, (2017).
Kara Sea	Arctic Ocean	71.5	72.6	exact location	14	near-shore (0-50m)	5.22E+02	macrobenthos	1	NA	van Veen grab	Andrade, H. et al. Benthic fauna in soft sediments from the Barents and Pechora Seas. Metadata and database from Akvaplan-niva AS research expeditions, from 1992-2005. Akvaplan-niva Rapport APN-6770-0, (2017).
Barents Sea	Arctic Ocean	71.5	39.8	exact location	365	continental slope (>200-2000m)	1.76E+03	macrobenthos	0.75	NA	van Veen grab	Andrade, H. et al. Benthic fauna in soft sediments from the Barents and Pechora Seas. Metadata and database from Akvaplan-niva AS research expeditions, from 1992-2005. Akvaplan-niva Rapport APN-6770-0, (2017).
Kara Sea	Arctic Ocean	71	58.3	exact location	236	continental slope (>200-2000m)	2.44E+03	macrobenthos	1	NA	van Veen grab	Andrade, H. et al. Benthic fauna in soft sediments from the Barents and Pechora Seas. Metadata and database from Akvaplan-niva AS research expeditions, from 1992-2005. Akvaplan-niva Rapport APN-6770-0, (2017).
Kara Sea	Arctic Ocean	71	65.8	exact location	22	near-shore (0-50m)	1.03E+04	macrobenthos	0.75	NA	van Veen grab	Andrade, H. et al. Benthic fauna in soft sediments from the Barents and Pechora Seas. Metadata and database from Akvaplan-niva AS research expeditions, from 1992-2005. Akvaplan-niva Rapport APN-6770-0, (2017).
Barents Sea	Arctic Ocean	70.8	38.7	exact location	233	continental slope (>200-2000m)	3.62E+03	macrobenthos	0.75	NA	van Veen grab	Andrade, H. et al. Benthic fauna in soft sediments from the Barents and Pechora Seas. Metadata and database from Akvaplan-niva AS research expeditions, from 1992-2005. Akvaplan-niva Rapport APN-6770-0, (2017).
Pechora Sea	Arctic Ocean	70.7	54.6	exact location	68	continental shelf (>50-200m)	1.66E+03	macrobenthos	1	NA	van Veen grab	Andrade, H. et al. Benthic fauna in soft sediments from the Barents and Pechora Seas. Metadata and database from Akvaplan-niva AS research expeditions, from 1992-2005. Akvaplan-niva Rapport APN-6770-0, (2017).
Pechora Sea	Arctic Ocean	70.7	54.6	exact location	68	continental shelf (>50-200m)	4.00E+03	macrobenthos	1	NA	van Veen grab	Andrade, H. et al. Benthic fauna in soft sediments from the Barents and Pechora Seas. Metadata and database from Akvaplan-niva AS research expeditions, from 1992-2005. Akvaplan-niva Rapport APN-6770-0, (2017).
Kara Sea	Arctic Ocean	70.7	65.5	exact location	32	near-shore (0-50m)	4.37E+03	macrobenthos	1	NA	van Veen grab	Andrade, H. et al. Benthic fauna in soft sediments from the Barents and Pechora Seas. Metadata and database from Akvaplan-niva AS research expeditions, from 1992-2005. Akvaplan-niva Rapport APN-6770-0, (2017).
Pechora Sea	Arctic Ocean	70.5	54.6	exact location	193	continental shelf (>50-200m)	7.50E+02	macrobenthos	1	NA	van Veen grab	Andrade, H. et al. Benthic fauna in soft sediments from the Barents and Pechora Seas. Metadata and database from Akvaplan-niva AS research expeditions, from 1992-2005. Akvaplan-niva Rapport APN-6770-0, (2017).
Pechora Sea	Arctic Ocean	70.5	54.6	exact location	193	continental shelf (>50-200m)	1.83E+03	macrobenthos	1	NA	van Veen grab	Andrade, H. et al. Benthic fauna in soft sediments from the Barents and Pechora Seas. Metadata and database from Akvaplan-niva AS research expeditions, from 1992-2005. Akvaplan-niva Rapport APN-6770-0, (2017).
Pechora Sea	Arctic Ocean	70.4	55.1	exact location	207	continental slope (>200-2000m)	1.94E+03	macrobenthos	1	NA	van Veen grab	Andrade, H. et al. Benthic fauna in soft sediments from the Barents and Pechora Seas. Metadata and database from Akvaplan-niva AS research expeditions, from 1992-2005. Akvaplan-niva Rapport APN-6770-0, (2017).
Pechora Sea	Arctic Ocean	70.4	55.1	exact location	207	continental slope (>200-2000m)	6.39E+03	macrobenthos	1	NA	van Veen grab	Andrade, H. et al. Benthic fauna in soft sediments from the Barents and Pechora Seas. Metadata and database from Akvaplan-niva AS research expeditions, from 1992-2005. Akvaplan-niva Rapport APN-6770-0, (2017).
Kara Sea	Arctic Ocean	70.3	73.4	exact location	12	near-shore (0-50m)	3.06E+02	macrobenthos	1	NA	van Veen grab	Andrade, H. et al. Benthic fauna in soft sediments from the Barents and Pechora Seas. Metadata and database from Akvaplan-niva AS research expeditions, from 1992-2005. Akvaplan-niva Rapport APN-6770-0, (2017).
Pechora Sea	Arctic Ocean	70.3	55.6	exact location	186	continental shelf (>50-200m)	1.47E+03	macrobenthos	1	NA	van Veen grab	Andrade, H. et al. Benthic fauna in soft sediments from the Barents and Pechora Seas. Metadata and database from Akvaplan-niva AS research expeditions, from 1992-2005. Akvaplan-niva Rapport APN-6770-0, (2017).
Pechora Sea	Arctic Ocean	70.3	57.5	exact location	126	continental shelf (>50-200m)	2.15E+03	macrobenthos	1	NA	van Veen grab	Andrade, H. et al. Benthic fauna in soft sediments from the Barents and Pechora Seas. Metadata and database from Akvaplan-niva AS research expeditions, from 1992-2005. Akvaplan-niva Rapport APN-6770-0, (2017).
Pechora Sea	Arctic Ocean	70.3	55.6	exact location	186	continental shelf (>50-200m)	3.51E+03	macrobenthos	1	NA	van Veen grab	Andrade, H. et al. Benthic fauna in soft sediments from the Barents and Pechora Seas. Metadata and database from Akvaplan-niva AS research expeditions, from 1992-2005. Akvaplan-niva Rapport APN-6770-0, (2017).
Pechora Sea	Arctic Ocean	70.3	57.5	exact location	126	continental shelf (>50-200m)	3.70E+03	macrobenthos	1	NA	van Veen grab	Andrade, H. et al. Benthic fauna in soft sediments from the Barents and Pechora Seas. Metadata and database from Akvaplan-niva AS research expeditions, from 1992-2005. Akvaplan-niva Rapport APN-6770-0, (2017).
Pechora Sea	Arctic Ocean	70.2	55	exact location	172	continental shelf (>50-200m)	1.46E+03	macrobenthos	1	NA	van Veen grab	Andrade, H. et al. Benthic fauna in soft sediments from the Barents and Pechora Seas. Metadata and database from Akvaplan-niva AS research expeditions, from 1992-2005. Akvaplan-niva Rapport APN-6770-0, (2017).
Pechora Sea	Arctic Ocean	70.2	57.2	exact location	83	continental shelf (>50-200m)	2.20E+03	macrobenthos	1	NA	van Veen grab	Andrade, H. et al. Benthic fauna in soft sediments from the Barents and Pechora Seas. Metadata and database from Akvaplan-niva AS research expeditions, from 1992-2005. Akvaplan-niva Rapport APN-6770-0, (2017).
Pechora Sea	Arctic Ocean	70.2	57.2	exact location	83	continental shelf (>50-200m)	4.00E+03	macrobenthos	1	NA	van Veen grab	Andrade, H. et al. Benthic fauna in soft sediments from the Barents and Pechora Seas. Metadata and database from Akvaplan-niva AS research expeditions, from 1992-2005. Akvaplan-niva Rapport APN-6770-0, (2017).
Barents Sea	Arctic Ocean	70.2	40.2	exact location	145	continental shelf (>50-200m)	4.03E+03	macrobenthos	0.75	NA	van Veen grab	Andrade, H. et al. Benthic fauna in soft sediments from the Barents and Pechora Seas. Metadata and database from Akvaplan-niva AS research expeditions, from 1992-2005. Akvaplan-niva Rapport APN-6770-0, (2017).
Pechora Sea	Arctic Ocean	70.2	58.1	exact location	85	continental shelf (>50-200m)	4.22E+03	macrobenthos	1	NA	van Veen grab	Andrade, H. et al. Benthic fauna in soft sediments from the Barents and Pechora Seas. Metadata and database from Akvaplan-niva AS research expeditions, from 1992-2005. Akvaplan-niva Rapport APN-6770-0, (2017).
Pechora Sea	Arctic Ocean	70.2	58.1	exact location	85	continental shelf (>50-200m)	6.83E+03	macrobenthos	1	NA	van Veen grab	Andrade, H. et al. Benthic fauna in soft sediments from the Barents and Pechora Seas. Metadata and database from Akvaplan-niva AS research expeditions, from 1992-2005. Akvaplan-niva Rapport APN-6770-0, (2017).
Pechora Sea	Arctic Ocean	70.1	53.4	exact location	74	continental shelf (>50-200m)	2.54E+03	macrobenthos	1	NA	van Veen grab	Andrade, H. et al. Benthic fauna in soft sediments from the Barents and Pechora Seas. Metadata and database from Akvaplan-niva AS research expeditions, from 1992-2005. Akvaplan-niva Rapport APN-6770-0, (2017).
Pechora Sea	Arctic Ocean	70.1	53.4	exact location	74	continental shelf (>50-200m)	4.79E+03	macrobenthos	1	NA	van Veen grab	Andrade, H. et al. Benthic fauna in soft sediments from the Barents and Pechora Seas. Metadata and database from Akvaplan-niva AS research expeditions, from 1992-2005. Akvaplan-niva Rapport APN-6770-0, (2017).
Kara Sea	Arctic Ocean	70	66	exact location	20	near-shore (0-50m)	1.31E+03	macrobenthos	0.75	NA	van Veen grab	Andrade, H. et al. Benthic fauna in soft sediments from the Barents and Pechora Seas. Metadata and database from Akvaplan-niva AS research expeditions, from 1992-2005. Akvaplan-niva Rapport APN-6770-0, (2017).
Kara Sea	Arctic Ocean	70	61.7	exact location	195	continental shelf (>50-200m)	2.44E+03	macrobenthos	1	NA	van Veen grab	Andrade, H. et al. Benthic fauna in soft sediments from the Barents and Pechora Seas. Metadata and database from Akvaplan-niva AS research expeditions, from 1992-2005. Akvaplan-niva Rapport APN-6770-0, (2017).
Kara Sea	Arctic Ocean	69.7	65.6	exact location	23	near-shore (0-50m)	2.09E+03	macrobenthos	1	NA	van Veen grab	Andrade, H. et al. Benthic fauna in soft sediments from the Barents and Pechora Seas. Metadata and database from Akvaplan-niva AS research expeditions, from 1992-2005. Akvaplan-niva Rapport APN-6770-0, (2017).
Pechora Sea	Arctic Ocean	69.6	50.8	exact location	88	continental shelf (>50-200m)	1.69E+03	macrobenthos	1	NA	van Veen grab	Andrade, H. et al. Benthic fauna in soft sediments from the Barents and Pechora Seas. Metadata and database from Akvaplan-niva AS research expeditions, from 1992-2005. Akvaplan-niva Rapport APN-6770-0, (2017).
Pechora Sea	Arctic Ocean	69.4	58.9	exact location	16	near-shore (0-50m)	2.95E+03	macrobenthos	1	NA	van Veen grab	Andrade, H. et al. Benthic fauna in soft sediments from the Barents and Pechora Seas. Metadata and database from Akvaplan-niva AS research expeditions, from 1992-2005. Akvaplan-niva Rapport APN-6770-0, (2017).
Pechora Sea	Arctic Ocean	69.4	58.9	exact location	16	near-shore (0-50m)	6.29E+03	macrobenthos	1	NA	van Veen grab	Andrade, H. et al. Benthic fauna in soft sediments from the Barents and Pechora Seas. Metadata and database from Akvaplan-niva AS research expeditions, from 1992-2005. Akvaplan-niva Rapport APN-6770-0, (2017).
Kara Sea	Arctic Ocean	69.3	66.2	exact location	21	near-shore (0-50m)	1.01E+03	macrobenthos	1	NA	van Veen grab	Andrade, H. et al. Benthic fauna in soft sediments from the Barents and Pechora Seas. Metadata and database from Akvaplan-niva AS research expeditions, from 1992-2005. Akvaplan-niva Rapport APN-6770-0, (2017).
Pechora Sea	Arctic Ocean	69.2	57.2	exact location	17	near-shore (0-50m)	1.49E+03	macrobenthos	1	NA	van Veen grab	Andrade, H. et al. Benthic fauna in soft sediments from the Barents and Pechora Seas. Metadata and database from Akvaplan-niva AS research expeditions, from 1992-2005. Akvaplan-niva Rapport APN-6770-0, (2017).
Pechora Sea	Arctic Ocean	69.2	57.2	exact location	17	near-shore (0-50m)	2.74E+03	macrobenthos	1	NA	van Veen grab	Andrade, H. et al. Benthic fauna in soft sediments from the Barents and Pechora Seas. Metadata and database from Akvaplan-niva AS research expeditions, from 1992-2005. Akvaplan-niva Rapport APN-6770-0, (2017).
Kara Sea	Arctic Ocean	69	74.1	exact location		NA	5.42E+02	macrobenthos	1	NA	van Veen grab	Andrade, H. et al. Benthic fauna in soft sediments from the Barents and Pechora Seas. Metadata and database from Akvaplan-niva AS research expeditions, from 1992-2005. Akvaplan-niva Rapport APN-6770-0, (2017).
Pechora Sea	Arctic Ocean	69	56	exact location	7	near-shore (0-50m)	1.27E+03	macrobenthos	1	NA	van Veen grab	Andrade, H. et al. Benthic fauna in soft sediments from the Barents and Pechora Seas. Metadata and database from Akvaplan-niva AS research expeditions, from 1992-2005. Akvaplan-niva Rapport APN-6770-0, (2017).
Pechora Sea	Arctic Ocean	69	56	exact location	7	near-shore (0-50m)	1.66E+03	macrobenthos	1	NA	van Veen grab	Andrade, H. et al. Benthic fauna in soft sediments from the Barents and Pechora Seas. Metadata and database from Akvaplan-niva AS research expeditions, from 1992-2005. Akvaplan-niva Rapport APN-6770-0, (2017).
Pechora Sea	Arctic Ocean	68.6	55.2	exact location	11	near-shore (0-50m)	8.70E+02	macrobenthos	1	NA	van Veen grab	Andrade, H. et al. Benthic fauna in soft sediments from the Barents and Pechora Seas. Metadata and database from Akvaplan-niva AS research expeditions, from 1992-2005. Akvaplan-niva Rapport APN-6770-0, (2017).
Pechora Sea	Arctic Ocean	68.6	50	exact location	53	continental shelf (>50-200m)	1.89E+03	macrobenthos	1	NA	van Veen grab	Andrade, H. et al. Benthic fauna in soft sediments from the Barents and Pechora Seas. Metadata and database from Akvaplan-niva AS research expeditions, from 1992-2005. Akvaplan-niva Rapport APN-6770-0, (2017).
Pechora Sea	Arctic Ocean	68.6	50	exact location	53	continental shelf (>50-200m)	2.37E+03	macrobenthos	1	NA	van Veen grab	Andrade, H. et al. Benthic fauna in soft sediments from the Barents and Pechora Seas. Metadata and database from Akvaplan-niva AS research expeditions, from 1992-2005. Akvaplan-niva Rapport APN-6770-0, (2017).
Pechora Sea	Arctic Ocean	68.6	55.2	exact location	11	near-shore (0-50m)	2.44E+03	macrobenthos	1	NA	van Veen grab	Andrade, H. et al. Benthic fauna in soft sediments from the Barents and Pechora Seas. Metadata and database from Akvaplan-niva AS research expeditions, from 1992-2005. Akvaplan-niva Rapport APN-6770-0, (2017).
Telephone Bay	Southern Ocean	-62.929	-60.678	exact location	15	near-shore (0-50m)	8.88E+03	macrobenthos	0.5	NA	corer	Angulo-Preckler, C., Leiva, C., Avila, C. & Taboada, S. Macroinvertebrate communities from the shallow soft-bottoms of Deception Island (Southern Ocean): A paradise for opportunists. Mar. Environ. Res. 127, 62–74 (2017).
Telephone Bay	Southern Ocean	-62.929	-60.678	exact location	5	near-shore (0-50m)	1.20E+05	macrobenthos	0.5	NA	corer	Angulo-Preckler, C., Leiva, C., Avila, C. & Taboada, S. Macroinvertebrate communities from the shallow soft-bottoms of Deception Island (Southern Ocean): A paradise for opportunists. Mar. Environ. Res. 127, 62–74 (2017).
Pendulum Cove	Southern Ocean	-62.937	-60.604	exact location	5	near-shore (0-50m)	2.05E+04	macrobenthos	0.5	NA	corer	Angulo-Preckler, C., Leiva, C., Avila, C. & Taboada, S. Macroinvertebrate communities from the shallow soft-bottoms of Deception Island (Southern Ocean): A paradise for opportunists. Mar. Environ. Res. 127, 62–74 (2017).
Pendulum Cove	Southern Ocean	-62.937	-60.604	exact location	15	near-shore (0-50m)	2.61E+04	macrobenthos	0.5	NA	corer	Angulo-Preckler, C., Leiva, C., Avila, C. & Taboada, S. Macroinvertebrate communities from the shallow soft-bottoms of Deception Island (Southern Ocean): A paradise for opportunists. Mar. Environ. Res. 127, 62–74 (2017).
Fumarole Bay	Southern Ocean	-62.967	-60.709	exact location	15	near-shore (0-50m)	2.89E+04	macrobenthos	0.5	NA	corer	Angulo-Preckler, C., Leiva, C., Avila, C. & Taboada, S. Macroinvertebrate communities from the shallow soft-bottoms of Deception Island (Southern Ocean): A paradise for opportunists. Mar. Environ. Res. 127, 62–74 (2017).
Fumarole Bay	Southern Ocean	-62.967	-60.709	exact location	5	near-shore (0-50m)	4.10E+04	macrobenthos	0.5	NA	corer	Angulo-Preckler, C., Leiva, C., Avila, C. & Taboada, S. Macroinvertebrate communities from the shallow soft-bottoms of Deception Island (Southern Ocean): A paradise for opportunists. Mar. Environ. Res. 127, 62–74 (2017).
Gabriel de Castilla Base	Southern Ocean	-62.975	-60.679	exact location	15	near-shore (0-50m)	6.36E+04	macrobenthos	0.5	NA	corer	Angulo-Preckler, C., Leiva, C., Avila, C. & Taboada, S. Macroinvertebrate communities from the shallow soft-bottoms of Deception Island (Southern Ocean): A paradise for opportunists. Mar. Environ. Res. 127, 62–74 (2017).
Gabriel de Castilla Base	Southern Ocean	-62.975	-60.679	exact location	5	near-shore (0-50m)	1.88E+05	macrobenthos	0.5	NA	corer	Angulo-Preckler, C., Leiva, C., Avila, C. & Taboada, S. Macroinvertebrate communities from the shallow soft-bottoms of Deception Island (Southern Ocean): A paradise for opportunists. Mar. Environ. Res. 127, 62–74 (2017).
Bidones Point	Southern Ocean	-62.984	-60.643	exact location	5	near-shore (0-50m)	1.08E+04	macrobenthos	0.5	NA	corer	Angulo-Preckler, C., Leiva, C., Avila, C. & Taboada, S. Macroinvertebrate communities from the shallow soft-bottoms of Deception Island (Southern Ocean): A paradise for opportunists. Mar. Environ. Res. 127, 62–74 (2017).
Bidones Point	Southern Ocean	-62.984	-60.643	exact location	15	near-shore (0-50m)	6.80E+04	macrobenthos	0.5	NA	corer	Angulo-Preckler, C., Leiva, C., Avila, C. & Taboada, S. Macroinvertebrate communities from the shallow soft-bottoms of Deception Island (Southern Ocean): A paradise for opportunists. Mar. Environ. Res. 127, 62–74 (2017).
Whalers Bay	Southern Ocean	-62.989	-60.558	exact location	15	near-shore (0-50m)	4.73E+04	macrobenthos	0.5	NA	corer	Angulo-Preckler, C., Leiva, C., Avila, C. & Taboada, S. Macroinvertebrate communities from the shallow soft-bottoms of Deception Island (Southern Ocean): A paradise for opportunists. Mar. Environ. Res. 127, 62–74 (2017).
Whalers Bay	Southern Ocean	-62.989	-60.558	exact location	5	near-shore (0-50m)	8.20E+04	macrobenthos	0.5	NA	corer	Angulo-Preckler, C., Leiva, C., Avila, C. & Taboada, S. Macroinvertebrate communities from the shallow soft-bottoms of Deception Island (Southern Ocean): A paradise for opportunists. Mar. Environ. Res. 127, 62–74 (2017).
Whalers Bay	Southern Ocean	-62.99	-60.561	exact location	15	near-shore (0-50m)	2.13E+04	macrobenthos	0.5	NA	corer	Angulo-Preckler, C., Leiva, C., Avila, C. & Taboada, S. Macroinvertebrate communities from the shallow soft-bottoms of Deception Island (Southern Ocean): A paradise for opportunists. Mar. Environ. Res. 127, 62–74 (2017).
Whalers Bay	Southern Ocean	-62.99	-60.561	exact location	5	near-shore (0-50m)	7.61E+04	macrobenthos	0.5	NA	corer	Angulo-Preckler, C., Leiva, C., Avila, C. & Taboada, S. Macroinvertebrate communities from the shallow soft-bottoms of Deception Island (Southern Ocean): A paradise for opportunists. Mar. Environ. Res. 127, 62–74 (2017).
Bidones Point	Southern Ocean	-62.991	-60.629	exact location	15	near-shore (0-50m)	5.56E+04	macrobenthos	0.5	NA	corer	Angulo-Preckler, C., Leiva, C., Avila, C. & Taboada, S. Macroinvertebrate communities from the shallow soft-bottoms of Deception Island (Southern Ocean): A paradise for opportunists. Mar. Environ. Res. 127, 62–74 (2017).
Bidones Point	Southern Ocean	-62.991	-60.629	exact location	5	near-shore (0-50m)	1.58E+05	macrobenthos	0.5	NA	corer	Angulo-Preckler, C., Leiva, C., Avila, C. & Taboada, S. Macroinvertebrate communities from the shallow soft-bottoms of Deception Island (Southern Ocean): A paradise for opportunists. Mar. Environ. Res. 127, 62–74 (2017).
Indian Ocean	Indian Ocean	-10	75.1	approximated location	5100	abyssal plain/ continental rise (>2000m)	1.90E+01	macrobenthos	0.5	NA	box corer, Okean grab	Ansari, Z. A. Distribution of deep-sea benthos in the proposed mining area of Central Indian Basin. Mar. Georesources Geotechnol. 18, 201–207 (2000).
Indian Ocean	Indian Ocean	-10	76	approximated location	5100	abyssal plain/ continental rise (>2000m)	3.20E+01	macrobenthos	0.5	NA	box corer, Okean grab	Ansari, Z. A. Distribution of deep-sea benthos in the proposed mining area of Central Indian Basin. Mar. Georesources Geotechnol. 18, 201–207 (2000).
Indian Ocean	Indian Ocean	-10	75.5	approximated location	5100	abyssal plain/ continental rise (>2000m)	3.70E+01	macrobenthos	0.5	NA	box corer, Okean grab	Ansari, Z. A. Distribution of deep-sea benthos in the proposed mining area of Central Indian Basin. Mar. Georesources Geotechnol. 18, 201–207 (2000).
Indian Ocean	Indian Ocean	-11	75.1	approximated location	5100	abyssal plain/ continental rise (>2000m)	2.90E+01	macrobenthos	0.5	NA	box corer, Okean grab	Ansari, Z. A. Distribution of deep-sea benthos in the proposed mining area of Central Indian Basin. Mar. Georesources Geotechnol. 18, 201–207 (2000).
Indian Ocean	Indian Ocean	-12	75.6	approximated location	5100	abyssal plain/ continental rise (>2000m)	3.60E+01	macrobenthos	0.5	NA	box corer, Okean grab	Ansari, Z. A. Distribution of deep-sea benthos in the proposed mining area of Central Indian Basin. Mar. Georesources Geotechnol. 18, 201–207 (2000).
Indian Ocean	Indian Ocean	-10	75.1	approximated location	5100	abyssal plain/ continental rise (>2000m)	7.70E+04	meiobenthos	0.062	0.5	box corer, Okean grab	Ansari, Z. A. Distribution of deep-sea benthos in the proposed mining area of Central Indian Basin. Mar. Georesources Geotechnol. 18, 201–207 (2000).
Indian Ocean	Indian Ocean	-10	75.5	approximated location	5100	abyssal plain/ continental rise (>2000m)	7.70E+04	meiobenthos	0.062	0.5	box corer, Okean grab	Ansari, Z. A. Distribution of deep-sea benthos in the proposed mining area of Central Indian Basin. Mar. Georesources Geotechnol. 18, 201–207 (2000).
Indian Ocean	Indian Ocean	-10	76	approximated location	5100	abyssal plain/ continental rise (>2000m)	8.50E+04	meiobenthos	0.062	0.5	box corer, Okean grab	Ansari, Z. A. Distribution of deep-sea benthos in the proposed mining area of Central Indian Basin. Mar. Georesources Geotechnol. 18, 201–207 (2000).
Indian Ocean	Indian Ocean	-11	75.1	approximated location	5100	abyssal plain/ continental rise (>2000m)	5.40E+04	meiobenthos	0.062	0.5	box corer, Okean grab	Ansari, Z. A. Distribution of deep-sea benthos in the proposed mining area of Central Indian Basin. Mar. Georesources Geotechnol. 18, 201–207 (2000).
Indian Ocean	Indian Ocean	-12	75.6	approximated location	5100	abyssal plain/ continental rise (>2000m)	7.40E+04	meiobenthos	0.062	0.5	box corer, Okean grab	Ansari, Z. A. Distribution of deep-sea benthos in the proposed mining area of Central Indian Basin. Mar. Georesources Geotechnol. 18, 201–207 (2000).
Indian Ocean	Indian Ocean	16.021	73.33	approximated location	20	near-shore (0-50m)	1.10E+06	meiobenthos	0.062	0.5	van Veen grab	Ansari, Z. A., Parulekar, A. H. & Jagtap, T. G. Distribution of sub-littoral meiobenthos off Goa coast, India. Hydrobiologia 74, 209–214 (1980).
Indian Ocean	Indian Ocean	15.988	73.342	approximated location	50	near-shore (0-50m)	1.93E+06	meiobenthos	0.062	0.5	van Veen grab	Ansari, Z. A., Parulekar, A. H. & Jagtap, T. G. Distribution of sub-littoral meiobenthos off Goa coast, India. Hydrobiologia 74, 209–214 (1980).
Indian Ocean	Indian Ocean	15.967	73.202	approximated location	82	continental shelf (>50-200m)	2.93E+06	meiobenthos	0.062	0.5	van Veen grab	Ansari, Z. A., Parulekar, A. H. & Jagtap, T. G. Distribution of sub-littoral meiobenthos off Goa coast, India. Hydrobiologia 74, 209–214 (1980).
Indian Ocean	Indian Ocean	15.964	73.058	approximated location	840	continental slope (>200-2000m)	2.50E+05	meiobenthos	0.062	0.5	van Veen grab	Ansari, Z. A., Parulekar, A. H. & Jagtap, T. G. Distribution of sub-littoral meiobenthos off Goa coast, India. Hydrobiologia 74, 209–214 (1980).
Indian Ocean	Indian Ocean	15.633	73.648	approximated location	52	continental shelf (>50-200m)	9.10E+05	meiobenthos	0.062	0.5	van Veen grab	Ansari, Z. A., Parulekar, A. H. & Jagtap, T. G. Distribution of sub-littoral meiobenthos off Goa coast, India. Hydrobiologia 74, 209–214 (1980).
Indian Ocean	Indian Ocean	15.615	73.699	approximated location	30	near-shore (0-50m)	3.61E+05	meiobenthos	0.062	0.5	van Veen grab	Ansari, Z. A., Parulekar, A. H. & Jagtap, T. G. Distribution of sub-littoral meiobenthos off Goa coast, India. Hydrobiologia 74, 209–214 (1980).
Indian Ocean	Indian Ocean	15.307	73.315	approximated location	107	continental shelf (>50-200m)	1.05E+06	meiobenthos	0.062	0.5	van Veen grab	Ansari, Z. A., Parulekar, A. H. & Jagtap, T. G. Distribution of sub-littoral meiobenthos off Goa coast, India. Hydrobiologia 74, 209–214 (1980).
Grotta Falconiera	Mediterranean Sea	38.71	13.203	approximated location	10	near-shore (0-50m)	2.50E+05	meiobenthos	0.037	1	corer	Ape, F. et al. Meiofaunal diversity and nematode assemblages in two submarine caves of a Mediterranean marine protected area. Mediterr. Mar. Sci. 17, 202–215 (2016).
Grotta Falconiera	Mediterranean Sea	38.71	13.203	approximated location	25	near-shore (0-50m)	9.52E+05	meiobenthos	0.037	1	corer	Ape, F. et al. Meiofaunal diversity and nematode assemblages in two submarine caves of a Mediterranean marine protected area. Mediterr. Mar. Sci. 17, 202–215 (2016).
Grotta dei Gamberi	Mediterranean Sea	38.693	13.184	exact location	20	near-shore (0-50m)	8.69E+05	meiobenthos	0.037	1	corer	Ape, F. et al. Meiofaunal diversity and nematode assemblages in two submarine caves of a Mediterranean marine protected area. Mediterr. Mar. Sci. 17, 202–215 (2016).
Grotta dei Gamberi	Mediterranean Sea	38.693	13.184	exact location	12	near-shore (0-50m)	9.93E+05	meiobenthos	0.037	1	corer	Ape, F. et al. Meiofaunal diversity and nematode assemblages in two submarine caves of a Mediterranean marine protected area. Mediterr. Mar. Sci. 17, 202–215 (2016).
Grotta dei Gamberi	Mediterranean Sea	38.693	13.184	exact location	10	near-shore (0-50m)	2.52E+06	meiobenthos	0.037	1	corer	Ape, F. et al. Meiofaunal diversity and nematode assemblages in two submarine caves of a Mediterranean marine protected area. Mediterr. Mar. Sci. 17, 202–215 (2016).
Gulf of Palermo	Mediterranean Sea	38.211	13.287	exact location		near-shore (0-50m)	1.81E+05	meiobenthos	0.037	1	quadrate sample	Ape, F., Gristina, M., Chemello, R., Sarà, G. & Mirto, S. Meiofauna associated with vermetid reefs: The role of macroalgae in increasing habitat size and complexity. Coral Reefs 37, 875–889 (2018).
Gulf of Palermo	Mediterranean Sea	38.211	13.287	exact location		near-shore (0-50m)	2.06E+05	meiobenthos	0.037	1	quadrate sample	Ape, F., Gristina, M., Chemello, R., Sarà, G. & Mirto, S. Meiofauna associated with vermetid reefs: The role of macroalgae in increasing habitat size and complexity. Coral Reefs 37, 875–889 (2018).
Gulf of Palermo	Mediterranean Sea	38.211	13.287	exact location		near-shore (0-50m)	2.84E+05	meiobenthos	0.037	1	quadrate sample	Ape, F., Gristina, M., Chemello, R., Sarà, G. & Mirto, S. Meiofauna associated with vermetid reefs: The role of macroalgae in increasing habitat size and complexity. Coral Reefs 37, 875–889 (2018).
Favignana Island	Mediterranean Sea	37.947	12.298	exact location		near-shore (0-50m)	1.94E+05	meiobenthos	0.037	1	quadrate sample	Ape, F., Gristina, M., Chemello, R., Sarà, G. & Mirto, S. Meiofauna associated with vermetid reefs: The role of macroalgae in increasing habitat size and complexity. Coral Reefs 37, 875–889 (2018).
Favignana Island	Mediterranean Sea	37.947	12.298	exact location		near-shore (0-50m)	2.25E+05	meiobenthos	0.037	1	quadrate sample	Ape, F., Gristina, M., Chemello, R., Sarà, G. & Mirto, S. Meiofauna associated with vermetid reefs: The role of macroalgae in increasing habitat size and complexity. Coral Reefs 37, 875–889 (2018).
Favignana Island	Mediterranean Sea	37.947	12.298	exact location		near-shore (0-50m)	2.99E+05	meiobenthos	0.037	1	quadrate sample	Ape, F., Gristina, M., Chemello, R., Sarà, G. & Mirto, S. Meiofauna associated with vermetid reefs: The role of macroalgae in increasing habitat size and complexity. Coral Reefs 37, 875–889 (2018).
Mony Bay	Mediterranean Sea	34.661	33.145	approximated location	5	near-shore (0-50m)	8.41E+00	macrobenthos	0.5	NA	grab	Argyrou, M., Demetropoulos, A. & Hadjichristophorou, M. Expansion of the macroalga Caulerpa racemosa and changes in softbottom macrofaunal assemblages in Moni Bay, Cyprus. Oceanol. Acta 22, 517–528 (1999).
Mony Bay	Mediterranean Sea	34.661	33.131	approximated location	5	near-shore (0-50m)	9.96E+00	macrobenthos	0.5	NA	grab	Argyrou, M., Demetropoulos, A. & Hadjichristophorou, M. Expansion of the macroalga Caulerpa racemosa and changes in softbottom macrofaunal assemblages in Moni Bay, Cyprus. Oceanol. Acta 22, 517–528 (1999).
Mony Bay	Mediterranean Sea	34.661	33.109	approximated location	5	near-shore (0-50m)	1.04E+01	macrobenthos	0.5	NA	grab	Argyrou, M., Demetropoulos, A. & Hadjichristophorou, M. Expansion of the macroalga Caulerpa racemosa and changes in softbottom macrofaunal assemblages in Moni Bay, Cyprus. Oceanol. Acta 22, 517–528 (1999).
Mony Bay	Mediterranean Sea	34.661	33.145	approximated location	5	near-shore (0-50m)	1.33E+01	macrobenthos	0.5	NA	grab	Argyrou, M., Demetropoulos, A. & Hadjichristophorou, M. Expansion of the macroalga Caulerpa racemosa and changes in softbottom macrofaunal assemblages in Moni Bay, Cyprus. Oceanol. Acta 22, 517–528 (1999).
Mony Bay	Mediterranean Sea	34.661	33.131	approximated location	5	near-shore (0-50m)	1.34E+01	macrobenthos	0.5	NA	grab	Argyrou, M., Demetropoulos, A. & Hadjichristophorou, M. Expansion of the macroalga Caulerpa racemosa and changes in softbottom macrofaunal assemblages in Moni Bay, Cyprus. Oceanol. Acta 22, 517–528 (1999).
Mony Bay	Mediterranean Sea	34.661	33.109	approximated location	5	near-shore (0-50m)	1.75E+01	macrobenthos	0.5	NA	grab	Argyrou, M., Demetropoulos, A. & Hadjichristophorou, M. Expansion of the macroalga Caulerpa racemosa and changes in softbottom macrofaunal assemblages in Moni Bay, Cyprus. Oceanol. Acta 22, 517–528 (1999).
Nova Scotia	Atlantic Ocean	45.188	-61.355	exact location		near-shore (0-50m)	4.00E+02	macrobenthos	0.5	NA	quadrate sample	Arribas, L. P. et al. Intertidal mussels as ecosystem engineers: Their associated invertebrate biodiversity under contrasting wave exposures. Mar. Biodiv. 44, 203–211 (2014).
Nova Scotia	Atlantic Ocean	45.188	-61.355	exact location		near-shore (0-50m)	7.00E+02	macrobenthos	0.5	NA	quadrate sample	Arribas, L. P. et al. Intertidal mussels as ecosystem engineers: Their associated invertebrate biodiversity under contrasting wave exposures. Mar. Biodiv. 44, 203–211 (2014).
Nova Scotia	Atlantic Ocean	45.188	-61.355	exact location		near-shore (0-50m)	7.00E+02	macrobenthos	0.5	NA	quadrate sample	Arribas, L. P. et al. Intertidal mussels as ecosystem engineers: Their associated invertebrate biodiversity under contrasting wave exposures. Mar. Biodiv. 44, 203–211 (2014).
Nova Scotia	Atlantic Ocean	45.188	-61.355	exact location		near-shore (0-50m)	7.00E+02	macrobenthos	0.5	NA	quadrate sample	Arribas, L. P. et al. Intertidal mussels as ecosystem engineers: Their associated invertebrate biodiversity under contrasting wave exposures. Mar. Biodiv. 44, 203–211 (2014).
Nova Scotia	Atlantic Ocean	45.188	-61.355	exact location		near-shore (0-50m)	1.20E+03	macrobenthos	0.5	NA	quadrate sample	Arribas, L. P. et al. Intertidal mussels as ecosystem engineers: Their associated invertebrate biodiversity under contrasting wave exposures. Mar. Biodiv. 44, 203–211 (2014).
Nova Scotia	Atlantic Ocean	45.188	-61.355	exact location		near-shore (0-50m)	1.30E+03	macrobenthos	0.5	NA	quadrate sample	Arribas, L. P. et al. Intertidal mussels as ecosystem engineers: Their associated invertebrate biodiversity under contrasting wave exposures. Mar. Biodiv. 44, 203–211 (2014).
Nova Scotia	Atlantic Ocean	45.188	-61.355	exact location		near-shore (0-50m)	1.30E+03	macrobenthos	0.5	NA	quadrate sample	Arribas, L. P. et al. Intertidal mussels as ecosystem engineers: Their associated invertebrate biodiversity under contrasting wave exposures. Mar. Biodiv. 44, 203–211 (2014).
Nova Scotia	Atlantic Ocean	45.188	-61.355	exact location		near-shore (0-50m)	1.60E+03	macrobenthos	0.5	NA	quadrate sample	Arribas, L. P. et al. Intertidal mussels as ecosystem engineers: Their associated invertebrate biodiversity under contrasting wave exposures. Mar. Biodiv. 44, 203–211 (2014).
Nova Scotia	Atlantic Ocean	45.188	-61.355	exact location		near-shore (0-50m)	1.70E+03	macrobenthos	0.5	NA	quadrate sample	Arribas, L. P. et al. Intertidal mussels as ecosystem engineers: Their associated invertebrate biodiversity under contrasting wave exposures. Mar. Biodiv. 44, 203–211 (2014).
Nova Scotia	Atlantic Ocean	45.188	-61.355	exact location		near-shore (0-50m)	2.50E+03	macrobenthos	0.5	NA	quadrate sample	Arribas, L. P. et al. Intertidal mussels as ecosystem engineers: Their associated invertebrate biodiversity under contrasting wave exposures. Mar. Biodiv. 44, 203–211 (2014).
Nova Scotia	Atlantic Ocean	45.188	-61.355	exact location		near-shore (0-50m)	2.50E+03	macrobenthos	0.5	NA	quadrate sample	Arribas, L. P. et al. Intertidal mussels as ecosystem engineers: Their associated invertebrate biodiversity under contrasting wave exposures. Mar. Biodiv. 44, 203–211 (2014).
Nova Scotia	Atlantic Ocean	45.188	-61.355	exact location		near-shore (0-50m)	2.50E+03	macrobenthos	0.5	NA	quadrate sample	Arribas, L. P. et al. Intertidal mussels as ecosystem engineers: Their associated invertebrate biodiversity under contrasting wave exposures. Mar. Biodiv. 44, 203–211 (2014).
Nova Scotia	Atlantic Ocean	45.188	-61.355	exact location		near-shore (0-50m)	2.60E+03	macrobenthos	0.5	NA	quadrate sample	Arribas, L. P. et al. Intertidal mussels as ecosystem engineers: Their associated invertebrate biodiversity under contrasting wave exposures. Mar. Biodiv. 44, 203–211 (2014).
Nova Scotia	Atlantic Ocean	45.188	-61.355	exact location		near-shore (0-50m)	5.80E+03	macrobenthos	0.5	NA	quadrate sample	Arribas, L. P. et al. Intertidal mussels as ecosystem engineers: Their associated invertebrate biodiversity under contrasting wave exposures. Mar. Biodiv. 44, 203–211 (2014).
Nova Scotia	Atlantic Ocean	45.188	-61.355	exact location		near-shore (0-50m)	8.60E+03	macrobenthos	0.5	NA	quadrate sample	Arribas, L. P. et al. Intertidal mussels as ecosystem engineers: Their associated invertebrate biodiversity under contrasting wave exposures. Mar. Biodiv. 44, 203–211 (2014).
Nova Scotia	Atlantic Ocean	45.183	-61.353	exact location		near-shore (0-50m)	6.10E+03	macrobenthos	0.5	NA	quadrate sample	Arribas, L. P. et al. Intertidal mussels as ecosystem engineers: Their associated invertebrate biodiversity under contrasting wave exposures. Mar. Biodiv. 44, 203–211 (2014).
Nova Scotia	Atlantic Ocean	45.183	-61.353	exact location		near-shore (0-50m)	7.00E+03	macrobenthos	0.5	NA	quadrate sample	Arribas, L. P. et al. Intertidal mussels as ecosystem engineers: Their associated invertebrate biodiversity under contrasting wave exposures. Mar. Biodiv. 44, 203–211 (2014).
Nova Scotia	Atlantic Ocean	45.183	-61.353	exact location		near-shore (0-50m)	7.10E+03	macrobenthos	0.5	NA	quadrate sample	Arribas, L. P. et al. Intertidal mussels as ecosystem engineers: Their associated invertebrate biodiversity under contrasting wave exposures. Mar. Biodiv. 44, 203–211 (2014).
Nova Scotia	Atlantic Ocean	45.183	-61.353	exact location		near-shore (0-50m)	7.20E+03	macrobenthos	0.5	NA	quadrate sample	Arribas, L. P. et al. Intertidal mussels as ecosystem engineers: Their associated invertebrate biodiversity under contrasting wave exposures. Mar. Biodiv. 44, 203–211 (2014).
Nova Scotia	Atlantic Ocean	45.183	-61.353	exact location		near-shore (0-50m)	8.80E+03	macrobenthos	0.5	NA	quadrate sample	Arribas, L. P. et al. Intertidal mussels as ecosystem engineers: Their associated invertebrate biodiversity under contrasting wave exposures. Mar. Biodiv. 44, 203–211 (2014).
Nova Scotia	Atlantic Ocean	45.183	-61.353	exact location		near-shore (0-50m)	1.05E+04	macrobenthos	0.5	NA	quadrate sample	Arribas, L. P. et al. Intertidal mussels as ecosystem engineers: Their associated invertebrate biodiversity under contrasting wave exposures. Mar. Biodiv. 44, 203–211 (2014).
Nova Scotia	Atlantic Ocean	45.183	-61.353	exact location		near-shore (0-50m)	1.36E+04	macrobenthos	0.5	NA	quadrate sample	Arribas, L. P. et al. Intertidal mussels as ecosystem engineers: Their associated invertebrate biodiversity under contrasting wave exposures. Mar. Biodiv. 44, 203–211 (2014).
Nova Scotia	Atlantic Ocean	45.183	-61.353	exact location		near-shore (0-50m)	1.54E+04	macrobenthos	0.5	NA	quadrate sample	Arribas, L. P. et al. Intertidal mussels as ecosystem engineers: Their associated invertebrate biodiversity under contrasting wave exposures. Mar. Biodiv. 44, 203–211 (2014).
Nova Scotia	Atlantic Ocean	45.183	-61.353	exact location		near-shore (0-50m)	1.63E+04	macrobenthos	0.5	NA	quadrate sample	Arribas, L. P. et al. Intertidal mussels as ecosystem engineers: Their associated invertebrate biodiversity under contrasting wave exposures. Mar. Biodiv. 44, 203–211 (2014).
Nova Scotia	Atlantic Ocean	45.183	-61.353	exact location		near-shore (0-50m)	1.86E+04	macrobenthos	0.5	NA	quadrate sample	Arribas, L. P. et al. Intertidal mussels as ecosystem engineers: Their associated invertebrate biodiversity under contrasting wave exposures. Mar. Biodiv. 44, 203–211 (2014).
Nova Scotia	Atlantic Ocean	45.183	-61.353	exact location		near-shore (0-50m)	2.24E+04	macrobenthos	0.5	NA	quadrate sample	Arribas, L. P. et al. Intertidal mussels as ecosystem engineers: Their associated invertebrate biodiversity under contrasting wave exposures. Mar. Biodiv. 44, 203–211 (2014).
Nova Scotia	Atlantic Ocean	45.183	-61.353	exact location		near-shore (0-50m)	2.25E+04	macrobenthos	0.5	NA	quadrate sample	Arribas, L. P. et al. Intertidal mussels as ecosystem engineers: Their associated invertebrate biodiversity under contrasting wave exposures. Mar. Biodiv. 44, 203–211 (2014).
Nova Scotia	Atlantic Ocean	45.183	-61.353	exact location		near-shore (0-50m)	2.50E+04	macrobenthos	0.5	NA	quadrate sample	Arribas, L. P. et al. Intertidal mussels as ecosystem engineers: Their associated invertebrate biodiversity under contrasting wave exposures. Mar. Biodiv. 44, 203–211 (2014).
Nova Scotia	Atlantic Ocean	45.183	-61.353	exact location		near-shore (0-50m)	2.79E+04	macrobenthos	0.5	NA	quadrate sample	Arribas, L. P. et al. Intertidal mussels as ecosystem engineers: Their associated invertebrate biodiversity under contrasting wave exposures. Mar. Biodiv. 44, 203–211 (2014).
Nova Scotia	Atlantic Ocean	45.183	-61.353	exact location		near-shore (0-50m)	3.99E+04	macrobenthos	0.5	NA	quadrate sample	Arribas, L. P. et al. Intertidal mussels as ecosystem engineers: Their associated invertebrate biodiversity under contrasting wave exposures. Mar. Biodiv. 44, 203–211 (2014).
Halifax Harbour	Atlantic Ocean	44.652	-63.574	exact location		near-shore (0-50m)	2.00E+02	macrobenthos	0.5	NA	quadrate sample	Arribas, L. P. et al. Intertidal mussels as ecosystem engineers: Their associated invertebrate biodiversity under contrasting wave exposures. Mar. Biodiv. 44, 203–211 (2014).
Halifax Harbour	Atlantic Ocean	44.652	-63.574	exact location		near-shore (0-50m)	2.00E+02	macrobenthos	0.5	NA	quadrate sample	Arribas, L. P. et al. Intertidal mussels as ecosystem engineers: Their associated invertebrate biodiversity under contrasting wave exposures. Mar. Biodiv. 44, 203–211 (2014).
Halifax Harbour	Atlantic Ocean	44.652	-63.574	exact location		near-shore (0-50m)	3.00E+02	macrobenthos	0.5	NA	quadrate sample	Arribas, L. P. et al. Intertidal mussels as ecosystem engineers: Their associated invertebrate biodiversity under contrasting wave exposures. Mar. Biodiv. 44, 203–211 (2014).
Halifax Harbour	Atlantic Ocean	44.652	-63.574	exact location		near-shore (0-50m)	6.00E+02	macrobenthos	0.5	NA	quadrate sample	Arribas, L. P. et al. Intertidal mussels as ecosystem engineers: Their associated invertebrate biodiversity under contrasting wave exposures. Mar. Biodiv. 44, 203–211 (2014).
Halifax Harbour	Atlantic Ocean	44.652	-63.574	exact location		near-shore (0-50m)	9.00E+02	macrobenthos	0.5	NA	quadrate sample	Arribas, L. P. et al. Intertidal mussels as ecosystem engineers: Their associated invertebrate biodiversity under contrasting wave exposures. Mar. Biodiv. 44, 203–211 (2014).
Halifax Harbour	Atlantic Ocean	44.652	-63.574	exact location		near-shore (0-50m)	1.00E+03	macrobenthos	0.5	NA	quadrate sample	Arribas, L. P. et al. Intertidal mussels as ecosystem engineers: Their associated invertebrate biodiversity under contrasting wave exposures. Mar. Biodiv. 44, 203–211 (2014).
Halifax Harbour	Atlantic Ocean	44.652	-63.574	exact location		near-shore (0-50m)	1.20E+03	macrobenthos	0.5	NA	quadrate sample	Arribas, L. P. et al. Intertidal mussels as ecosystem engineers: Their associated invertebrate biodiversity under contrasting wave exposures. Mar. Biodiv. 44, 203–211 (2014).
Halifax Harbour	Atlantic Ocean	44.652	-63.574	exact location		near-shore (0-50m)	1.20E+03	macrobenthos	0.5	NA	quadrate sample	Arribas, L. P. et al. Intertidal mussels as ecosystem engineers: Their associated invertebrate biodiversity under contrasting wave exposures. Mar. Biodiv. 44, 203–211 (2014).
Halifax Harbour	Atlantic Ocean	44.652	-63.574	exact location		near-shore (0-50m)	1.40E+03	macrobenthos	0.5	NA	quadrate sample	Arribas, L. P. et al. Intertidal mussels as ecosystem engineers: Their associated invertebrate biodiversity under contrasting wave exposures. Mar. Biodiv. 44, 203–211 (2014).
Halifax Harbour	Atlantic Ocean	44.652	-63.574	exact location		near-shore (0-50m)	1.60E+03	macrobenthos	0.5	NA	quadrate sample	Arribas, L. P. et al. Intertidal mussels as ecosystem engineers: Their associated invertebrate biodiversity under contrasting wave exposures. Mar. Biodiv. 44, 203–211 (2014).
Halifax Harbour	Atlantic Ocean	44.652	-63.574	exact location		near-shore (0-50m)	1.80E+03	macrobenthos	0.5	NA	quadrate sample	Arribas, L. P. et al. Intertidal mussels as ecosystem engineers: Their associated invertebrate biodiversity under contrasting wave exposures. Mar. Biodiv. 44, 203–211 (2014).
Halifax Harbour	Atlantic Ocean	44.652	-63.574	exact location		near-shore (0-50m)	2.00E+03	macrobenthos	0.5	NA	quadrate sample	Arribas, L. P. et al. Intertidal mussels as ecosystem engineers: Their associated invertebrate biodiversity under contrasting wave exposures. Mar. Biodiv. 44, 203–211 (2014).
Halifax Harbour	Atlantic Ocean	44.652	-63.574	exact location		near-shore (0-50m)	2.10E+03	macrobenthos	0.5	NA	quadrate sample	Arribas, L. P. et al. Intertidal mussels as ecosystem engineers: Their associated invertebrate biodiversity under contrasting wave exposures. Mar. Biodiv. 44, 203–211 (2014).
Halifax Harbour	Atlantic Ocean	44.652	-63.574	exact location		near-shore (0-50m)	2.80E+03	macrobenthos	0.5	NA	quadrate sample	Arribas, L. P. et al. Intertidal mussels as ecosystem engineers: Their associated invertebrate biodiversity under contrasting wave exposures. Mar. Biodiv. 44, 203–211 (2014).
Halifax Harbour	Atlantic Ocean	44.652	-63.574	exact location		near-shore (0-50m)	4.50E+03	macrobenthos	0.5	NA	quadrate sample	Arribas, L. P. et al. Intertidal mussels as ecosystem engineers: Their associated invertebrate biodiversity under contrasting wave exposures. Mar. Biodiv. 44, 203–211 (2014).
Nova Scotia	Atlantic Ocean	44.648	-63.57	exact location		near-shore (0-50m)	5.20E+03	macrobenthos	0.5	NA	quadrate sample	Arribas, L. P. et al. Intertidal mussels as ecosystem engineers: Their associated invertebrate biodiversity under contrasting wave exposures. Mar. Biodiv. 44, 203–211 (2014).
Nova Scotia	Atlantic Ocean	44.648	-63.57	exact location		near-shore (0-50m)	5.30E+03	macrobenthos	0.5	NA	quadrate sample	Arribas, L. P. et al. Intertidal mussels as ecosystem engineers: Their associated invertebrate biodiversity under contrasting wave exposures. Mar. Biodiv. 44, 203–211 (2014).
Nova Scotia	Atlantic Ocean	44.648	-63.57	exact location		near-shore (0-50m)	6.70E+03	macrobenthos	0.5	NA	quadrate sample	Arribas, L. P. et al. Intertidal mussels as ecosystem engineers: Their associated invertebrate biodiversity under contrasting wave exposures. Mar. Biodiv. 44, 203–211 (2014).
Nova Scotia	Atlantic Ocean	44.648	-63.57	exact location		near-shore (0-50m)	7.50E+03	macrobenthos	0.5	NA	quadrate sample	Arribas, L. P. et al. Intertidal mussels as ecosystem engineers: Their associated invertebrate biodiversity under contrasting wave exposures. Mar. Biodiv. 44, 203–211 (2014).
Nova Scotia	Atlantic Ocean	44.648	-63.57	exact location		near-shore (0-50m)	7.80E+03	macrobenthos	0.5	NA	quadrate sample	Arribas, L. P. et al. Intertidal mussels as ecosystem engineers: Their associated invertebrate biodiversity under contrasting wave exposures. Mar. Biodiv. 44, 203–211 (2014).
Nova Scotia	Atlantic Ocean	44.648	-63.57	exact location		near-shore (0-50m)	8.70E+03	macrobenthos	0.5	NA	quadrate sample	Arribas, L. P. et al. Intertidal mussels as ecosystem engineers: Their associated invertebrate biodiversity under contrasting wave exposures. Mar. Biodiv. 44, 203–211 (2014).
Nova Scotia	Atlantic Ocean	44.648	-63.57	exact location		near-shore (0-50m)	8.90E+03	macrobenthos	0.5	NA	quadrate sample	Arribas, L. P. et al. Intertidal mussels as ecosystem engineers: Their associated invertebrate biodiversity under contrasting wave exposures. Mar. Biodiv. 44, 203–211 (2014).
Nova Scotia	Atlantic Ocean	44.648	-63.57	exact location		near-shore (0-50m)	9.00E+03	macrobenthos	0.5	NA	quadrate sample	Arribas, L. P. et al. Intertidal mussels as ecosystem engineers: Their associated invertebrate biodiversity under contrasting wave exposures. Mar. Biodiv. 44, 203–211 (2014).
Nova Scotia	Atlantic Ocean	44.648	-63.57	exact location		near-shore (0-50m)	9.80E+03	macrobenthos	0.5	NA	quadrate sample	Arribas, L. P. et al. Intertidal mussels as ecosystem engineers: Their associated invertebrate biodiversity under contrasting wave exposures. Mar. Biodiv. 44, 203–211 (2014).
Nova Scotia	Atlantic Ocean	44.648	-63.57	exact location		near-shore (0-50m)	1.22E+04	macrobenthos	0.5	NA	quadrate sample	Arribas, L. P. et al. Intertidal mussels as ecosystem engineers: Their associated invertebrate biodiversity under contrasting wave exposures. Mar. Biodiv. 44, 203–211 (2014).
Nova Scotia	Atlantic Ocean	44.648	-63.57	exact location		near-shore (0-50m)	1.24E+04	macrobenthos	0.5	NA	quadrate sample	Arribas, L. P. et al. Intertidal mussels as ecosystem engineers: Their associated invertebrate biodiversity under contrasting wave exposures. Mar. Biodiv. 44, 203–211 (2014).
Nova Scotia	Atlantic Ocean	44.648	-63.57	exact location		near-shore (0-50m)	1.79E+04	macrobenthos	0.5	NA	quadrate sample	Arribas, L. P. et al. Intertidal mussels as ecosystem engineers: Their associated invertebrate biodiversity under contrasting wave exposures. Mar. Biodiv. 44, 203–211 (2014).
Nova Scotia	Atlantic Ocean	44.648	-63.57	exact location		near-shore (0-50m)	2.02E+04	macrobenthos	0.5	NA	quadrate sample	Arribas, L. P. et al. Intertidal mussels as ecosystem engineers: Their associated invertebrate biodiversity under contrasting wave exposures. Mar. Biodiv. 44, 203–211 (2014).
Nova Scotia	Atlantic Ocean	44.648	-63.57	exact location		near-shore (0-50m)	2.40E+04	macrobenthos	0.5	NA	quadrate sample	Arribas, L. P. et al. Intertidal mussels as ecosystem engineers: Their associated invertebrate biodiversity under contrasting wave exposures. Mar. Biodiv. 44, 203–211 (2014).
Nova Scotia	Atlantic Ocean	44.648	-63.57	exact location		near-shore (0-50m)	3.84E+04	macrobenthos	0.5	NA	quadrate sample	Arribas, L. P. et al. Intertidal mussels as ecosystem engineers: Their associated invertebrate biodiversity under contrasting wave exposures. Mar. Biodiv. 44, 203–211 (2014).
Nova Scotia	Atlantic Ocean	44.447	-63.059	exact location		near-shore (0-50m)	6.90E+03	macrobenthos	0.5	NA	quadrate sample	Arribas, L. P. et al. Intertidal mussels as ecosystem engineers: Their associated invertebrate biodiversity under contrasting wave exposures. Mar. Biodiv. 44, 203–211 (2014).
Nova Scotia	Atlantic Ocean	44.447	-63.059	exact location		near-shore (0-50m)	7.30E+03	macrobenthos	0.5	NA	quadrate sample	Arribas, L. P. et al. Intertidal mussels as ecosystem engineers: Their associated invertebrate biodiversity under contrasting wave exposures. Mar. Biodiv. 44, 203–211 (2014).
Nova Scotia	Atlantic Ocean	44.447	-63.059	exact location		near-shore (0-50m)	7.50E+03	macrobenthos	0.5	NA	quadrate sample	Arribas, L. P. et al. Intertidal mussels as ecosystem engineers: Their associated invertebrate biodiversity under contrasting wave exposures. Mar. Biodiv. 44, 203–211 (2014).
Nova Scotia	Atlantic Ocean	44.447	-63.059	exact location		near-shore (0-50m)	8.80E+03	macrobenthos	0.5	NA	quadrate sample	Arribas, L. P. et al. Intertidal mussels as ecosystem engineers: Their associated invertebrate biodiversity under contrasting wave exposures. Mar. Biodiv. 44, 203–211 (2014).
Nova Scotia	Atlantic Ocean	44.447	-63.059	exact location		near-shore (0-50m)	9.10E+03	macrobenthos	0.5	NA	quadrate sample	Arribas, L. P. et al. Intertidal mussels as ecosystem engineers: Their associated invertebrate biodiversity under contrasting wave exposures. Mar. Biodiv. 44, 203–211 (2014).
Nova Scotia	Atlantic Ocean	44.447	-63.059	exact location		near-shore (0-50m)	1.04E+04	macrobenthos	0.5	NA	quadrate sample	Arribas, L. P. et al. Intertidal mussels as ecosystem engineers: Their associated invertebrate biodiversity under contrasting wave exposures. Mar. Biodiv. 44, 203–211 (2014).
Nova Scotia	Atlantic Ocean	44.447	-63.059	exact location		near-shore (0-50m)	1.07E+04	macrobenthos	0.5	NA	quadrate sample	Arribas, L. P. et al. Intertidal mussels as ecosystem engineers: Their associated invertebrate biodiversity under contrasting wave exposures. Mar. Biodiv. 44, 203–211 (2014).
Nova Scotia	Atlantic Ocean	44.447	-63.059	exact location		near-shore (0-50m)	1.15E+04	macrobenthos	0.5	NA	quadrate sample	Arribas, L. P. et al. Intertidal mussels as ecosystem engineers: Their associated invertebrate biodiversity under contrasting wave exposures. Mar. Biodiv. 44, 203–211 (2014).
Nova Scotia	Atlantic Ocean	44.447	-63.059	exact location		near-shore (0-50m)	1.16E+04	macrobenthos	0.5	NA	quadrate sample	Arribas, L. P. et al. Intertidal mussels as ecosystem engineers: Their associated invertebrate biodiversity under contrasting wave exposures. Mar. Biodiv. 44, 203–211 (2014).
Nova Scotia	Atlantic Ocean	44.447	-63.059	exact location		near-shore (0-50m)	1.33E+04	macrobenthos	0.5	NA	quadrate sample	Arribas, L. P. et al. Intertidal mussels as ecosystem engineers: Their associated invertebrate biodiversity under contrasting wave exposures. Mar. Biodiv. 44, 203–211 (2014).
Nova Scotia	Atlantic Ocean	44.447	-63.059	exact location		near-shore (0-50m)	1.40E+04	macrobenthos	0.5	NA	quadrate sample	Arribas, L. P. et al. Intertidal mussels as ecosystem engineers: Their associated invertebrate biodiversity under contrasting wave exposures. Mar. Biodiv. 44, 203–211 (2014).
Nova Scotia	Atlantic Ocean	44.447	-63.059	exact location		near-shore (0-50m)	1.53E+04	macrobenthos	0.5	NA	quadrate sample	Arribas, L. P. et al. Intertidal mussels as ecosystem engineers: Their associated invertebrate biodiversity under contrasting wave exposures. Mar. Biodiv. 44, 203–211 (2014).
Nova Scotia	Atlantic Ocean	44.447	-63.059	exact location		near-shore (0-50m)	1.92E+04	macrobenthos	0.5	NA	quadrate sample	Arribas, L. P. et al. Intertidal mussels as ecosystem engineers: Their associated invertebrate biodiversity under contrasting wave exposures. Mar. Biodiv. 44, 203–211 (2014).
Nova Scotia	Atlantic Ocean	44.447	-63.059	exact location		near-shore (0-50m)	2.08E+04	macrobenthos	0.5	NA	quadrate sample	Arribas, L. P. et al. Intertidal mussels as ecosystem engineers: Their associated invertebrate biodiversity under contrasting wave exposures. Mar. Biodiv. 44, 203–211 (2014).
Nova Scotia	Atlantic Ocean	44.447	-63.059	exact location		near-shore (0-50m)	2.21E+04	macrobenthos	0.5	NA	quadrate sample	Arribas, L. P. et al. Intertidal mussels as ecosystem engineers: Their associated invertebrate biodiversity under contrasting wave exposures. Mar. Biodiv. 44, 203–211 (2014).
Nova Scotia	Atlantic Ocean	43.819	-64.835	exact location		near-shore (0-50m)	7.90E+03	macrobenthos	0.5	NA	quadrate sample	Arribas, L. P. et al. Intertidal mussels as ecosystem engineers: Their associated invertebrate biodiversity under contrasting wave exposures. Mar. Biodiv. 44, 203–211 (2014).
Nova Scotia	Atlantic Ocean	43.819	-64.835	exact location		near-shore (0-50m)	9.00E+03	macrobenthos	0.5	NA	quadrate sample	Arribas, L. P. et al. Intertidal mussels as ecosystem engineers: Their associated invertebrate biodiversity under contrasting wave exposures. Mar. Biodiv. 44, 203–211 (2014).
Nova Scotia	Atlantic Ocean	43.819	-64.835	exact location		near-shore (0-50m)	1.02E+04	macrobenthos	0.5	NA	quadrate sample	Arribas, L. P. et al. Intertidal mussels as ecosystem engineers: Their associated invertebrate biodiversity under contrasting wave exposures. Mar. Biodiv. 44, 203–211 (2014).
Nova Scotia	Atlantic Ocean	43.819	-64.835	exact location		near-shore (0-50m)	1.03E+04	macrobenthos	0.5	NA	quadrate sample	Arribas, L. P. et al. Intertidal mussels as ecosystem engineers: Their associated invertebrate biodiversity under contrasting wave exposures. Mar. Biodiv. 44, 203–211 (2014).
Nova Scotia	Atlantic Ocean	43.819	-64.835	exact location		near-shore (0-50m)	1.05E+04	macrobenthos	0.5	NA	quadrate sample	Arribas, L. P. et al. Intertidal mussels as ecosystem engineers: Their associated invertebrate biodiversity under contrasting wave exposures. Mar. Biodiv. 44, 203–211 (2014).
Nova Scotia	Atlantic Ocean	43.819	-64.835	exact location		near-shore (0-50m)	1.12E+04	macrobenthos	0.5	NA	quadrate sample	Arribas, L. P. et al. Intertidal mussels as ecosystem engineers: Their associated invertebrate biodiversity under contrasting wave exposures. Mar. Biodiv. 44, 203–211 (2014).
Nova Scotia	Atlantic Ocean	43.819	-64.835	exact location		near-shore (0-50m)	1.19E+04	macrobenthos	0.5	NA	quadrate sample	Arribas, L. P. et al. Intertidal mussels as ecosystem engineers: Their associated invertebrate biodiversity under contrasting wave exposures. Mar. Biodiv. 44, 203–211 (2014).
Nova Scotia	Atlantic Ocean	43.819	-64.835	exact location		near-shore (0-50m)	1.23E+04	macrobenthos	0.5	NA	quadrate sample	Arribas, L. P. et al. Intertidal mussels as ecosystem engineers: Their associated invertebrate biodiversity under contrasting wave exposures. Mar. Biodiv. 44, 203–211 (2014).
Nova Scotia	Atlantic Ocean	43.819	-64.835	exact location		near-shore (0-50m)	1.47E+04	macrobenthos	0.5	NA	quadrate sample	Arribas, L. P. et al. Intertidal mussels as ecosystem engineers: Their associated invertebrate biodiversity under contrasting wave exposures. Mar. Biodiv. 44, 203–211 (2014).
Nova Scotia	Atlantic Ocean	43.819	-64.835	exact location		near-shore (0-50m)	1.49E+04	macrobenthos	0.5	NA	quadrate sample	Arribas, L. P. et al. Intertidal mussels as ecosystem engineers: Their associated invertebrate biodiversity under contrasting wave exposures. Mar. Biodiv. 44, 203–211 (2014).
Nova Scotia	Atlantic Ocean	43.819	-64.835	exact location		near-shore (0-50m)	1.51E+04	macrobenthos	0.5	NA	quadrate sample	Arribas, L. P. et al. Intertidal mussels as ecosystem engineers: Their associated invertebrate biodiversity under contrasting wave exposures. Mar. Biodiv. 44, 203–211 (2014).
Nova Scotia	Atlantic Ocean	43.819	-64.835	exact location		near-shore (0-50m)	1.63E+04	macrobenthos	0.5	NA	quadrate sample	Arribas, L. P. et al. Intertidal mussels as ecosystem engineers: Their associated invertebrate biodiversity under contrasting wave exposures. Mar. Biodiv. 44, 203–211 (2014).
Nova Scotia	Atlantic Ocean	43.819	-64.835	exact location		near-shore (0-50m)	1.97E+04	macrobenthos	0.5	NA	quadrate sample	Arribas, L. P. et al. Intertidal mussels as ecosystem engineers: Their associated invertebrate biodiversity under contrasting wave exposures. Mar. Biodiv. 44, 203–211 (2014).
Nova Scotia	Atlantic Ocean	43.819	-64.835	exact location		near-shore (0-50m)	2.15E+04	macrobenthos	0.5	NA	quadrate sample	Arribas, L. P. et al. Intertidal mussels as ecosystem engineers: Their associated invertebrate biodiversity under contrasting wave exposures. Mar. Biodiv. 44, 203–211 (2014).
Nova Scotia	Atlantic Ocean	43.819	-64.835	exact location		near-shore (0-50m)	3.02E+04	macrobenthos	0.5	NA	quadrate sample	Arribas, L. P. et al. Intertidal mussels as ecosystem engineers: Their associated invertebrate biodiversity under contrasting wave exposures. Mar. Biodiv. 44, 203–211 (2014).
Colorado River Delta	Pacific Ocean	31.744	-114.575	exact location	800	continental slope (>200-2000m)	2.44E+01	macrobenthos	0.6	NA	NA	Avila-Serrano, G. E., Flessa, K. W., Téllez-Duarte, M. A. & Cintra-Buenrostro, C. E. Distribution of the intertidal macrofauna of the Colorado River Delta, northern Gulf of California, Mexico. Ciencias Mar. 32, 649–661 (2006).
Colorado River Delta	Pacific Ocean	31.666	-114.695	exact location	500	continental slope (>200-2000m)	4.50E+00	macrobenthos	0.6	NA	NA	Avila-Serrano, G. E., Flessa, K. W., Téllez-Duarte, M. A. & Cintra-Buenrostro, C. E. Distribution of the intertidal macrofauna of the Colorado River Delta, northern Gulf of California, Mexico. Ciencias Mar. 32, 649–661 (2006).
Colorado River Delta	Pacific Ocean	31.666	-114.695	exact location	600	continental slope (>200-2000m)	2.67E+01	macrobenthos	0.6	NA	NA	Avila-Serrano, G. E., Flessa, K. W., Téllez-Duarte, M. A. & Cintra-Buenrostro, C. E. Distribution of the intertidal macrofauna of the Colorado River Delta, northern Gulf of California, Mexico. Ciencias Mar. 32, 649–661 (2006).
Colorado River Delta	Pacific Ocean	31.511	-114.861	exact location	1500	continental slope (>200-2000m)	0.00E+00	macrobenthos	0.6	NA	NA	Avila-Serrano, G. E., Flessa, K. W., Téllez-Duarte, M. A. & Cintra-Buenrostro, C. E. Distribution of the intertidal macrofauna of the Colorado River Delta, northern Gulf of California, Mexico. Ciencias Mar. 32, 649–661 (2006).
Colorado River Delta	Pacific Ocean	31.501	-114.857	exact location	1600	continental slope (>200-2000m)	5.38E+00	macrobenthos	0.6	NA	NA	Avila-Serrano, G. E., Flessa, K. W., Téllez-Duarte, M. A. & Cintra-Buenrostro, C. E. Distribution of the intertidal macrofauna of the Colorado River Delta, northern Gulf of California, Mexico. Ciencias Mar. 32, 649–661 (2006).
Colorado River Delta	Pacific Ocean	31.341	-114.874	exact location	2200	abyssal plain/ continental rise (>2000m)	1.87E+01	macrobenthos	0.6	NA	NA	Avila-Serrano, G. E., Flessa, K. W., Téllez-Duarte, M. A. & Cintra-Buenrostro, C. E. Distribution of the intertidal macrofauna of the Colorado River Delta, northern Gulf of California, Mexico. Ciencias Mar. 32, 649–661 (2006).
Colorado River Delta	Pacific Ocean	31.197	-114.886	exact location	450	continental slope (>200-2000m)	4.87E+01	macrobenthos	0.6	NA	NA	Avila-Serrano, G. E., Flessa, K. W., Téllez-Duarte, M. A. & Cintra-Buenrostro, C. E. Distribution of the intertidal macrofauna of the Colorado River Delta, northern Gulf of California, Mexico. Ciencias Mar. 32, 649–661 (2006).
Colorado River Delta	Pacific Ocean	31.196	-114.886	exact location	450	continental slope (>200-2000m)	4.17E+01	macrobenthos	0.6	NA	NA	Avila-Serrano, G. E., Flessa, K. W., Téllez-Duarte, M. A. & Cintra-Buenrostro, C. E. Distribution of the intertidal macrofauna of the Colorado River Delta, northern Gulf of California, Mexico. Ciencias Mar. 32, 649–661 (2006).
Colorado River Delta	Pacific Ocean	31.196	-114.886	exact location	450	continental slope (>200-2000m)	1.24E+01	macrobenthos	0.6	NA	NA	Avila-Serrano, G. E., Flessa, K. W., Téllez-Duarte, M. A. & Cintra-Buenrostro, C. E. Distribution of the intertidal macrofauna of the Colorado River Delta, northern Gulf of California, Mexico. Ciencias Mar. 32, 649–661 (2006).
Colorado River Delta	Pacific Ocean	31.196	-114.886	exact location	500	continental slope (>200-2000m)	1.39E+01	macrobenthos	0.6	NA	NA	Avila-Serrano, G. E., Flessa, K. W., Téllez-Duarte, M. A. & Cintra-Buenrostro, C. E. Distribution of the intertidal macrofauna of the Colorado River Delta, northern Gulf of California, Mexico. Ciencias Mar. 32, 649–661 (2006).
Arcachon Bay	Atlantic Ocean	44.692	-1.066	approximated location		near-shore (0-50m)	1.69E+05	macrobenthos	0.5	NA	frame sample	Bachelet, G. Seasonal changes in macrophyte and macrozoobenthos assemblages in three coastal lagoons under varying degrees of eutrophication. ICES J. Mar. Sci. 57, 1495–1506 (2000).
Arcachon Bay	Atlantic Ocean	44.686	-1.154	approximated location		near-shore (0-50m)	5.38E+04	macrobenthos	0.5	NA	frame sample	Bachelet, G. Seasonal changes in macrophyte and macrozoobenthos assemblages in three coastal lagoons under varying degrees of eutrophication. ICES J. Mar. Sci. 57, 1495–1506 (2000).
Prévost lagoon	Mediterranean Sea	43.523	3.912	approximated location		near-shore (0-50m)	1.42E+04	macrobenthos	0.5	NA	frame sample	Bachelet, G. Seasonal changes in macrophyte and macrozoobenthos assemblages in three coastal lagoons under varying degrees of eutrophication. ICES J. Mar. Sci. 57, 1495–1506 (2000).
Prévost lagoon	Mediterranean Sea	43.514	3.888	approximated location		near-shore (0-50m)	2.78E+04	macrobenthos	0.5	NA	frame sample	Bachelet, G. Seasonal changes in macrophyte and macrozoobenthos assemblages in three coastal lagoons under varying degrees of eutrophication. ICES J. Mar. Sci. 57, 1495–1506 (2000).
Gulf of Mexico	Gulf of Mexico	29.335	-87.046	exact location	668	continental slope (>200-2000m)	5.02E+06	meiobenthos	0.045	NA	GOMEX box corer	Baguley, J. G., Montagna, P. A., Hyde, L. J., Kalke, R. D. & Rowe, G. T. Metazoan meiofauna abundance in relation to environmental variables in the northern Gulf of Mexico deep sea. Deep-Sea Res. I 53, 1344–1362 (2006).
Gulf of Mexico	Gulf of Mexico	28.919	-87.672	exact location	1826	continental slope (>200-2000m)	8.00E+06	meiobenthos	0.045	NA	GOMEX box corer	Baguley, J. G., Montagna, P. A., Hyde, L. J., Kalke, R. D. & Rowe, G. T. Metazoan meiofauna abundance in relation to environmental variables in the northern Gulf of Mexico deep sea. Deep-Sea Res. I 53, 1344–1362 (2006).
Gulf of Mexico	Gulf of Mexico	28.75	-85.748	exact location	212	continental slope (>200-2000m)	3.19E+06	meiobenthos	0.045	NA	GOMEX box corer	Baguley, J. G., Montagna, P. A., Hyde, L. J., Kalke, R. D. & Rowe, G. T. Metazoan meiofauna abundance in relation to environmental variables in the northern Gulf of Mexico deep sea. Deep-Sea Res. I 53, 1344–1362 (2006).
Gulf of Mexico	Gulf of Mexico	28.554	-87.767	exact location	2387	abyssal plain/ continental rise (>2000m)	2.91E+06	meiobenthos	0.045	NA	GOMEX box corer	Baguley, J. G., Montagna, P. A., Hyde, L. J., Kalke, R. D. & Rowe, G. T. Metazoan meiofauna abundance in relation to environmental variables in the northern Gulf of Mexico deep sea. Deep-Sea Res. I 53, 1344–1362 (2006).
Gulf of Mexico	Gulf of Mexico	28.55	-88.58	exact location	1565	continental slope (>200-2000m)	3.43E+06	meiobenthos	0.045	NA	GOMEX box corer	Baguley, J. G., Montagna, P. A., Hyde, L. J., Kalke, R. D. & Rowe, G. T. Metazoan meiofauna abundance in relation to environmental variables in the northern Gulf of Mexico deep sea. Deep-Sea Res. I 53, 1344–1362 (2006).
Gulf of Mexico	Gulf of Mexico	28.541	-89.825	exact location	482	continental slope (>200-2000m)	9.46E+06	meiobenthos	0.045	NA	GOMEX box corer	Baguley, J. G., Montagna, P. A., Hyde, L. J., Kalke, R. D. & Rowe, G. T. Metazoan meiofauna abundance in relation to environmental variables in the northern Gulf of Mexico deep sea. Deep-Sea Res. I 53, 1344–1362 (2006).
Gulf of Mexico	Gulf of Mexico	28.503	-86.077	exact location	362	continental slope (>200-2000m)	2.76E+06	meiobenthos	0.045	NA	GOMEX box corer	Baguley, J. G., Montagna, P. A., Hyde, L. J., Kalke, R. D. & Rowe, G. T. Metazoan meiofauna abundance in relation to environmental variables in the northern Gulf of Mexico deep sea. Deep-Sea Res. I 53, 1344–1362 (2006).
Gulf of Mexico	Gulf of Mexico	28.448	-89.672	exact location	677	continental slope (>200-2000m)	5.35E+06	meiobenthos	0.045	NA	GOMEX box corer	Baguley, J. G., Montagna, P. A., Hyde, L. J., Kalke, R. D. & Rowe, G. T. Metazoan meiofauna abundance in relation to environmental variables in the northern Gulf of Mexico deep sea. Deep-Sea Res. I 53, 1344–1362 (2006).
Gulf of Mexico	Gulf of Mexico	28.28	-87.328	exact location	2627	abyssal plain/ continental rise (>2000m)	1.57E+06	meiobenthos	0.045	NA	GOMEX box corer	Baguley, J. G., Montagna, P. A., Hyde, L. J., Kalke, R. D. & Rowe, G. T. Metazoan meiofauna abundance in relation to environmental variables in the northern Gulf of Mexico deep sea. Deep-Sea Res. I 53, 1344–1362 (2006).
Gulf of Mexico	Gulf of Mexico	28.251	-86.419	exact location	763	continental slope (>200-2000m)	4.93E+06	meiobenthos	0.045	NA	GOMEX box corer	Baguley, J. G., Montagna, P. A., Hyde, L. J., Kalke, R. D. & Rowe, G. T. Metazoan meiofauna abundance in relation to environmental variables in the northern Gulf of Mexico deep sea. Deep-Sea Res. I 53, 1344–1362 (2006).
Gulf of Mexico	Gulf of Mexico	28.222	-89.494	exact location	990	continental slope (>200-2000m)	8.86E+06	meiobenthos	0.045	NA	GOMEX box corer	Baguley, J. G., Montagna, P. A., Hyde, L. J., Kalke, R. D. & Rowe, G. T. Metazoan meiofauna abundance in relation to environmental variables in the northern Gulf of Mexico deep sea. Deep-Sea Res. I 53, 1344–1362 (2006).
Gulf of Mexico	Gulf of Mexico	28.06	-90.25	exact location	336	continental slope (>200-2000m)	3.69E+06	meiobenthos	0.045	NA	GOMEX box corer	Baguley, J. G., Montagna, P. A., Hyde, L. J., Kalke, R. D. & Rowe, G. T. Metazoan meiofauna abundance in relation to environmental variables in the northern Gulf of Mexico deep sea. Deep-Sea Res. I 53, 1344–1362 (2006).
Gulf of Mexico	Gulf of Mexico	28.014	-86.573	exact location	2974	abyssal plain/ continental rise (>2000m)	1.81E+06	meiobenthos	0.045	NA	GOMEX box corer	Baguley, J. G., Montagna, P. A., Hyde, L. J., Kalke, R. D. & Rowe, G. T. Metazoan meiofauna abundance in relation to environmental variables in the northern Gulf of Mexico deep sea. Deep-Sea Res. I 53, 1344–1362 (2006).
Gulf of Mexico	Gulf of Mexico	27.84	-86.751	exact location	2972	abyssal plain/ continental rise (>2000m)	9.95E+05	meiobenthos	0.045	NA	GOMEX box corer	Baguley, J. G., Montagna, P. A., Hyde, L. J., Kalke, R. D. & Rowe, G. T. Metazoan meiofauna abundance in relation to environmental variables in the northern Gulf of Mexico deep sea. Deep-Sea Res. I 53, 1344–1362 (2006).
Gulf of Mexico	Gulf of Mexico	27.828	-89.166	exact location	1401	continental slope (>200-2000m)	2.46E+06	meiobenthos	0.045	NA	GOMEX box corer	Baguley, J. G., Montagna, P. A., Hyde, L. J., Kalke, R. D. & Rowe, G. T. Metazoan meiofauna abundance in relation to environmental variables in the northern Gulf of Mexico deep sea. Deep-Sea Res. I 53, 1344–1362 (2006).
Gulf of Mexico	Gulf of Mexico	27.78	-91.5	exact location	545	continental slope (>200-2000m)	4.08E+06	meiobenthos	0.045	NA	GOMEX box corer	Baguley, J. G., Montagna, P. A., Hyde, L. J., Kalke, R. D. & Rowe, G. T. Metazoan meiofauna abundance in relation to environmental variables in the northern Gulf of Mexico deep sea. Deep-Sea Res. I 53, 1344–1362 (2006).
Gulf of Mexico	Gulf of Mexico	27.776	-91.766	exact location	348	continental slope (>200-2000m)	4.12E+06	meiobenthos	0.045	NA	GOMEX box corer	Baguley, J. G., Montagna, P. A., Hyde, L. J., Kalke, R. D. & Rowe, G. T. Metazoan meiofauna abundance in relation to environmental variables in the northern Gulf of Mexico deep sea. Deep-Sea Res. I 53, 1344–1362 (2006).
Gulf of Mexico	Gulf of Mexico	27.73	-89.982	exact location	1066	continental slope (>200-2000m)	5.42E+06	meiobenthos	0.045	NA	GOMEX box corer	Baguley, J. G., Montagna, P. A., Hyde, L. J., Kalke, R. D. & Rowe, G. T. Metazoan meiofauna abundance in relation to environmental variables in the northern Gulf of Mexico deep sea. Deep-Sea Res. I 53, 1344–1362 (2006).
Gulf of Mexico	Gulf of Mexico	27.577	-93.551	exact location	420	continental slope (>200-2000m)	3.87E+06	meiobenthos	0.045	NA	GOMEX box corer	Baguley, J. G., Montagna, P. A., Hyde, L. J., Kalke, R. D. & Rowe, G. T. Metazoan meiofauna abundance in relation to environmental variables in the northern Gulf of Mexico deep sea. Deep-Sea Res. I 53, 1344–1362 (2006).
Gulf of Mexico	Gulf of Mexico	27.5	-96.003	exact location	212	continental slope (>200-2000m)	4.12E+06	meiobenthos	0.045	NA	GOMEX box corer	Baguley, J. G., Montagna, P. A., Hyde, L. J., Kalke, R. D. & Rowe, G. T. Metazoan meiofauna abundance in relation to environmental variables in the northern Gulf of Mexico deep sea. Deep-Sea Res. I 53, 1344–1362 (2006).
Gulf of Mexico	Gulf of Mexico	27.484	-87	exact location	3000	abyssal plain/ continental rise (>2000m)	8.32E+05	meiobenthos	0.045	NA	GOMEX box corer	Baguley, J. G., Montagna, P. A., Hyde, L. J., Kalke, R. D. & Rowe, G. T. Metazoan meiofauna abundance in relation to environmental variables in the northern Gulf of Mexico deep sea. Deep-Sea Res. I 53, 1344–1362 (2006).
Gulf of Mexico	Gulf of Mexico	27.453	-89.763	exact location	1463	continental slope (>200-2000m)	2.74E+06	meiobenthos	0.045	NA	GOMEX box corer	Baguley, J. G., Montagna, P. A., Hyde, L. J., Kalke, R. D. & Rowe, G. T. Metazoan meiofauna abundance in relation to environmental variables in the northern Gulf of Mexico deep sea. Deep-Sea Res. I 53, 1344–1362 (2006).
Gulf of Mexico	Gulf of Mexico	27.414	-93.34	exact location	625	continental slope (>200-2000m)	2.63E+06	meiobenthos	0.045	NA	GOMEX box corer	Baguley, J. G., Montagna, P. A., Hyde, L. J., Kalke, R. D. & Rowe, G. T. Metazoan meiofauna abundance in relation to environmental variables in the northern Gulf of Mexico deep sea. Deep-Sea Res. I 53, 1344–1362 (2006).
Gulf of Mexico	Gulf of Mexico	27.333	-88.656	exact location	2267	abyssal plain/ continental rise (>2000m)	1.29E+06	meiobenthos	0.045	NA	GOMEX box corer	Baguley, J. G., Montagna, P. A., Hyde, L. J., Kalke, R. D. & Rowe, G. T. Metazoan meiofauna abundance in relation to environmental variables in the northern Gulf of Mexico deep sea. Deep-Sea Res. I 53, 1344–1362 (2006).
Gulf of Mexico	Gulf of Mexico	27.323	-91.556	exact location	1175	continental slope (>200-2000m)	2.18E+06	meiobenthos	0.045	NA	GOMEX box corer	Baguley, J. G., Montagna, P. A., Hyde, L. J., Kalke, R. D. & Rowe, G. T. Metazoan meiofauna abundance in relation to environmental variables in the northern Gulf of Mexico deep sea. Deep-Sea Res. I 53, 1344–1362 (2006).
Gulf of Mexico	Gulf of Mexico	27.254	-95.747	exact location	950	continental slope (>200-2000m)	2.20E+06	meiobenthos	0.045	NA	GOMEX box corer	Baguley, J. G., Montagna, P. A., Hyde, L. J., Kalke, R. D. & Rowe, G. T. Metazoan meiofauna abundance in relation to environmental variables in the northern Gulf of Mexico deep sea. Deep-Sea Res. I 53, 1344–1362 (2006).
Gulf of Mexico	Gulf of Mexico	27.203	-91.405	exact location	2253	abyssal plain/ continental rise (>2000m)	1.57E+06	meiobenthos	0.045	NA	GOMEX box corer	Baguley, J. G., Montagna, P. A., Hyde, L. J., Kalke, R. D. & Rowe, G. T. Metazoan meiofauna abundance in relation to environmental variables in the northern Gulf of Mexico deep sea. Deep-Sea Res. I 53, 1344–1362 (2006).
Gulf of Mexico	Gulf of Mexico	27.172	-93.323	exact location	875	continental slope (>200-2000m)	2.63E+06	meiobenthos	0.045	NA	GOMEX box corer	Baguley, J. G., Montagna, P. A., Hyde, L. J., Kalke, R. D. & Rowe, G. T. Metazoan meiofauna abundance in relation to environmental variables in the northern Gulf of Mexico deep sea. Deep-Sea Res. I 53, 1344–1362 (2006).
Gulf of Mexico	Gulf of Mexico	27.135	-92	exact location	1530	continental slope (>200-2000m)	1.68E+06	meiobenthos	0.045	NA	GOMEX box corer	Baguley, J. G., Montagna, P. A., Hyde, L. J., Kalke, R. D. & Rowe, G. T. Metazoan meiofauna abundance in relation to environmental variables in the northern Gulf of Mexico deep sea. Deep-Sea Res. I 53, 1344–1362 (2006).
Gulf of Mexico	Gulf of Mexico	27.008	-95.492	exact location	1340	continental slope (>200-2000m)	2.49E+06	meiobenthos	0.045	NA	GOMEX box corer	Baguley, J. G., Montagna, P. A., Hyde, L. J., Kalke, R. D. & Rowe, G. T. Metazoan meiofauna abundance in relation to environmental variables in the northern Gulf of Mexico deep sea. Deep-Sea Res. I 53, 1344–1362 (2006).
Gulf of Mexico	Gulf of Mexico	27.002	-87.999	exact location	2743	abyssal plain/ continental rise (>2000m)	1.55E+06	meiobenthos	0.045	NA	GOMEX box corer	Baguley, J. G., Montagna, P. A., Hyde, L. J., Kalke, R. D. & Rowe, G. T. Metazoan meiofauna abundance in relation to environmental variables in the northern Gulf of Mexico deep sea. Deep-Sea Res. I 53, 1344–1362 (2006).
Gulf of Mexico	Gulf of Mexico	27	-90.25	exact location	2460	abyssal plain/ continental rise (>2000m)	8.43E+05	meiobenthos	0.045	NA	GOMEX box corer	Baguley, J. G., Montagna, P. A., Hyde, L. J., Kalke, R. D. & Rowe, G. T. Metazoan meiofauna abundance in relation to environmental variables in the northern Gulf of Mexico deep sea. Deep-Sea Res. I 53, 1344–1362 (2006).
Gulf of Mexico	Gulf of Mexico	26.938	-89.573	exact location	2495	abyssal plain/ continental rise (>2000m)	1.47E+06	meiobenthos	0.045	NA	GOMEX box corer	Baguley, J. G., Montagna, P. A., Hyde, L. J., Kalke, R. D. & Rowe, G. T. Metazoan meiofauna abundance in relation to environmental variables in the northern Gulf of Mexico deep sea. Deep-Sea Res. I 53, 1344–1362 (2006).
Gulf of Mexico	Gulf of Mexico	26.751	-95.25	exact location	1575	continental slope (>200-2000m)	2.33E+06	meiobenthos	0.045	NA	GOMEX box corer	Baguley, J. G., Montagna, P. A., Hyde, L. J., Kalke, R. D. & Rowe, G. T. Metazoan meiofauna abundance in relation to environmental variables in the northern Gulf of Mexico deep sea. Deep-Sea Res. I 53, 1344–1362 (2006).
Gulf of Mexico	Gulf of Mexico	26.731	-93.32	exact location	1460	continental slope (>200-2000m)	1.88E+06	meiobenthos	0.045	NA	GOMEX box corer	Baguley, J. G., Montagna, P. A., Hyde, L. J., Kalke, R. D. & Rowe, G. T. Metazoan meiofauna abundance in relation to environmental variables in the northern Gulf of Mexico deep sea. Deep-Sea Res. I 53, 1344–1362 (2006).
Gulf of Mexico	Gulf of Mexico	26.558	-91.823	exact location	1875	continental slope (>200-2000m)	1.65E+06	meiobenthos	0.045	NA	GOMEX box corer	Baguley, J. G., Montagna, P. A., Hyde, L. J., Kalke, R. D. & Rowe, G. T. Metazoan meiofauna abundance in relation to environmental variables in the northern Gulf of Mexico deep sea. Deep-Sea Res. I 53, 1344–1362 (2006).
Gulf of Mexico	Gulf of Mexico	26.55	-92.215	exact location	2635	abyssal plain/ continental rise (>2000m)	1.40E+06	meiobenthos	0.045	NA	GOMEX box corer	Baguley, J. G., Montagna, P. A., Hyde, L. J., Kalke, R. D. & Rowe, G. T. Metazoan meiofauna abundance in relation to environmental variables in the northern Gulf of Mexico deep sea. Deep-Sea Res. I 53, 1344–1362 (2006).
Gulf of Mexico	Gulf of Mexico	26.508	-94.997	exact location	1620	continental slope (>200-2000m)	1.71E+06	meiobenthos	0.045	NA	GOMEX box corer	Baguley, J. G., Montagna, P. A., Hyde, L. J., Kalke, R. D. & Rowe, G. T. Metazoan meiofauna abundance in relation to environmental variables in the northern Gulf of Mexico deep sea. Deep-Sea Res. I 53, 1344–1362 (2006).
Gulf of Mexico	Gulf of Mexico	26.394	-94.573	exact location	2440	abyssal plain/ continental rise (>2000m)	1.30E+06	meiobenthos	0.045	NA	GOMEX box corer	Baguley, J. G., Montagna, P. A., Hyde, L. J., Kalke, R. D. & Rowe, G. T. Metazoan meiofauna abundance in relation to environmental variables in the northern Gulf of Mexico deep sea. Deep-Sea Res. I 53, 1344–1362 (2006).
Gulf of Mexico	Gulf of Mexico	26.38	-89.24	exact location	2924	abyssal plain/ continental rise (>2000m)	1.39E+06	meiobenthos	0.045	NA	GOMEX box corer	Baguley, J. G., Montagna, P. A., Hyde, L. J., Kalke, R. D. & Rowe, G. T. Metazoan meiofauna abundance in relation to environmental variables in the northern Gulf of Mexico deep sea. Deep-Sea Res. I 53, 1344–1362 (2006).
Gulf of Mexico	Gulf of Mexico	26.268	-93.333	exact location	2750	abyssal plain/ continental rise (>2000m)	1.05E+06	meiobenthos	0.045	NA	GOMEX box corer	Baguley, J. G., Montagna, P. A., Hyde, L. J., Kalke, R. D. & Rowe, G. T. Metazoan meiofauna abundance in relation to environmental variables in the northern Gulf of Mexico deep sea. Deep-Sea Res. I 53, 1344–1362 (2006).
Gulf of Mexico	Gulf of Mexico	26.247	-92.392	exact location	2020	abyssal plain/ continental rise (>2000m)	1.48E+06	meiobenthos	0.045	NA	GOMEX box corer	Baguley, J. G., Montagna, P. A., Hyde, L. J., Kalke, R. D. & Rowe, G. T. Metazoan meiofauna abundance in relation to environmental variables in the northern Gulf of Mexico deep sea. Deep-Sea Res. I 53, 1344–1362 (2006).
Gulf of Mexico	Gulf of Mexico	26.245	-91.21	exact location	2065	abyssal plain/ continental rise (>2000m)	1.17E+06	meiobenthos	0.045	NA	GOMEX box corer	Baguley, J. G., Montagna, P. A., Hyde, L. J., Kalke, R. D. & Rowe, G. T. Metazoan meiofauna abundance in relation to environmental variables in the northern Gulf of Mexico deep sea. Deep-Sea Res. I 53, 1344–1362 (2006).
Gulf of Mexico	Gulf of Mexico	26.165	-91.735	exact location	2600	abyssal plain/ continental rise (>2000m)	1.56E+06	meiobenthos	0.045	NA	GOMEX box corer	Baguley, J. G., Montagna, P. A., Hyde, L. J., Kalke, R. D. & Rowe, G. T. Metazoan meiofauna abundance in relation to environmental variables in the northern Gulf of Mexico deep sea. Deep-Sea Res. I 53, 1344–1362 (2006).
Gulf of Mexico	Gulf of Mexico	26.003	-93.32	exact location	3150	abyssal plain/ continental rise (>2000m)	1.24E+06	meiobenthos	0.045	NA	GOMEX box corer	Baguley, J. G., Montagna, P. A., Hyde, L. J., Kalke, R. D. & Rowe, G. T. Metazoan meiofauna abundance in relation to environmental variables in the northern Gulf of Mexico deep sea. Deep-Sea Res. I 53, 1344–1362 (2006).
Gulf of Mexico	Gulf of Mexico	25.997	-94.496	exact location	3000	abyssal plain/ continental rise (>2000m)	1.45E+06	meiobenthos	0.045	NA	GOMEX box corer	Baguley, J. G., Montagna, P. A., Hyde, L. J., Kalke, R. D. & Rowe, G. T. Metazoan meiofauna abundance in relation to environmental variables in the northern Gulf of Mexico deep sea. Deep-Sea Res. I 53, 1344–1362 (2006).
Gulf of Mexico	Gulf of Mexico	25.5	-88.25	exact location	3350	abyssal plain/ continental rise (>2000m)	1.36E+06	meiobenthos	0.045	NA	GOMEX box corer	Baguley, J. G., Montagna, P. A., Hyde, L. J., Kalke, R. D. & Rowe, G. T. Metazoan meiofauna abundance in relation to environmental variables in the northern Gulf of Mexico deep sea. Deep-Sea Res. I 53, 1344–1362 (2006).
Gulf of Mexico	Gulf of Mexico	25	-92	exact location	3545	abyssal plain/ continental rise (>2000m)	8.75E+05	meiobenthos	0.045	NA	GOMEX box corer	Baguley, J. G., Montagna, P. A., Hyde, L. J., Kalke, R. D. & Rowe, G. T. Metazoan meiofauna abundance in relation to environmental variables in the northern Gulf of Mexico deep sea. Deep-Sea Res. I 53, 1344–1362 (2006).
Gulf of Mexico	Gulf of Mexico	24.75	-90.75	exact location	3635	abyssal plain/ continental rise (>2000m)	6.04E+05	meiobenthos	0.045	NA	GOMEX box corer	Baguley, J. G., Montagna, P. A., Hyde, L. J., Kalke, R. D. & Rowe, G. T. Metazoan meiofauna abundance in relation to environmental variables in the northern Gulf of Mexico deep sea. Deep-Sea Res. I 53, 1344–1362 (2006).
Gulf of Mexico	Gulf of Mexico	24.25	-85.5	exact location	3400	abyssal plain/ continental rise (>2000m)	6.35E+05	meiobenthos	0.045	NA	GOMEX box corer	Baguley, J. G., Montagna, P. A., Hyde, L. J., Kalke, R. D. & Rowe, G. T. Metazoan meiofauna abundance in relation to environmental variables in the northern Gulf of Mexico deep sea. Deep-Sea Res. I 53, 1344–1362 (2006).
Gulf of Mexico	Gulf of Mexico	23.5	-92	exact location	3725	abyssal plain/ continental rise (>2000m)	8.73E+05	meiobenthos	0.045	NA	GOMEX box corer	Baguley, J. G., Montagna, P. A., Hyde, L. J., Kalke, R. D. & Rowe, G. T. Metazoan meiofauna abundance in relation to environmental variables in the northern Gulf of Mexico deep sea. Deep-Sea Res. I 53, 1344–1362 (2006).
Malta Escarpment	Mediterranean Sea	34.954	24.571	approximated location	1264	continental slope (>200-2000m)	2.46E+01	meiobenthos	0.02	0.3	box corer	Baldrighi, E. et al. From microbes to macrofauna: An integrated study of deep benthic communities and their response to environmental variables along the Malta Escarpment (Ionian Sea). Sci. Mar. 77, 625–639 (2013).
Malta Escarpment	Mediterranean Sea	34.954	24.571	approximated location	1206	continental slope (>200-2000m)	1.44E+02	meiobenthos	0.02	0.3	box corer	Baldrighi, E. et al. From microbes to macrofauna: An integrated study of deep benthic communities and their response to environmental variables along the Malta Escarpment (Ionian Sea). Sci. Mar. 77, 625–639 (2013).
Malta Escarpment	Mediterranean Sea	34.954	24.571	approximated location	1246	continental slope (>200-2000m)	3.79E+02	meiobenthos	0.02	0.3	box corer	Baldrighi, E. et al. From microbes to macrofauna: An integrated study of deep benthic communities and their response to environmental variables along the Malta Escarpment (Ionian Sea). Sci. Mar. 77, 625–639 (2013).
Malta Escarpment	Mediterranean Sea	34.883	24.547	approximated location	1768	continental slope (>200-2000m)	2.30E+02	meiobenthos	0.02	0.3	box corer	Baldrighi, E. et al. From microbes to macrofauna: An integrated study of deep benthic communities and their response to environmental variables along the Malta Escarpment (Ionian Sea). Sci. Mar. 77, 625–639 (2013).
Malta Escarpment	Mediterranean Sea	34.883	24.547	approximated location	1780	continental slope (>200-2000m)	2.36E+02	meiobenthos	0.02	0.3	box corer	Baldrighi, E. et al. From microbes to macrofauna: An integrated study of deep benthic communities and their response to environmental variables along the Malta Escarpment (Ionian Sea). Sci. Mar. 77, 625–639 (2013).
Malta Escarpment	Mediterranean Sea	34.883	24.547	approximated location	1779	continental slope (>200-2000m)	4.38E+02	meiobenthos	0.02	0.3	box corer	Baldrighi, E. et al. From microbes to macrofauna: An integrated study of deep benthic communities and their response to environmental variables along the Malta Escarpment (Ionian Sea). Sci. Mar. 77, 625–639 (2013).
Malta Escarpment	Mediterranean Sea	34.639	24.349	approximated location	2087	abyssal plain/ continental rise (>2000m)	1.10E+02	meiobenthos	0.02	0.3	box corer	Baldrighi, E. et al. From microbes to macrofauna: An integrated study of deep benthic communities and their response to environmental variables along the Malta Escarpment (Ionian Sea). Sci. Mar. 77, 625–639 (2013).
Malta Escarpment	Mediterranean Sea	34.639	24.349	approximated location	2120	abyssal plain/ continental rise (>2000m)	2.68E+02	meiobenthos	0.02	0.3	box corer	Baldrighi, E. et al. From microbes to macrofauna: An integrated study of deep benthic communities and their response to environmental variables along the Malta Escarpment (Ionian Sea). Sci. Mar. 77, 625–639 (2013).
Malta Escarpment	Mediterranean Sea	34.639	24.349	approximated location	2071	abyssal plain/ continental rise (>2000m)	2.71E+02	meiobenthos	0.02	0.3	box corer	Baldrighi, E. et al. From microbes to macrofauna: An integrated study of deep benthic communities and their response to environmental variables along the Malta Escarpment (Ionian Sea). Sci. Mar. 77, 625–639 (2013).
beach of Anse de Dinan	Atlantic Ocean	48.235	-4.542	exact location		near-shore (0-50m)	1.96E+05	meiobenthos	0.04	1	plexiglas core	Baldrighi, E. et al. Meiofauna communities' response to an anthropogenic pressure: The case study of green macroalgal bloom on sandy beach in Brittany. Estuar. Coast. Shelf Sci. 227, 106326 (2019).
beach of Anse de Dinan	Atlantic Ocean	48.235	-4.542	exact location		near-shore (0-50m)	2.47E+05	meiobenthos	0.04	1	plexiglas core	Baldrighi, E. et al. Meiofauna communities' response to an anthropogenic pressure: The case study of green macroalgal bloom on sandy beach in Brittany. Estuar. Coast. Shelf Sci. 227, 106326 (2019).
beach of Anse de Dinan	Atlantic Ocean	48.235	-4.542	exact location		near-shore (0-50m)	2.85E+05	meiobenthos	0.04	1	plexiglas core	Baldrighi, E. et al. Meiofauna communities' response to an anthropogenic pressure: The case study of green macroalgal bloom on sandy beach in Brittany. Estuar. Coast. Shelf Sci. 227, 106326 (2019).
beach of Anse de Dinan	Atlantic Ocean	48.235	-4.542	exact location		near-shore (0-50m)	3.65E+05	meiobenthos	0.04	1	plexiglas core	Baldrighi, E. et al. Meiofauna communities' response to an anthropogenic pressure: The case study of green macroalgal bloom on sandy beach in Brittany. Estuar. Coast. Shelf Sci. 227, 106326 (2019).
beach of Anse de Dinan	Atlantic Ocean	48.235	-4.542	exact location		near-shore (0-50m)	3.73E+05	meiobenthos	0.04	1	plexiglas core	Baldrighi, E. et al. Meiofauna communities' response to an anthropogenic pressure: The case study of green macroalgal bloom on sandy beach in Brittany. Estuar. Coast. Shelf Sci. 227, 106326 (2019).
beach of Anse de Dinan	Atlantic Ocean	48.235	-4.542	exact location		near-shore (0-50m)	3.95E+05	meiobenthos	0.04	1	plexiglas core	Baldrighi, E. et al. Meiofauna communities' response to an anthropogenic pressure: The case study of green macroalgal bloom on sandy beach in Brittany. Estuar. Coast. Shelf Sci. 227, 106326 (2019).
beach of Saint Nic	Atlantic Ocean	48.169	-4.291	exact location		near-shore (0-50m)	2.10E+05	meiobenthos	0.04	1	plexiglas core	Baldrighi, E. et al. Meiofauna communities' response to an anthropogenic pressure: The case study of green macroalgal bloom on sandy beach in Brittany. Estuar. Coast. Shelf Sci. 227, 106326 (2019).
beach of Saint Nic	Atlantic Ocean	48.169	-4.291	exact location		near-shore (0-50m)	6.28E+05	meiobenthos	0.04	1	plexiglas core	Baldrighi, E. et al. Meiofauna communities' response to an anthropogenic pressure: The case study of green macroalgal bloom on sandy beach in Brittany. Estuar. Coast. Shelf Sci. 227, 106326 (2019).
beach of Saint Nic	Atlantic Ocean	48.169	-4.291	exact location		near-shore (0-50m)	6.34E+05	meiobenthos	0.04	1	plexiglas core	Baldrighi, E. et al. Meiofauna communities' response to an anthropogenic pressure: The case study of green macroalgal bloom on sandy beach in Brittany. Estuar. Coast. Shelf Sci. 227, 106326 (2019).
beach of Saint Nic	Atlantic Ocean	48.169	-4.291	exact location		near-shore (0-50m)	6.47E+05	meiobenthos	0.04	1	plexiglas core	Baldrighi, E. et al. Meiofauna communities' response to an anthropogenic pressure: The case study of green macroalgal bloom on sandy beach in Brittany. Estuar. Coast. Shelf Sci. 227, 106326 (2019).
beach of Saint Nic	Atlantic Ocean	48.169	-4.291	exact location		near-shore (0-50m)	7.96E+05	meiobenthos	0.04	1	plexiglas core	Baldrighi, E. et al. Meiofauna communities' response to an anthropogenic pressure: The case study of green macroalgal bloom on sandy beach in Brittany. Estuar. Coast. Shelf Sci. 227, 106326 (2019).
beach of Saint Nic	Atlantic Ocean	48.169	-4.291	exact location		near-shore (0-50m)	1.07E+06	meiobenthos	0.04	1	plexiglas core	Baldrighi, E. et al. Meiofauna communities' response to an anthropogenic pressure: The case study of green macroalgal bloom on sandy beach in Brittany. Estuar. Coast. Shelf Sci. 227, 106326 (2019).
Sardinia slope	Mediterranean Sea	40.556	7.645	exact location	2448	abyssal plain/ continental rise (>2000m)	1.25E+03	macrobenthos	0.3	NA	box corer	Baldrighi, E., Lavaleye, M., Aliani, S., Conversi, A. & Manini, E. Large spatial scale variability in bathyal macrobenthos abundance, biomass, ?- and ?-diversity along the Mediterranean continental margin. PLoS One 9, e107261 (2014).
Sardinia slope	Mediterranean Sea	40.547	7.673	exact location	1890	continental slope (>200-2000m)	1.62E+03	macrobenthos	0.3	NA	box corer	Baldrighi, E., Lavaleye, M., Aliani, S., Conversi, A. & Manini, E. Large spatial scale variability in bathyal macrobenthos abundance, biomass, ?- and ?-diversity along the Mediterranean continental margin. PLoS One 9, e107261 (2014).
Sardinia slope	Mediterranean Sea	40.545	7.698	exact location	1258	continental slope (>200-2000m)	2.35E+03	macrobenthos	0.3	NA	box corer	Baldrighi, E., Lavaleye, M., Aliani, S., Conversi, A. & Manini, E. Large spatial scale variability in bathyal macrobenthos abundance, biomass, ?- and ?-diversity along the Mediterranean continental margin. PLoS One 9, e107261 (2014).
central Mediterranean Sea	Mediterranean Sea	39.601	4.145	exact location	1179	continental slope (>200-2000m)	4.15E+03	macrobenthos	0.3	NA	box corer	Baldrighi, E., Lavaleye, M., Aliani, S., Conversi, A. & Manini, E. Large spatial scale variability in bathyal macrobenthos abundance, biomass, ?- and ?-diversity along the Mediterranean continental margin. PLoS One 9, e107261 (2014).
central Mediterranean Sea	Mediterranean Sea	39.271	3.388	exact location	1224	continental slope (>200-2000m)	6.00E+02	macrobenthos	0.3	NA	box corer	Baldrighi, E., Lavaleye, M., Aliani, S., Conversi, A. & Manini, E. Large spatial scale variability in bathyal macrobenthos abundance, biomass, ?- and ?-diversity along the Mediterranean continental margin. PLoS One 9, e107261 (2014).
central Mediterranean Sea	Mediterranean Sea	39.25	4.178	exact location	1862	continental slope (>200-2000m)	2.10E+03	macrobenthos	0.3	NA	box corer	Baldrighi, E., Lavaleye, M., Aliani, S., Conversi, A. & Manini, E. Large spatial scale variability in bathyal macrobenthos abundance, biomass, ?- and ?-diversity along the Mediterranean continental margin. PLoS One 9, e107261 (2014).
central Mediterranean Sea	Mediterranean Sea	39.229	5.419	exact location	2758	abyssal plain/ continental rise (>2000m)	1.28E+03	macrobenthos	0.3	NA	box corer	Baldrighi, E., Lavaleye, M., Aliani, S., Conversi, A. & Manini, E. Large spatial scale variability in bathyal macrobenthos abundance, biomass, ?- and ?-diversity along the Mediterranean continental margin. PLoS One 9, e107261 (2014).
central Mediterranean Sea	Mediterranean Sea	39.203	3.434	exact location	1803	continental slope (>200-2000m)	3.14E+02	macrobenthos	0.3	NA	box corer	Baldrighi, E., Lavaleye, M., Aliani, S., Conversi, A. & Manini, E. Large spatial scale variability in bathyal macrobenthos abundance, biomass, ?- and ?-diversity along the Mediterranean continental margin. PLoS One 9, e107261 (2014).
central Mediterranean Sea	Mediterranean Sea	38.94	3.624	exact location	2362	abyssal plain/ continental rise (>2000m)	4.34E+02	macrobenthos	0.3	NA	box corer	Baldrighi, E., Lavaleye, M., Aliani, S., Conversi, A. & Manini, E. Large spatial scale variability in bathyal macrobenthos abundance, biomass, ?- and ?-diversity along the Mediterranean continental margin. PLoS One 9, e107261 (2014).
Maltese slope	Mediterranean Sea	36.431	15.518	exact location	1236	continental slope (>200-2000m)	5.56E+02	macrobenthos	0.3	NA	box corer	Baldrighi, E., Lavaleye, M., Aliani, S., Conversi, A. & Manini, E. Large spatial scale variability in bathyal macrobenthos abundance, biomass, ?- and ?-diversity along the Mediterranean continental margin. PLoS One 9, e107261 (2014).
Maltese slope	Mediterranean Sea	36.422	15.546	exact location	1798	continental slope (>200-2000m)	4.52E+02	macrobenthos	0.3	NA	box corer	Baldrighi, E., Lavaleye, M., Aliani, S., Conversi, A. & Manini, E. Large spatial scale variability in bathyal macrobenthos abundance, biomass, ?- and ?-diversity along the Mediterranean continental margin. PLoS One 9, e107261 (2014).
Maltese slope	Mediterranean Sea	36.417	15.589	exact location	2120	abyssal plain/ continental rise (>2000m)	3.65E+02	macrobenthos	0.3	NA	box corer	Baldrighi, E., Lavaleye, M., Aliani, S., Conversi, A. & Manini, E. Large spatial scale variability in bathyal macrobenthos abundance, biomass, ?- and ?-diversity along the Mediterranean continental margin. PLoS One 9, e107261 (2014).
central Mediterranean Sea	Mediterranean Sea	34.954	24.571	exact location	1237	continental slope (>200-2000m)	1.99E+02	macrobenthos	0.3	NA	box corer	Baldrighi, E., Lavaleye, M., Aliani, S., Conversi, A. & Manini, E. Large spatial scale variability in bathyal macrobenthos abundance, biomass, ?- and ?-diversity along the Mediterranean continental margin. PLoS One 9, e107261 (2014).
central Mediterranean Sea	Mediterranean Sea	34.883	24.547	exact location	1907	continental slope (>200-2000m)	3.70E+01	macrobenthos	0.3	NA	box corer	Baldrighi, E., Lavaleye, M., Aliani, S., Conversi, A. & Manini, E. Large spatial scale variability in bathyal macrobenthos abundance, biomass, ?- and ?-diversity along the Mediterranean continental margin. PLoS One 9, e107261 (2014).
central Mediterranean Sea	Mediterranean Sea	34.639	24.349	exact location	2766	abyssal plain/ continental rise (>2000m)	3.30E+01	macrobenthos	0.3	NA	box corer	Baldrighi, E., Lavaleye, M., Aliani, S., Conversi, A. & Manini, E. Large spatial scale variability in bathyal macrobenthos abundance, biomass, ?- and ?-diversity along the Mediterranean continental margin. PLoS One 9, e107261 (2014).
Ionian Sea	Mediterranean Sea	34.599	17.363	exact location	2693	abyssal plain/ continental rise (>2000m)	8.40E+01	macrobenthos	0.3	NA	box corer	Baldrighi, E., Lavaleye, M., Aliani, S., Conversi, A. & Manini, E. Large spatial scale variability in bathyal macrobenthos abundance, biomass, ?- and ?-diversity along the Mediterranean continental margin. PLoS One 9, e107261 (2014).
Ionian Sea	Mediterranean Sea	34.529	16.343	exact location	1219	continental slope (>200-2000m)	4.38E+02	macrobenthos	0.3	NA	box corer	Baldrighi, E., Lavaleye, M., Aliani, S., Conversi, A. & Manini, E. Large spatial scale variability in bathyal macrobenthos abundance, biomass, ?- and ?-diversity along the Mediterranean continental margin. PLoS One 9, e107261 (2014).
Ionian Sea	Mediterranean Sea	34.519	16.808	exact location	1924	continental slope (>200-2000m)	1.45E+02	macrobenthos	0.3	NA	box corer	Baldrighi, E., Lavaleye, M., Aliani, S., Conversi, A. & Manini, E. Large spatial scale variability in bathyal macrobenthos abundance, biomass, ?- and ?-diversity along the Mediterranean continental margin. PLoS One 9, e107261 (2014).
Malta Escarpment	Mediterranean Sea	36.431	15.518	approximated location	1264	continental slope (>200-2000m)	2.46E+04	meiobenthos	0.02	0.3	box corer	Baldrighi, E., Lavaleye, M., Aliani, S., Conversi, A. & Manini, E. Large spatial scale variability in bathyal macrobenthos abundance, biomass, ?- and ?-diversity along the Mediterranean continental margin. PLoS One 9, e107261 (2014).
Malta Escarpment	Mediterranean Sea	36.431	15.518	approximated location	1206	continental slope (>200-2000m)	1.44E+05	meiobenthos	0.02	0.3	box corer	Baldrighi, E., Lavaleye, M., Aliani, S., Conversi, A. & Manini, E. Large spatial scale variability in bathyal macrobenthos abundance, biomass, ?- and ?-diversity along the Mediterranean continental margin. PLoS One 9, e107261 (2014).
Malta Escarpment	Mediterranean Sea	36.431	15.518	approximated location	1246	continental slope (>200-2000m)	3.79E+05	meiobenthos	0.02	0.3	box corer	Baldrighi, E., Lavaleye, M., Aliani, S., Conversi, A. & Manini, E. Large spatial scale variability in bathyal macrobenthos abundance, biomass, ?- and ?-diversity along the Mediterranean continental margin. PLoS One 9, e107261 (2014).
Malta Escarpment	Mediterranean Sea	36.422	15.546	approximated location	1768	continental slope (>200-2000m)	2.30E+05	meiobenthos	0.02	0.3	box corer	Baldrighi, E., Lavaleye, M., Aliani, S., Conversi, A. & Manini, E. Large spatial scale variability in bathyal macrobenthos abundance, biomass, ?- and ?-diversity along the Mediterranean continental margin. PLoS One 9, e107261 (2014).
Malta Escarpment	Mediterranean Sea	36.422	15.546	approximated location	1780	continental slope (>200-2000m)	2.36E+05	meiobenthos	0.02	0.3	box corer	Baldrighi, E., Lavaleye, M., Aliani, S., Conversi, A. & Manini, E. Large spatial scale variability in bathyal macrobenthos abundance, biomass, ?- and ?-diversity along the Mediterranean continental margin. PLoS One 9, e107261 (2014).
Malta Escarpment	Mediterranean Sea	36.422	15.546	approximated location	1779	continental slope (>200-2000m)	4.38E+05	meiobenthos	0.02	0.3	box corer	Baldrighi, E., Lavaleye, M., Aliani, S., Conversi, A. & Manini, E. Large spatial scale variability in bathyal macrobenthos abundance, biomass, ?- and ?-diversity along the Mediterranean continental margin. PLoS One 9, e107261 (2014).
Malta Escarpment	Mediterranean Sea	36.417	15.589	approximated location	2087	abyssal plain/ continental rise (>2000m)	1.10E+05	meiobenthos	0.02	0.3	box corer	Baldrighi, E., Lavaleye, M., Aliani, S., Conversi, A. & Manini, E. Large spatial scale variability in bathyal macrobenthos abundance, biomass, ?- and ?-diversity along the Mediterranean continental margin. PLoS One 9, e107261 (2014).
Malta Escarpment	Mediterranean Sea	36.417	15.589	exact location	2120	abyssal plain/ continental rise (>2000m)	2.68E+05	meiobenthos	0.02	0.3	box corer	Baldrighi, E., Lavaleye, M., Aliani, S., Conversi, A. & Manini, E. Large spatial scale variability in bathyal macrobenthos abundance, biomass, ?- and ?-diversity along the Mediterranean continental margin. PLoS One 9, e107261 (2014).
Malta Escarpment	Mediterranean Sea	36.417	15.589	approximated location	2071	abyssal plain/ continental rise (>2000m)	2.71E+05	meiobenthos	0.02	0.3	box corer	Baldrighi, E., Lavaleye, M., Aliani, S., Conversi, A. & Manini, E. Large spatial scale variability in bathyal macrobenthos abundance, biomass, ?- and ?-diversity along the Mediterranean continental margin. PLoS One 9, e107261 (2014).
Deama Bay	Pacific Ocean	-21.729	165.719	approximated location		near-shore (0-50m)	5.49E+02	macrobenthos	1	NA	NA	Baron, J., Clavier, J. & Thomassin, B. A. Structure and temporal fluctuations of two intertidal seagrass-bed communities in New Caledonia (SW Pacific Ocean). Mar. Biol. 117, 139–144 (1993).
St. Vincente Bay	Pacific Ocean	-21.96	166.14	approximated location		near-shore (0-50m)	4.63E+02	macrobenthos	1	NA	NA	Baron, J., Clavier, J. & Thomassin, B. A. Structure and temporal fluctuations of two intertidal seagrass-bed communities in New Caledonia (SW Pacific Ocean). Mar. Biol. 117, 139–144 (1993).
North Sea	Atlantic Ocean	57	6	exact location		NA	2.63E+02	macrobenthos	NA	NA	van Veen grab	Bauerfeind, E. & Niermann, U. Abundance of benthic infauna in surface sediments from the North Sea sampled during Friedrich Heincke cruise FHE238. (2011). PANGAEA. doi:10.1594/PANGAEA.757615
North Sea	Atlantic Ocean	57	7	exact location		NA	2.99E+02	macrobenthos	NA	NA	van Veen grab	Bauerfeind, E. & Niermann, U. Abundance of benthic infauna in surface sediments from the North Sea sampled during Friedrich Heincke cruise FHE238. (2011). PANGAEA. doi:10.1594/PANGAEA.757615
North Sea	Atlantic Ocean	57	8	exact location		NA	8.47E+02	macrobenthos	NA	NA	van Veen grab	Bauerfeind, E. & Niermann, U. Abundance of benthic infauna in surface sediments from the North Sea sampled during Friedrich Heincke cruise FHE238. (2011). PANGAEA. doi:10.1594/PANGAEA.757615
North Sea	Atlantic Ocean	56.75	7.5	exact location		NA	4.41E+02	macrobenthos	NA	NA	van Veen grab	Bauerfeind, E. & Niermann, U. Abundance of benthic infauna in surface sediments from the North Sea sampled during Friedrich Heincke cruise FHE238. (2011). PANGAEA. doi:10.1594/PANGAEA.757615
North Sea	Atlantic Ocean	56.75	6.5	exact location		NA	2.38E+03	macrobenthos	NA	NA	van Veen grab	Bauerfeind, E. & Niermann, U. Abundance of benthic infauna in surface sediments from the North Sea sampled during Friedrich Heincke cruise FHE238. (2011). PANGAEA. doi:10.1594/PANGAEA.757615
North Sea	Atlantic Ocean	56.5	6	exact location		NA	2.83E+02	macrobenthos	NA	NA	van Veen grab	Bauerfeind, E. & Niermann, U. Abundance of benthic infauna in surface sediments from the North Sea sampled during Friedrich Heincke cruise FHE238. (2011). PANGAEA. doi:10.1594/PANGAEA.757615
North Sea	Atlantic Ocean	56.5	8	exact location		NA	4.90E+02	macrobenthos	NA	NA	van Veen grab	Bauerfeind, E. & Niermann, U. Abundance of benthic infauna in surface sediments from the North Sea sampled during Friedrich Heincke cruise FHE238. (2011). PANGAEA. doi:10.1594/PANGAEA.757615
North Sea	Atlantic Ocean	56.5	7	exact location		NA	1.11E+03	macrobenthos	NA	NA	van Veen grab	Bauerfeind, E. & Niermann, U. Abundance of benthic infauna in surface sediments from the North Sea sampled during Friedrich Heincke cruise FHE238. (2011). PANGAEA. doi:10.1594/PANGAEA.757615
North Sea	Atlantic Ocean	56.25	7.5	exact location		NA	9.67E+02	macrobenthos	NA	NA	van Veen grab	Bauerfeind, E. & Niermann, U. Abundance of benthic infauna in surface sediments from the North Sea sampled during Friedrich Heincke cruise FHE238. (2011). PANGAEA. doi:10.1594/PANGAEA.757615
North Sea	Atlantic Ocean	56.25	6.5	exact location		NA	9.01E+03	macrobenthos	NA	NA	van Veen grab	Bauerfeind, E. & Niermann, U. Abundance of benthic infauna in surface sediments from the North Sea sampled during Friedrich Heincke cruise FHE238. (2011). PANGAEA. doi:10.1594/PANGAEA.757615
North Sea	Atlantic Ocean	56	7	exact location		NA	1.19E+03	macrobenthos	NA	NA	van Veen grab	Bauerfeind, E. & Niermann, U. Abundance of benthic infauna in surface sediments from the North Sea sampled during Friedrich Heincke cruise FHE238. (2011). PANGAEA. doi:10.1594/PANGAEA.757615
North Sea	Atlantic Ocean	56	8	exact location		NA	3.93E+03	macrobenthos	NA	NA	van Veen grab	Bauerfeind, E. & Niermann, U. Abundance of benthic infauna in surface sediments from the North Sea sampled during Friedrich Heincke cruise FHE238. (2011). PANGAEA. doi:10.1594/PANGAEA.757615
North Sea	Atlantic Ocean	55.75	7.5	exact location		NA	3.61E+02	macrobenthos	NA	NA	van Veen grab	Bauerfeind, E. & Niermann, U. Abundance of benthic infauna in surface sediments from the North Sea sampled during Friedrich Heincke cruise FHE238. (2011). PANGAEA. doi:10.1594/PANGAEA.757615
North Sea	Atlantic Ocean	55.75	6.5	exact location		NA	8.18E+02	macrobenthos	NA	NA	van Veen grab	Bauerfeind, E. & Niermann, U. Abundance of benthic infauna in surface sediments from the North Sea sampled during Friedrich Heincke cruise FHE238. (2011). PANGAEA. doi:10.1594/PANGAEA.757615
North Sea	Atlantic Ocean	55.5	7	exact location		NA	1.03E+03	macrobenthos	NA	NA	van Veen grab	Bauerfeind, E. & Niermann, U. Abundance of benthic infauna in surface sediments from the North Sea sampled during Friedrich Heincke cruise FHE238. (2011). PANGAEA. doi:10.1594/PANGAEA.757615
North Sea	Atlantic Ocean	55.5	8	exact location		NA	1.17E+03	macrobenthos	NA	NA	van Veen grab	Bauerfeind, E. & Niermann, U. Abundance of benthic infauna in surface sediments from the North Sea sampled during Friedrich Heincke cruise FHE238. (2011). PANGAEA. doi:10.1594/PANGAEA.757615
North Sea	Atlantic Ocean	55.25	7.5	exact location		NA	2.49E+02	macrobenthos	NA	NA	van Veen grab	Bauerfeind, E. & Niermann, U. Abundance of benthic infauna in surface sediments from the North Sea sampled during Friedrich Heincke cruise FHE238. (2011). PANGAEA. doi:10.1594/PANGAEA.757615
North Sea	Atlantic Ocean	55	8	exact location		NA	5.08E+02	macrobenthos	NA	NA	van Veen grab	Bauerfeind, E. & Niermann, U. Abundance of benthic infauna in surface sediments from the North Sea sampled during Friedrich Heincke cruise FHE238. (2011). PANGAEA. doi:10.1594/PANGAEA.757615
North Sea	Atlantic Ocean	55	7	exact location		NA	1.68E+03	macrobenthos	NA	NA	van Veen grab	Bauerfeind, E. & Niermann, U. Abundance of benthic infauna in surface sediments from the North Sea sampled during Friedrich Heincke cruise FHE238. (2011). PANGAEA. doi:10.1594/PANGAEA.757615
North Sea	Atlantic Ocean	54.75	7.5	exact location		NA	6.70E+02	macrobenthos	NA	NA	van Veen grab	Bauerfeind, E. & Niermann, U. Abundance of benthic infauna in surface sediments from the North Sea sampled during Friedrich Heincke cruise FHE238. (2011). PANGAEA. doi:10.1594/PANGAEA.757615
North Sea	Atlantic Ocean	54.5	8	exact location		NA	5.61E+02	macrobenthos	NA	NA	van Veen grab	Bauerfeind, E. & Niermann, U. Abundance of benthic infauna in surface sediments from the North Sea sampled during Friedrich Heincke cruise FHE238. (2011). PANGAEA. doi:10.1594/PANGAEA.757615
Island of South Georgia	Atlantic Ocean	-54.148	-37.972	exact location	257	continental slope (>200-2000m)	3.51E+04	macrobenthos	0.3	NA	Bowers-Connelly mega corer	Bell, J. B. et al. Geochemistry, faunal composition and trophic structure in reducing sediments on the southwest South Georgia margin. R. Soc. Open Sci. 3, 160284 (2016).
Island of South Georgia	Atlantic Ocean	-54.158	-37.976	exact location	257	continental slope (>200-2000m)	2.54E+04	macrobenthos	0.3	NA	Bowers-Connelly mega corer	Bell, J. B. et al. Geochemistry, faunal composition and trophic structure in reducing sediments on the southwest South Georgia margin. R. Soc. Open Sci. 3, 160284 (2016).
Island of South Georgia	Atlantic Ocean	-54.158	-37.934	exact location	247	continental slope (>200-2000m)	2.56E+04	macrobenthos	0.3	NA	Bowers-Connelly mega corer	Bell, J. B. et al. Geochemistry, faunal composition and trophic structure in reducing sediments on the southwest South Georgia margin. R. Soc. Open Sci. 3, 160284 (2016).
Island of South Georgia	Atlantic Ocean	-54.158	-37.934	exact location	247	continental slope (>200-2000m)	3.15E+04	macrobenthos	0.3	NA	Bowers-Connelly mega corer	Bell, J. B. et al. Geochemistry, faunal composition and trophic structure in reducing sediments on the southwest South Georgia margin. R. Soc. Open Sci. 3, 160284 (2016).
Island of South Georgia	Atlantic Ocean	-54.158	-37.934	exact location	248	continental slope (>200-2000m)	3.16E+04	macrobenthos	0.3	NA	Bowers-Connelly mega corer	Bell, J. B. et al. Geochemistry, faunal composition and trophic structure in reducing sediments on the southwest South Georgia margin. R. Soc. Open Sci. 3, 160284 (2016).
Bransfield Strait	Southern Ocean	-62.192	-57.278	exact location	1054	continental slope (>200-2000m)	1.83E+03	macrobenthos	0.3	NA	Bowers-Connelly mega corer	Bell, J. B. et al. Macrofaunal ecology of sedimented hydrothermal vents in the Bransfield Strait, Antarctica. Front. Mar. Sci. 3, 1–15 (2016).
Bransfield Strait	Southern Ocean	-62.197	-57.298	exact location	1174	continental slope (>200-2000m)	6.47E+03	macrobenthos	0.3	NA	Bowers-Connelly mega corer	Bell, J. B. et al. Macrofaunal ecology of sedimented hydrothermal vents in the Bransfield Strait, Antarctica. Front. Mar. Sci. 3, 1–15 (2016).
Bransfield Strait	Southern Ocean	-62.384	-57.244	exact location	1150	continental slope (>200-2000m)	6.44E+03	macrobenthos	0.3	NA	Bowers-Connelly mega corer	Bell, J. B. et al. Macrofaunal ecology of sedimented hydrothermal vents in the Bransfield Strait, Antarctica. Front. Mar. Sci. 3, 1–15 (2016).
Bransfield Strait	Southern Ocean	-62.654	-59.033	exact location	1121	continental slope (>200-2000m)	2.95E+03	macrobenthos	0.3	NA	Bowers-Connelly mega corer	Bell, J. B. et al. Macrofaunal ecology of sedimented hydrothermal vents in the Bransfield Strait, Antarctica. Front. Mar. Sci. 3, 1–15 (2016).
Bransfield Strait	Southern Ocean	-62.655	-59.05	exact location	1311	continental slope (>200-2000m)	4.46E+03	macrobenthos	0.3	NA	Bowers-Connelly mega corer	Bell, J. B. et al. Macrofaunal ecology of sedimented hydrothermal vents in the Bransfield Strait, Antarctica. Front. Mar. Sci. 3, 1–15 (2016).
Bransfield Strait	Southern Ocean	-62.787	-59.762	exact location	1024	continental slope (>200-2000m)	3.82E+03	macrobenthos	0.3	NA	Bowers-Connelly mega corer	Bell, J. B. et al. Macrofaunal ecology of sedimented hydrothermal vents in the Bransfield Strait, Antarctica. Front. Mar. Sci. 3, 1–15 (2016).
Gulf of St. Lawrence	Atlantic Ocean	48.64	-68.56	exact location	308	continental slope (>200-2000m)	4.93	megabenthos	NA	NA	seafloor photo survey	Belley, R. et al. Effects of hypoxia on benthic macrofauna and bioturbation in the Estuary and Gulf of St. Lawrence, Canada. Cont. Shelf Res. 30, 1302–1313 (2010).
Gulf of St. Lawrence	Atlantic Ocean	48.4	-60.73	exact location	435	continental slope (>200-2000m)	5.87	megabenthos	NA	NA	seafloor photo survey	Belley, R. et al. Effects of hypoxia on benthic macrofauna and bioturbation in the Estuary and Gulf of St. Lawrence, Canada. Cont. Shelf Res. 30, 1302–1313 (2010).
Gulf of St. Lawrence	Atlantic Ocean	48.87	-60	exact location	330	continental slope (>200-2000m)	7.94	megabenthos	NA	NA	seafloor photo survey	Belley, R. et al. Effects of hypoxia on benthic macrofauna and bioturbation in the Estuary and Gulf of St. Lawrence, Canada. Cont. Shelf Res. 30, 1302–1313 (2010).
Gulf of St. Lawrence	Atlantic Ocean	49.53	-60.85	exact location	293	continental slope (>200-2000m)	11.70	megabenthos	NA	NA	seafloor photo survey	Belley, R. et al. Effects of hypoxia on benthic macrofauna and bioturbation in the Estuary and Gulf of St. Lawrence, Canada. Cont. Shelf Res. 30, 1302–1313 (2010).
Gulf of St. Lawrence	Atlantic Ocean	49.26	-64.26	exact location	390	continental slope (>200-2000m)	13.60	megabenthos	NA	NA	seafloor photo survey	Belley, R. et al. Effects of hypoxia on benthic macrofauna and bioturbation in the Estuary and Gulf of St. Lawrence, Canada. Cont. Shelf Res. 30, 1302–1313 (2010).
Gulf of St. Lawrence	Atlantic Ocean	49.42	-66.32	exact location	331	continental slope (>200-2000m)	13.80	megabenthos	NA	NA	seafloor photo survey	Belley, R. et al. Effects of hypoxia on benthic macrofauna and bioturbation in the Estuary and Gulf of St. Lawrence, Canada. Cont. Shelf Res. 30, 1302–1313 (2010).
Gulf of St. Lawrence	Atlantic Ocean	49.8	-59.25	exact location	257	continental slope (>200-2000m)	15.40	megabenthos	NA	NA	seafloor photo survey	Belley, R. et al. Effects of hypoxia on benthic macrofauna and bioturbation in the Estuary and Gulf of St. Lawrence, Canada. Cont. Shelf Res. 30, 1302–1313 (2010).
Gulf of St. Lawrence	Atlantic Ocean	48.7	-68.64	exact location	343	continental slope (>200-2000m)	19.70	megabenthos	NA	NA	seafloor photo survey	Belley, R. et al. Effects of hypoxia on benthic macrofauna and bioturbation in the Estuary and Gulf of St. Lawrence, Canada. Cont. Shelf Res. 30, 1302–1313 (2010).
Gulf of St. Lawrence	Atlantic Ocean	49.48	-65.18	exact location	374	continental slope (>200-2000m)	37.30	megabenthos	NA	NA	seafloor photo survey	Belley, R. et al. Effects of hypoxia on benthic macrofauna and bioturbation in the Estuary and Gulf of St. Lawrence, Canada. Cont. Shelf Res. 30, 1302–1313 (2010).
Gulf of St. Lawrence	Atlantic Ocean	48.96	-63.11	exact location	410	continental slope (>200-2000m)	38.40	megabenthos	NA	NA	seafloor photo survey	Belley, R. et al. Effects of hypoxia on benthic macrofauna and bioturbation in the Estuary and Gulf of St. Lawrence, Canada. Cont. Shelf Res. 30, 1302–1313 (2010).
Gulf of St. Lawrence	Atlantic Ocean	48.45	-69.1	exact location	321	continental slope (>200-2000m)	64.80	megabenthos	NA	NA	seafloor photo survey	Belley, R. et al. Effects of hypoxia on benthic macrofauna and bioturbation in the Estuary and Gulf of St. Lawrence, Canada. Cont. Shelf Res. 30, 1302–1313 (2010).
Svalbard	Arctic Ocean	79.027	11.081	exact location	287	continental slope (>200-2000m)	7.04	megabenthos	NA	NA	seafloor photo survey	Bergmann, M. et al. Megafaunal assemblages from two shelf stations west of Svalbard. Mar. Biol. Res. 7, 525–539 (2011).
Svalbard	Arctic Ocean	78.985	9.519	exact location	242	continental slope (>200-2000m)	18.30	megabenthos	NA	NA	seafloor photo survey	Bergmann, M. et al. Megafaunal assemblages from two shelf stations west of Svalbard. Mar. Biol. Res. 7, 525–539 (2011).
Hausgarten, Fram Strait	Arctic Ocean	79.065	-4.287	exact location	2422	abyssal plain/ continental rise (>2000m)	7.41	megabenthos	NA	NA	seafloor photo survey	Bergmann, M., Soltwedel, T. & Klages, M. The interannual variability of megafaunal assemblages in the Arctic deep sea: Preliminary results from the HAUSGARTEN observatory (79°N). Deep-Sea Res. I 58, 711–723 (2011).
Hausgarten, Fram Strait	Arctic Ocean	79.065	-4.295	exact location	2406	abyssal plain/ continental rise (>2000m)	9.17	megabenthos	NA	NA	seafloor photo survey	Bergmann, M., Soltwedel, T. & Klages, M. The interannual variability of megafaunal assemblages in the Arctic deep sea: Preliminary results from the HAUSGARTEN observatory (79°N). Deep-Sea Res. I 58, 711–723 (2011).
Hausgarten, Fram Strait	Arctic Ocean	79.064	-4.288	exact location	2416	abyssal plain/ continental rise (>2000m)	12.20	megabenthos	NA	NA	seafloor photo survey	Bergmann, M., Soltwedel, T. & Klages, M. The interannual variability of megafaunal assemblages in the Arctic deep sea: Preliminary results from the HAUSGARTEN observatory (79°N). Deep-Sea Res. I 58, 711–723 (2011).
Louisiana continental shelf	Gulf of Mexico	27.745	-91.222	exact location	560	continental slope (>200-2000m)	209.00	megabenthos	NA	NA	manipulator of submersible	Bergquist, D. C. et al. Community structure of vestimentiferan-generated habitat islands from Gulf of Mexico cold seeps. J. Exp. Mar. Bio. Ecol. 289, 197–222 (2003).
Louisiana continental shelf	Gulf of Mexico	27.783	-91.508	exact location	540	continental slope (>200-2000m)	1080.00	megabenthos	NA	NA	manipulator of submersible	Bergquist, D. C. et al. Community structure of vestimentiferan-generated habitat islands from Gulf of Mexico cold seeps. J. Exp. Mar. Bio. Ecol. 289, 197–222 (2003).
Louisiana continental shelf	Gulf of Mexico	27.745	-91.222	exact location	560	continental slope (>200-2000m)	1720.00	megabenthos	NA	NA	manipulator of submersible	Bergquist, D. C. et al. Community structure of vestimentiferan-generated habitat islands from Gulf of Mexico cold seeps. J. Exp. Mar. Bio. Ecol. 289, 197–222 (2003).
Louisiana continental shelf	Gulf of Mexico	27.783	-91.508	exact location	540	continental slope (>200-2000m)	1970.00	megabenthos	NA	NA	manipulator of submersible	Bergquist, D. C. et al. Community structure of vestimentiferan-generated habitat islands from Gulf of Mexico cold seeps. J. Exp. Mar. Bio. Ecol. 289, 197–222 (2003).
Louisiana continental shelf	Gulf of Mexico	27.745	-91.222	exact location	560	continental slope (>200-2000m)	2490.00	megabenthos	NA	NA	manipulator of submersible	Bergquist, D. C. et al. Community structure of vestimentiferan-generated habitat islands from Gulf of Mexico cold seeps. J. Exp. Mar. Bio. Ecol. 289, 197–222 (2003).
Louisiana continental shelf	Gulf of Mexico	27.783	-91.508	exact location	540	continental slope (>200-2000m)	2790.00	megabenthos	NA	NA	manipulator of submersible	Bergquist, D. C. et al. Community structure of vestimentiferan-generated habitat islands from Gulf of Mexico cold seeps. J. Exp. Mar. Bio. Ecol. 289, 197–222 (2003).
Louisiana continental shelf	Gulf of Mexico	27.745	-91.222	exact location	560	continental slope (>200-2000m)	2990.00	megabenthos	NA	NA	manipulator of submersible	Bergquist, D. C. et al. Community structure of vestimentiferan-generated habitat islands from Gulf of Mexico cold seeps. J. Exp. Mar. Bio. Ecol. 289, 197–222 (2003).
Louisiana continental shelf	Gulf of Mexico	27.745	-91.222	exact location	560	continental slope (>200-2000m)	3320.00	megabenthos	NA	NA	manipulator of submersible	Bergquist, D. C. et al. Community structure of vestimentiferan-generated habitat islands from Gulf of Mexico cold seeps. J. Exp. Mar. Bio. Ecol. 289, 197–222 (2003).
Louisiana continental shelf	Gulf of Mexico	27.783	-91.508	exact location	540	continental slope (>200-2000m)	3560.00	megabenthos	NA	NA	manipulator of submersible	Bergquist, D. C. et al. Community structure of vestimentiferan-generated habitat islands from Gulf of Mexico cold seeps. J. Exp. Mar. Bio. Ecol. 289, 197–222 (2003).
Louisiana continental shelf	Gulf of Mexico	27.783	-91.508	exact location	540	continental slope (>200-2000m)	9590.00	megabenthos	NA	NA	manipulator of submersible	Bergquist, D. C. et al. Community structure of vestimentiferan-generated habitat islands from Gulf of Mexico cold seeps. J. Exp. Mar. Bio. Ecol. 289, 197–222 (2003).
Espirito Santo Basin	Atlantic Ocean	-19.014	-37.884	approximated location	3000	abyssal plain/ continental rise (>2000m)	3.16E+02	macrobenthos	0.3	NA	USNEL box corer	Bernardino, A. F., Berenguer, V. & Ribeiro-Ferreira, V. P. Bathymetric and regional changes in benthic macrofaunal assemblages on the deep eastern Brazilian margin, SW Atlantic. Deep-Sea Res. I 111, 110–120 (2016).
Espirito Santo Basin	Atlantic Ocean	-19.014	-37.884	approximated location	2500	abyssal plain/ continental rise (>2000m)	4.74E+02	macrobenthos	0.3	NA	USNEL box corer	Bernardino, A. F., Berenguer, V. & Ribeiro-Ferreira, V. P. Bathymetric and regional changes in benthic macrofaunal assemblages on the deep eastern Brazilian margin, SW Atlantic. Deep-Sea Res. I 111, 110–120 (2016).
Espirito Santo Basin	Atlantic Ocean	-19.014	-37.884	approximated location	1900	continental slope (>200-2000m)	7.24E+02	macrobenthos	0.3	NA	USNEL box corer	Bernardino, A. F., Berenguer, V. & Ribeiro-Ferreira, V. P. Bathymetric and regional changes in benthic macrofaunal assemblages on the deep eastern Brazilian margin, SW Atlantic. Deep-Sea Res. I 111, 110–120 (2016).
Espirito Santo Basin	Atlantic Ocean	-19.014	-37.884	approximated location	1300	continental slope (>200-2000m)	1.58E+03	macrobenthos	0.3	NA	USNEL box corer	Bernardino, A. F., Berenguer, V. & Ribeiro-Ferreira, V. P. Bathymetric and regional changes in benthic macrofaunal assemblages on the deep eastern Brazilian margin, SW Atlantic. Deep-Sea Res. I 111, 110–120 (2016).
Espirito Santo Basin	Atlantic Ocean	-19.014	-37.884	approximated location	1000	continental slope (>200-2000m)	2.11E+03	macrobenthos	0.3	NA	USNEL box corer	Bernardino, A. F., Berenguer, V. & Ribeiro-Ferreira, V. P. Bathymetric and regional changes in benthic macrofaunal assemblages on the deep eastern Brazilian margin, SW Atlantic. Deep-Sea Res. I 111, 110–120 (2016).
Espirito Santo Basin	Atlantic Ocean	-19.572	-38.689	approximated location	3000	abyssal plain/ continental rise (>2000m)	3.82E+02	macrobenthos	0.3	NA	USNEL box corer	Bernardino, A. F., Berenguer, V. & Ribeiro-Ferreira, V. P. Bathymetric and regional changes in benthic macrofaunal assemblages on the deep eastern Brazilian margin, SW Atlantic. Deep-Sea Res. I 111, 110–120 (2016).
Espirito Santo Basin	Atlantic Ocean	-19.572	-38.689	approximated location	2500	abyssal plain/ continental rise (>2000m)	7.24E+02	macrobenthos	0.3	NA	USNEL box corer	Bernardino, A. F., Berenguer, V. & Ribeiro-Ferreira, V. P. Bathymetric and regional changes in benthic macrofaunal assemblages on the deep eastern Brazilian margin, SW Atlantic. Deep-Sea Res. I 111, 110–120 (2016).
Espirito Santo Basin	Atlantic Ocean	-19.572	-38.689	approximated location	1900	continental slope (>200-2000m)	9.47E+02	macrobenthos	0.3	NA	USNEL box corer	Bernardino, A. F., Berenguer, V. & Ribeiro-Ferreira, V. P. Bathymetric and regional changes in benthic macrofaunal assemblages on the deep eastern Brazilian margin, SW Atlantic. Deep-Sea Res. I 111, 110–120 (2016).
Espirito Santo Basin	Atlantic Ocean	-19.572	-38.689	approximated location	1300	continental slope (>200-2000m)	1.22E+03	macrobenthos	0.3	NA	USNEL box corer	Bernardino, A. F., Berenguer, V. & Ribeiro-Ferreira, V. P. Bathymetric and regional changes in benthic macrofaunal assemblages on the deep eastern Brazilian margin, SW Atlantic. Deep-Sea Res. I 111, 110–120 (2016).
Espirito Santo Basin	Atlantic Ocean	-19.572	-38.689	approximated location	1000	continental slope (>200-2000m)	2.21E+03	macrobenthos	0.3	NA	USNEL box corer	Bernardino, A. F., Berenguer, V. & Ribeiro-Ferreira, V. P. Bathymetric and regional changes in benthic macrofaunal assemblages on the deep eastern Brazilian margin, SW Atlantic. Deep-Sea Res. I 111, 110–120 (2016).
Espirito Santo Basin	Atlantic Ocean	-19.572	-38.689	approximated location	400	continental slope (>200-2000m)	3.67E+03	macrobenthos	0.3	NA	USNEL box corer	Bernardino, A. F., Berenguer, V. & Ribeiro-Ferreira, V. P. Bathymetric and regional changes in benthic macrofaunal assemblages on the deep eastern Brazilian margin, SW Atlantic. Deep-Sea Res. I 111, 110–120 (2016).
Espirito Santo Basin	Atlantic Ocean	-19.609	-39.171	approximated location	3000	abyssal plain/ continental rise (>2000m)	3.82E+02	macrobenthos	0.3	NA	USNEL box corer	Bernardino, A. F., Berenguer, V. & Ribeiro-Ferreira, V. P. Bathymetric and regional changes in benthic macrofaunal assemblages on the deep eastern Brazilian margin, SW Atlantic. Deep-Sea Res. I 111, 110–120 (2016).
Espirito Santo Basin	Atlantic Ocean	-19.609	-39.171	approximated location	2500	abyssal plain/ continental rise (>2000m)	5.79E+02	macrobenthos	0.3	NA	USNEL box corer	Bernardino, A. F., Berenguer, V. & Ribeiro-Ferreira, V. P. Bathymetric and regional changes in benthic macrofaunal assemblages on the deep eastern Brazilian margin, SW Atlantic. Deep-Sea Res. I 111, 110–120 (2016).
Espirito Santo Basin	Atlantic Ocean	-19.609	-39.171	approximated location	1900	continental slope (>200-2000m)	8.03E+02	macrobenthos	0.3	NA	USNEL box corer	Bernardino, A. F., Berenguer, V. & Ribeiro-Ferreira, V. P. Bathymetric and regional changes in benthic macrofaunal assemblages on the deep eastern Brazilian margin, SW Atlantic. Deep-Sea Res. I 111, 110–120 (2016).
Espirito Santo Basin	Atlantic Ocean	-19.609	-39.171	approximated location	1300	continental slope (>200-2000m)	1.36E+03	macrobenthos	0.3	NA	USNEL box corer	Bernardino, A. F., Berenguer, V. & Ribeiro-Ferreira, V. P. Bathymetric and regional changes in benthic macrofaunal assemblages on the deep eastern Brazilian margin, SW Atlantic. Deep-Sea Res. I 111, 110–120 (2016).
Espirito Santo Basin	Atlantic Ocean	-19.609	-39.171	approximated location	1000	continental slope (>200-2000m)	2.36E+03	macrobenthos	0.3	NA	USNEL box corer	Bernardino, A. F., Berenguer, V. & Ribeiro-Ferreira, V. P. Bathymetric and regional changes in benthic macrofaunal assemblages on the deep eastern Brazilian margin, SW Atlantic. Deep-Sea Res. I 111, 110–120 (2016).
Espirito Santo Basin	Atlantic Ocean	-19.609	-39.171	approximated location	400	continental slope (>200-2000m)	3.08E+03	macrobenthos	0.3	NA	USNEL box corer	Bernardino, A. F., Berenguer, V. & Ribeiro-Ferreira, V. P. Bathymetric and regional changes in benthic macrofaunal assemblages on the deep eastern Brazilian margin, SW Atlantic. Deep-Sea Res. I 111, 110–120 (2016).
Espirito Santo Basin	Atlantic Ocean	-19.776	-39.501	approximated location	2500	abyssal plain/ continental rise (>2000m)	4.08E+02	macrobenthos	0.3	NA	USNEL box corer	Bernardino, A. F., Berenguer, V. & Ribeiro-Ferreira, V. P. Bathymetric and regional changes in benthic macrofaunal assemblages on the deep eastern Brazilian margin, SW Atlantic. Deep-Sea Res. I 111, 110–120 (2016).
Espirito Santo Basin	Atlantic Ocean	-19.776	-39.501	approximated location	3000	abyssal plain/ continental rise (>2000m)	4.21E+02	macrobenthos	0.3	NA	USNEL box corer	Bernardino, A. F., Berenguer, V. & Ribeiro-Ferreira, V. P. Bathymetric and regional changes in benthic macrofaunal assemblages on the deep eastern Brazilian margin, SW Atlantic. Deep-Sea Res. I 111, 110–120 (2016).
Espirito Santo Basin	Atlantic Ocean	-19.776	-39.501	approximated location	1900	continental slope (>200-2000m)	5.66E+02	macrobenthos	0.3	NA	USNEL box corer	Bernardino, A. F., Berenguer, V. & Ribeiro-Ferreira, V. P. Bathymetric and regional changes in benthic macrofaunal assemblages on the deep eastern Brazilian margin, SW Atlantic. Deep-Sea Res. I 111, 110–120 (2016).
Espirito Santo Basin	Atlantic Ocean	-19.776	-39.501	approximated location	1300	continental slope (>200-2000m)	1.91E+03	macrobenthos	0.3	NA	USNEL box corer	Bernardino, A. F., Berenguer, V. & Ribeiro-Ferreira, V. P. Bathymetric and regional changes in benthic macrofaunal assemblages on the deep eastern Brazilian margin, SW Atlantic. Deep-Sea Res. I 111, 110–120 (2016).
Espirito Santo Basin	Atlantic Ocean	-19.776	-39.501	approximated location	1000	continental slope (>200-2000m)	1.96E+03	macrobenthos	0.3	NA	USNEL box corer	Bernardino, A. F., Berenguer, V. & Ribeiro-Ferreira, V. P. Bathymetric and regional changes in benthic macrofaunal assemblages on the deep eastern Brazilian margin, SW Atlantic. Deep-Sea Res. I 111, 110–120 (2016).
Espirito Santo Basin	Atlantic Ocean	-19.776	-39.501	approximated location	400	continental slope (>200-2000m)	2.72E+03	macrobenthos	0.3	NA	USNEL box corer	Bernardino, A. F., Berenguer, V. & Ribeiro-Ferreira, V. P. Bathymetric and regional changes in benthic macrofaunal assemblages on the deep eastern Brazilian margin, SW Atlantic. Deep-Sea Res. I 111, 110–120 (2016).
Espirito Santo Basin	Atlantic Ocean	-20.238	-39.811	approximated location	3000	abyssal plain/ continental rise (>2000m)	2.11E+02	macrobenthos	0.3	NA	USNEL box corer	Bernardino, A. F., Berenguer, V. & Ribeiro-Ferreira, V. P. Bathymetric and regional changes in benthic macrofaunal assemblages on the deep eastern Brazilian margin, SW Atlantic. Deep-Sea Res. I 111, 110–120 (2016).
Espirito Santo Basin	Atlantic Ocean	-20.238	-39.811	approximated location	2500	abyssal plain/ continental rise (>2000m)	3.29E+02	macrobenthos	0.3	NA	USNEL box corer	Bernardino, A. F., Berenguer, V. & Ribeiro-Ferreira, V. P. Bathymetric and regional changes in benthic macrofaunal assemblages on the deep eastern Brazilian margin, SW Atlantic. Deep-Sea Res. I 111, 110–120 (2016).
Espirito Santo Basin	Atlantic Ocean	-20.238	-39.811	approximated location	1900	continental slope (>200-2000m)	6.84E+02	macrobenthos	0.3	NA	USNEL box corer	Bernardino, A. F., Berenguer, V. & Ribeiro-Ferreira, V. P. Bathymetric and regional changes in benthic macrofaunal assemblages on the deep eastern Brazilian margin, SW Atlantic. Deep-Sea Res. I 111, 110–120 (2016).
Espirito Santo Basin	Atlantic Ocean	-20.238	-39.811	approximated location	1300	continental slope (>200-2000m)	1.51E+03	macrobenthos	0.3	NA	USNEL box corer	Bernardino, A. F., Berenguer, V. & Ribeiro-Ferreira, V. P. Bathymetric and regional changes in benthic macrofaunal assemblages on the deep eastern Brazilian margin, SW Atlantic. Deep-Sea Res. I 111, 110–120 (2016).
Espirito Santo Basin	Atlantic Ocean	-20.238	-39.811	approximated location	1000	continental slope (>200-2000m)	2.30E+03	macrobenthos	0.3	NA	USNEL box corer	Bernardino, A. F., Berenguer, V. & Ribeiro-Ferreira, V. P. Bathymetric and regional changes in benthic macrofaunal assemblages on the deep eastern Brazilian margin, SW Atlantic. Deep-Sea Res. I 111, 110–120 (2016).
Espirito Santo Basin	Atlantic Ocean	-20.238	-39.811	approximated location	400	continental slope (>200-2000m)	3.55E+03	macrobenthos	0.3	NA	USNEL box corer	Bernardino, A. F., Berenguer, V. & Ribeiro-Ferreira, V. P. Bathymetric and regional changes in benthic macrofaunal assemblages on the deep eastern Brazilian margin, SW Atlantic. Deep-Sea Res. I 111, 110–120 (2016).
Espirito Santo Basin	Atlantic Ocean	-20.588	-39.896	approximated location	3000	abyssal plain/ continental rise (>2000m)	2.24E+02	macrobenthos	0.3	NA	USNEL box corer	Bernardino, A. F., Berenguer, V. & Ribeiro-Ferreira, V. P. Bathymetric and regional changes in benthic macrofaunal assemblages on the deep eastern Brazilian margin, SW Atlantic. Deep-Sea Res. I 111, 110–120 (2016).
Espirito Santo Basin	Atlantic Ocean	-20.588	-39.896	approximated location	2500	abyssal plain/ continental rise (>2000m)	5.13E+02	macrobenthos	0.3	NA	USNEL box corer	Bernardino, A. F., Berenguer, V. & Ribeiro-Ferreira, V. P. Bathymetric and regional changes in benthic macrofaunal assemblages on the deep eastern Brazilian margin, SW Atlantic. Deep-Sea Res. I 111, 110–120 (2016).
Espirito Santo Basin	Atlantic Ocean	-20.588	-39.896	approximated location	1900	continental slope (>200-2000m)	5.53E+02	macrobenthos	0.3	NA	USNEL box corer	Bernardino, A. F., Berenguer, V. & Ribeiro-Ferreira, V. P. Bathymetric and regional changes in benthic macrofaunal assemblages on the deep eastern Brazilian margin, SW Atlantic. Deep-Sea Res. I 111, 110–120 (2016).
Espirito Santo Basin	Atlantic Ocean	-20.588	-39.896	approximated location	1300	continental slope (>200-2000m)	1.79E+03	macrobenthos	0.3	NA	USNEL box corer	Bernardino, A. F., Berenguer, V. & Ribeiro-Ferreira, V. P. Bathymetric and regional changes in benthic macrofaunal assemblages on the deep eastern Brazilian margin, SW Atlantic. Deep-Sea Res. I 111, 110–120 (2016).
Espirito Santo Basin	Atlantic Ocean	-20.588	-39.896	approximated location	1000	continental slope (>200-2000m)	4.43E+03	macrobenthos	0.3	NA	USNEL box corer	Bernardino, A. F., Berenguer, V. & Ribeiro-Ferreira, V. P. Bathymetric and regional changes in benthic macrofaunal assemblages on the deep eastern Brazilian margin, SW Atlantic. Deep-Sea Res. I 111, 110–120 (2016).
Espirito Santo Basin	Atlantic Ocean	-20.588	-39.896	approximated location	400	continental slope (>200-2000m)	4.71E+03	macrobenthos	0.3	NA	USNEL box corer	Bernardino, A. F., Berenguer, V. & Ribeiro-Ferreira, V. P. Bathymetric and regional changes in benthic macrofaunal assemblages on the deep eastern Brazilian margin, SW Atlantic. Deep-Sea Res. I 111, 110–120 (2016).
Atlantic Ocean	Atlantic Ocean	-21.069	-40.222	approximated location	3000	abyssal plain/ continental rise (>2000m)	2.24E+02	macrobenthos	0.3	NA	USNEL box corer	Bernardino, A. F., Berenguer, V. & Ribeiro-Ferreira, V. P. Bathymetric and regional changes in benthic macrofaunal assemblages on the deep eastern Brazilian margin, SW Atlantic. Deep-Sea Res. I 111, 110–120 (2016).
Atlantic Ocean	Atlantic Ocean	-21.069	-40.222	approximated location	2500	abyssal plain/ continental rise (>2000m)	2.76E+02	macrobenthos	0.3	NA	USNEL box corer	Bernardino, A. F., Berenguer, V. & Ribeiro-Ferreira, V. P. Bathymetric and regional changes in benthic macrofaunal assemblages on the deep eastern Brazilian margin, SW Atlantic. Deep-Sea Res. I 111, 110–120 (2016).
Atlantic Ocean	Atlantic Ocean	-21.069	-40.222	approximated location	1900	continental slope (>200-2000m)	3.82E+02	macrobenthos	0.3	NA	USNEL box corer	Bernardino, A. F., Berenguer, V. & Ribeiro-Ferreira, V. P. Bathymetric and regional changes in benthic macrofaunal assemblages on the deep eastern Brazilian margin, SW Atlantic. Deep-Sea Res. I 111, 110–120 (2016).
Atlantic Ocean	Atlantic Ocean	-21.069	-40.222	approximated location	1300	continental slope (>200-2000m)	1.49E+03	macrobenthos	0.3	NA	USNEL box corer	Bernardino, A. F., Berenguer, V. & Ribeiro-Ferreira, V. P. Bathymetric and regional changes in benthic macrofaunal assemblages on the deep eastern Brazilian margin, SW Atlantic. Deep-Sea Res. I 111, 110–120 (2016).
Atlantic Ocean	Atlantic Ocean	-21.069	-40.222	approximated location	1000	continental slope (>200-2000m)	2.97E+03	macrobenthos	0.3	NA	USNEL box corer	Bernardino, A. F., Berenguer, V. & Ribeiro-Ferreira, V. P. Bathymetric and regional changes in benthic macrofaunal assemblages on the deep eastern Brazilian margin, SW Atlantic. Deep-Sea Res. I 111, 110–120 (2016).
Atlantic Ocean	Atlantic Ocean	-21.069	-40.222	approximated location	400	continental slope (>200-2000m)	7.39E+03	macrobenthos	0.3	NA	USNEL box corer	Bernardino, A. F., Berenguer, V. & Ribeiro-Ferreira, V. P. Bathymetric and regional changes in benthic macrofaunal assemblages on the deep eastern Brazilian margin, SW Atlantic. Deep-Sea Res. I 111, 110–120 (2016).
Gulf of Mexico	Gulf of Mexico	28.923	-87.65	exact location	1848	continental slope (>200-2000m)	4.00E+05	meiobenthos	0.045	NA	GOMEX box corer	Bernhard, J. M., Sen Gupta, B. K. & Baguley, J. G. Benthic foraminifera living in Gulf of Mexico bathyal and abyssal sediments: Community analysis and comparison to metazoan meiofaunal biomass and density. Deep-Sea Res. II 55, 2617–2626 (2008).
Gulf of Mexico	Gulf of Mexico	28.255	-86.427	exact location	768	continental slope (>200-2000m)	2.46E+05	meiobenthos	0.045	NA	GOMEX box corer	Bernhard, J. M., Sen Gupta, B. K. & Baguley, J. G. Benthic foraminifera living in Gulf of Mexico bathyal and abyssal sediments: Community analysis and comparison to metazoan meiofaunal biomass and density. Deep-Sea Res. II 55, 2617–2626 (2008).
Gulf of Mexico	Gulf of Mexico	28.222	-89.51	exact location	985	continental slope (>200-2000m)	4.43E+05	meiobenthos	0.045	NA	GOMEX box corer	Bernhard, J. M., Sen Gupta, B. K. & Baguley, J. G. Benthic foraminifera living in Gulf of Mexico bathyal and abyssal sediments: Community analysis and comparison to metazoan meiofaunal biomass and density. Deep-Sea Res. II 55, 2617–2626 (2008).
Gulf of Mexico	Gulf of Mexico	27.797	-91.47	exact location	548	continental slope (>200-2000m)	4.08E+05	meiobenthos	0.045	NA	GOMEX box corer	Bernhard, J. M., Sen Gupta, B. K. & Baguley, J. G. Benthic foraminifera living in Gulf of Mexico bathyal and abyssal sediments: Community analysis and comparison to metazoan meiofaunal biomass and density. Deep-Sea Res. II 55, 2617–2626 (2008).
Gulf of Mexico	Gulf of Mexico	27.728	-89.978	exact location	1076	continental slope (>200-2000m)	2.71E+05	meiobenthos	0.045	NA	GOMEX box corer	Bernhard, J. M., Sen Gupta, B. K. & Baguley, J. G. Benthic foraminifera living in Gulf of Mexico bathyal and abyssal sediments: Community analysis and comparison to metazoan meiofaunal biomass and density. Deep-Sea Res. II 55, 2617–2626 (2008).
Gulf of Mexico	Gulf of Mexico	27.003	-88.015	exact location	2742	abyssal plain/ continental rise (>2000m)	7.80E+04	meiobenthos	0.045	NA	GOMEX box corer	Bernhard, J. M., Sen Gupta, B. K. & Baguley, J. G. Benthic foraminifera living in Gulf of Mexico bathyal and abyssal sediments: Community analysis and comparison to metazoan meiofaunal biomass and density. Deep-Sea Res. II 55, 2617–2626 (2008).
Gulf of Mexico	Gulf of Mexico	25.492	-88.27	exact location	3316	abyssal plain/ continental rise (>2000m)	1.37E+05	meiobenthos	0.045	NA	GOMEX box corer	Bernhard, J. M., Sen Gupta, B. K. & Baguley, J. G. Benthic foraminifera living in Gulf of Mexico bathyal and abyssal sediments: Community analysis and comparison to metazoan meiofaunal biomass and density. Deep-Sea Res. II 55, 2617–2626 (2008).
Gulf of Mexico	Gulf of Mexico	25.01	-92.012	exact location	3520	abyssal plain/ continental rise (>2000m)	8.80E+04	meiobenthos	0.045	NA	GOMEX box corer	Bernhard, J. M., Sen Gupta, B. K. & Baguley, J. G. Benthic foraminifera living in Gulf of Mexico bathyal and abyssal sediments: Community analysis and comparison to metazoan meiofaunal biomass and density. Deep-Sea Res. II 55, 2617–2626 (2008).
Gulf of Mexico	Gulf of Mexico	24.242	-85.485	exact location	3410	abyssal plain/ continental rise (>2000m)	3.60E+04	meiobenthos	0.045	NA	GOMEX box corer	Bernhard, J. M., Sen Gupta, B. K. & Baguley, J. G. Benthic foraminifera living in Gulf of Mexico bathyal and abyssal sediments: Community analysis and comparison to metazoan meiofaunal biomass and density. Deep-Sea Res. II 55, 2617–2626 (2008).
Gulf of Mexico	Gulf of Mexico	23.5	-92.003	exact location	3732	abyssal plain/ continental rise (>2000m)	8.70E+04	meiobenthos	0.045	NA	GOMEX box corer	Bernhard, J. M., Sen Gupta, B. K. & Baguley, J. G. Benthic foraminifera living in Gulf of Mexico bathyal and abyssal sediments: Community analysis and comparison to metazoan meiofaunal biomass and density. Deep-Sea Res. II 55, 2617–2626 (2008).
Gulf of Naples	Mediterranean Sea	40.817	14.157	approximated location	2	near-shore (0-50m)	8.73E+05	meiobenthos	0.03	0.5	plexiglas core	Bertocci, I. et al. Multiple human pressures in coastal habitats: Variation of meiofaunal assemblages associated with sewage discharge in a post-industrial area. Sci. Total Environ. 655, 1218–1231 (2019).
Gulf of Naples	Mediterranean Sea	40.817	14.157	approximated location	2	near-shore (0-50m)	1.22E+06	meiobenthos	0.03	0.5	plexiglas core	Bertocci, I. et al. Multiple human pressures in coastal habitats: Variation of meiofaunal assemblages associated with sewage discharge in a post-industrial area. Sci. Total Environ. 655, 1218–1231 (2019).
Gulf of Naples	Mediterranean Sea	40.817	14.157	approximated location	2	near-shore (0-50m)	1.29E+06	meiobenthos	0.03	0.5	plexiglas core	Bertocci, I. et al. Multiple human pressures in coastal habitats: Variation of meiofaunal assemblages associated with sewage discharge in a post-industrial area. Sci. Total Environ. 655, 1218–1231 (2019).
Gulf of Naples	Mediterranean Sea	40.817	14.157	approximated location	2	near-shore (0-50m)	1.59E+06	meiobenthos	0.03	0.5	plexiglas core	Bertocci, I. et al. Multiple human pressures in coastal habitats: Variation of meiofaunal assemblages associated with sewage discharge in a post-industrial area. Sci. Total Environ. 655, 1218–1231 (2019).
Gulf of Naples	Mediterranean Sea	40.815	14.161	approximated location	2	near-shore (0-50m)	4.47E+04	meiobenthos	0.03	0.5	plexiglas core	Bertocci, I. et al. Multiple human pressures in coastal habitats: Variation of meiofaunal assemblages associated with sewage discharge in a post-industrial area. Sci. Total Environ. 655, 1218–1231 (2019).
Gulf of Naples	Mediterranean Sea	40.815	14.161	approximated location	2	near-shore (0-50m)	5.71E+05	meiobenthos	0.03	0.5	plexiglas core	Bertocci, I. et al. Multiple human pressures in coastal habitats: Variation of meiofaunal assemblages associated with sewage discharge in a post-industrial area. Sci. Total Environ. 655, 1218–1231 (2019).
Gulf of Naples	Mediterranean Sea	40.815	14.161	approximated location	2	near-shore (0-50m)	5.96E+05	meiobenthos	0.03	0.5	plexiglas core	Bertocci, I. et al. Multiple human pressures in coastal habitats: Variation of meiofaunal assemblages associated with sewage discharge in a post-industrial area. Sci. Total Environ. 655, 1218–1231 (2019).
Gulf of Naples	Mediterranean Sea	40.815	14.161	approximated location	2	near-shore (0-50m)	7.54E+05	meiobenthos	0.03	0.5	plexiglas core	Bertocci, I. et al. Multiple human pressures in coastal habitats: Variation of meiofaunal assemblages associated with sewage discharge in a post-industrial area. Sci. Total Environ. 655, 1218–1231 (2019).
Gulf of Naples	Mediterranean Sea	40.809	14.167	approximated location	2	near-shore (0-50m)	2.98E+04	meiobenthos	0.03	0.5	plexiglas core	Bertocci, I. et al. Multiple human pressures in coastal habitats: Variation of meiofaunal assemblages associated with sewage discharge in a post-industrial area. Sci. Total Environ. 655, 1218–1231 (2019).
Gulf of Naples	Mediterranean Sea	40.809	14.167	approximated location	2	near-shore (0-50m)	5.96E+04	meiobenthos	0.03	0.5	plexiglas core	Bertocci, I. et al. Multiple human pressures in coastal habitats: Variation of meiofaunal assemblages associated with sewage discharge in a post-industrial area. Sci. Total Environ. 655, 1218–1231 (2019).
Gulf of Naples	Mediterranean Sea	40.809	14.167	approximated location	2	near-shore (0-50m)	8.93E+04	meiobenthos	0.03	0.5	plexiglas core	Bertocci, I. et al. Multiple human pressures in coastal habitats: Variation of meiofaunal assemblages associated with sewage discharge in a post-industrial area. Sci. Total Environ. 655, 1218–1231 (2019).
Gulf of Naples	Mediterranean Sea	40.809	14.167	approximated location	2	near-shore (0-50m)	1.34E+05	meiobenthos	0.03	0.5	plexiglas core	Bertocci, I. et al. Multiple human pressures in coastal habitats: Variation of meiofaunal assemblages associated with sewage discharge in a post-industrial area. Sci. Total Environ. 655, 1218–1231 (2019).
Gulf of Naples	Mediterranean Sea	40.797	14.176	approximated location	2	near-shore (0-50m)	1.79E+05	meiobenthos	0.03	0.5	plexiglas core	Bertocci, I. et al. Multiple human pressures in coastal habitats: Variation of meiofaunal assemblages associated with sewage discharge in a post-industrial area. Sci. Total Environ. 655, 1218–1231 (2019).
Gulf of Naples	Mediterranean Sea	40.797	14.176	approximated location	2	near-shore (0-50m)	2.88E+05	meiobenthos	0.03	0.5	plexiglas core	Bertocci, I. et al. Multiple human pressures in coastal habitats: Variation of meiofaunal assemblages associated with sewage discharge in a post-industrial area. Sci. Total Environ. 655, 1218–1231 (2019).
Gulf of Naples	Mediterranean Sea	40.797	14.176	approximated location	2	near-shore (0-50m)	4.62E+05	meiobenthos	0.03	0.5	plexiglas core	Bertocci, I. et al. Multiple human pressures in coastal habitats: Variation of meiofaunal assemblages associated with sewage discharge in a post-industrial area. Sci. Total Environ. 655, 1218–1231 (2019).
Gulf of Naples	Mediterranean Sea	40.797	14.176	approximated location	2	near-shore (0-50m)	6.55E+05	meiobenthos	0.03	0.5	plexiglas core	Bertocci, I. et al. Multiple human pressures in coastal habitats: Variation of meiofaunal assemblages associated with sewage discharge in a post-industrial area. Sci. Total Environ. 655, 1218–1231 (2019).
Leirosa beach	Atlantic Ocean	40.049	-8.893	exact location		near-shore (0-50m)	2.37E+01	macrobenthos	1	NA	corer	Bessa, F., Cunha, D., Gonçalves, S. C. & Marques, J. C. Sandy beach macrofaunal assemblages as indicators of anthropogenic impacts on coastal dunes. Ecol. Indic. 30, 196–204 (2013).
Leirosa beach	Atlantic Ocean	40.049	-8.893	exact location		near-shore (0-50m)	3.87E+01	macrobenthos	1	NA	corer	Bessa, F., Cunha, D., Gonçalves, S. C. & Marques, J. C. Sandy beach macrofaunal assemblages as indicators of anthropogenic impacts on coastal dunes. Ecol. Indic. 30, 196–204 (2013).
Leirosa beach	Atlantic Ocean	40.049	-8.893	exact location		near-shore (0-50m)	1.28E+02	macrobenthos	1	NA	corer	Bessa, F., Cunha, D., Gonçalves, S. C. & Marques, J. C. Sandy beach macrofaunal assemblages as indicators of anthropogenic impacts on coastal dunes. Ecol. Indic. 30, 196–204 (2013).
Leirosa beach	Atlantic Ocean	40.049	-8.893	exact location		near-shore (0-50m)	1.90E+02	macrobenthos	1	NA	corer	Bessa, F., Cunha, D., Gonçalves, S. C. & Marques, J. C. Sandy beach macrofaunal assemblages as indicators of anthropogenic impacts on coastal dunes. Ecol. Indic. 30, 196–204 (2013).
Beaufort Sea	Arctic Ocean	71.997	-127.574	exact location	396	continental slope (>200-2000m)	3.32E+05	meiobenthos	0.063	0.5	USNEL box corer	Bessière, A., Nozais, C., Brugel, S., Demers, S. & Desrosiers, G. Metazoan meiofauna dynamics and pelagic-benthic coupling in the southeastern Beaufort Sea, Arctic Ocean. Polar Biol. 30, 1123–1135 (2007).
Canadian Arctic Archipelago	Arctic Ocean	71.908	-125.867	exact location	58	continental shelf (>50-200m)	1.89E+06	meiobenthos	0.063	0.5	USNEL box corer	Bessière, A., Nozais, C., Brugel, S., Demers, S. & Desrosiers, G. Metazoan meiofauna dynamics and pelagic-benthic coupling in the southeastern Beaufort Sea, Arctic Ocean. Polar Biol. 30, 1123–1135 (2007).
Beaufort Sea	Arctic Ocean	71.622	-130.575	exact location	326	continental slope (>200-2000m)	4.39E+05	meiobenthos	0.063	0.5	USNEL box corer	Bessière, A., Nozais, C., Brugel, S., Demers, S. & Desrosiers, G. Metazoan meiofauna dynamics and pelagic-benthic coupling in the southeastern Beaufort Sea, Arctic Ocean. Polar Biol. 30, 1123–1135 (2007).
Canadian Arctic Archipelago	Arctic Ocean	71.403	-126.762	exact location	440	continental slope (>200-2000m)	2.79E+05	meiobenthos	0.063	0.5	USNEL box corer	Bessière, A., Nozais, C., Brugel, S., Demers, S. & Desrosiers, G. Metazoan meiofauna dynamics and pelagic-benthic coupling in the southeastern Beaufort Sea, Arctic Ocean. Polar Biol. 30, 1123–1135 (2007).
Beaufort Sea	Arctic Ocean	71.31	-127.698	exact location	185	continental shelf (>50-200m)	6.91E+05	meiobenthos	0.063	0.5	USNEL box corer	Bessière, A., Nozais, C., Brugel, S., Demers, S. & Desrosiers, G. Metazoan meiofauna dynamics and pelagic-benthic coupling in the southeastern Beaufort Sea, Arctic Ocean. Polar Biol. 30, 1123–1135 (2007).
Canadian Arctic Archipelago	Arctic Ocean	71.116	-125.823	exact location	380	continental slope (>200-2000m)	4.00E+05	meiobenthos	0.063	0.5	USNEL box corer	Bessière, A., Nozais, C., Brugel, S., Demers, S. & Desrosiers, G. Metazoan meiofauna dynamics and pelagic-benthic coupling in the southeastern Beaufort Sea, Arctic Ocean. Polar Biol. 30, 1123–1135 (2007).
Beaufort Sea	Arctic Ocean	70.964	-133.784	exact location	87	continental shelf (>50-200m)	2.12E+06	meiobenthos	0.063	0.5	USNEL box corer	Bessière, A., Nozais, C., Brugel, S., Demers, S. & Desrosiers, G. Metazoan meiofauna dynamics and pelagic-benthic coupling in the southeastern Beaufort Sea, Arctic Ocean. Polar Biol. 30, 1123–1135 (2007).
Beaufort Sea	Arctic Ocean	70.951	-133.765	exact location	86	continental shelf (>50-200m)	1.15E+06	meiobenthos	0.063	0.5	USNEL box corer	Bessière, A., Nozais, C., Brugel, S., Demers, S. & Desrosiers, G. Metazoan meiofauna dynamics and pelagic-benthic coupling in the southeastern Beaufort Sea, Arctic Ocean. Polar Biol. 30, 1123–1135 (2007).
Beaufort Sea	Arctic Ocean	70.943	-130.523	exact location	43	near-shore (0-50m)	5.15E+06	meiobenthos	0.063	0.5	USNEL box corer	Bessière, A., Nozais, C., Brugel, S., Demers, S. & Desrosiers, G. Metazoan meiofauna dynamics and pelagic-benthic coupling in the southeastern Beaufort Sea, Arctic Ocean. Polar Biol. 30, 1123–1135 (2007).
Canadian Arctic Archipelago	Arctic Ocean	70.912	-125.577	exact location	372	continental slope (>200-2000m)	4.32E+05	meiobenthos	0.063	0.5	USNEL box corer	Bessière, A., Nozais, C., Brugel, S., Demers, S. & Desrosiers, G. Metazoan meiofauna dynamics and pelagic-benthic coupling in the southeastern Beaufort Sea, Arctic Ocean. Polar Biol. 30, 1123–1135 (2007).
Beaufort Sea	Arctic Ocean	70.791	-129.359	exact location	24	near-shore (0-50m)	9.42E+05	meiobenthos	0.063	0.5	USNEL box corer	Bessière, A., Nozais, C., Brugel, S., Demers, S. & Desrosiers, G. Metazoan meiofauna dynamics and pelagic-benthic coupling in the southeastern Beaufort Sea, Arctic Ocean. Polar Biol. 30, 1123–1135 (2007).
Beaufort Sea	Arctic Ocean	70.763	-127.112	exact location	236	continental slope (>200-2000m)	8.81E+05	meiobenthos	0.063	0.5	USNEL box corer	Bessière, A., Nozais, C., Brugel, S., Demers, S. & Desrosiers, G. Metazoan meiofauna dynamics and pelagic-benthic coupling in the southeastern Beaufort Sea, Arctic Ocean. Polar Biol. 30, 1123–1135 (2007).
Beaufort Sea	Arctic Ocean	70.634	-135.879	exact location	237	continental slope (>200-2000m)	1.72E+06	meiobenthos	0.063	0.5	USNEL box corer	Bessière, A., Nozais, C., Brugel, S., Demers, S. & Desrosiers, G. Metazoan meiofauna dynamics and pelagic-benthic coupling in the southeastern Beaufort Sea, Arctic Ocean. Polar Biol. 30, 1123–1135 (2007).
Canadian Arctic Archipelago	Arctic Ocean	70.632	-123.168	exact location	549	continental slope (>200-2000m)	5.47E+05	meiobenthos	0.063	0.5	USNEL box corer	Bessière, A., Nozais, C., Brugel, S., Demers, S. & Desrosiers, G. Metazoan meiofauna dynamics and pelagic-benthic coupling in the southeastern Beaufort Sea, Arctic Ocean. Polar Biol. 30, 1123–1135 (2007).
Canadian Arctic Archipelago	Arctic Ocean	70.6	-122.628	exact location	530	continental slope (>200-2000m)	5.39E+05	meiobenthos	0.063	0.5	USNEL box corer	Bessière, A., Nozais, C., Brugel, S., Demers, S. & Desrosiers, G. Metazoan meiofauna dynamics and pelagic-benthic coupling in the southeastern Beaufort Sea, Arctic Ocean. Polar Biol. 30, 1123–1135 (2007).
Canadian Arctic Archipelago	Arctic Ocean	70.599	-121.284	exact location	486	continental slope (>200-2000m)	2.26E+05	meiobenthos	0.063	0.5	USNEL box corer	Bessière, A., Nozais, C., Brugel, S., Demers, S. & Desrosiers, G. Metazoan meiofauna dynamics and pelagic-benthic coupling in the southeastern Beaufort Sea, Arctic Ocean. Polar Biol. 30, 1123–1135 (2007).
Beaufort Sea	Arctic Ocean	70.586	-127.728	exact location	38	near-shore (0-50m)	8.10E+05	meiobenthos	0.063	0.5	USNEL box corer	Bessière, A., Nozais, C., Brugel, S., Demers, S. & Desrosiers, G. Metazoan meiofauna dynamics and pelagic-benthic coupling in the southeastern Beaufort Sea, Arctic Ocean. Polar Biol. 30, 1123–1135 (2007).
Canadian Arctic Archipelago	Arctic Ocean	70.583	-127.017	exact location	250	continental slope (>200-2000m)	5.91E+05	meiobenthos	0.063	0.5	USNEL box corer	Bessière, A., Nozais, C., Brugel, S., Demers, S. & Desrosiers, G. Metazoan meiofauna dynamics and pelagic-benthic coupling in the southeastern Beaufort Sea, Arctic Ocean. Polar Biol. 30, 1123–1135 (2007).
Canadian Arctic Archipelago	Arctic Ocean	70.322	-124.842	exact location	85	continental shelf (>50-200m)	7.46E+05	meiobenthos	0.063	0.5	USNEL box corer	Bessière, A., Nozais, C., Brugel, S., Demers, S. & Desrosiers, G. Metazoan meiofauna dynamics and pelagic-benthic coupling in the southeastern Beaufort Sea, Arctic Ocean. Polar Biol. 30, 1123–1135 (2007).
Beaufort Sea	Arctic Ocean	70.18	-133.54	exact location	45	near-shore (0-50m)	1.18E+06	meiobenthos	0.063	0.5	USNEL box corer	Bessière, A., Nozais, C., Brugel, S., Demers, S. & Desrosiers, G. Metazoan meiofauna dynamics and pelagic-benthic coupling in the southeastern Beaufort Sea, Arctic Ocean. Polar Biol. 30, 1123–1135 (2007).
Beaufort Sea	Arctic Ocean	70.17	-133.535	exact location	45	near-shore (0-50m)	1.72E+06	meiobenthos	0.063	0.5	USNEL box corer	Bessière, A., Nozais, C., Brugel, S., Demers, S. & Desrosiers, G. Metazoan meiofauna dynamics and pelagic-benthic coupling in the southeastern Beaufort Sea, Arctic Ocean. Polar Biol. 30, 1123–1135 (2007).
Beaufort Sea	Arctic Ocean	70.17	-133.535	exact location	42	near-shore (0-50m)	1.11E+06	meiobenthos	0.063	0.5	USNEL box corer	Bessière, A., Nozais, C., Brugel, S., Demers, S. & Desrosiers, G. Metazoan meiofauna dynamics and pelagic-benthic coupling in the southeastern Beaufort Sea, Arctic Ocean. Polar Biol. 30, 1123–1135 (2007).
Canadian Arctic Archipelago	Arctic Ocean	70.045	-126.461	exact location	236	continental slope (>200-2000m)	3.87E+06	meiobenthos	0.063	0.5	USNEL box corer	Bessière, A., Nozais, C., Brugel, S., Demers, S. & Desrosiers, G. Metazoan meiofauna dynamics and pelagic-benthic coupling in the southeastern Beaufort Sea, Arctic Ocean. Polar Biol. 30, 1123–1135 (2007).
Beaufort Sea	Arctic Ocean	70.019	-138.597	exact location	281	continental slope (>200-2000m)	1.75E+06	meiobenthos	0.063	0.5	USNEL box corer	Bessière, A., Nozais, C., Brugel, S., Demers, S. & Desrosiers, G. Metazoan meiofauna dynamics and pelagic-benthic coupling in the southeastern Beaufort Sea, Arctic Ocean. Polar Biol. 30, 1123–1135 (2007).
Beaufort Sea	Arctic Ocean	69.933	-138.533	exact location	250	continental slope (>200-2000m)	9.01E+05	meiobenthos	0.063	0.5	USNEL box corer	Bessière, A., Nozais, C., Brugel, S., Demers, S. & Desrosiers, G. Metazoan meiofauna dynamics and pelagic-benthic coupling in the southeastern Beaufort Sea, Arctic Ocean. Polar Biol. 30, 1123–1135 (2007).
Beaufort Sea	Arctic Ocean	69.488	-137.941	exact location	54	continental shelf (>50-200m)	2.91E+06	meiobenthos	0.063	0.5	USNEL box corer	Bessière, A., Nozais, C., Brugel, S., Demers, S. & Desrosiers, G. Metazoan meiofauna dynamics and pelagic-benthic coupling in the southeastern Beaufort Sea, Arctic Ocean. Polar Biol. 30, 1123–1135 (2007).
Santa Eufemia Gulf	Mediterranean Sea	38.742	16.091	exact location	110	continental shelf (>50-200m)	2.75E+05	meiobenthos	0.02	1	box corer	Bianchelli, S. et al. High meiofaunal and nematodes diversity around mesophotic coral oases in the Mediterranean Sea. PLoS One 8, e66553 (2013).
Santa Eufemia Gulf	Mediterranean Sea	38.741	16.091	exact location	111	continental shelf (>50-200m)	4.84E+05	meiobenthos	0.02	1	box corer	Bianchelli, S. et al. High meiofaunal and nematodes diversity around mesophotic coral oases in the Mediterranean Sea. PLoS One 8, e66553 (2013).
Santa Eufemia Gulf	Mediterranean Sea	38.74	16.091	exact location	115	continental shelf (>50-200m)	1.90E+05	meiobenthos	0.02	1	box corer	Bianchelli, S. et al. High meiofaunal and nematodes diversity around mesophotic coral oases in the Mediterranean Sea. PLoS One 8, e66553 (2013).
Santa Eufemia Gulf	Mediterranean Sea	38.74	16.092	exact location	110	continental shelf (>50-200m)	3.44E+05	meiobenthos	0.02	1	box corer	Bianchelli, S. et al. High meiofaunal and nematodes diversity around mesophotic coral oases in the Mediterranean Sea. PLoS One 8, e66553 (2013).
Santa Eufemia Gulf	Mediterranean Sea	38.74	16.091	exact location	111	continental shelf (>50-200m)	4.84E+05	meiobenthos	0.02	1	box corer	Bianchelli, S. et al. High meiofaunal and nematodes diversity around mesophotic coral oases in the Mediterranean Sea. PLoS One 8, e66553 (2013).
Santa Eufemia Gulf	Mediterranean Sea	38.74	16.09	exact location	113	continental shelf (>50-200m)	5.90E+05	meiobenthos	0.02	1	box corer	Bianchelli, S. et al. High meiofaunal and nematodes diversity around mesophotic coral oases in the Mediterranean Sea. PLoS One 8, e66553 (2013).
Santa Eufemia Gulf	Mediterranean Sea	38.74	16.092	exact location	115	continental shelf (>50-200m)	1.33E+05	meiobenthos	0.02	1	box corer	Bianchelli, S. et al. High meiofaunal and nematodes diversity around mesophotic coral oases in the Mediterranean Sea. PLoS One 8, e66553 (2013).
Santa Eufemia Gulf	Mediterranean Sea	38.74	16.089	exact location	113	continental shelf (>50-200m)	5.00E+05	meiobenthos	0.02	1	box corer	Bianchelli, S. et al. High meiofaunal and nematodes diversity around mesophotic coral oases in the Mediterranean Sea. PLoS One 8, e66553 (2013).
Santa Eufemia Gulf	Mediterranean Sea	38.739	16.093	exact location	114	continental shelf (>50-200m)	3.88E+05	meiobenthos	0.02	1	box corer	Bianchelli, S. et al. High meiofaunal and nematodes diversity around mesophotic coral oases in the Mediterranean Sea. PLoS One 8, e66553 (2013).
Bari Canyon	Mediterranean Sea	41.368	17.112	exact location	370	continental slope (>200-2000m)	1.75E+02	meiobenthos	0.02	1	box corer	Bianchelli, S. et al. Trophic conditions and meiofaunal assemblages in the Bari Canyon and the adjacent open slope (Adriatic Sea). Chem. Ecol. 24, 101–109 (2008)
Bari Canyon	Mediterranean Sea	41.362	17.129	exact location	446	continental slope (>200-2000m)	5.13E+02	meiobenthos	0.02	1	box corer	Bianchelli, S. et al. Trophic conditions and meiofaunal assemblages in the Bari Canyon and the adjacent open slope (Adriatic Sea). Chem. Ecol. 24, 101–109 (2008)
Bari Canyon	Mediterranean Sea	41.355	17.099	exact location	196	continental shelf (>50-200m)	2.22E+02	meiobenthos	0.02	1	box corer	Bianchelli, S. et al. Trophic conditions and meiofaunal assemblages in the Bari Canyon and the adjacent open slope (Adriatic Sea). Chem. Ecol. 24, 101–109 (2008)
Bari Canyon	Mediterranean Sea	41.355	17.172	exact location	406	continental slope (>200-2000m)	3.23E+02	meiobenthos	0.02	1	box corer	Bianchelli, S. et al. Trophic conditions and meiofaunal assemblages in the Bari Canyon and the adjacent open slope (Adriatic Sea). Chem. Ecol. 24, 101–109 (2008)
Bari Canyon	Mediterranean Sea	41.344	17.184	exact location	590	continental slope (>200-2000m)	3.17E+02	meiobenthos	0.02	1	box corer	Bianchelli, S. et al. Trophic conditions and meiofaunal assemblages in the Bari Canyon and the adjacent open slope (Adriatic Sea). Chem. Ecol. 24, 101–109 (2008)
Bari Canyon	Mediterranean Sea	41.325	17.163	exact location	435	continental slope (>200-2000m)	2.67E+02	meiobenthos	0.02	1	box corer	Bianchelli, S. et al. Trophic conditions and meiofaunal assemblages in the Bari Canyon and the adjacent open slope (Adriatic Sea). Chem. Ecol. 24, 101–109 (2008)
Bari Canyon	Mediterranean Sea	41.318	17.086	exact location	341	continental slope (>200-2000m)	3.56E+01	meiobenthos	0.02	1	box corer	Bianchelli, S. et al. Trophic conditions and meiofaunal assemblages in the Bari Canyon and the adjacent open slope (Adriatic Sea). Chem. Ecol. 24, 101–109 (2008)
Bari Canyon	Mediterranean Sea	41.314	17.244	exact location	618	continental slope (>200-2000m)	5.19E+02	meiobenthos	0.02	1	box corer	Bianchelli, S. et al. Trophic conditions and meiofaunal assemblages in the Bari Canyon and the adjacent open slope (Adriatic Sea). Chem. Ecol. 24, 101–109 (2008)
Bari Canyon	Mediterranean Sea	41.307	17.26	exact location	721	continental slope (>200-2000m)	3.26E+02	meiobenthos	0.02	1	box corer	Bianchelli, S. et al. Trophic conditions and meiofaunal assemblages in the Bari Canyon and the adjacent open slope (Adriatic Sea). Chem. Ecol. 24, 101–109 (2008)
Bari Canyon	Mediterranean Sea	41.303	17.209	exact location	593	continental slope (>200-2000m)	2.85E+02	meiobenthos	0.02	1	box corer	Bianchelli, S. et al. Trophic conditions and meiofaunal assemblages in the Bari Canyon and the adjacent open slope (Adriatic Sea). Chem. Ecol. 24, 101–109 (2008)
Bari Canyon	Mediterranean Sea	41.228	17.586	exact location	908	continental slope (>200-2000m)	1.45E+02	meiobenthos	0.02	1	box corer	Bianchelli, S. et al. Trophic conditions and meiofaunal assemblages in the Bari Canyon and the adjacent open slope (Adriatic Sea). Chem. Ecol. 24, 101–109 (2008)
off Tuscany	Mediterranean Sea	43.018	9.828	exact location	5	near-shore (0-50m)	3.84E+04	meiobenthos	0.02	1	corer	Bianchelli, S., Buschi, E., Danovaro, R. & Pusceddu, A. Biodiversity loss and turnover in alternative states in the Mediterranean Sea: A case study on meiofauna. Sci. Rep. 6, 34544 (2016).
off Tuscany	Mediterranean Sea	43.018	9.828	exact location	5	near-shore (0-50m)	3.92E+04	meiobenthos	0.02	1	corer	Bianchelli, S., Buschi, E., Danovaro, R. & Pusceddu, A. Biodiversity loss and turnover in alternative states in the Mediterranean Sea: A case study on meiofauna. Sci. Rep. 6, 34544 (2016).
off Tuscany	Mediterranean Sea	43.006	9.818	exact location	5	near-shore (0-50m)	2.36E+05	meiobenthos	0.02	1	corer	Bianchelli, S., Buschi, E., Danovaro, R. & Pusceddu, A. Biodiversity loss and turnover in alternative states in the Mediterranean Sea: A case study on meiofauna. Sci. Rep. 6, 34544 (2016).
off Tuscany	Mediterranean Sea	43.006	9.818	exact location	5	near-shore (0-50m)	4.65E+05	meiobenthos	0.02	1	corer	Bianchelli, S., Buschi, E., Danovaro, R. & Pusceddu, A. Biodiversity loss and turnover in alternative states in the Mediterranean Sea: A case study on meiofauna. Sci. Rep. 6, 34544 (2016).
Croatia	Mediterranean Sea	42.468	18.411	exact location	5	near-shore (0-50m)	3.28E+04	meiobenthos	0.02	1	corer	Bianchelli, S., Buschi, E., Danovaro, R. & Pusceddu, A. Biodiversity loss and turnover in alternative states in the Mediterranean Sea: A case study on meiofauna. Sci. Rep. 6, 34544 (2016).
Croatia	Mediterranean Sea	42.463	18.421	exact location	5	near-shore (0-50m)	6.70E+05	meiobenthos	0.02	1	corer	Bianchelli, S., Buschi, E., Danovaro, R. & Pusceddu, A. Biodiversity loss and turnover in alternative states in the Mediterranean Sea: A case study on meiofauna. Sci. Rep. 6, 34544 (2016).
Croatia	Mediterranean Sea	42.46	18.41	exact location	5	near-shore (0-50m)	6.31E+05	meiobenthos	0.02	1	corer	Bianchelli, S., Buschi, E., Danovaro, R. & Pusceddu, A. Biodiversity loss and turnover in alternative states in the Mediterranean Sea: A case study on meiofauna. Sci. Rep. 6, 34544 (2016).
Croatia	Mediterranean Sea	42.441	18.432	exact location	5	near-shore (0-50m)	5.10E+04	meiobenthos	0.02	1	corer	Bianchelli, S., Buschi, E., Danovaro, R. & Pusceddu, A. Biodiversity loss and turnover in alternative states in the Mediterranean Sea: A case study on meiofauna. Sci. Rep. 6, 34544 (2016).
Montenegro	Mediterranean Sea	42.396	18.559	exact location	5	near-shore (0-50m)	1.83E+05	meiobenthos	0.02	1	corer	Bianchelli, S., Buschi, E., Danovaro, R. & Pusceddu, A. Biodiversity loss and turnover in alternative states in the Mediterranean Sea: A case study on meiofauna. Sci. Rep. 6, 34544 (2016).
Montenegro	Mediterranean Sea	42.395	18.561	exact location	5	near-shore (0-50m)	3.09E+04	meiobenthos	0.02	1	corer	Bianchelli, S., Buschi, E., Danovaro, R. & Pusceddu, A. Biodiversity loss and turnover in alternative states in the Mediterranean Sea: A case study on meiofauna. Sci. Rep. 6, 34544 (2016).
Montenegro	Mediterranean Sea	42.363	18.633	exact location	5	near-shore (0-50m)	3.13E+04	meiobenthos	0.02	1	corer	Bianchelli, S., Buschi, E., Danovaro, R. & Pusceddu, A. Biodiversity loss and turnover in alternative states in the Mediterranean Sea: A case study on meiofauna. Sci. Rep. 6, 34544 (2016).
Montenegro	Mediterranean Sea	42.363	18.633	exact location	5	near-shore (0-50m)	2.90E+05	meiobenthos	0.02	1	corer	Bianchelli, S., Buschi, E., Danovaro, R. & Pusceddu, A. Biodiversity loss and turnover in alternative states in the Mediterranean Sea: A case study on meiofauna. Sci. Rep. 6, 34544 (2016).
off Sardinia	Mediterranean Sea	40.971	8.196	exact location	5	near-shore (0-50m)	2.14E+04	meiobenthos	0.02	1	corer	Bianchelli, S., Buschi, E., Danovaro, R. & Pusceddu, A. Biodiversity loss and turnover in alternative states in the Mediterranean Sea: A case study on meiofauna. Sci. Rep. 6, 34544 (2016).
off Sardinia	Mediterranean Sea	40.971	8.196	exact location	5	near-shore (0-50m)	3.98E+05	meiobenthos	0.02	1	corer	Bianchelli, S., Buschi, E., Danovaro, R. & Pusceddu, A. Biodiversity loss and turnover in alternative states in the Mediterranean Sea: A case study on meiofauna. Sci. Rep. 6, 34544 (2016).
off Sardinia	Mediterranean Sea	40.939	8.176	exact location	5	near-shore (0-50m)	1.26E+04	meiobenthos	0.02	1	corer	Bianchelli, S., Buschi, E., Danovaro, R. & Pusceddu, A. Biodiversity loss and turnover in alternative states in the Mediterranean Sea: A case study on meiofauna. Sci. Rep. 6, 34544 (2016).
off Sardinia	Mediterranean Sea	40.939	8.176	exact location	5	near-shore (0-50m)	1.72E+05	meiobenthos	0.02	1	corer	Bianchelli, S., Buschi, E., Danovaro, R. & Pusceddu, A. Biodiversity loss and turnover in alternative states in the Mediterranean Sea: A case study on meiofauna. Sci. Rep. 6, 34544 (2016).
Minorca	Mediterranean Sea	40.061	4.003	exact location	5	near-shore (0-50m)	1.83E+05	meiobenthos	0.02	1	corer	Bianchelli, S., Buschi, E., Danovaro, R. & Pusceddu, A. Biodiversity loss and turnover in alternative states in the Mediterranean Sea: A case study on meiofauna. Sci. Rep. 6, 34544 (2016).
Minorca	Mediterranean Sea	40.061	4.003	exact location	5	near-shore (0-50m)	2.14E+05	meiobenthos	0.02	1	corer	Bianchelli, S., Buschi, E., Danovaro, R. & Pusceddu, A. Biodiversity loss and turnover in alternative states in the Mediterranean Sea: A case study on meiofauna. Sci. Rep. 6, 34544 (2016).
Minorca	Mediterranean Sea	40.06	3.993	exact location	5	near-shore (0-50m)	2.49E+04	meiobenthos	0.02	1	corer	Bianchelli, S., Buschi, E., Danovaro, R. & Pusceddu, A. Biodiversity loss and turnover in alternative states in the Mediterranean Sea: A case study on meiofauna. Sci. Rep. 6, 34544 (2016).
Minorca	Mediterranean Sea	40.06	3.993	exact location	5	near-shore (0-50m)	5.77E+04	meiobenthos	0.02	1	corer	Bianchelli, S., Buschi, E., Danovaro, R. & Pusceddu, A. Biodiversity loss and turnover in alternative states in the Mediterranean Sea: A case study on meiofauna. Sci. Rep. 6, 34544 (2016).
Sicily	Mediterranean Sea	38.704	13.194	exact location	5	near-shore (0-50m)	1.33E+04	meiobenthos	0.02	1	corer	Bianchelli, S., Buschi, E., Danovaro, R. & Pusceddu, A. Biodiversity loss and turnover in alternative states in the Mediterranean Sea: A case study on meiofauna. Sci. Rep. 6, 34544 (2016).
Sicily	Mediterranean Sea	38.704	13.194	exact location	5	near-shore (0-50m)	2.04E+05	meiobenthos	0.02	1	corer	Bianchelli, S., Buschi, E., Danovaro, R. & Pusceddu, A. Biodiversity loss and turnover in alternative states in the Mediterranean Sea: A case study on meiofauna. Sci. Rep. 6, 34544 (2016).
Sicily	Mediterranean Sea	38.699	13.187	exact location	5	near-shore (0-50m)	1.60E+04	meiobenthos	0.02	1	corer	Bianchelli, S., Buschi, E., Danovaro, R. & Pusceddu, A. Biodiversity loss and turnover in alternative states in the Mediterranean Sea: A case study on meiofauna. Sci. Rep. 6, 34544 (2016).
Sicily	Mediterranean Sea	38.699	13.187	exact location	5	near-shore (0-50m)	2.25E+05	meiobenthos	0.02	1	corer	Bianchelli, S., Buschi, E., Danovaro, R. & Pusceddu, A. Biodiversity loss and turnover in alternative states in the Mediterranean Sea: A case study on meiofauna. Sci. Rep. 6, 34544 (2016).
Adriatic Sea	Mediterranean Sea	41.368	17.112	exact location	370	continental slope (>200-2000m)	2.28E+05	meiobenthos	0.02	0.1	multiple corer	Bianchelli, S., Gambi, C., Zeppilli, D. & Danovaro, R. Metazoan meiofauna in deep-sea canyons and adjacent open slopes: A large-scale comparison with focus on the rare taxa. Deep-Sea Res. I 57, 420–433 (2010).
Adriatic Sea	Mediterranean Sea	41.362	17.129	exact location	446	continental slope (>200-2000m)	5.08E+05	meiobenthos	0.02	0.1	multiple corer	Bianchelli, S., Gambi, C., Zeppilli, D. & Danovaro, R. Metazoan meiofauna in deep-sea canyons and adjacent open slopes: A large-scale comparison with focus on the rare taxa. Deep-Sea Res. I 57, 420–433 (2010).
Adriatic Sea	Mediterranean Sea	41.355	17.099	exact location	196	continental shelf (>50-200m)	2.25E+05	meiobenthos	0.02	0.1	NIOZ-type box corer	Bianchelli, S., Gambi, C., Zeppilli, D. & Danovaro, R. Metazoan meiofauna in deep-sea canyons and adjacent open slopes: A large-scale comparison with focus on the rare taxa. Deep-Sea Res. I 57, 420–433 (2010).
Adriatic Sea	Mediterranean Sea	41.344	17.184	exact location	590	continental slope (>200-2000m)	3.14E+05	meiobenthos	0.02	0.1	multiple corer	Bianchelli, S., Gambi, C., Zeppilli, D. & Danovaro, R. Metazoan meiofauna in deep-sea canyons and adjacent open slopes: A large-scale comparison with focus on the rare taxa. Deep-Sea Res. I 57, 420–433 (2010).
Adriatic Sea	Mediterranean Sea	41.335	17.172	exact location	406	continental slope (>200-2000m)	3.25E+05	meiobenthos	0.02	0.1	multiple corer	Bianchelli, S., Gambi, C., Zeppilli, D. & Danovaro, R. Metazoan meiofauna in deep-sea canyons and adjacent open slopes: A large-scale comparison with focus on the rare taxa. Deep-Sea Res. I 57, 420–433 (2010).
Adriatic Sea	Mediterranean Sea	41.325	17.163	exact location	435	continental slope (>200-2000m)	2.65E+05	meiobenthos	0.02	0.1	multiple corer	Bianchelli, S., Gambi, C., Zeppilli, D. & Danovaro, R. Metazoan meiofauna in deep-sea canyons and adjacent open slopes: A large-scale comparison with focus on the rare taxa. Deep-Sea Res. I 57, 420–433 (2010).
Adriatic Sea	Mediterranean Sea	41.318	17.086	exact location	341	continental slope (>200-2000m)	3.27E+04	meiobenthos	0.02	0.1	multiple corer	Bianchelli, S., Gambi, C., Zeppilli, D. & Danovaro, R. Metazoan meiofauna in deep-sea canyons and adjacent open slopes: A large-scale comparison with focus on the rare taxa. Deep-Sea Res. I 57, 420–433 (2010).
Adriatic Sea	Mediterranean Sea	41.314	17.244	exact location	618	continental slope (>200-2000m)	5.19E+05	meiobenthos	0.02	0.1	multiple corer	Bianchelli, S., Gambi, C., Zeppilli, D. & Danovaro, R. Metazoan meiofauna in deep-sea canyons and adjacent open slopes: A large-scale comparison with focus on the rare taxa. Deep-Sea Res. I 57, 420–433 (2010).
Adriatic Sea	Mediterranean Sea	41.307	17.26	exact location	721	continental slope (>200-2000m)	3.27E+05	meiobenthos	0.02	0.1	multiple corer	Bianchelli, S., Gambi, C., Zeppilli, D. & Danovaro, R. Metazoan meiofauna in deep-sea canyons and adjacent open slopes: A large-scale comparison with focus on the rare taxa. Deep-Sea Res. I 57, 420–433 (2010).
Adriatic Sea	Mediterranean Sea	41.303	17.209	exact location	593	continental slope (>200-2000m)	2.86E+05	meiobenthos	0.02	0.1	multiple corer	Bianchelli, S., Gambi, C., Zeppilli, D. & Danovaro, R. Metazoan meiofauna in deep-sea canyons and adjacent open slopes: A large-scale comparison with focus on the rare taxa. Deep-Sea Res. I 57, 420–433 (2010).
Adriatic Sea	Mediterranean Sea	41.228	17.586	exact location	908	continental slope (>200-2000m)	1.46E+05	meiobenthos	0.02	0.1	multiple corer	Bianchelli, S., Gambi, C., Zeppilli, D. & Danovaro, R. Metazoan meiofauna in deep-sea canyons and adjacent open slopes: A large-scale comparison with focus on the rare taxa. Deep-Sea Res. I 57, 420–433 (2010).
Cap de Creus Canyon	Mediterranean Sea	42.31	3.61	exact location	960	continental slope (>200-2000m)	5.97E+05	meiobenthos	0.02	0.1	multiple corer	Bianchelli, S., Gambi, C., Zeppilli, D. & Danovaro, R. Metazoan meiofauna in deep-sea canyons and adjacent open slopes: A large-scale comparison with focus on the rare taxa. Deep-Sea Res. I 57, 420–433 (2010).
Cap de Creus Canyon	Mediterranean Sea	42.215	4.257	exact location	1874	continental slope (>200-2000m)	1.47E+05	meiobenthos	0.02	0.1	multiple corer	Bianchelli, S., Gambi, C., Zeppilli, D. & Danovaro, R. Metazoan meiofauna in deep-sea canyons and adjacent open slopes: A large-scale comparison with focus on the rare taxa. Deep-Sea Res. I 57, 420–433 (2010).
Cap de Creus Canyon	Mediterranean Sea	42.211	3.82	exact location	1434	continental slope (>200-2000m)	5.46E+05	meiobenthos	0.02	0.1	multiple corer	Bianchelli, S., Gambi, C., Zeppilli, D. & Danovaro, R. Metazoan meiofauna in deep-sea canyons and adjacent open slopes: A large-scale comparison with focus on the rare taxa. Deep-Sea Res. I 57, 420–433 (2010).
Gulf of Lions	Mediterranean Sea	42.569	3.653	exact location	334	continental slope (>200-2000m)	1.53E+06	meiobenthos	0.02	0.1	multiple corer	Bianchelli, S., Gambi, C., Zeppilli, D. & Danovaro, R. Metazoan meiofauna in deep-sea canyons and adjacent open slopes: A large-scale comparison with focus on the rare taxa. Deep-Sea Res. I 57, 420–433 (2010).
Gulf of Lions	Mediterranean Sea	42.442	3.855	exact location	1022	continental slope (>200-2000m)	4.57E+05	meiobenthos	0.02	0.1	multiple corer	Bianchelli, S., Gambi, C., Zeppilli, D. & Danovaro, R. Metazoan meiofauna in deep-sea canyons and adjacent open slopes: A large-scale comparison with focus on the rare taxa. Deep-Sea Res. I 57, 420–433 (2010).
Gulf of Lions	Mediterranean Sea	42.148	3.584	exact location	398	continental slope (>200-2000m)	7.33E+05	meiobenthos	0.02	0.1	multiple corer	Bianchelli, S., Gambi, C., Zeppilli, D. & Danovaro, R. Metazoan meiofauna in deep-sea canyons and adjacent open slopes: A large-scale comparison with focus on the rare taxa. Deep-Sea Res. I 57, 420–433 (2010).
Gulf of Lions	Mediterranean Sea	42.129	3.777	exact location	985	continental slope (>200-2000m)	4.61E+05	meiobenthos	0.02	0.1	multiple corer	Bianchelli, S., Gambi, C., Zeppilli, D. & Danovaro, R. Metazoan meiofauna in deep-sea canyons and adjacent open slopes: A large-scale comparison with focus on the rare taxa. Deep-Sea Res. I 57, 420–433 (2010).
Gulf of Lions	Mediterranean Sea	42.118	4.046	exact location	1887	continental slope (>200-2000m)	3.42E+05	meiobenthos	0.02	0.1	multiple corer	Bianchelli, S., Gambi, C., Zeppilli, D. & Danovaro, R. Metazoan meiofauna in deep-sea canyons and adjacent open slopes: A large-scale comparison with focus on the rare taxa. Deep-Sea Res. I 57, 420–433 (2010).
Lacaze-Duthiers Canyon	Mediterranean Sea	42.574	3.401	exact location	434	continental slope (>200-2000m)	1.39E+06	meiobenthos	0.02	0.1	multiple corer	Bianchelli, S., Gambi, C., Zeppilli, D. & Danovaro, R. Metazoan meiofauna in deep-sea canyons and adjacent open slopes: A large-scale comparison with focus on the rare taxa. Deep-Sea Res. I 57, 420–433 (2010).
Lacaze-Duthiers Canyon	Mediterranean Sea	42.443	3.531	exact location	990	continental slope (>200-2000m)	9.26E+05	meiobenthos	0.02	0.1	multiple corer	Bianchelli, S., Gambi, C., Zeppilli, D. & Danovaro, R. Metazoan meiofauna in deep-sea canyons and adjacent open slopes: A large-scale comparison with focus on the rare taxa. Deep-Sea Res. I 57, 420–433 (2010).
Lacaze-Duthiers Canyon	Mediterranean Sea	42.366	3.824	exact location	1497	continental slope (>200-2000m)	2.05E+05	meiobenthos	0.02	0.1	multiple corer	Bianchelli, S., Gambi, C., Zeppilli, D. & Danovaro, R. Metazoan meiofauna in deep-sea canyons and adjacent open slopes: A large-scale comparison with focus on the rare taxa. Deep-Sea Res. I 57, 420–433 (2010).
Sete Canyon	Mediterranean Sea	42.08	4.682	exact location	2342	abyssal plain/ continental rise (>2000m)	2.62E+05	meiobenthos	0.02	0.1	multiple corer	Bianchelli, S., Gambi, C., Zeppilli, D. & Danovaro, R. Metazoan meiofauna in deep-sea canyons and adjacent open slopes: A large-scale comparison with focus on the rare taxa. Deep-Sea Res. I 57, 420–433 (2010).
Portuguese margin	Atlantic Ocean	40.167	-9.933	exact location	1463	continental slope (>200-2000m)	2.12E+05	meiobenthos	0.02	0.1	multiple corer	Bianchelli, S., Gambi, C., Zeppilli, D. & Danovaro, R. Metazoan meiofauna in deep-sea canyons and adjacent open slopes: A large-scale comparison with focus on the rare taxa. Deep-Sea Res. I 57, 420–433 (2010).
Portuguese margin	Atlantic Ocean	40.167	-11	exact location	4902	abyssal plain/ continental rise (>2000m)	2.86E+05	meiobenthos	0.02	0.1	multiple corer	Bianchelli, S., Gambi, C., Zeppilli, D. & Danovaro, R. Metazoan meiofauna in deep-sea canyons and adjacent open slopes: A large-scale comparison with focus on the rare taxa. Deep-Sea Res. I 57, 420–433 (2010).
Portuguese margin	Atlantic Ocean	40.167	-10.167	exact location	3981	abyssal plain/ continental rise (>2000m)	5.05E+05	meiobenthos	0.02	0.1	multiple corer	Bianchelli, S., Gambi, C., Zeppilli, D. & Danovaro, R. Metazoan meiofauna in deep-sea canyons and adjacent open slopes: A large-scale comparison with focus on the rare taxa. Deep-Sea Res. I 57, 420–433 (2010).
Portuguese margin	Atlantic Ocean	40.167	-9.833	exact location	959	continental slope (>200-2000m)	5.50E+05	meiobenthos	0.02	0.1	multiple corer	Bianchelli, S., Gambi, C., Zeppilli, D. & Danovaro, R. Metazoan meiofauna in deep-sea canyons and adjacent open slopes: A large-scale comparison with focus on the rare taxa. Deep-Sea Res. I 57, 420–433 (2010).
Portuguese margin	Atlantic Ocean	40.167	-10	exact location	3475	abyssal plain/ continental rise (>2000m)	5.67E+05	meiobenthos	0.02	0.1	multiple corer	Bianchelli, S., Gambi, C., Zeppilli, D. & Danovaro, R. Metazoan meiofauna in deep-sea canyons and adjacent open slopes: A large-scale comparison with focus on the rare taxa. Deep-Sea Res. I 57, 420–433 (2010).
Portuguese margin	Atlantic Ocean	40.167	-9.667	exact location	416	continental slope (>200-2000m)	8.18E+05	meiobenthos	0.02	0.1	multiple corer	Bianchelli, S., Gambi, C., Zeppilli, D. & Danovaro, R. Metazoan meiofauna in deep-sea canyons and adjacent open slopes: A large-scale comparison with focus on the rare taxa. Deep-Sea Res. I 57, 420–433 (2010).
Nazare Canyon	Atlantic Ocean	39.614	-9.19	exact location	458	continental slope (>200-2000m)	7.47E+05	meiobenthos	0.02	0.1	multiple corer	Bianchelli, S., Gambi, C., Zeppilli, D. & Danovaro, R. Metazoan meiofauna in deep-sea canyons and adjacent open slopes: A large-scale comparison with focus on the rare taxa. Deep-Sea Res. I 57, 420–433 (2010).
Nazare Canyon	Atlantic Ocean	39.597	-9.404	exact location	897	continental slope (>200-2000m)	1.48E+06	meiobenthos	0.02	0.1	multiple corer	Bianchelli, S., Gambi, C., Zeppilli, D. & Danovaro, R. Metazoan meiofauna in deep-sea canyons and adjacent open slopes: A large-scale comparison with focus on the rare taxa. Deep-Sea Res. I 57, 420–433 (2010).
Nazare Canyon	Atlantic Ocean	39.593	-10.333	exact location	4363	abyssal plain/ continental rise (>2000m)	2.64E+05	meiobenthos	0.02	0.1	multiple corer	Bianchelli, S., Gambi, C., Zeppilli, D. & Danovaro, R. Metazoan meiofauna in deep-sea canyons and adjacent open slopes: A large-scale comparison with focus on the rare taxa. Deep-Sea Res. I 57, 420–433 (2010).
Nazare Canyon	Atlantic Ocean	39.504	-9.843	exact location	3231	abyssal plain/ continental rise (>2000m)	7.62E+05	meiobenthos	0.02	0.1	multiple corer	Bianchelli, S., Gambi, C., Zeppilli, D. & Danovaro, R. Metazoan meiofauna in deep-sea canyons and adjacent open slopes: A large-scale comparison with focus on the rare taxa. Deep-Sea Res. I 57, 420–433 (2010).
Cascais Canyon	Atlantic Ocean	38.494	-9.479	exact location	445	continental slope (>200-2000m)	4.92E+05	meiobenthos	0.02	0.1	multiple corer	Bianchelli, S., Gambi, C., Zeppilli, D. & Danovaro, R. Metazoan meiofauna in deep-sea canyons and adjacent open slopes: A large-scale comparison with focus on the rare taxa. Deep-Sea Res. I 57, 420–433 (2010).
Cascais Canyon	Atlantic Ocean	38.465	-9.475	exact location	1021	continental slope (>200-2000m)	9.01E+05	meiobenthos	0.02	0.1	multiple corer	Bianchelli, S., Gambi, C., Zeppilli, D. & Danovaro, R. Metazoan meiofauna in deep-sea canyons and adjacent open slopes: A large-scale comparison with focus on the rare taxa. Deep-Sea Res. I 57, 420–433 (2010).
Cascais Canyon	Atlantic Ocean	38.417	-10.083	exact location	4689	abyssal plain/ continental rise (>2000m)	3.06E+05	meiobenthos	0.02	0.1	multiple corer	Bianchelli, S., Gambi, C., Zeppilli, D. & Danovaro, R. Metazoan meiofauna in deep-sea canyons and adjacent open slopes: A large-scale comparison with focus on the rare taxa. Deep-Sea Res. I 57, 420–433 (2010).
Cascais Canyon	Atlantic Ocean	38.363	-9.507	exact location	2100	abyssal plain/ continental rise (>2000m)	7.55E+05	meiobenthos	0.02	0.1	multiple corer	Bianchelli, S., Gambi, C., Zeppilli, D. & Danovaro, R. Metazoan meiofauna in deep-sea canyons and adjacent open slopes: A large-scale comparison with focus on the rare taxa. Deep-Sea Res. I 57, 420–433 (2010).
Cascais Canyon	Atlantic Ocean	38.333	-9.859	exact location	3914	abyssal plain/ continental rise (>2000m)	5.96E+05	meiobenthos	0.02	0.1	multiple corer	Bianchelli, S., Gambi, C., Zeppilli, D. & Danovaro, R. Metazoan meiofauna in deep-sea canyons and adjacent open slopes: A large-scale comparison with focus on the rare taxa. Deep-Sea Res. I 57, 420–433 (2010).
Cascais Canyon	Atlantic Ocean	38.312	-9.703	exact location	2975	abyssal plain/ continental rise (>2000m)	8.10E+05	meiobenthos	0.02	0.1	multiple corer	Bianchelli, S., Gambi, C., Zeppilli, D. & Danovaro, R. Metazoan meiofauna in deep-sea canyons and adjacent open slopes: A large-scale comparison with focus on the rare taxa. Deep-Sea Res. I 57, 420–433 (2010).
Portuguese margin	Atlantic Ocean	37.834	-11	exact location	4987	abyssal plain/ continental rise (>2000m)	3.68E+05	meiobenthos	0.02	0.1	multiple corer	Bianchelli, S., Gambi, C., Zeppilli, D. & Danovaro, R. Metazoan meiofauna in deep-sea canyons and adjacent open slopes: A large-scale comparison with focus on the rare taxa. Deep-Sea Res. I 57, 420–433 (2010).
Portuguese margin	Atlantic Ocean	37.834	-10.5	exact location	3958	abyssal plain/ continental rise (>2000m)	3.78E+05	meiobenthos	0.02	0.1	multiple corer	Bianchelli, S., Gambi, C., Zeppilli, D. & Danovaro, R. Metazoan meiofauna in deep-sea canyons and adjacent open slopes: A large-scale comparison with focus on the rare taxa. Deep-Sea Res. I 57, 420–433 (2010).
Portuguese margin	Atlantic Ocean	37.833	-10.083	exact location	2908	abyssal plain/ continental rise (>2000m)	6.21E+05	meiobenthos	0.02	0.1	multiple corer	Bianchelli, S., Gambi, C., Zeppilli, D. & Danovaro, R. Metazoan meiofauna in deep-sea canyons and adjacent open slopes: A large-scale comparison with focus on the rare taxa. Deep-Sea Res. I 57, 420–433 (2010).
Portuguese margin	Atlantic Ocean	37.833	-9.475	exact location	1002	continental slope (>200-2000m)	7.69E+05	meiobenthos	0.02	0.1	multiple corer	Bianchelli, S., Gambi, C., Zeppilli, D. & Danovaro, R. Metazoan meiofauna in deep-sea canyons and adjacent open slopes: A large-scale comparison with focus on the rare taxa. Deep-Sea Res. I 57, 420–433 (2010).
Portuguese margin	Atlantic Ocean	37.833	-9.75	exact location	2130	abyssal plain/ continental rise (>2000m)	7.94E+05	meiobenthos	0.02	0.1	multiple corer	Bianchelli, S., Gambi, C., Zeppilli, D. & Danovaro, R. Metazoan meiofauna in deep-sea canyons and adjacent open slopes: A large-scale comparison with focus on the rare taxa. Deep-Sea Res. I 57, 420–433 (2010).
Adriatic Sea	Mediterranean Sea	43.758	13.217	exact location	8	near-shore (0-50m)	2.25E+05	meiobenthos	0.02	1	van Veen grab	Bianchelli, S., Pusceddu, A., Buschi, E. & Danovaro, R. Trophic status and meiofauna biodiversity in the Northern Atlantic Sea: Insights for the assessment of good environmental status. Mar. Environ. Res. 113, 18–30 (2016).
Adriatic Sea	Mediterranean Sea	43.758	13.217	exact location	8	near-shore (0-50m)	7.37E+05	meiobenthos	0.02	1	van Veen grab	Bianchelli, S., Pusceddu, A., Buschi, E. & Danovaro, R. Trophic status and meiofauna biodiversity in the Northern Atlantic Sea: Insights for the assessment of good environmental status. Mar. Environ. Res. 113, 18–30 (2016).
Adriatic Sea	Mediterranean Sea	43.758	13.217	exact location	8	near-shore (0-50m)	9.42E+05	meiobenthos	0.02	1	van Veen grab	Bianchelli, S., Pusceddu, A., Buschi, E. & Danovaro, R. Trophic status and meiofauna biodiversity in the Northern Atlantic Sea: Insights for the assessment of good environmental status. Mar. Environ. Res. 113, 18–30 (2016).
Adriatic Sea	Mediterranean Sea	43.758	13.217	exact location	8	near-shore (0-50m)	9.83E+05	meiobenthos	0.02	1	van Veen grab	Bianchelli, S., Pusceddu, A., Buschi, E. & Danovaro, R. Trophic status and meiofauna biodiversity in the Northern Atlantic Sea: Insights for the assessment of good environmental status. Mar. Environ. Res. 113, 18–30 (2016).
Adriatic Sea	Mediterranean Sea	43.758	13.217	exact location	8	near-shore (0-50m)	1.04E+06	meiobenthos	0.02	1	van Veen grab	Bianchelli, S., Pusceddu, A., Buschi, E. & Danovaro, R. Trophic status and meiofauna biodiversity in the Northern Atlantic Sea: Insights for the assessment of good environmental status. Mar. Environ. Res. 113, 18–30 (2016).
Adriatic Sea	Mediterranean Sea	43.758	13.217	exact location	8	near-shore (0-50m)	1.25E+06	meiobenthos	0.02	1	van Veen grab	Bianchelli, S., Pusceddu, A., Buschi, E. & Danovaro, R. Trophic status and meiofauna biodiversity in the Northern Atlantic Sea: Insights for the assessment of good environmental status. Mar. Environ. Res. 113, 18–30 (2016).
Adriatic Sea	Mediterranean Sea	43.758	13.217	exact location	8	near-shore (0-50m)	1.43E+06	meiobenthos	0.02	1	van Veen grab	Bianchelli, S., Pusceddu, A., Buschi, E. & Danovaro, R. Trophic status and meiofauna biodiversity in the Northern Atlantic Sea: Insights for the assessment of good environmental status. Mar. Environ. Res. 113, 18–30 (2016).
Adriatic Sea	Mediterranean Sea	43.758	13.217	exact location	8	near-shore (0-50m)	1.52E+06	meiobenthos	0.02	1	van Veen grab	Bianchelli, S., Pusceddu, A., Buschi, E. & Danovaro, R. Trophic status and meiofauna biodiversity in the Northern Atlantic Sea: Insights for the assessment of good environmental status. Mar. Environ. Res. 113, 18–30 (2016).
Adriatic Sea	Mediterranean Sea	43.758	13.217	exact location	8	near-shore (0-50m)	1.66E+06	meiobenthos	0.02	1	van Veen grab	Bianchelli, S., Pusceddu, A., Buschi, E. & Danovaro, R. Trophic status and meiofauna biodiversity in the Northern Atlantic Sea: Insights for the assessment of good environmental status. Mar. Environ. Res. 113, 18–30 (2016).
Adriatic Sea	Mediterranean Sea	43.758	13.217	exact location	8	near-shore (0-50m)	2.27E+06	meiobenthos	0.02	1	van Veen grab	Bianchelli, S., Pusceddu, A., Buschi, E. & Danovaro, R. Trophic status and meiofauna biodiversity in the Northern Atlantic Sea: Insights for the assessment of good environmental status. Mar. Environ. Res. 113, 18–30 (2016).
Adriatic Sea	Mediterranean Sea	43.65	13.367	exact location	8	near-shore (0-50m)	8.19E+04	meiobenthos	0.02	1	van Veen grab	Bianchelli, S., Pusceddu, A., Buschi, E. & Danovaro, R. Trophic status and meiofauna biodiversity in the Northern Atlantic Sea: Insights for the assessment of good environmental status. Mar. Environ. Res. 113, 18–30 (2016).
Adriatic Sea	Mediterranean Sea	43.65	13.367	exact location	8	near-shore (0-50m)	6.55E+05	meiobenthos	0.02	1	van Veen grab	Bianchelli, S., Pusceddu, A., Buschi, E. & Danovaro, R. Trophic status and meiofauna biodiversity in the Northern Atlantic Sea: Insights for the assessment of good environmental status. Mar. Environ. Res. 113, 18–30 (2016).
Adriatic Sea	Mediterranean Sea	43.65	13.367	exact location	8	near-shore (0-50m)	9.01E+05	meiobenthos	0.02	1	van Veen grab	Bianchelli, S., Pusceddu, A., Buschi, E. & Danovaro, R. Trophic status and meiofauna biodiversity in the Northern Atlantic Sea: Insights for the assessment of good environmental status. Mar. Environ. Res. 113, 18–30 (2016).
Adriatic Sea	Mediterranean Sea	43.65	13.367	exact location	8	near-shore (0-50m)	1.04E+06	meiobenthos	0.02	1	van Veen grab	Bianchelli, S., Pusceddu, A., Buschi, E. & Danovaro, R. Trophic status and meiofauna biodiversity in the Northern Atlantic Sea: Insights for the assessment of good environmental status. Mar. Environ. Res. 113, 18–30 (2016).
Adriatic Sea	Mediterranean Sea	43.65	13.367	exact location	8	near-shore (0-50m)	1.19E+06	meiobenthos	0.02	1	van Veen grab	Bianchelli, S., Pusceddu, A., Buschi, E. & Danovaro, R. Trophic status and meiofauna biodiversity in the Northern Atlantic Sea: Insights for the assessment of good environmental status. Mar. Environ. Res. 113, 18–30 (2016).
Adriatic Sea	Mediterranean Sea	43.65	13.367	exact location	8	near-shore (0-50m)	1.29E+06	meiobenthos	0.02	1	van Veen grab	Bianchelli, S., Pusceddu, A., Buschi, E. & Danovaro, R. Trophic status and meiofauna biodiversity in the Northern Atlantic Sea: Insights for the assessment of good environmental status. Mar. Environ. Res. 113, 18–30 (2016).
Adriatic Sea	Mediterranean Sea	43.65	13.367	exact location	8	near-shore (0-50m)	2.01E+06	meiobenthos	0.02	1	van Veen grab	Bianchelli, S., Pusceddu, A., Buschi, E. & Danovaro, R. Trophic status and meiofauna biodiversity in the Northern Atlantic Sea: Insights for the assessment of good environmental status. Mar. Environ. Res. 113, 18–30 (2016).
Adriatic Sea	Mediterranean Sea	43.65	13.367	exact location	8	near-shore (0-50m)	2.09E+06	meiobenthos	0.02	1	van Veen grab	Bianchelli, S., Pusceddu, A., Buschi, E. & Danovaro, R. Trophic status and meiofauna biodiversity in the Northern Atlantic Sea: Insights for the assessment of good environmental status. Mar. Environ. Res. 113, 18–30 (2016).
Adriatic Sea	Mediterranean Sea	43.65	13.367	exact location	8	near-shore (0-50m)	2.44E+06	meiobenthos	0.02	1	van Veen grab	Bianchelli, S., Pusceddu, A., Buschi, E. & Danovaro, R. Trophic status and meiofauna biodiversity in the Northern Atlantic Sea: Insights for the assessment of good environmental status. Mar. Environ. Res. 113, 18–30 (2016).
Adriatic Sea	Mediterranean Sea	43.65	13.367	exact location	8	near-shore (0-50m)	6.18E+06	meiobenthos	0.02	1	van Veen grab	Bianchelli, S., Pusceddu, A., Buschi, E. & Danovaro, R. Trophic status and meiofauna biodiversity in the Northern Atlantic Sea: Insights for the assessment of good environmental status. Mar. Environ. Res. 113, 18–30 (2016).
Adriatic Sea	Mediterranean Sea	43.603	13.612	exact location	8	near-shore (0-50m)	4.91E+05	meiobenthos	0.02	1	van Veen grab	Bianchelli, S., Pusceddu, A., Buschi, E. & Danovaro, R. Trophic status and meiofauna biodiversity in the Northern Atlantic Sea: Insights for the assessment of good environmental status. Mar. Environ. Res. 113, 18–30 (2016).
Adriatic Sea	Mediterranean Sea	43.603	13.612	exact location	8	near-shore (0-50m)	5.73E+05	meiobenthos	0.02	1	van Veen grab	Bianchelli, S., Pusceddu, A., Buschi, E. & Danovaro, R. Trophic status and meiofauna biodiversity in the Northern Atlantic Sea: Insights for the assessment of good environmental status. Mar. Environ. Res. 113, 18–30 (2016).
Adriatic Sea	Mediterranean Sea	43.603	13.612	exact location	8	near-shore (0-50m)	6.55E+05	meiobenthos	0.02	1	van Veen grab	Bianchelli, S., Pusceddu, A., Buschi, E. & Danovaro, R. Trophic status and meiofauna biodiversity in the Northern Atlantic Sea: Insights for the assessment of good environmental status. Mar. Environ. Res. 113, 18–30 (2016).
Adriatic Sea	Mediterranean Sea	43.603	13.612	exact location	8	near-shore (0-50m)	1.06E+06	meiobenthos	0.02	1	van Veen grab	Bianchelli, S., Pusceddu, A., Buschi, E. & Danovaro, R. Trophic status and meiofauna biodiversity in the Northern Atlantic Sea: Insights for the assessment of good environmental status. Mar. Environ. Res. 113, 18–30 (2016).
Adriatic Sea	Mediterranean Sea	43.603	13.612	exact location	8	near-shore (0-50m)	1.11E+06	meiobenthos	0.02	1	van Veen grab	Bianchelli, S., Pusceddu, A., Buschi, E. & Danovaro, R. Trophic status and meiofauna biodiversity in the Northern Atlantic Sea: Insights for the assessment of good environmental status. Mar. Environ. Res. 113, 18–30 (2016).
Adriatic Sea	Mediterranean Sea	43.603	13.612	exact location	8	near-shore (0-50m)	1.60E+06	meiobenthos	0.02	1	van Veen grab	Bianchelli, S., Pusceddu, A., Buschi, E. & Danovaro, R. Trophic status and meiofauna biodiversity in the Northern Atlantic Sea: Insights for the assessment of good environmental status. Mar. Environ. Res. 113, 18–30 (2016).
Adriatic Sea	Mediterranean Sea	43.603	13.612	exact location	8	near-shore (0-50m)	1.62E+06	meiobenthos	0.02	1	van Veen grab	Bianchelli, S., Pusceddu, A., Buschi, E. & Danovaro, R. Trophic status and meiofauna biodiversity in the Northern Atlantic Sea: Insights for the assessment of good environmental status. Mar. Environ. Res. 113, 18–30 (2016).
Adriatic Sea	Mediterranean Sea	43.603	13.612	exact location	8	near-shore (0-50m)	1.68E+06	meiobenthos	0.02	1	van Veen grab	Bianchelli, S., Pusceddu, A., Buschi, E. & Danovaro, R. Trophic status and meiofauna biodiversity in the Northern Atlantic Sea: Insights for the assessment of good environmental status. Mar. Environ. Res. 113, 18–30 (2016).
Adriatic Sea	Mediterranean Sea	43.603	13.612	exact location	8	near-shore (0-50m)	1.86E+06	meiobenthos	0.02	1	van Veen grab	Bianchelli, S., Pusceddu, A., Buschi, E. & Danovaro, R. Trophic status and meiofauna biodiversity in the Northern Atlantic Sea: Insights for the assessment of good environmental status. Mar. Environ. Res. 113, 18–30 (2016).
Adriatic Sea	Mediterranean Sea	43.603	13.612	exact location	8	near-shore (0-50m)	3.57E+06	meiobenthos	0.02	1	van Veen grab	Bianchelli, S., Pusceddu, A., Buschi, E. & Danovaro, R. Trophic status and meiofauna biodiversity in the Northern Atlantic Sea: Insights for the assessment of good environmental status. Mar. Environ. Res. 113, 18–30 (2016).
King George Island	Southern Ocean	-62.198	-58.953	exact location		near-shore (0-50m)	8.56E+03	macrobenthos	1	NA	plastic tube corer	Bick, A. & Arlt, G. Description of intertidal macro- and meiobenthic assemblages in Maxwell Bay, King George Island, South Shetland Islands, Southern Ocean. Polar Biol. 36, 673–689 (2013).
King George Island	Southern Ocean	-62.198	-58.953	exact location		near-shore (0-50m)	1.52E+04	macrobenthos	1	NA	plastic tube corer	Bick, A. & Arlt, G. Description of intertidal macro- and meiobenthic assemblages in Maxwell Bay, King George Island, South Shetland Islands, Southern Ocean. Polar Biol. 36, 673–689 (2013).
King George Island	Southern Ocean	-62.198	-58.953	exact location		near-shore (0-50m)	1.63E+04	macrobenthos	1	NA	plastic tube corer	Bick, A. & Arlt, G. Description of intertidal macro- and meiobenthic assemblages in Maxwell Bay, King George Island, South Shetland Islands, Southern Ocean. Polar Biol. 36, 673–689 (2013).
King George Island	Southern Ocean	-62.198	-58.953	exact location		near-shore (0-50m)	1.91E+04	meiobenthos	0.063	0.1	plastic tube corer	Bick, A. & Arlt, G. Description of intertidal macro- and meiobenthic assemblages in Maxwell Bay, King George Island, South Shetland Islands, Southern Ocean. Polar Biol. 36, 673–689 (2013).
King George Island	Southern Ocean	-62.198	-58.953	exact location		near-shore (0-50m)	6.16E+04	meiobenthos	0.063	0.1	plastic tube corer	Bick, A. & Arlt, G. Description of intertidal macro- and meiobenthic assemblages in Maxwell Bay, King George Island, South Shetland Islands, Southern Ocean. Polar Biol. 36, 673–689 (2013).
Svalbard	Arctic Ocean	78.935	11.87	exact location		near-shore (0-50m)	2.35E+04	macrobenthos	NA	NA	corer	Bick, A. & Arlt, G. Intertidal and subtidal soft-bottom macro- and meiofauna of the Kongsfjord (Spitsbergen). Polar Biol. 28, 550–557 (2005).
Svalbard	Arctic Ocean	78.933	11.868	exact location		near-shore (0-50m)	2.62E+04	macrobenthos	NA	NA	corer	Bick, A. & Arlt, G. Intertidal and subtidal soft-bottom macro- and meiofauna of the Kongsfjord (Spitsbergen). Polar Biol. 28, 550–557 (2005).
Svalbard	Arctic Ocean	78.931	11.877	exact location		near-shore (0-50m)	5.28E+04	macrobenthos	NA	NA	corer	Bick, A. & Arlt, G. Intertidal and subtidal soft-bottom macro- and meiofauna of the Kongsfjord (Spitsbergen). Polar Biol. 28, 550–557 (2005).
Svalbard	Arctic Ocean	78.927	11.904	exact location		near-shore (0-50m)	4.56E+04	macrobenthos	NA	NA	corer	Bick, A. & Arlt, G. Intertidal and subtidal soft-bottom macro- and meiofauna of the Kongsfjord (Spitsbergen). Polar Biol. 28, 550–557 (2005).
Svalbard	Arctic Ocean	78.935	11.87	exact location		near-shore (0-50m)	3.80E+05	meiobenthos	0.1	NA	corer	Bick, A. & Arlt, G. Intertidal and subtidal soft-bottom macro- and meiofauna of the Kongsfjord (Spitsbergen). Polar Biol. 28, 550–557 (2005).
Svalbard	Arctic Ocean	78.933	11.868	exact location		near-shore (0-50m)	1.29E+05	meiobenthos	0.1	NA	corer	Bick, A. & Arlt, G. Intertidal and subtidal soft-bottom macro- and meiofauna of the Kongsfjord (Spitsbergen). Polar Biol. 28, 550–557 (2005).
Svalbard	Arctic Ocean	78.927	11.904	exact location		near-shore (0-50m)	5.77E+05	meiobenthos	0.1	NA	corer	Bick, A. & Arlt, G. Intertidal and subtidal soft-bottom macro- and meiofauna of the Kongsfjord (Spitsbergen). Polar Biol. 28, 550–557 (2005).
Reunion Island	Indian Ocean	-20.907	55.641	exact location	50	near-shore (0-50m)	2.02E+02	macrobenthos	1	NA	van Veen grab	Bigot, L. et al. Effects of industrial outfalls on tropical macrobenthic sediment communities in Reunion Island (Southwest Indian Ocean). Mar. Pollut. Bull. 52, 865–880 (2006).
Reunion Island	Indian Ocean	-20.907	55.641	exact location	50	near-shore (0-50m)	4.59E+02	macrobenthos	1	NA	van Veen grab	Bigot, L. et al. Effects of industrial outfalls on tropical macrobenthic sediment communities in Reunion Island (Southwest Indian Ocean). Mar. Pollut. Bull. 52, 865–880 (2006).
Reunion Island	Indian Ocean	-20.907	55.641	exact location	50	near-shore (0-50m)	5.33E+02	macrobenthos	1	NA	van Veen grab	Bigot, L. et al. Effects of industrial outfalls on tropical macrobenthic sediment communities in Reunion Island (Southwest Indian Ocean). Mar. Pollut. Bull. 52, 865–880 (2006).
Reunion Island	Indian Ocean	-20.907	55.641	exact location	50	near-shore (0-50m)	6.98E+02	macrobenthos	1	NA	van Veen grab	Bigot, L. et al. Effects of industrial outfalls on tropical macrobenthic sediment communities in Reunion Island (Southwest Indian Ocean). Mar. Pollut. Bull. 52, 865–880 (2006).
Reunion Island	Indian Ocean	-20.908	55.646	exact location	80	continental shelf (>50-200m)	4.41E+02	macrobenthos	1	NA	van Veen grab	Bigot, L. et al. Effects of industrial outfalls on tropical macrobenthic sediment communities in Reunion Island (Southwest Indian Ocean). Mar. Pollut. Bull. 52, 865–880 (2006).
Reunion Island	Indian Ocean	-20.908	55.646	exact location	80	continental shelf (>50-200m)	6.80E+02	macrobenthos	1	NA	van Veen grab	Bigot, L. et al. Effects of industrial outfalls on tropical macrobenthic sediment communities in Reunion Island (Southwest Indian Ocean). Mar. Pollut. Bull. 52, 865–880 (2006).
Reunion Island	Indian Ocean	-20.908	55.646	exact location	80	continental shelf (>50-200m)	7.35E+02	macrobenthos	1	NA	van Veen grab	Bigot, L. et al. Effects of industrial outfalls on tropical macrobenthic sediment communities in Reunion Island (Southwest Indian Ocean). Mar. Pollut. Bull. 52, 865–880 (2006).
Reunion Island	Indian Ocean	-20.908	55.646	exact location	80	continental shelf (>50-200m)	8.82E+02	macrobenthos	1	NA	van Veen grab	Bigot, L. et al. Effects of industrial outfalls on tropical macrobenthic sediment communities in Reunion Island (Southwest Indian Ocean). Mar. Pollut. Bull. 52, 865–880 (2006).
Reunion Island	Indian Ocean	-20.91	55.64	exact location	140	continental shelf (>50-200m)	3.31E+02	macrobenthos	1	NA	van Veen grab	Bigot, L. et al. Effects of industrial outfalls on tropical macrobenthic sediment communities in Reunion Island (Southwest Indian Ocean). Mar. Pollut. Bull. 52, 865–880 (2006).
Reunion Island	Indian Ocean	-20.91	55.64	exact location	140	continental shelf (>50-200m)	4.23E+02	macrobenthos	1	NA	van Veen grab	Bigot, L. et al. Effects of industrial outfalls on tropical macrobenthic sediment communities in Reunion Island (Southwest Indian Ocean). Mar. Pollut. Bull. 52, 865–880 (2006).
Reunion Island	Indian Ocean	-20.91	55.642	exact location	120	continental shelf (>50-200m)	4.41E+02	macrobenthos	1	NA	van Veen grab	Bigot, L. et al. Effects of industrial outfalls on tropical macrobenthic sediment communities in Reunion Island (Southwest Indian Ocean). Mar. Pollut. Bull. 52, 865–880 (2006).
Reunion Island	Indian Ocean	-20.91	55.642	exact location	120	continental shelf (>50-200m)	5.88E+02	macrobenthos	1	NA	van Veen grab	Bigot, L. et al. Effects of industrial outfalls on tropical macrobenthic sediment communities in Reunion Island (Southwest Indian Ocean). Mar. Pollut. Bull. 52, 865–880 (2006).
Reunion Island	Indian Ocean	-20.91	55.642	exact location	120	continental shelf (>50-200m)	6.61E+02	macrobenthos	1	NA	van Veen grab	Bigot, L. et al. Effects of industrial outfalls on tropical macrobenthic sediment communities in Reunion Island (Southwest Indian Ocean). Mar. Pollut. Bull. 52, 865–880 (2006).
Reunion Island	Indian Ocean	-20.91	55.64	exact location	140	continental shelf (>50-200m)	9.55E+02	macrobenthos	1	NA	van Veen grab	Bigot, L. et al. Effects of industrial outfalls on tropical macrobenthic sediment communities in Reunion Island (Southwest Indian Ocean). Mar. Pollut. Bull. 52, 865–880 (2006).
Reunion Island	Indian Ocean	-20.91	55.64	exact location	140	continental shelf (>50-200m)	1.05E+03	macrobenthos	1	NA	van Veen grab	Bigot, L. et al. Effects of industrial outfalls on tropical macrobenthic sediment communities in Reunion Island (Southwest Indian Ocean). Mar. Pollut. Bull. 52, 865–880 (2006).
Reunion Island	Indian Ocean	-20.91	55.642	exact location	120	continental shelf (>50-200m)	1.86E+03	macrobenthos	1	NA	van Veen grab	Bigot, L. et al. Effects of industrial outfalls on tropical macrobenthic sediment communities in Reunion Island (Southwest Indian Ocean). Mar. Pollut. Bull. 52, 865–880 (2006).
Reunion Island	Indian Ocean	-20.911	55.641	exact location	100	continental shelf (>50-200m)	6.25E+02	macrobenthos	1	NA	van Veen grab	Bigot, L. et al. Effects of industrial outfalls on tropical macrobenthic sediment communities in Reunion Island (Southwest Indian Ocean). Mar. Pollut. Bull. 52, 865–880 (2006).
Reunion Island	Indian Ocean	-20.911	55.641	exact location	100	continental shelf (>50-200m)	6.25E+02	macrobenthos	1	NA	van Veen grab	Bigot, L. et al. Effects of industrial outfalls on tropical macrobenthic sediment communities in Reunion Island (Southwest Indian Ocean). Mar. Pollut. Bull. 52, 865–880 (2006).
Reunion Island	Indian Ocean	-20.911	55.641	exact location	100	continental shelf (>50-200m)	8.82E+02	macrobenthos	1	NA	van Veen grab	Bigot, L. et al. Effects of industrial outfalls on tropical macrobenthic sediment communities in Reunion Island (Southwest Indian Ocean). Mar. Pollut. Bull. 52, 865–880 (2006).
Reunion Island	Indian Ocean	-20.911	55.641	exact location	100	continental shelf (>50-200m)	1.16E+03	macrobenthos	1	NA	van Veen grab	Bigot, L. et al. Effects of industrial outfalls on tropical macrobenthic sediment communities in Reunion Island (Southwest Indian Ocean). Mar. Pollut. Bull. 52, 865–880 (2006).
Reunion Island	Indian Ocean	-20.913	55.643	exact location	20	near-shore (0-50m)	2.39E+02	macrobenthos	1	NA	van Veen grab	Bigot, L. et al. Effects of industrial outfalls on tropical macrobenthic sediment communities in Reunion Island (Southwest Indian Ocean). Mar. Pollut. Bull. 52, 865–880 (2006).
Reunion Island	Indian Ocean	-20.913	55.643	exact location	20	near-shore (0-50m)	9.19E+02	macrobenthos	1	NA	van Veen grab	Bigot, L. et al. Effects of industrial outfalls on tropical macrobenthic sediment communities in Reunion Island (Southwest Indian Ocean). Mar. Pollut. Bull. 52, 865–880 (2006).
Reunion Island	Indian Ocean	-20.913	55.643	exact location	20	near-shore (0-50m)	3.90E+03	macrobenthos	1	NA	van Veen grab	Bigot, L. et al. Effects of industrial outfalls on tropical macrobenthic sediment communities in Reunion Island (Southwest Indian Ocean). Mar. Pollut. Bull. 52, 865–880 (2006).
Reunion Island	Indian Ocean	-20.913	55.643	exact location	20	near-shore (0-50m)	5.16E+03	macrobenthos	1	NA	van Veen grab	Bigot, L. et al. Effects of industrial outfalls on tropical macrobenthic sediment communities in Reunion Island (Southwest Indian Ocean). Mar. Pollut. Bull. 52, 865–880 (2006).
Porcupine Abyssal Plain Station (PAP)	Atlantic Ocean	48.782	-16.412	exact location	4853	abyssal plain/ continental rise (>2000m)	0.01	megabenthos	NA	NA	semi-balloon otter trawl	Billett, D. S. M., Bett, B. J., Reid, W. D. K., Boorman, B. & Priede, I. G. Long-term change in the abyssal NE Atlantic: The ‘Amperima Event’ revisited. Deep-Sea Res. II 57, 1406–1417 (2010); Billett, D. S. M. et al. Long-term change in the megabenthos of the Porcupine Abyssal Plain (NE Atlantic). Prog. Oceanogr. 50, 325–348 (2001).
Porcupine Abyssal Plain Station (PAP)	Atlantic Ocean	48.895	-16.613	exact location	4843	abyssal plain/ continental rise (>2000m)	0.01	megabenthos	NA	NA	semi-balloon otter trawl	Billett, D. S. M., Bett, B. J., Reid, W. D. K., Boorman, B. & Priede, I. G. Long-term change in the abyssal NE Atlantic: The ‘Amperima Event’ revisited. Deep-Sea Res. II 57, 1406–1417 (2010); Billett, D. S. M. et al. Long-term change in the megabenthos of the Porcupine Abyssal Plain (NE Atlantic). Prog. Oceanogr. 50, 325–348 (2001).
Porcupine Abyssal Plain Station (PAP)	Atlantic Ocean	48.91	-16.79	exact location	4839	abyssal plain/ continental rise (>2000m)	0.01	megabenthos	NA	NA	semi-balloon otter trawl	Billett, D. S. M., Bett, B. J., Reid, W. D. K., Boorman, B. & Priede, I. G. Long-term change in the abyssal NE Atlantic: The ‘Amperima Event’ revisited. Deep-Sea Res. II 57, 1406–1417 (2010); Billett, D. S. M. et al. Long-term change in the megabenthos of the Porcupine Abyssal Plain (NE Atlantic). Prog. Oceanogr. 50, 325–348 (2001).
Porcupine Abyssal Plain Station (PAP)	Atlantic Ocean	48.892	-16.765	exact location	4835	abyssal plain/ continental rise (>2000m)	0.01	megabenthos	NA	NA	semi-balloon otter trawl	Billett, D. S. M., Bett, B. J., Reid, W. D. K., Boorman, B. & Priede, I. G. Long-term change in the abyssal NE Atlantic: The ‘Amperima Event’ revisited. Deep-Sea Res. II 57, 1406–1417 (2010); Billett, D. S. M. et al. Long-term change in the megabenthos of the Porcupine Abyssal Plain (NE Atlantic). Prog. Oceanogr. 50, 325–348 (2001).
Porcupine Abyssal Plain Station (PAP)	Atlantic Ocean	48.847	-16.642	exact location	4838	abyssal plain/ continental rise (>2000m)	0.01	megabenthos	NA	NA	semi-balloon otter trawl	Billett, D. S. M., Bett, B. J., Reid, W. D. K., Boorman, B. & Priede, I. G. Long-term change in the abyssal NE Atlantic: The ‘Amperima Event’ revisited. Deep-Sea Res. II 57, 1406–1417 (2010); Billett, D. S. M. et al. Long-term change in the megabenthos of the Porcupine Abyssal Plain (NE Atlantic). Prog. Oceanogr. 50, 325–348 (2001).
Porcupine Abyssal Plain Station (PAP)	Atlantic Ocean	48.907	-16.645	exact location	4841	abyssal plain/ continental rise (>2000m)	0.01	megabenthos	NA	NA	semi-balloon otter trawl	Billett, D. S. M., Bett, B. J., Reid, W. D. K., Boorman, B. & Priede, I. G. Long-term change in the abyssal NE Atlantic: The ‘Amperima Event’ revisited. Deep-Sea Res. II 57, 1406–1417 (2010); Billett, D. S. M. et al. Long-term change in the megabenthos of the Porcupine Abyssal Plain (NE Atlantic). Prog. Oceanogr. 50, 325–348 (2001).
Porcupine Abyssal Plain Station (PAP)	Atlantic Ocean	48.855	-16.505	exact location	4842	abyssal plain/ continental rise (>2000m)	0.02	megabenthos	NA	NA	semi-balloon otter trawl	Billett, D. S. M., Bett, B. J., Reid, W. D. K., Boorman, B. & Priede, I. G. Long-term change in the abyssal NE Atlantic: The ‘Amperima Event’ revisited. Deep-Sea Res. II 57, 1406–1417 (2010); Billett, D. S. M. et al. Long-term change in the megabenthos of the Porcupine Abyssal Plain (NE Atlantic). Prog. Oceanogr. 50, 325–348 (2001).
Porcupine Abyssal Plain Station (PAP)	Atlantic Ocean	48.703	-16.86	exact location	4811	abyssal plain/ continental rise (>2000m)	0.02	megabenthos	NA	NA	semi-balloon otter trawl	Billett, D. S. M., Bett, B. J., Reid, W. D. K., Boorman, B. & Priede, I. G. Long-term change in the abyssal NE Atlantic: The ‘Amperima Event’ revisited. Deep-Sea Res. II 57, 1406–1417 (2010); Billett, D. S. M. et al. Long-term change in the megabenthos of the Porcupine Abyssal Plain (NE Atlantic). Prog. Oceanogr. 50, 325–348 (2001).
Porcupine Abyssal Plain Station (PAP)	Atlantic Ocean	48.925	-17.002	exact location	4845	abyssal plain/ continental rise (>2000m)	0.03	megabenthos	NA	NA	semi-balloon otter trawl	Billett, D. S. M., Bett, B. J., Reid, W. D. K., Boorman, B. & Priede, I. G. Long-term change in the abyssal NE Atlantic: The ‘Amperima Event’ revisited. Deep-Sea Res. II 57, 1406–1417 (2010); Billett, D. S. M. et al. Long-term change in the megabenthos of the Porcupine Abyssal Plain (NE Atlantic). Prog. Oceanogr. 50, 325–348 (2001).
Porcupine Abyssal Plain Station (PAP)	Atlantic Ocean	48.758	-16.537	exact location	4839	abyssal plain/ continental rise (>2000m)	0.03	megabenthos	NA	NA	semi-balloon otter trawl	Billett, D. S. M., Bett, B. J., Reid, W. D. K., Boorman, B. & Priede, I. G. Long-term change in the abyssal NE Atlantic: The ‘Amperima Event’ revisited. Deep-Sea Res. II 57, 1406–1417 (2010); Billett, D. S. M. et al. Long-term change in the megabenthos of the Porcupine Abyssal Plain (NE Atlantic). Prog. Oceanogr. 50, 325–348 (2001).
Porcupine Abyssal Plain Station (PAP)	Atlantic Ocean	48.858	-16.687	exact location	4834	abyssal plain/ continental rise (>2000m)	0.03	megabenthos	NA	NA	semi-balloon otter trawl	Billett, D. S. M., Bett, B. J., Reid, W. D. K., Boorman, B. & Priede, I. G. Long-term change in the abyssal NE Atlantic: The ‘Amperima Event’ revisited. Deep-Sea Res. II 57, 1406–1417 (2010); Billett, D. S. M. et al. Long-term change in the megabenthos of the Porcupine Abyssal Plain (NE Atlantic). Prog. Oceanogr. 50, 325–348 (2001).
Porcupine Abyssal Plain Station (PAP)	Atlantic Ocean	48.878	-16.642	exact location	4843	abyssal plain/ continental rise (>2000m)	0.03	megabenthos	NA	NA	semi-balloon otter trawl	Billett, D. S. M., Bett, B. J., Reid, W. D. K., Boorman, B. & Priede, I. G. Long-term change in the abyssal NE Atlantic: The ‘Amperima Event’ revisited. Deep-Sea Res. II 57, 1406–1417 (2010); Billett, D. S. M. et al. Long-term change in the megabenthos of the Porcupine Abyssal Plain (NE Atlantic). Prog. Oceanogr. 50, 325–348 (2001).
Porcupine Abyssal Plain Station (PAP)	Atlantic Ocean	48.903	-16.492	exact location	4844	abyssal plain/ continental rise (>2000m)	0.04	megabenthos	NA	NA	semi-balloon otter trawl	Billett, D. S. M., Bett, B. J., Reid, W. D. K., Boorman, B. & Priede, I. G. Long-term change in the abyssal NE Atlantic: The ‘Amperima Event’ revisited. Deep-Sea Res. II 57, 1406–1417 (2010); Billett, D. S. M. et al. Long-term change in the megabenthos of the Porcupine Abyssal Plain (NE Atlantic). Prog. Oceanogr. 50, 325–348 (2001).
Porcupine Abyssal Plain Station (PAP)	Atlantic Ocean	48.788	-16.498	exact location	4843	abyssal plain/ continental rise (>2000m)	0.04	megabenthos	NA	NA	semi-balloon otter trawl	Billett, D. S. M., Bett, B. J., Reid, W. D. K., Boorman, B. & Priede, I. G. Long-term change in the abyssal NE Atlantic: The ‘Amperima Event’ revisited. Deep-Sea Res. II 57, 1406–1417 (2010); Billett, D. S. M. et al. Long-term change in the megabenthos of the Porcupine Abyssal Plain (NE Atlantic). Prog. Oceanogr. 50, 325–348 (2001).
Cape Hatteras	Atlantic Ocean	35.472	-74.793	exact location	604	continental slope (>200-2000m)	4.63E+04	macrobenthos	0.3	NA	box corer	Blake, J. A. & Frederick Grassle, J. Benthic community structure on the U.S. South Atlantic slope off the Carolinas: Spatial heterogeneity in a current-dominated system. Deep-Sea Res. II 41, 835–874 (1994).
Cape Hatteras	Atlantic Ocean	35.438	-74.691	exact location	2003	abyssal plain/ continental rise (>2000m)	8.95E+03	macrobenthos	0.3	NA	box corer	Blake, J. A. & Frederick Grassle, J. Benthic community structure on the U.S. South Atlantic slope off the Carolinas: Spatial heterogeneity in a current-dominated system. Deep-Sea Res. II 41, 835–874 (1994).
Hatteras Canyon	Atlantic Ocean	34.825	-75.223	exact location	2004	abyssal plain/ continental rise (>2000m)	6.21E+03	macrobenthos	0.3	NA	box corer	Blake, J. A. & Frederick Grassle, J. Benthic community structure on the U.S. South Atlantic slope off the Carolinas: Spatial heterogeneity in a current-dominated system. Deep-Sea Res. II 41, 835–874 (1994).
Cape Hatteras	Atlantic Ocean	34.27	-75.763	exact location	583	continental slope (>200-2000m)	1.63E+04	macrobenthos	0.3	NA	box corer	Blake, J. A. & Frederick Grassle, J. Benthic community structure on the U.S. South Atlantic slope off the Carolinas: Spatial heterogeneity in a current-dominated system. Deep-Sea Res. II 41, 835–874 (1994).
Cape Hatteras	Atlantic Ocean	34.248	-75.727	exact location	1000	continental slope (>200-2000m)	9.13E+03	macrobenthos	0.3	NA	box corer	Blake, J. A. & Frederick Grassle, J. Benthic community structure on the U.S. South Atlantic slope off the Carolinas: Spatial heterogeneity in a current-dominated system. Deep-Sea Res. II 41, 835–874 (1994).
Cape Hatteras	Atlantic Ocean	34.247	-75.668	exact location	1500	continental slope (>200-2000m)	5.02E+03	macrobenthos	0.3	NA	box corer	Blake, J. A. & Frederick Grassle, J. Benthic community structure on the U.S. South Atlantic slope off the Carolinas: Spatial heterogeneity in a current-dominated system. Deep-Sea Res. II 41, 835–874 (1994).
Cape Hatteras	Atlantic Ocean	34.19	-75.647	exact location	2000	continental slope (>200-2000m)	4.77E+03	macrobenthos	0.3	NA	box corer	Blake, J. A. & Frederick Grassle, J. Benthic community structure on the U.S. South Atlantic slope off the Carolinas: Spatial heterogeneity in a current-dominated system. Deep-Sea Res. II 41, 835–874 (1994).
Cape Hatteras	Atlantic Ocean	34.19	-75.647	exact location	2000	continental slope (>200-2000m)	5.20E+03	macrobenthos	0.3	NA	box corer	Blake, J. A. & Frederick Grassle, J. Benthic community structure on the U.S. South Atlantic slope off the Carolinas: Spatial heterogeneity in a current-dominated system. Deep-Sea Res. II 41, 835–874 (1994).
Cape Hatteras	Atlantic Ocean	34.19	-75.647	exact location	2000	continental slope (>200-2000m)	5.62E+03	macrobenthos	0.3	NA	box corer	Blake, J. A. & Frederick Grassle, J. Benthic community structure on the U.S. South Atlantic slope off the Carolinas: Spatial heterogeneity in a current-dominated system. Deep-Sea Res. II 41, 835–874 (1994).
Cape Hatteras	Atlantic Ocean	34.1	-75.317	exact location	3006	abyssal plain/ continental rise (>2000m)	8.70E+02	macrobenthos	0.3	NA	box corer	Blake, J. A. & Frederick Grassle, J. Benthic community structure on the U.S. South Atlantic slope off the Carolinas: Spatial heterogeneity in a current-dominated system. Deep-Sea Res. II 41, 835–874 (1994).
Cape Hatteras	Atlantic Ocean	33.965	-74.938	exact location	3494	abyssal plain/ continental rise (>2000m)	1.00E+03	macrobenthos	0.3	NA	box corer	Blake, J. A. & Frederick Grassle, J. Benthic community structure on the U.S. South Atlantic slope off the Carolinas: Spatial heterogeneity in a current-dominated system. Deep-Sea Res. II 41, 835–874 (1994).
Cape Fear	Atlantic Ocean	33.081	-76.419	exact location	800	continental slope (>200-2000m)	1.01E+04	macrobenthos	0.3	NA	box corer	Blake, J. A. & Frederick Grassle, J. Benthic community structure on the U.S. South Atlantic slope off the Carolinas: Spatial heterogeneity in a current-dominated system. Deep-Sea Res. II 41, 835–874 (1994).
Cape Fear	Atlantic Ocean	33.005	-76.123	exact location	1996	continental slope (>200-2000m)	2.47E+03	macrobenthos	0.3	NA	box corer	Blake, J. A. & Frederick Grassle, J. Benthic community structure on the U.S. South Atlantic slope off the Carolinas: Spatial heterogeneity in a current-dominated system. Deep-Sea Res. II 41, 835–874 (1994).
Cape Fear	Atlantic Ocean	32.92	-75.83	exact location	3015	abyssal plain/ continental rise (>2000m)	1.31E+03	macrobenthos	0.3	NA	box corer	Blake, J. A. & Frederick Grassle, J. Benthic community structure on the U.S. South Atlantic slope off the Carolinas: Spatial heterogeneity in a current-dominated system. Deep-Sea Res. II 41, 835–874 (1994).
Charleston	Atlantic Ocean	32.537	-77.254	exact location	805	continental slope (>200-2000m)	9.03E+03	macrobenthos	0.3	NA	box corer	Blake, J. A. & Frederick Grassle, J. Benthic community structure on the U.S. South Atlantic slope off the Carolinas: Spatial heterogeneity in a current-dominated system. Deep-Sea Res. II 41, 835–874 (1994).
Charleston	Atlantic Ocean	32.394	-77.019	exact location	600	continental slope (>200-2000m)	2.35E+03	macrobenthos	0.3	NA	box corer	Blake, J. A. & Frederick Grassle, J. Benthic community structure on the U.S. South Atlantic slope off the Carolinas: Spatial heterogeneity in a current-dominated system. Deep-Sea Res. II 41, 835–874 (1994).
Charleston	Atlantic Ocean	32.2	-76.703	exact location	1993	continental slope (>200-2000m)	1.31E+03	macrobenthos	0.3	NA	box corer	Blake, J. A. & Frederick Grassle, J. Benthic community structure on the U.S. South Atlantic slope off the Carolinas: Spatial heterogeneity in a current-dominated system. Deep-Sea Res. II 41, 835–874 (1994).
Charleston	Atlantic Ocean	31.587	-75.177	exact location	3008	abyssal plain/ continental rise (>2000m)	7.34E+02	macrobenthos	0.3	NA	box corer	Blake, J. A. & Frederick Grassle, J. Benthic community structure on the U.S. South Atlantic slope off the Carolinas: Spatial heterogeneity in a current-dominated system. Deep-Sea Res. II 41, 835–874 (1994).
Cape Hatteras	Atlantic Ocean	35.811	-74.832	exact location	800	continental slope (>200-2000m)	1.73E+04	macrobenthos	0.3	NA	box corer	Blake, J. A. & Hilbig, B. Dense infaunal assemblages on the continental slope off Cape Hatteras, North Carolina. Deep-Sea Res. II 41, 875–899 (1994).
Cape Hatteras	Atlantic Ocean	35.708	-74.776	exact location	804	continental slope (>200-2000m)	2.91E+04	macrobenthos	0.3	NA	box corer	Blake, J. A. & Hilbig, B. Dense infaunal assemblages on the continental slope off Cape Hatteras, North Carolina. Deep-Sea Res. II 41, 875–899 (1994).
Cape Hatteras	Atlantic Ocean	35.625	-74.721	exact location	1501	continental slope (>200-2000m)	1.77E+04	macrobenthos	0.3	NA	box corer	Blake, J. A. & Hilbig, B. Dense infaunal assemblages on the continental slope off Cape Hatteras, North Carolina. Deep-Sea Res. II 41, 875–899 (1994).
Cape Hatteras	Atlantic Ocean	35.618	-74.769	exact location	812	continental slope (>200-2000m)	3.52E+04	macrobenthos	0.3	NA	box corer	Blake, J. A. & Hilbig, B. Dense infaunal assemblages on the continental slope off Cape Hatteras, North Carolina. Deep-Sea Res. II 41, 875–899 (1994).
Cape Hatteras	Atlantic Ocean	35.615	-74.778	exact location	600	continental slope (>200-2000m)	2.28E+04	macrobenthos	0.3	NA	box corer	Blake, J. A. & Hilbig, B. Dense infaunal assemblages on the continental slope off Cape Hatteras, North Carolina. Deep-Sea Res. II 41, 875–899 (1994).
Cape Hatteras	Atlantic Ocean	35.562	-74.766	exact location	815	continental slope (>200-2000m)	5.03E+04	macrobenthos	0.3	NA	box corer	Blake, J. A. & Hilbig, B. Dense infaunal assemblages on the continental slope off Cape Hatteras, North Carolina. Deep-Sea Res. II 41, 875–899 (1994).
Cape Hatteras	Atlantic Ocean	35.502	-74.735	exact location	1410	continental slope (>200-2000m)	1.05E+04	macrobenthos	0.3	NA	box corer	Blake, J. A. & Hilbig, B. Dense infaunal assemblages on the continental slope off Cape Hatteras, North Carolina. Deep-Sea Res. II 41, 875–899 (1994).
Cape Hatteras	Atlantic Ocean	35.5	-74.794	exact location	530	continental slope (>200-2000m)	8.96E+04	macrobenthos	0.3	NA	box corer	Blake, J. A. & Hilbig, B. Dense infaunal assemblages on the continental slope off Cape Hatteras, North Carolina. Deep-Sea Res. II 41, 875–899 (1994).
Cape Hatteras	Atlantic Ocean	35.495	-74.777	exact location	812	continental slope (>200-2000m)	3.48E+04	macrobenthos	0.3	NA	box corer	Blake, J. A. & Hilbig, B. Dense infaunal assemblages on the continental slope off Cape Hatteras, North Carolina. Deep-Sea Res. II 41, 875–899 (1994).
Cape Hatteras	Atlantic Ocean	35.473	-74.79	exact location	620	continental slope (>200-2000m)	3.86E+04	macrobenthos	0.3	NA	box corer	Blake, J. A. & Hilbig, B. Dense infaunal assemblages on the continental slope off Cape Hatteras, North Carolina. Deep-Sea Res. II 41, 875–899 (1994).
Cape Hatteras	Atlantic Ocean	35.466	-74.785	exact location	800	continental slope (>200-2000m)	5.02E+04	macrobenthos	0.3	NA	box corer	Blake, J. A. & Hilbig, B. Dense infaunal assemblages on the continental slope off Cape Hatteras, North Carolina. Deep-Sea Res. II 41, 875–899 (1994).
Cape Hatteras	Atlantic Ocean	35.442	-74.688	exact location	2003	abyssal plain/ continental rise (>2000m)	8.47E+03	macrobenthos	0.3	NA	box corer	Blake, J. A. & Hilbig, B. Dense infaunal assemblages on the continental slope off Cape Hatteras, North Carolina. Deep-Sea Res. II 41, 875–899 (1994).
Cape Hatteras	Atlantic Ocean	35.418	-74.806	exact location	775	continental slope (>200-2000m)	2.41E+04	macrobenthos	0.3	NA	box corer	Blake, J. A. & Hilbig, B. Dense infaunal assemblages on the continental slope off Cape Hatteras, North Carolina. Deep-Sea Res. II 41, 875–899 (1994).
Cape Hatteras	Atlantic Ocean	35.37	-74.872	exact location	590	continental slope (>200-2000m)	3.99E+04	macrobenthos	0.3	NA	box corer	Blake, J. A. & Hilbig, B. Dense infaunal assemblages on the continental slope off Cape Hatteras, North Carolina. Deep-Sea Res. II 41, 875–899 (1994).
Cape Hatteras	Atlantic Ocean	35.355	-74.844	exact location	785	continental slope (>200-2000m)	1.55E+04	macrobenthos	0.3	NA	box corer	Blake, J. A. & Hilbig, B. Dense infaunal assemblages on the continental slope off Cape Hatteras, North Carolina. Deep-Sea Res. II 41, 875–899 (1994).
Cape Hatteras	Atlantic Ocean	35.341	-74.807	exact location	1535	continental slope (>200-2000m)	1.15E+04	macrobenthos	0.3	NA	box corer	Blake, J. A. & Hilbig, B. Dense infaunal assemblages on the continental slope off Cape Hatteras, North Carolina. Deep-Sea Res. II 41, 875–899 (1994).
South Sandwich Islands	Atlantic Ocean	-58.235	-24.346	exact location	3935	abyssal plain/ continental rise (>2000m)	3.38E+02	macrobenthos	0.25	NA	box corer	Blake, J. A. & Narayanaswamy, B. E. Benthic infaunal communities across the Weddell Sea Basin and South Sandwich Slope, Antarctica. Deep. Res. II 51, 1797–1815 (2004).
South Sandwich Islands	Atlantic Ocean	-58.267	-24.894	exact location	2950	abyssal plain/ continental rise (>2000m)	8.82E+02	macrobenthos	0.25	NA	box corer	Blake, J. A. & Narayanaswamy, B. E. Benthic infaunal communities across the Weddell Sea Basin and South Sandwich Slope, Antarctica. Deep. Res. II 51, 1797–1815 (2004).
South Sandwich Islands	Atlantic Ocean	-58.268	-24.904	exact location	2944	abyssal plain/ continental rise (>2000m)	1.13E+02	macrobenthos	0.25	NA	box corer	Blake, J. A. & Narayanaswamy, B. E. Benthic infaunal communities across the Weddell Sea Basin and South Sandwich Slope, Antarctica. Deep. Res. II 51, 1797–1815 (2004).
South Sandwich Islands	Atlantic Ocean	-58.416	-25.014	exact location	2293	abyssal plain/ continental rise (>2000m)	1.32E+03	macrobenthos	0.25	NA	box corer	Blake, J. A. & Narayanaswamy, B. E. Benthic infaunal communities across the Weddell Sea Basin and South Sandwich Slope, Antarctica. Deep. Res. II 51, 1797–1815 (2004).
South Sandwich Islands	Atlantic Ocean	-58.848	-23.971	exact location	6319	abyssal plain/ continental rise (>2000m)	7.84E+02	macrobenthos	0.25	NA	box corer	Blake, J. A. & Narayanaswamy, B. E. Benthic infaunal communities across the Weddell Sea Basin and South Sandwich Slope, Antarctica. Deep. Res. II 51, 1797–1815 (2004).
Weddell Sea	Southern Ocean	-62.962	-27.895	exact location	4539	abyssal plain/ continental rise (>2000m)	2.83E+02	macrobenthos	0.25	NA	box corer	Blake, J. A. & Narayanaswamy, B. E. Benthic infaunal communities across the Weddell Sea Basin and South Sandwich Slope, Antarctica. Deep. Res. II 51, 1797–1815 (2004).
Weddell Sea	Southern Ocean	-62.964	-27.9	exact location	4540	abyssal plain/ continental rise (>2000m)	1.01E+03	macrobenthos	0.25	NA	box corer	Blake, J. A. & Narayanaswamy, B. E. Benthic infaunal communities across the Weddell Sea Basin and South Sandwich Slope, Antarctica. Deep. Res. II 51, 1797–1815 (2004).
Weddell Sea	Southern Ocean	-63.75	-33.797	exact location	4975	abyssal plain/ continental rise (>2000m)	3.92E+02	macrobenthos	0.25	NA	box corer	Blake, J. A. & Narayanaswamy, B. E. Benthic infaunal communities across the Weddell Sea Basin and South Sandwich Slope, Antarctica. Deep. Res. II 51, 1797–1815 (2004).
Weddell Sea	Southern Ocean	-63.75	-33.797	exact location	4975	abyssal plain/ continental rise (>2000m)	3.92E+02	macrobenthos	0.25	NA	box corer	Blake, J. A. & Narayanaswamy, B. E. Benthic infaunal communities across the Weddell Sea Basin and South Sandwich Slope, Antarctica. Deep. Res. II 51, 1797–1815 (2004).
Weddell Sea	Southern Ocean	-63.753	-33.795	exact location	4975	abyssal plain/ continental rise (>2000m)	1.50E+02	macrobenthos	0.25	NA	box corer	Blake, J. A. & Narayanaswamy, B. E. Benthic infaunal communities across the Weddell Sea Basin and South Sandwich Slope, Antarctica. Deep. Res. II 51, 1797–1815 (2004).
Weddell Sea	Southern Ocean	-64.029	-39.13	exact location	4763	abyssal plain/ continental rise (>2000m)	1.29E+02	macrobenthos	0.25	NA	box corer	Blake, J. A. & Narayanaswamy, B. E. Benthic infaunal communities across the Weddell Sea Basin and South Sandwich Slope, Antarctica. Deep. Res. II 51, 1797–1815 (2004).
Weddell Sea	Southern Ocean	-64.983	-43.011	exact location	4679	abyssal plain/ continental rise (>2000m)	3.00E+02	macrobenthos	0.25	NA	box corer	Blake, J. A. & Narayanaswamy, B. E. Benthic infaunal communities across the Weddell Sea Basin and South Sandwich Slope, Antarctica. Deep. Res. II 51, 1797–1815 (2004).
Weddell Sea	Southern Ocean	-65.292	-53.393	exact location	2074	abyssal plain/ continental rise (>2000m)	2.60E+03	macrobenthos	0.25	NA	box corer	Blake, J. A. & Narayanaswamy, B. E. Benthic infaunal communities across the Weddell Sea Basin and South Sandwich Slope, Antarctica. Deep. Res. II 51, 1797–1815 (2004).
Weddell Sea	Southern Ocean	-65.295	-53.383	exact location	2084	abyssal plain/ continental rise (>2000m)	7.09E+02	macrobenthos	0.25	NA	box corer	Blake, J. A. & Narayanaswamy, B. E. Benthic infaunal communities across the Weddell Sea Basin and South Sandwich Slope, Antarctica. Deep. Res. II 51, 1797–1815 (2004).
Weddell Sea	Southern Ocean	-65.296	-53.382	exact location	2085	abyssal plain/ continental rise (>2000m)	6.25E+02	macrobenthos	0.25	NA	box corer	Blake, J. A. & Narayanaswamy, B. E. Benthic infaunal communities across the Weddell Sea Basin and South Sandwich Slope, Antarctica. Deep. Res. II 51, 1797–1815 (2004).
Weddell Sea	Southern Ocean	-65.323	-51.538	exact location	3052	abyssal plain/ continental rise (>2000m)	4.75E+02	macrobenthos	0.25	NA	box corer	Blake, J. A. & Narayanaswamy, B. E. Benthic infaunal communities across the Weddell Sea Basin and South Sandwich Slope, Antarctica. Deep. Res. II 51, 1797–1815 (2004).
Weddell Sea	Southern Ocean	-65.324	-51.516	exact location	3057	abyssal plain/ continental rise (>2000m)	7.08E+02	macrobenthos	0.25	NA	box corer	Blake, J. A. & Narayanaswamy, B. E. Benthic infaunal communities across the Weddell Sea Basin and South Sandwich Slope, Antarctica. Deep. Res. II 51, 1797–1815 (2004).
Weddell Sea	Southern Ocean	-65.335	-48.089	exact location	4062	abyssal plain/ continental rise (>2000m)	7.50E+01	macrobenthos	0.25	NA	box corer	Blake, J. A. & Narayanaswamy, B. E. Benthic infaunal communities across the Weddell Sea Basin and South Sandwich Slope, Antarctica. Deep. Res. II 51, 1797–1815 (2004).
Weddell Sea	Southern Ocean	-65.336	-54.239	exact location	1120	continental slope (>200-2000m)	4.90E+02	macrobenthos	0.25	NA	box corer	Blake, J. A. & Narayanaswamy, B. E. Benthic infaunal communities across the Weddell Sea Basin and South Sandwich Slope, Antarctica. Deep. Res. II 51, 1797–1815 (2004).
Weddell Sea	Southern Ocean	-65.338	-54.209	exact location	1166	continental slope (>200-2000m)	1.18E+03	macrobenthos	0.25	NA	box corer	Blake, J. A. & Narayanaswamy, B. E. Benthic infaunal communities across the Weddell Sea Basin and South Sandwich Slope, Antarctica. Deep. Res. II 51, 1797–1815 (2004).
central Arctic Ocean	Arctic Ocean	71.618	-163.772	exact location		NA	1.29E+03	macrobenthos	1	NA	van Veen grab	Blanchard, A. L., Parris, C. L., Knowlton, A. L. & Wade, N. R. Benthic ecology of the northeastern Chukchi Sea. Part I. Environmental characteristics and macrofaunal community structure, 2008–2010. Cont. Shelf Res. 67, 52–66 (2013).
central Arctic Ocean	Arctic Ocean	71.618	-163.772	exact location		NA	2.00E+03	macrobenthos	1	NA	van Veen grab	Blanchard, A. L., Parris, C. L., Knowlton, A. L. & Wade, N. R. Benthic ecology of the northeastern Chukchi Sea. Part I. Environmental characteristics and macrofaunal community structure, 2008–2010. Cont. Shelf Res. 67, 52–66 (2013).
central Arctic Ocean	Arctic Ocean	71.611	-162.983	exact location		NA	1.60E+03	macrobenthos	1	NA	van Veen grab	Blanchard, A. L., Parris, C. L., Knowlton, A. L. & Wade, N. R. Benthic ecology of the northeastern Chukchi Sea. Part I. Environmental characteristics and macrofaunal community structure, 2008–2010. Cont. Shelf Res. 67, 52–66 (2013).
central Arctic Ocean	Arctic Ocean	71.611	-162.983	exact location		NA	3.33E+03	macrobenthos	1	NA	van Veen grab	Blanchard, A. L., Parris, C. L., Knowlton, A. L. & Wade, N. R. Benthic ecology of the northeastern Chukchi Sea. Part I. Environmental characteristics and macrofaunal community structure, 2008–2010. Cont. Shelf Res. 67, 52–66 (2013).
central Arctic Ocean	Arctic Ocean	71.491	-163.388	exact location		NA	2.89E+03	macrobenthos	1	NA	van Veen grab	Blanchard, A. L., Parris, C. L., Knowlton, A. L. & Wade, N. R. Benthic ecology of the northeastern Chukchi Sea. Part I. Environmental characteristics and macrofaunal community structure, 2008–2010. Cont. Shelf Res. 67, 52–66 (2013).
central Arctic Ocean	Arctic Ocean	71.491	-163.388	exact location		NA	2.93E+03	macrobenthos	1	NA	van Veen grab	Blanchard, A. L., Parris, C. L., Knowlton, A. L. & Wade, N. R. Benthic ecology of the northeastern Chukchi Sea. Part I. Environmental characteristics and macrofaunal community structure, 2008–2010. Cont. Shelf Res. 67, 52–66 (2013).
central Arctic Ocean	Arctic Ocean	71.482	-162.605	exact location		NA	4.08E+03	macrobenthos	1	NA	van Veen grab	Blanchard, A. L., Parris, C. L., Knowlton, A. L. & Wade, N. R. Benthic ecology of the northeastern Chukchi Sea. Part I. Environmental characteristics and macrofaunal community structure, 2008–2010. Cont. Shelf Res. 67, 52–66 (2013).
central Arctic Ocean	Arctic Ocean	71.482	-162.605	exact location		NA	5.44E+03	macrobenthos	1	NA	van Veen grab	Blanchard, A. L., Parris, C. L., Knowlton, A. L. & Wade, N. R. Benthic ecology of the northeastern Chukchi Sea. Part I. Environmental characteristics and macrofaunal community structure, 2008–2010. Cont. Shelf Res. 67, 52–66 (2013).
central Arctic Ocean	Arctic Ocean	71.369	-163.788	exact location		NA	1.96E+03	macrobenthos	1	NA	van Veen grab	Blanchard, A. L., Parris, C. L., Knowlton, A. L. & Wade, N. R. Benthic ecology of the northeastern Chukchi Sea. Part I. Environmental characteristics and macrofaunal community structure, 2008–2010. Cont. Shelf Res. 67, 52–66 (2013).
central Arctic Ocean	Arctic Ocean	71.369	-163.788	exact location		NA	4.39E+03	macrobenthos	1	NA	van Veen grab	Blanchard, A. L., Parris, C. L., Knowlton, A. L. & Wade, N. R. Benthic ecology of the northeastern Chukchi Sea. Part I. Environmental characteristics and macrofaunal community structure, 2008–2010. Cont. Shelf Res. 67, 52–66 (2013).
central Arctic Ocean	Arctic Ocean	71.362	-163.009	exact location		NA	9.02E+03	macrobenthos	1	NA	van Veen grab	Blanchard, A. L., Parris, C. L., Knowlton, A. L. & Wade, N. R. Benthic ecology of the northeastern Chukchi Sea. Part I. Environmental characteristics and macrofaunal community structure, 2008–2010. Cont. Shelf Res. 67, 52–66 (2013).
central Arctic Ocean	Arctic Ocean	71.362	-163.788	exact location		NA	1.41E+04	macrobenthos	1	NA	van Veen grab	Blanchard, A. L., Parris, C. L., Knowlton, A. L. & Wade, N. R. Benthic ecology of the northeastern Chukchi Sea. Part I. Environmental characteristics and macrofaunal community structure, 2008–2010. Cont. Shelf Res. 67, 52–66 (2013).
central Arctic Ocean	Arctic Ocean	71.353	-162.231	exact location		NA	4.10E+03	macrobenthos	1	NA	van Veen grab	Blanchard, A. L., Parris, C. L., Knowlton, A. L. & Wade, N. R. Benthic ecology of the northeastern Chukchi Sea. Part I. Environmental characteristics and macrofaunal community structure, 2008–2010. Cont. Shelf Res. 67, 52–66 (2013).
central Arctic Ocean	Arctic Ocean	71.353	-162.231	exact location		NA	4.64E+03	macrobenthos	1	NA	van Veen grab	Blanchard, A. L., Parris, C. L., Knowlton, A. L. & Wade, N. R. Benthic ecology of the northeastern Chukchi Sea. Part I. Environmental characteristics and macrofaunal community structure, 2008–2010. Cont. Shelf Res. 67, 52–66 (2013).
central Arctic Ocean	Arctic Ocean	71.242	-163.409	exact location		NA	2.14E+03	macrobenthos	1	NA	van Veen grab	Blanchard, A. L., Parris, C. L., Knowlton, A. L. & Wade, N. R. Benthic ecology of the northeastern Chukchi Sea. Part I. Environmental characteristics and macrofaunal community structure, 2008–2010. Cont. Shelf Res. 67, 52–66 (2013).
central Arctic Ocean	Arctic Ocean	71.242	-163.409	exact location		NA	2.83E+03	macrobenthos	1	NA	van Veen grab	Blanchard, A. L., Parris, C. L., Knowlton, A. L. & Wade, N. R. Benthic ecology of the northeastern Chukchi Sea. Part I. Environmental characteristics and macrofaunal community structure, 2008–2010. Cont. Shelf Res. 67, 52–66 (2013).
central Arctic Ocean	Arctic Ocean	71.233	-162.636	exact location		NA	2.37E+03	macrobenthos	1	NA	van Veen grab	Blanchard, A. L., Parris, C. L., Knowlton, A. L. & Wade, N. R. Benthic ecology of the northeastern Chukchi Sea. Part I. Environmental characteristics and macrofaunal community structure, 2008–2010. Cont. Shelf Res. 67, 52–66 (2013).
central Arctic Ocean	Arctic Ocean	71.233	-162.636	exact location		NA	3.91E+03	macrobenthos	1	NA	van Veen grab	Blanchard, A. L., Parris, C. L., Knowlton, A. L. & Wade, N. R. Benthic ecology of the northeastern Chukchi Sea. Part I. Environmental characteristics and macrofaunal community structure, 2008–2010. Cont. Shelf Res. 67, 52–66 (2013).
Chukchi Sea	Arctic Ocean	71.147	-165.258	exact location		NA	5.67E+02	macrobenthos	1	NA	van Veen grab	Blanchard, A. L., Parris, C. L., Knowlton, A. L. & Wade, N. R. Benthic ecology of the northeastern Chukchi Sea. Part I. Environmental characteristics and macrofaunal community structure, 2008–2010. Cont. Shelf Res. 67, 52–66 (2013).
Chukchi Sea	Arctic Ocean	71.147	-165.258	exact location		NA	6.33E+02	macrobenthos	1	NA	van Veen grab	Blanchard, A. L., Parris, C. L., Knowlton, A. L. & Wade, N. R. Benthic ecology of the northeastern Chukchi Sea. Part I. Environmental characteristics and macrofaunal community structure, 2008–2010. Cont. Shelf Res. 67, 52–66 (2013).
Chukchi Sea	Arctic Ocean	71.147	-165.258	exact location		NA	9.67E+02	macrobenthos	1	NA	van Veen grab	Blanchard, A. L., Parris, C. L., Knowlton, A. L. & Wade, N. R. Benthic ecology of the northeastern Chukchi Sea. Part I. Environmental characteristics and macrofaunal community structure, 2008–2010. Cont. Shelf Res. 67, 52–66 (2013).
Chukchi Sea	Arctic Ocean	71.113	-163.035	exact location		NA	1.43E+03	macrobenthos	1	NA	van Veen grab	Blanchard, A. L., Parris, C. L., Knowlton, A. L. & Wade, N. R. Benthic ecology of the northeastern Chukchi Sea. Part I. Environmental characteristics and macrofaunal community structure, 2008–2010. Cont. Shelf Res. 67, 52–66 (2013).
Chukchi Sea	Arctic Ocean	71.113	-163.035	exact location		NA	1.89E+03	macrobenthos	1	NA	van Veen grab	Blanchard, A. L., Parris, C. L., Knowlton, A. L. & Wade, N. R. Benthic ecology of the northeastern Chukchi Sea. Part I. Environmental characteristics and macrofaunal community structure, 2008–2010. Cont. Shelf Res. 67, 52–66 (2013).
Chukchi Sea	Arctic Ocean	71.104	-162.267	exact location		NA	1.75E+03	macrobenthos	1	NA	van Veen grab	Blanchard, A. L., Parris, C. L., Knowlton, A. L. & Wade, N. R. Benthic ecology of the northeastern Chukchi Sea. Part I. Environmental characteristics and macrofaunal community structure, 2008–2010. Cont. Shelf Res. 67, 52–66 (2013).
Chukchi Sea	Arctic Ocean	71.104	-162.267	exact location		NA	2.36E+03	macrobenthos	1	NA	van Veen grab	Blanchard, A. L., Parris, C. L., Knowlton, A. L. & Wade, N. R. Benthic ecology of the northeastern Chukchi Sea. Part I. Environmental characteristics and macrofaunal community structure, 2008–2010. Cont. Shelf Res. 67, 52–66 (2013).
Chukchi Sea	Arctic Ocean	71.022	-164.874	exact location		NA	1.37E+03	macrobenthos	1	NA	van Veen grab	Blanchard, A. L., Parris, C. L., Knowlton, A. L. & Wade, N. R. Benthic ecology of the northeastern Chukchi Sea. Part I. Environmental characteristics and macrofaunal community structure, 2008–2010. Cont. Shelf Res. 67, 52–66 (2013).
Chukchi Sea	Arctic Ocean	71.022	-164.874	exact location		NA	2.13E+03	macrobenthos	1	NA	van Veen grab	Blanchard, A. L., Parris, C. L., Knowlton, A. L. & Wade, N. R. Benthic ecology of the northeastern Chukchi Sea. Part I. Environmental characteristics and macrofaunal community structure, 2008–2010. Cont. Shelf Res. 67, 52–66 (2013).
Chukchi Sea	Arctic Ocean	71.022	-164.874	exact location		NA	3.75E+03	macrobenthos	1	NA	van Veen grab	Blanchard, A. L., Parris, C. L., Knowlton, A. L. & Wade, N. R. Benthic ecology of the northeastern Chukchi Sea. Part I. Environmental characteristics and macrofaunal community structure, 2008–2010. Cont. Shelf Res. 67, 52–66 (2013).
Chukchi Sea	Arctic Ocean	71.021	-165.639	exact location		NA	4.63E+02	macrobenthos	1	NA	van Veen grab	Blanchard, A. L., Parris, C. L., Knowlton, A. L. & Wade, N. R. Benthic ecology of the northeastern Chukchi Sea. Part I. Environmental characteristics and macrofaunal community structure, 2008–2010. Cont. Shelf Res. 67, 52–66 (2013).
Chukchi Sea	Arctic Ocean	71.021	-165.639	exact location		NA	5.33E+02	macrobenthos	1	NA	van Veen grab	Blanchard, A. L., Parris, C. L., Knowlton, A. L. & Wade, N. R. Benthic ecology of the northeastern Chukchi Sea. Part I. Environmental characteristics and macrofaunal community structure, 2008–2010. Cont. Shelf Res. 67, 52–66 (2013).
Chukchi Sea	Arctic Ocean	71.021	-165.639	exact location		NA	7.07E+02	macrobenthos	1	NA	van Veen grab	Blanchard, A. L., Parris, C. L., Knowlton, A. L. & Wade, N. R. Benthic ecology of the northeastern Chukchi Sea. Part I. Environmental characteristics and macrofaunal community structure, 2008–2010. Cont. Shelf Res. 67, 52–66 (2013).
Chukchi Sea	Arctic Ocean	70.898	-165.255	exact location		NA	7.27E+02	macrobenthos	1	NA	van Veen grab	Blanchard, A. L., Parris, C. L., Knowlton, A. L. & Wade, N. R. Benthic ecology of the northeastern Chukchi Sea. Part I. Environmental characteristics and macrofaunal community structure, 2008–2010. Cont. Shelf Res. 67, 52–66 (2013).
Chukchi Sea	Arctic Ocean	70.898	-165.255	exact location		NA	8.87E+02	macrobenthos	1	NA	van Veen grab	Blanchard, A. L., Parris, C. L., Knowlton, A. L. & Wade, N. R. Benthic ecology of the northeastern Chukchi Sea. Part I. Environmental characteristics and macrofaunal community structure, 2008–2010. Cont. Shelf Res. 67, 52–66 (2013).
Chukchi Sea	Arctic Ocean	70.898	-165.255	exact location		NA	1.08E+03	macrobenthos	1	NA	van Veen grab	Blanchard, A. L., Parris, C. L., Knowlton, A. L. & Wade, N. R. Benthic ecology of the northeastern Chukchi Sea. Part I. Environmental characteristics and macrofaunal community structure, 2008–2010. Cont. Shelf Res. 67, 52–66 (2013).
Chukchi Sea	Arctic Ocean	70.897	-164.494	exact location		NA	8.70E+02	macrobenthos	1	NA	van Veen grab	Blanchard, A. L., Parris, C. L., Knowlton, A. L. & Wade, N. R. Benthic ecology of the northeastern Chukchi Sea. Part I. Environmental characteristics and macrofaunal community structure, 2008–2010. Cont. Shelf Res. 67, 52–66 (2013).
Chukchi Sea	Arctic Ocean	70.897	-164.494	exact location		NA	9.20E+02	macrobenthos	1	NA	van Veen grab	Blanchard, A. L., Parris, C. L., Knowlton, A. L. & Wade, N. R. Benthic ecology of the northeastern Chukchi Sea. Part I. Environmental characteristics and macrofaunal community structure, 2008–2010. Cont. Shelf Res. 67, 52–66 (2013).
Chukchi Sea	Arctic Ocean	70.897	-164.494	exact location		NA	2.10E+03	macrobenthos	1	NA	van Veen grab	Blanchard, A. L., Parris, C. L., Knowlton, A. L. & Wade, N. R. Benthic ecology of the northeastern Chukchi Sea. Part I. Environmental characteristics and macrofaunal community structure, 2008–2010. Cont. Shelf Res. 67, 52–66 (2013).
Chukchi Sea	Arctic Ocean	70.895	-166.015	exact location		NA	3.00E+02	macrobenthos	1	NA	van Veen grab	Blanchard, A. L., Parris, C. L., Knowlton, A. L. & Wade, N. R. Benthic ecology of the northeastern Chukchi Sea. Part I. Environmental characteristics and macrofaunal community structure, 2008–2010. Cont. Shelf Res. 67, 52–66 (2013).
Chukchi Sea	Arctic Ocean	70.895	-166.015	exact location		NA	3.50E+02	macrobenthos	1	NA	van Veen grab	Blanchard, A. L., Parris, C. L., Knowlton, A. L. & Wade, N. R. Benthic ecology of the northeastern Chukchi Sea. Part I. Environmental characteristics and macrofaunal community structure, 2008–2010. Cont. Shelf Res. 67, 52–66 (2013).
Chukchi Sea	Arctic Ocean	70.895	-166.015	exact location		NA	4.77E+02	macrobenthos	1	NA	van Veen grab	Blanchard, A. L., Parris, C. L., Knowlton, A. L. & Wade, N. R. Benthic ecology of the northeastern Chukchi Sea. Part I. Environmental characteristics and macrofaunal community structure, 2008–2010. Cont. Shelf Res. 67, 52–66 (2013).
Chukchi Sea	Arctic Ocean	70.773	-164.875	exact location		NA	7.70E+02	macrobenthos	1	NA	van Veen grab	Blanchard, A. L., Parris, C. L., Knowlton, A. L. & Wade, N. R. Benthic ecology of the northeastern Chukchi Sea. Part I. Environmental characteristics and macrofaunal community structure, 2008–2010. Cont. Shelf Res. 67, 52–66 (2013).
Chukchi Sea	Arctic Ocean	70.773	-164.875	exact location		NA	8.93E+02	macrobenthos	1	NA	van Veen grab	Blanchard, A. L., Parris, C. L., Knowlton, A. L. & Wade, N. R. Benthic ecology of the northeastern Chukchi Sea. Part I. Environmental characteristics and macrofaunal community structure, 2008–2010. Cont. Shelf Res. 67, 52–66 (2013).
Chukchi Sea	Arctic Ocean	70.772	-165.631	exact location		NA	1.06E+03	macrobenthos	1	NA	van Veen grab	Blanchard, A. L., Parris, C. L., Knowlton, A. L. & Wade, N. R. Benthic ecology of the northeastern Chukchi Sea. Part I. Environmental characteristics and macrofaunal community structure, 2008–2010. Cont. Shelf Res. 67, 52–66 (2013).
Chukchi Sea	Arctic Ocean	70.772	-165.631	exact location		NA	1.78E+03	macrobenthos	1	NA	van Veen grab	Blanchard, A. L., Parris, C. L., Knowlton, A. L. & Wade, N. R. Benthic ecology of the northeastern Chukchi Sea. Part I. Environmental characteristics and macrofaunal community structure, 2008–2010. Cont. Shelf Res. 67, 52–66 (2013).
Chukchi Sea	Arctic Ocean	70.649	-165.252	exact location		NA	5.57E+02	macrobenthos	1	NA	van Veen grab	Blanchard, A. L., Parris, C. L., Knowlton, A. L. & Wade, N. R. Benthic ecology of the northeastern Chukchi Sea. Part I. Environmental characteristics and macrofaunal community structure, 2008–2010. Cont. Shelf Res. 67, 52–66 (2013).
Chukchi Sea	Arctic Ocean	70.649	-165.252	exact location		NA	8.77E+02	macrobenthos	1	NA	van Veen grab	Blanchard, A. L., Parris, C. L., Knowlton, A. L. & Wade, N. R. Benthic ecology of the northeastern Chukchi Sea. Part I. Environmental characteristics and macrofaunal community structure, 2008–2010. Cont. Shelf Res. 67, 52–66 (2013).
Chukchi Sea	Arctic Ocean	70.649	-165.252	exact location		NA	0.43	megabenthos	7	NA	van Veen grab	Blanchard, A. L., Parris, C. L., Knowlton, A. L. & Wade, N. R. Benthic ecology of the northeastern Chukchi Sea. Part II. Spatial variation of megafaunal community structure, 2009–2010. Cont. Shelf Res. 67, 67–76 (2013).
Chukchi Sea	Arctic Ocean	70.895	-166.015	exact location		NA	0.62	megabenthos	7	NA	van Veen grab	Blanchard, A. L., Parris, C. L., Knowlton, A. L. & Wade, N. R. Benthic ecology of the northeastern Chukchi Sea. Part II. Spatial variation of megafaunal community structure, 2009–2010. Cont. Shelf Res. 67, 67–76 (2013).
Chukchi Sea	Arctic Ocean	70.649	-165.252	exact location		NA	0.92	megabenthos	7	NA	van Veen grab	Blanchard, A. L., Parris, C. L., Knowlton, A. L. & Wade, N. R. Benthic ecology of the northeastern Chukchi Sea. Part II. Spatial variation of megafaunal community structure, 2009–2010. Cont. Shelf Res. 67, 67–76 (2013).
Chukchi Sea	Arctic Ocean	70.895	-166.015	exact location		NA	1.60	megabenthos	7	NA	van Veen grab	Blanchard, A. L., Parris, C. L., Knowlton, A. L. & Wade, N. R. Benthic ecology of the northeastern Chukchi Sea. Part II. Spatial variation of megafaunal community structure, 2009–2010. Cont. Shelf Res. 67, 67–76 (2013).
Chukchi Sea	Arctic Ocean	70.772	-165.631	exact location		NA	1.75	megabenthos	7	NA	van Veen grab	Blanchard, A. L., Parris, C. L., Knowlton, A. L. & Wade, N. R. Benthic ecology of the northeastern Chukchi Sea. Part II. Spatial variation of megafaunal community structure, 2009–2010. Cont. Shelf Res. 67, 67–76 (2013).
Chukchi Sea	Arctic Ocean	70.897	-164.494	exact location		NA	2.12	megabenthos	7	NA	van Veen grab	Blanchard, A. L., Parris, C. L., Knowlton, A. L. & Wade, N. R. Benthic ecology of the northeastern Chukchi Sea. Part II. Spatial variation of megafaunal community structure, 2009–2010. Cont. Shelf Res. 67, 67–76 (2013).
Chukchi Sea	Arctic Ocean	70.773	-164.875	exact location		NA	2.36	megabenthos	7	NA	van Veen grab	Blanchard, A. L., Parris, C. L., Knowlton, A. L. & Wade, N. R. Benthic ecology of the northeastern Chukchi Sea. Part II. Spatial variation of megafaunal community structure, 2009–2010. Cont. Shelf Res. 67, 67–76 (2013).
Chukchi Sea	Arctic Ocean	71.022	-164.874	exact location		NA	2.42	megabenthos	7	NA	van Veen grab	Blanchard, A. L., Parris, C. L., Knowlton, A. L. & Wade, N. R. Benthic ecology of the northeastern Chukchi Sea. Part II. Spatial variation of megafaunal community structure, 2009–2010. Cont. Shelf Res. 67, 67–76 (2013).
Chukchi Sea	Arctic Ocean	70.898	-165.255	exact location		NA	2.62	megabenthos	7	NA	van Veen grab	Blanchard, A. L., Parris, C. L., Knowlton, A. L. & Wade, N. R. Benthic ecology of the northeastern Chukchi Sea. Part II. Spatial variation of megafaunal community structure, 2009–2010. Cont. Shelf Res. 67, 67–76 (2013).
Chukchi Sea	Arctic Ocean	71.021	-165.639	exact location		NA	2.70	megabenthos	7	NA	van Veen grab	Blanchard, A. L., Parris, C. L., Knowlton, A. L. & Wade, N. R. Benthic ecology of the northeastern Chukchi Sea. Part II. Spatial variation of megafaunal community structure, 2009–2010. Cont. Shelf Res. 67, 67–76 (2013).
Chukchi Sea	Arctic Ocean	70.897	-164.494	exact location		NA	2.75	megabenthos	7	NA	van Veen grab	Blanchard, A. L., Parris, C. L., Knowlton, A. L. & Wade, N. R. Benthic ecology of the northeastern Chukchi Sea. Part II. Spatial variation of megafaunal community structure, 2009–2010. Cont. Shelf Res. 67, 67–76 (2013).
Chukchi Sea	Arctic Ocean	71.021	-165.639	exact location		NA	2.94	megabenthos	7	NA	van Veen grab	Blanchard, A. L., Parris, C. L., Knowlton, A. L. & Wade, N. R. Benthic ecology of the northeastern Chukchi Sea. Part II. Spatial variation of megafaunal community structure, 2009–2010. Cont. Shelf Res. 67, 67–76 (2013).
Chukchi Sea	Arctic Ocean	70.895	-166.015	exact location		NA	3.32	megabenthos	7	NA	van Veen grab	Blanchard, A. L., Parris, C. L., Knowlton, A. L. & Wade, N. R. Benthic ecology of the northeastern Chukchi Sea. Part II. Spatial variation of megafaunal community structure, 2009–2010. Cont. Shelf Res. 67, 67–76 (2013).
Chukchi Sea	Arctic Ocean	70.773	-164.875	exact location		NA	3.50	megabenthos	7	NA	van Veen grab	Blanchard, A. L., Parris, C. L., Knowlton, A. L. & Wade, N. R. Benthic ecology of the northeastern Chukchi Sea. Part II. Spatial variation of megafaunal community structure, 2009–2010. Cont. Shelf Res. 67, 67–76 (2013).
Chukchi Sea	Arctic Ocean	71.022	-164.874	exact location		NA	5.40	megabenthos	7	NA	van Veen grab	Blanchard, A. L., Parris, C. L., Knowlton, A. L. & Wade, N. R. Benthic ecology of the northeastern Chukchi Sea. Part II. Spatial variation of megafaunal community structure, 2009–2010. Cont. Shelf Res. 67, 67–76 (2013).
Chukchi Sea	Arctic Ocean	70.898	-165.255	exact location		NA	5.45	megabenthos	7	NA	van Veen grab	Blanchard, A. L., Parris, C. L., Knowlton, A. L. & Wade, N. R. Benthic ecology of the northeastern Chukchi Sea. Part II. Spatial variation of megafaunal community structure, 2009–2010. Cont. Shelf Res. 67, 67–76 (2013).
central Arctic Ocean	Arctic Ocean	71.611	-162.983	exact location		NA	6.95	megabenthos	7	NA	van Veen grab	Blanchard, A. L., Parris, C. L., Knowlton, A. L. & Wade, N. R. Benthic ecology of the northeastern Chukchi Sea. Part II. Spatial variation of megafaunal community structure, 2009–2010. Cont. Shelf Res. 67, 67–76 (2013).
Chukchi Sea	Arctic Ocean	70.897	-164.494	exact location		NA	7.23	megabenthos	7	NA	van Veen grab	Blanchard, A. L., Parris, C. L., Knowlton, A. L. & Wade, N. R. Benthic ecology of the northeastern Chukchi Sea. Part II. Spatial variation of megafaunal community structure, 2009–2010. Cont. Shelf Res. 67, 67–76 (2013).
central Arctic Ocean	Arctic Ocean	71.362	-163.788	exact location		NA	10.00	megabenthos	7	NA	van Veen grab	Blanchard, A. L., Parris, C. L., Knowlton, A. L. & Wade, N. R. Benthic ecology of the northeastern Chukchi Sea. Part II. Spatial variation of megafaunal community structure, 2009–2010. Cont. Shelf Res. 67, 67–76 (2013).
Chukchi Sea	Arctic Ocean	71.147	-165.258	exact location		NA	14.10	megabenthos	7	NA	van Veen grab	Blanchard, A. L., Parris, C. L., Knowlton, A. L. & Wade, N. R. Benthic ecology of the northeastern Chukchi Sea. Part II. Spatial variation of megafaunal community structure, 2009–2010. Cont. Shelf Res. 67, 67–76 (2013).
Chukchi Sea	Arctic Ocean	71.113	-163.035	exact location		NA	18.70	megabenthos	7	NA	van Veen grab	Blanchard, A. L., Parris, C. L., Knowlton, A. L. & Wade, N. R. Benthic ecology of the northeastern Chukchi Sea. Part II. Spatial variation of megafaunal community structure, 2009–2010. Cont. Shelf Res. 67, 67–76 (2013).
Chukchi Sea	Arctic Ocean	71.104	-162.267	exact location		NA	25.00	megabenthos	7	NA	van Veen grab	Blanchard, A. L., Parris, C. L., Knowlton, A. L. & Wade, N. R. Benthic ecology of the northeastern Chukchi Sea. Part II. Spatial variation of megafaunal community structure, 2009–2010. Cont. Shelf Res. 67, 67–76 (2013).
Chukchi Sea	Arctic Ocean	71.113	-163.035	exact location		NA	26.70	megabenthos	7	NA	van Veen grab	Blanchard, A. L., Parris, C. L., Knowlton, A. L. & Wade, N. R. Benthic ecology of the northeastern Chukchi Sea. Part II. Spatial variation of megafaunal community structure, 2009–2010. Cont. Shelf Res. 67, 67–76 (2013).
Chukchi Sea	Arctic Ocean	71.147	-165.258	exact location		NA	28.20	megabenthos	7	NA	van Veen grab	Blanchard, A. L., Parris, C. L., Knowlton, A. L. & Wade, N. R. Benthic ecology of the northeastern Chukchi Sea. Part II. Spatial variation of megafaunal community structure, 2009–2010. Cont. Shelf Res. 67, 67–76 (2013).
Chukchi Sea	Arctic Ocean	71.113	-163.035	exact location		NA	31.40	megabenthos	7	NA	van Veen grab	Blanchard, A. L., Parris, C. L., Knowlton, A. L. & Wade, N. R. Benthic ecology of the northeastern Chukchi Sea. Part II. Spatial variation of megafaunal community structure, 2009–2010. Cont. Shelf Res. 67, 67–76 (2013).
Chukchi Sea	Arctic Ocean	71.147	-165.258	exact location		NA	34.70	megabenthos	7	NA	van Veen grab	Blanchard, A. L., Parris, C. L., Knowlton, A. L. & Wade, N. R. Benthic ecology of the northeastern Chukchi Sea. Part II. Spatial variation of megafaunal community structure, 2009–2010. Cont. Shelf Res. 67, 67–76 (2013).
central Arctic Ocean	Arctic Ocean	71.618	-163.772	exact location		NA	40.10	megabenthos	7	NA	van Veen grab	Blanchard, A. L., Parris, C. L., Knowlton, A. L. & Wade, N. R. Benthic ecology of the northeastern Chukchi Sea. Part II. Spatial variation of megafaunal community structure, 2009–2010. Cont. Shelf Res. 67, 67–76 (2013).
Chukchi Sea	Arctic Ocean	71.104	-162.267	exact location		NA	45.00	megabenthos	7	NA	van Veen grab	Blanchard, A. L., Parris, C. L., Knowlton, A. L. & Wade, N. R. Benthic ecology of the northeastern Chukchi Sea. Part II. Spatial variation of megafaunal community structure, 2009–2010. Cont. Shelf Res. 67, 67–76 (2013).
central Arctic Ocean	Arctic Ocean	71.482	-162.605	exact location		NA	46.80	megabenthos	7	NA	van Veen grab	Blanchard, A. L., Parris, C. L., Knowlton, A. L. & Wade, N. R. Benthic ecology of the northeastern Chukchi Sea. Part II. Spatial variation of megafaunal community structure, 2009–2010. Cont. Shelf Res. 67, 67–76 (2013).
central Arctic Ocean	Arctic Ocean	71.482	-162.605	exact location		NA	68.50	megabenthos	7	NA	van Veen grab	Blanchard, A. L., Parris, C. L., Knowlton, A. L. & Wade, N. R. Benthic ecology of the northeastern Chukchi Sea. Part II. Spatial variation of megafaunal community structure, 2009–2010. Cont. Shelf Res. 67, 67–76 (2013).
central Arctic Ocean	Arctic Ocean	71.482	-162.605	exact location		NA	69.40	megabenthos	7	NA	van Veen grab	Blanchard, A. L., Parris, C. L., Knowlton, A. L. & Wade, N. R. Benthic ecology of the northeastern Chukchi Sea. Part II. Spatial variation of megafaunal community structure, 2009–2010. Cont. Shelf Res. 67, 67–76 (2013).
Chukchi Sea	Arctic Ocean	71.104	-162.267	exact location		NA	73.10	megabenthos	7	NA	van Veen grab	Blanchard, A. L., Parris, C. L., Knowlton, A. L. & Wade, N. R. Benthic ecology of the northeastern Chukchi Sea. Part II. Spatial variation of megafaunal community structure, 2009–2010. Cont. Shelf Res. 67, 67–76 (2013).
central Arctic Ocean	Arctic Ocean	71.242	-163.409	exact location		NA	85.70	megabenthos	7	NA	van Veen grab	Blanchard, A. L., Parris, C. L., Knowlton, A. L. & Wade, N. R. Benthic ecology of the northeastern Chukchi Sea. Part II. Spatial variation of megafaunal community structure, 2009–2010. Cont. Shelf Res. 67, 67–76 (2013).
central Arctic Ocean	Arctic Ocean	71.353	-162.231	exact location		NA	88.80	megabenthos	7	NA	van Veen grab	Blanchard, A. L., Parris, C. L., Knowlton, A. L. & Wade, N. R. Benthic ecology of the northeastern Chukchi Sea. Part II. Spatial variation of megafaunal community structure, 2009–2010. Cont. Shelf Res. 67, 67–76 (2013).
central Arctic Ocean	Arctic Ocean	71.491	-163.388	exact location		NA	125.00	megabenthos	7	NA	van Veen grab	Blanchard, A. L., Parris, C. L., Knowlton, A. L. & Wade, N. R. Benthic ecology of the northeastern Chukchi Sea. Part II. Spatial variation of megafaunal community structure, 2009–2010. Cont. Shelf Res. 67, 67–76 (2013).
central Arctic Ocean	Arctic Ocean	71.353	-162.231	exact location		NA	131.00	megabenthos	7	NA	van Veen grab	Blanchard, A. L., Parris, C. L., Knowlton, A. L. & Wade, N. R. Benthic ecology of the northeastern Chukchi Sea. Part II. Spatial variation of megafaunal community structure, 2009–2010. Cont. Shelf Res. 67, 67–76 (2013).
central Arctic Ocean	Arctic Ocean	71.618	-163.772	exact location		NA	145.00	megabenthos	7	NA	van Veen grab	Blanchard, A. L., Parris, C. L., Knowlton, A. L. & Wade, N. R. Benthic ecology of the northeastern Chukchi Sea. Part II. Spatial variation of megafaunal community structure, 2009–2010. Cont. Shelf Res. 67, 67–76 (2013).
central Arctic Ocean	Arctic Ocean	71.233	-162.636	exact location		NA	150.00	megabenthos	7	NA	van Veen grab	Blanchard, A. L., Parris, C. L., Knowlton, A. L. & Wade, N. R. Benthic ecology of the northeastern Chukchi Sea. Part II. Spatial variation of megafaunal community structure, 2009–2010. Cont. Shelf Res. 67, 67–76 (2013).
central Arctic Ocean	Arctic Ocean	71.362	-163.009	exact location		NA	197.00	megabenthos	7	NA	van Veen grab	Blanchard, A. L., Parris, C. L., Knowlton, A. L. & Wade, N. R. Benthic ecology of the northeastern Chukchi Sea. Part II. Spatial variation of megafaunal community structure, 2009–2010. Cont. Shelf Res. 67, 67–76 (2013).
central Arctic Ocean	Arctic Ocean	71.242	-163.409	exact location		NA	198.00	megabenthos	7	NA	van Veen grab	Blanchard, A. L., Parris, C. L., Knowlton, A. L. & Wade, N. R. Benthic ecology of the northeastern Chukchi Sea. Part II. Spatial variation of megafaunal community structure, 2009–2010. Cont. Shelf Res. 67, 67–76 (2013).
central Arctic Ocean	Arctic Ocean	71.362	-163.009	exact location		NA	208.00	megabenthos	7	NA	van Veen grab	Blanchard, A. L., Parris, C. L., Knowlton, A. L. & Wade, N. R. Benthic ecology of the northeastern Chukchi Sea. Part II. Spatial variation of megafaunal community structure, 2009–2010. Cont. Shelf Res. 67, 67–76 (2013).
central Arctic Ocean	Arctic Ocean	71.369	-163.788	exact location		NA	221.00	megabenthos	7	NA	van Veen grab	Blanchard, A. L., Parris, C. L., Knowlton, A. L. & Wade, N. R. Benthic ecology of the northeastern Chukchi Sea. Part II. Spatial variation of megafaunal community structure, 2009–2010. Cont. Shelf Res. 67, 67–76 (2013).
central Arctic Ocean	Arctic Ocean	71.233	-162.636	exact location		NA	225.00	megabenthos	7	NA	van Veen grab	Blanchard, A. L., Parris, C. L., Knowlton, A. L. & Wade, N. R. Benthic ecology of the northeastern Chukchi Sea. Part II. Spatial variation of megafaunal community structure, 2009–2010. Cont. Shelf Res. 67, 67–76 (2013).
central Arctic Ocean	Arctic Ocean	71.233	-162.636	exact location		NA	330.00	megabenthos	7	NA	van Veen grab	Blanchard, A. L., Parris, C. L., Knowlton, A. L. & Wade, N. R. Benthic ecology of the northeastern Chukchi Sea. Part II. Spatial variation of megafaunal community structure, 2009–2010. Cont. Shelf Res. 67, 67–76 (2013).
central Arctic Ocean	Arctic Ocean	71.618	-163.772	exact location		NA	513.00	megabenthos	7	NA	van Veen grab	Blanchard, A. L., Parris, C. L., Knowlton, A. L. & Wade, N. R. Benthic ecology of the northeastern Chukchi Sea. Part II. Spatial variation of megafaunal community structure, 2009–2010. Cont. Shelf Res. 67, 67–76 (2013).
Chukchi Sea	Arctic Ocean	66.52	-165.48	exact location	17	near-shore (0-50m)	0.00	megabenthos	NA	NA	otter trawl, beam trawl	Bluhm, B. A. Epifauna sampling data. (2013). Version 1.0. UCAR/NCAR - Earth Observing Laboratory. doi:10.5065/D67M05ZX. Accessed: May 10, 2019.
Chukchi Sea	Arctic Ocean	65.83	-167.77	exact location	17	near-shore (0-50m)	0.00	megabenthos	NA	NA	otter trawl, beam trawl	Bluhm, B. A. Epifauna sampling data. (2013). Version 1.0. UCAR/NCAR - Earth Observing Laboratory. doi:10.5065/D67M05ZX. Accessed: May 10, 2019.
Chukchi Sea	Arctic Ocean	66.27	-166.78	exact location	19	near-shore (0-50m)	0.00	megabenthos	NA	NA	otter trawl, beam trawl	Bluhm, B. A. Epifauna sampling data. (2013). Version 1.0. UCAR/NCAR - Earth Observing Laboratory. doi:10.5065/D67M05ZX. Accessed: May 10, 2019.
Chukchi Sea	Arctic Ocean	66.45	-166.17	exact location	18	near-shore (0-50m)	0.00	megabenthos	NA	NA	otter trawl, beam trawl	Bluhm, B. A. Epifauna sampling data. (2013). Version 1.0. UCAR/NCAR - Earth Observing Laboratory. doi:10.5065/D67M05ZX. Accessed: May 10, 2019.
Chukchi Sea	Arctic Ocean	66.8	-166.15	exact location	22	near-shore (0-50m)	0.00	megabenthos	NA	NA	otter trawl, beam trawl	Bluhm, B. A. Epifauna sampling data. (2013). Version 1.0. UCAR/NCAR - Earth Observing Laboratory. doi:10.5065/D67M05ZX. Accessed: May 10, 2019.
Chukchi Sea	Arctic Ocean	66.82	-163.38	exact location	16	near-shore (0-50m)	0.00	megabenthos	NA	NA	otter trawl, beam trawl	Bluhm, B. A. Epifauna sampling data. (2013). Version 1.0. UCAR/NCAR - Earth Observing Laboratory. doi:10.5065/D67M05ZX. Accessed: May 10, 2019.
Chukchi Sea	Arctic Ocean	65.98	-167.37	exact location	19	near-shore (0-50m)	0.01	megabenthos	NA	NA	otter trawl, beam trawl	Bluhm, B. A. Epifauna sampling data. (2013). Version 1.0. UCAR/NCAR - Earth Observing Laboratory. doi:10.5065/D67M05ZX. Accessed: May 10, 2019.
central Arctic Ocean	Arctic Ocean	71.25	-153.11	exact location	41	near-shore (0-50m)	0.01	megabenthos	NA	NA	otter trawl, beam trawl	Bluhm, B. A. Epifauna sampling data. (2013). Version 1.0. UCAR/NCAR - Earth Observing Laboratory. doi:10.5065/D67M05ZX. Accessed: May 10, 2019.
central Arctic Ocean	Arctic Ocean	71.55	-153.48	exact location	52	continental shelf (>50-200m)	0.01	megabenthos	NA	NA	otter trawl, beam trawl	Bluhm, B. A. Epifauna sampling data. (2013). Version 1.0. UCAR/NCAR - Earth Observing Laboratory. doi:10.5065/D67M05ZX. Accessed: May 10, 2019.
Chukchi Sea	Arctic Ocean	67.3	-166.12	exact location	42	near-shore (0-50m)	0.01	megabenthos	NA	NA	otter trawl, beam trawl	Bluhm, B. A. Epifauna sampling data. (2013). Version 1.0. UCAR/NCAR - Earth Observing Laboratory. doi:10.5065/D67M05ZX. Accessed: May 10, 2019.
central Arctic Ocean	Arctic Ocean	71.37	-153.07	exact location	75	continental shelf (>50-200m)	0.01	megabenthos	NA	NA	otter trawl, beam trawl	Bluhm, B. A. Epifauna sampling data. (2013). Version 1.0. UCAR/NCAR - Earth Observing Laboratory. doi:10.5065/D67M05ZX. Accessed: May 10, 2019.
central Arctic Ocean	Arctic Ocean	71.28	-152.31	exact location	50	near-shore (0-50m)	0.01	megabenthos	NA	NA	otter trawl, beam trawl	Bluhm, B. A. Epifauna sampling data. (2013). Version 1.0. UCAR/NCAR - Earth Observing Laboratory. doi:10.5065/D67M05ZX. Accessed: May 10, 2019.
central Arctic Ocean	Arctic Ocean	71.68	-154.48	exact location	50	near-shore (0-50m)	0.01	megabenthos	NA	NA	otter trawl, beam trawl	Bluhm, B. A. Epifauna sampling data. (2013). Version 1.0. UCAR/NCAR - Earth Observing Laboratory. doi:10.5065/D67M05ZX. Accessed: May 10, 2019.
central Arctic Ocean	Arctic Ocean	71.53	-152.89	exact location	59	continental shelf (>50-200m)	0.01	megabenthos	NA	NA	otter trawl, beam trawl	Bluhm, B. A. Epifauna sampling data. (2013). Version 1.0. UCAR/NCAR - Earth Observing Laboratory. doi:10.5065/D67M05ZX. Accessed: May 10, 2019.
central Arctic Ocean	Arctic Ocean	71.58	-155.05	exact location	44	near-shore (0-50m)	0.01	megabenthos	NA	NA	otter trawl, beam trawl	Bluhm, B. A. Epifauna sampling data. (2013). Version 1.0. UCAR/NCAR - Earth Observing Laboratory. doi:10.5065/D67M05ZX. Accessed: May 10, 2019.
central Arctic Ocean	Arctic Ocean	71.35	-151.99	exact location	83	continental shelf (>50-200m)	0.01	megabenthos	NA	NA	otter trawl, beam trawl	Bluhm, B. A. Epifauna sampling data. (2013). Version 1.0. UCAR/NCAR - Earth Observing Laboratory. doi:10.5065/D67M05ZX. Accessed: May 10, 2019.
Chukchi Sea	Arctic Ocean	66.68	-164.27	exact location	20	near-shore (0-50m)	0.01	megabenthos	NA	NA	otter trawl, beam trawl	Bluhm, B. A. Epifauna sampling data. (2013). Version 1.0. UCAR/NCAR - Earth Observing Laboratory. doi:10.5065/D67M05ZX. Accessed: May 10, 2019.
central Arctic Ocean	Arctic Ocean	71.46	-153.04	exact location	64	continental shelf (>50-200m)	0.01	megabenthos	NA	NA	otter trawl, beam trawl	Bluhm, B. A. Epifauna sampling data. (2013). Version 1.0. UCAR/NCAR - Earth Observing Laboratory. doi:10.5065/D67M05ZX. Accessed: May 10, 2019.
Chukchi Sea	Arctic Ocean	66.75	-167.97	exact location	32	near-shore (0-50m)	0.01	megabenthos	NA	NA	otter trawl, beam trawl	Bluhm, B. A. Epifauna sampling data. (2013). Version 1.0. UCAR/NCAR - Earth Observing Laboratory. doi:10.5065/D67M05ZX. Accessed: May 10, 2019.
central Arctic Ocean	Arctic Ocean	71.51	-152.2	exact location	178	continental shelf (>50-200m)	0.01	megabenthos	NA	NA	otter trawl, beam trawl	Bluhm, B. A. Epifauna sampling data. (2013). Version 1.0. UCAR/NCAR - Earth Observing Laboratory. doi:10.5065/D67M05ZX. Accessed: May 10, 2019.
Chukchi Sea	Arctic Ocean	66.7	-162.57	exact location	15	near-shore (0-50m)	0.01	megabenthos	NA	NA	otter trawl, beam trawl	Bluhm, B. A. Epifauna sampling data. (2013). Version 1.0. UCAR/NCAR - Earth Observing Laboratory. doi:10.5065/D67M05ZX. Accessed: May 10, 2019.
Chukchi Sea	Arctic Ocean	66.52	-168	exact location	28	near-shore (0-50m)	0.01	megabenthos	NA	NA	otter trawl, beam trawl	Bluhm, B. A. Epifauna sampling data. (2013). Version 1.0. UCAR/NCAR - Earth Observing Laboratory. doi:10.5065/D67M05ZX. Accessed: May 10, 2019.
Chukchi Sea	Arctic Ocean	66.35	-162.93	exact location	15	near-shore (0-50m)	0.01	megabenthos	NA	NA	otter trawl, beam trawl	Bluhm, B. A. Epifauna sampling data. (2013). Version 1.0. UCAR/NCAR - Earth Observing Laboratory. doi:10.5065/D67M05ZX. Accessed: May 10, 2019.
Chukchi Sea	Arctic Ocean	67.35	-164.62	exact location	32	near-shore (0-50m)	0.01	megabenthos	NA	NA	otter trawl, beam trawl	Bluhm, B. A. Epifauna sampling data. (2013). Version 1.0. UCAR/NCAR - Earth Observing Laboratory. doi:10.5065/D67M05ZX. Accessed: May 10, 2019.
Chukchi Sea	Arctic Ocean	66.68	-163.3	exact location	21	near-shore (0-50m)	0.01	megabenthos	NA	NA	otter trawl, beam trawl	Bluhm, B. A. Epifauna sampling data. (2013). Version 1.0. UCAR/NCAR - Earth Observing Laboratory. doi:10.5065/D67M05ZX. Accessed: May 10, 2019.
Chukchi Sea	Arctic Ocean	66.7	-164.58	exact location	20	near-shore (0-50m)	0.01	megabenthos	NA	NA	otter trawl, beam trawl	Bluhm, B. A. Epifauna sampling data. (2013). Version 1.0. UCAR/NCAR - Earth Observing Laboratory. doi:10.5065/D67M05ZX. Accessed: May 10, 2019.
Chukchi Sea	Arctic Ocean	67.53	-166.13	exact location	46	near-shore (0-50m)	0.01	megabenthos	NA	NA	otter trawl, beam trawl	Bluhm, B. A. Epifauna sampling data. (2013). Version 1.0. UCAR/NCAR - Earth Observing Laboratory. doi:10.5065/D67M05ZX. Accessed: May 10, 2019.
Chukchi Sea	Arctic Ocean	66.52	-163.35	exact location	23	near-shore (0-50m)	0.02	megabenthos	NA	NA	otter trawl, beam trawl	Bluhm, B. A. Epifauna sampling data. (2013). Version 1.0. UCAR/NCAR - Earth Observing Laboratory. doi:10.5065/D67M05ZX. Accessed: May 10, 2019.
Chukchi Sea	Arctic Ocean	66.5	-162.03	exact location	15	near-shore (0-50m)	0.02	megabenthos	NA	NA	otter trawl, beam trawl	Bluhm, B. A. Epifauna sampling data. (2013). Version 1.0. UCAR/NCAR - Earth Observing Laboratory. doi:10.5065/D67M05ZX. Accessed: May 10, 2019.
Chukchi Sea	Arctic Ocean	66.85	-165.12	exact location	27	near-shore (0-50m)	0.02	megabenthos	NA	NA	otter trawl, beam trawl	Bluhm, B. A. Epifauna sampling data. (2013). Version 1.0. UCAR/NCAR - Earth Observing Laboratory. doi:10.5065/D67M05ZX. Accessed: May 10, 2019.
Chukchi Sea	Arctic Ocean	68.3	-168.77	exact location	57	continental shelf (>50-200m)	0.02	megabenthos	NA	NA	otter trawl, beam trawl	Bluhm, B. A. Epifauna sampling data. (2013). Version 1.0. UCAR/NCAR - Earth Observing Laboratory. doi:10.5065/D67M05ZX. Accessed: May 10, 2019.
Chukchi Sea	Arctic Ocean	67.52	-167.47	exact location	51	continental shelf (>50-200m)	0.02	megabenthos	NA	NA	otter trawl, beam trawl	Bluhm, B. A. Epifauna sampling data. (2013). Version 1.0. UCAR/NCAR - Earth Observing Laboratory. doi:10.5065/D67M05ZX. Accessed: May 10, 2019.
Chukchi Sea	Arctic Ocean	67.77	-167.5	exact location	58	continental shelf (>50-200m)	0.02	megabenthos	NA	NA	otter trawl, beam trawl	Bluhm, B. A. Epifauna sampling data. (2013). Version 1.0. UCAR/NCAR - Earth Observing Laboratory. doi:10.5065/D67M05ZX. Accessed: May 10, 2019.
Chukchi Sea	Arctic Ocean	66.75	-165.47	exact location	24	near-shore (0-50m)	0.02	megabenthos	NA	NA	otter trawl, beam trawl	Bluhm, B. A. Epifauna sampling data. (2013). Version 1.0. UCAR/NCAR - Earth Observing Laboratory. doi:10.5065/D67M05ZX. Accessed: May 10, 2019.
Chukchi Sea	Arctic Ocean	67.5	-164.65	exact location	33	near-shore (0-50m)	0.02	megabenthos	NA	NA	otter trawl, beam trawl	Bluhm, B. A. Epifauna sampling data. (2013). Version 1.0. UCAR/NCAR - Earth Observing Laboratory. doi:10.5065/D67M05ZX. Accessed: May 10, 2019.
Chukchi Sea	Arctic Ocean	67.28	-167.37	exact location	47	near-shore (0-50m)	0.02	megabenthos	NA	NA	otter trawl, beam trawl	Bluhm, B. A. Epifauna sampling data. (2013). Version 1.0. UCAR/NCAR - Earth Observing Laboratory. doi:10.5065/D67M05ZX. Accessed: May 10, 2019.
Chukchi Sea	Arctic Ocean	67.07	-167.38	exact location	43	near-shore (0-50m)	0.02	megabenthos	NA	NA	otter trawl, beam trawl	Bluhm, B. A. Epifauna sampling data. (2013). Version 1.0. UCAR/NCAR - Earth Observing Laboratory. doi:10.5065/D67M05ZX. Accessed: May 10, 2019.
central Arctic Ocean	Arctic Ocean	71.89	-154.95	exact location	470	continental slope (>200-2000m)	0.02	megabenthos	NA	NA	otter trawl, beam trawl	Bluhm, B. A. Epifauna sampling data. (2013). Version 1.0. UCAR/NCAR - Earth Observing Laboratory. doi:10.5065/D67M05ZX. Accessed: May 10, 2019.
central Arctic Ocean	Arctic Ocean	71.75	-153.94	exact location	66	continental shelf (>50-200m)	0.02	megabenthos	NA	NA	otter trawl, beam trawl	Bluhm, B. A. Epifauna sampling data. (2013). Version 1.0. UCAR/NCAR - Earth Observing Laboratory. doi:10.5065/D67M05ZX. Accessed: May 10, 2019.
central Arctic Ocean	Arctic Ocean	71.48	-153.96	exact location	49	near-shore (0-50m)	0.02	megabenthos	NA	NA	otter trawl, beam trawl	Bluhm, B. A. Epifauna sampling data. (2013). Version 1.0. UCAR/NCAR - Earth Observing Laboratory. doi:10.5065/D67M05ZX. Accessed: May 10, 2019.
central Arctic Ocean	Arctic Ocean	71.69	-154.52	exact location	50	near-shore (0-50m)	0.02	megabenthos	NA	NA	otter trawl, beam trawl	Bluhm, B. A. Epifauna sampling data. (2013). Version 1.0. UCAR/NCAR - Earth Observing Laboratory. doi:10.5065/D67M05ZX. Accessed: May 10, 2019.
central Arctic Ocean	Arctic Ocean	71.74	-154.99	exact location		NA	0.02	megabenthos	NA	NA	otter trawl, beam trawl	Bluhm, B. A. Epifauna sampling data. (2013). Version 1.0. UCAR/NCAR - Earth Observing Laboratory. doi:10.5065/D67M05ZX. Accessed: May 10, 2019.
Chukchi Sea	Arctic Ocean	66.83	-163.82	exact location	27	near-shore (0-50m)	0.03	megabenthos	NA	NA	otter trawl, beam trawl	Bluhm, B. A. Epifauna sampling data. (2013). Version 1.0. UCAR/NCAR - Earth Observing Laboratory. doi:10.5065/D67M05ZX. Accessed: May 10, 2019.
Chukchi Sea	Arctic Ocean	66.68	-163.78	exact location	25	near-shore (0-50m)	0.03	megabenthos	NA	NA	otter trawl, beam trawl	Bluhm, B. A. Epifauna sampling data. (2013). Version 1.0. UCAR/NCAR - Earth Observing Laboratory. doi:10.5065/D67M05ZX. Accessed: May 10, 2019.
Chukchi Sea	Arctic Ocean	67.02	-163.78	exact location	18	near-shore (0-50m)	0.03	megabenthos	NA	NA	otter trawl, beam trawl	Bluhm, B. A. Epifauna sampling data. (2013). Version 1.0. UCAR/NCAR - Earth Observing Laboratory. doi:10.5065/D67M05ZX. Accessed: May 10, 2019.
Chukchi Sea	Arctic Ocean	67.52	-165.35	exact location	39	near-shore (0-50m)	0.03	megabenthos	NA	NA	otter trawl, beam trawl	Bluhm, B. A. Epifauna sampling data. (2013). Version 1.0. UCAR/NCAR - Earth Observing Laboratory. doi:10.5065/D67M05ZX. Accessed: May 10, 2019.
Chukchi Sea	Arctic Ocean	67.57	-166.85	exact location	52	continental shelf (>50-200m)	0.03	megabenthos	NA	NA	otter trawl, beam trawl	Bluhm, B. A. Epifauna sampling data. (2013). Version 1.0. UCAR/NCAR - Earth Observing Laboratory. doi:10.5065/D67M05ZX. Accessed: May 10, 2019.
Chukchi Sea	Arctic Ocean	66.25	-167.4	exact location	25	near-shore (0-50m)	0.03	megabenthos	NA	NA	otter trawl, beam trawl	Bluhm, B. A. Epifauna sampling data. (2013). Version 1.0. UCAR/NCAR - Earth Observing Laboratory. doi:10.5065/D67M05ZX. Accessed: May 10, 2019.
Chukchi Sea	Arctic Ocean	68.3	-168.15	exact location	57	continental shelf (>50-200m)	0.03	megabenthos	NA	NA	otter trawl, beam trawl	Bluhm, B. A. Epifauna sampling data. (2013). Version 1.0. UCAR/NCAR - Earth Observing Laboratory. doi:10.5065/D67M05ZX. Accessed: May 10, 2019.
Chukchi Sea	Arctic Ocean	67.53	-164.2	exact location	21	near-shore (0-50m)	0.03	megabenthos	NA	NA	otter trawl, beam trawl	Bluhm, B. A. Epifauna sampling data. (2013). Version 1.0. UCAR/NCAR - Earth Observing Laboratory. doi:10.5065/D67M05ZX. Accessed: May 10, 2019.
Chukchi Sea	Arctic Ocean	66.87	-164.73	exact location	27	near-shore (0-50m)	0.03	megabenthos	NA	NA	otter trawl, beam trawl	Bluhm, B. A. Epifauna sampling data. (2013). Version 1.0. UCAR/NCAR - Earth Observing Laboratory. doi:10.5065/D67M05ZX. Accessed: May 10, 2019.
Chukchi Sea	Arctic Ocean	67.02	-163.33	exact location	15	near-shore (0-50m)	0.03	megabenthos	NA	NA	otter trawl, beam trawl	Bluhm, B. A. Epifauna sampling data. (2013). Version 1.0. UCAR/NCAR - Earth Observing Laboratory. doi:10.5065/D67M05ZX. Accessed: May 10, 2019.
Chukchi Sea	Arctic Ocean	67.82	-168.8	exact location	58	continental shelf (>50-200m)	0.03	megabenthos	NA	NA	otter trawl, beam trawl	Bluhm, B. A. Epifauna sampling data. (2013). Version 1.0. UCAR/NCAR - Earth Observing Laboratory. doi:10.5065/D67M05ZX. Accessed: May 10, 2019.
Chukchi Sea	Arctic Ocean	66.53	-163.07	exact location	19	near-shore (0-50m)	0.04	megabenthos	NA	NA	otter trawl, beam trawl	Bluhm, B. A. Epifauna sampling data. (2013). Version 1.0. UCAR/NCAR - Earth Observing Laboratory. doi:10.5065/D67M05ZX. Accessed: May 10, 2019.
Chukchi Sea	Arctic Ocean	67.32	-166.82	exact location	51	continental shelf (>50-200m)	0.04	megabenthos	NA	NA	otter trawl, beam trawl	Bluhm, B. A. Epifauna sampling data. (2013). Version 1.0. UCAR/NCAR - Earth Observing Laboratory. doi:10.5065/D67M05ZX. Accessed: May 10, 2019.
Chukchi Sea	Arctic Ocean	66.37	-163.35	exact location	16	near-shore (0-50m)	0.04	megabenthos	NA	NA	otter trawl, beam trawl	Bluhm, B. A. Epifauna sampling data. (2013). Version 1.0. UCAR/NCAR - Earth Observing Laboratory. doi:10.5065/D67M05ZX. Accessed: May 10, 2019.
Chukchi Sea	Arctic Ocean	66.25	-167.98	exact location	35	near-shore (0-50m)	0.04	megabenthos	NA	NA	otter trawl, beam trawl	Bluhm, B. A. Epifauna sampling data. (2013). Version 1.0. UCAR/NCAR - Earth Observing Laboratory. doi:10.5065/D67M05ZX. Accessed: May 10, 2019.
Chukchi Sea	Arctic Ocean	67.05	-166.13	exact location	31	near-shore (0-50m)	0.04	megabenthos	NA	NA	otter trawl, beam trawl	Bluhm, B. A. Epifauna sampling data. (2013). Version 1.0. UCAR/NCAR - Earth Observing Laboratory. doi:10.5065/D67M05ZX. Accessed: May 10, 2019.
Chukchi Sea	Arctic Ocean	66.35	-162.47	exact location	16	near-shore (0-50m)	0.04	megabenthos	NA	NA	otter trawl, beam trawl	Bluhm, B. A. Epifauna sampling data. (2013). Version 1.0. UCAR/NCAR - Earth Observing Laboratory. doi:10.5065/D67M05ZX. Accessed: May 10, 2019.
central Arctic Ocean	Arctic Ocean	71.72	-152.84	exact location	318	continental slope (>200-2000m)	0.05	megabenthos	NA	NA	otter trawl, beam trawl	Bluhm, B. A. Epifauna sampling data. (2013). Version 1.0. UCAR/NCAR - Earth Observing Laboratory. doi:10.5065/D67M05ZX. Accessed: May 10, 2019.
Chukchi Sea	Arctic Ocean	66.55	-167.4	exact location	31	near-shore (0-50m)	0.05	megabenthos	NA	NA	otter trawl, beam trawl	Bluhm, B. A. Epifauna sampling data. (2013). Version 1.0. UCAR/NCAR - Earth Observing Laboratory. doi:10.5065/D67M05ZX. Accessed: May 10, 2019.
Chukchi Sea	Arctic Ocean	68.05	-168.78	exact location	64	continental shelf (>50-200m)	0.05	megabenthos	NA	NA	otter trawl, beam trawl	Bluhm, B. A. Epifauna sampling data. (2013). Version 1.0. UCAR/NCAR - Earth Observing Laboratory. doi:10.5065/D67M05ZX. Accessed: May 10, 2019.
Chukchi Sea	Arctic Ocean	67.2	-164.63	exact location	33	near-shore (0-50m)	0.05	megabenthos	NA	NA	otter trawl, beam trawl	Bluhm, B. A. Epifauna sampling data. (2013). Version 1.0. UCAR/NCAR - Earth Observing Laboratory. doi:10.5065/D67M05ZX. Accessed: May 10, 2019.
Chukchi Sea	Arctic Ocean	67.23	-164.22	exact location	27	near-shore (0-50m)	0.06	megabenthos	NA	NA	otter trawl, beam trawl	Bluhm, B. A. Epifauna sampling data. (2013). Version 1.0. UCAR/NCAR - Earth Observing Laboratory. doi:10.5065/D67M05ZX. Accessed: May 10, 2019.
Chukchi Sea	Arctic Ocean	66.48	-166.72	exact location	27	near-shore (0-50m)	0.06	megabenthos	NA	NA	otter trawl, beam trawl	Bluhm, B. A. Epifauna sampling data. (2013). Version 1.0. UCAR/NCAR - Earth Observing Laboratory. doi:10.5065/D67M05ZX. Accessed: May 10, 2019.
Chukchi Sea	Arctic Ocean	67.03	-164.17	exact location	27	near-shore (0-50m)	0.06	megabenthos	NA	NA	otter trawl, beam trawl	Bluhm, B. A. Epifauna sampling data. (2013). Version 1.0. UCAR/NCAR - Earth Observing Laboratory. doi:10.5065/D67M05ZX. Accessed: May 10, 2019.
Chukchi Sea	Arctic Ocean	67.2	-165.08	exact location	33	near-shore (0-50m)	0.06	megabenthos	NA	NA	otter trawl, beam trawl	Bluhm, B. A. Epifauna sampling data. (2013). Version 1.0. UCAR/NCAR - Earth Observing Laboratory. doi:10.5065/D67M05ZX. Accessed: May 10, 2019.
central Arctic Ocean	Arctic Ocean	71.98	-154.41	exact location	322	continental slope (>200-2000m)	0.06	megabenthos	NA	NA	otter trawl, beam trawl	Bluhm, B. A. Epifauna sampling data. (2013). Version 1.0. UCAR/NCAR - Earth Observing Laboratory. doi:10.5065/D67M05ZX. Accessed: May 10, 2019.
Chukchi Sea	Arctic Ocean	66.65	-162.97	exact location	17	near-shore (0-50m)	0.06	megabenthos	NA	NA	otter trawl, beam trawl	Bluhm, B. A. Epifauna sampling data. (2013). Version 1.0. UCAR/NCAR - Earth Observing Laboratory. doi:10.5065/D67M05ZX. Accessed: May 10, 2019.
Chukchi Sea	Arctic Ocean	67.03	-167.88	exact location	38	near-shore (0-50m)	0.06	megabenthos	NA	NA	otter trawl, beam trawl	Bluhm, B. A. Epifauna sampling data. (2013). Version 1.0. UCAR/NCAR - Earth Observing Laboratory. doi:10.5065/D67M05ZX. Accessed: May 10, 2019.
Chukchi Sea	Arctic Ocean	67.05	-166.82	exact location	42	near-shore (0-50m)	0.07	megabenthos	NA	NA	otter trawl, beam trawl	Bluhm, B. A. Epifauna sampling data. (2013). Version 1.0. UCAR/NCAR - Earth Observing Laboratory. doi:10.5065/D67M05ZX. Accessed: May 10, 2019.
central Arctic Ocean	Arctic Ocean	71.66	-152.49	exact location	302	continental slope (>200-2000m)	0.07	megabenthos	NA	NA	otter trawl, beam trawl	Bluhm, B. A. Epifauna sampling data. (2013). Version 1.0. UCAR/NCAR - Earth Observing Laboratory. doi:10.5065/D67M05ZX. Accessed: May 10, 2019.
central Arctic Ocean	Arctic Ocean	71.81	-153.92	exact location	143	continental shelf (>50-200m)	0.07	megabenthos	NA	NA	otter trawl, beam trawl	Bluhm, B. A. Epifauna sampling data. (2013). Version 1.0. UCAR/NCAR - Earth Observing Laboratory. doi:10.5065/D67M05ZX. Accessed: May 10, 2019.
Chukchi Sea	Arctic Ocean	67.03	-165.43	exact location	29	near-shore (0-50m)	0.08	megabenthos	NA	NA	otter trawl, beam trawl	Bluhm, B. A. Epifauna sampling data. (2013). Version 1.0. UCAR/NCAR - Earth Observing Laboratory. doi:10.5065/D67M05ZX. Accessed: May 10, 2019.
Chukchi Sea	Arctic Ocean	67.82	-166.2	exact location	57	continental shelf (>50-200m)	0.08	megabenthos	NA	NA	otter trawl, beam trawl	Bluhm, B. A. Epifauna sampling data. (2013). Version 1.0. UCAR/NCAR - Earth Observing Laboratory. doi:10.5065/D67M05ZX. Accessed: May 10, 2019.
central Arctic Ocean	Arctic Ocean	73.898	-153.626	exact location	3843	abyssal plain/ continental rise (>2000m)	0.08	megabenthos	NA	NA	otter trawl, beam trawl	Bluhm, B. A. Epifauna sampling data. (2013). Version 1.0. UCAR/NCAR - Earth Observing Laboratory. doi:10.5065/D67M05ZX. Accessed: May 10, 2019.
central Arctic Ocean	Arctic Ocean	76.025	-160.644	exact location	1582	continental slope (>200-2000m)	0.09	megabenthos	NA	NA	otter trawl, beam trawl	Bluhm, B. A. Epifauna sampling data. (2013). Version 1.0. UCAR/NCAR - Earth Observing Laboratory. doi:10.5065/D67M05ZX. Accessed: May 10, 2019.
Chukchi Sea	Arctic Ocean	67.03	-165.03	exact location	28	near-shore (0-50m)	0.10	megabenthos	NA	NA	otter trawl, beam trawl	Bluhm, B. A. Epifauna sampling data. (2013). Version 1.0. UCAR/NCAR - Earth Observing Laboratory. doi:10.5065/D67M05ZX. Accessed: May 10, 2019.
Chukchi Sea	Arctic Ocean	65.78	-168.27	exact location	50	near-shore (0-50m)	0.10	megabenthos	NA	NA	otter trawl, beam trawl	Bluhm, B. A. Epifauna sampling data. (2013). Version 1.0. UCAR/NCAR - Earth Observing Laboratory. doi:10.5065/D67M05ZX. Accessed: May 10, 2019.
central Arctic Ocean	Arctic Ocean	71.9	-153.91	exact location	347	continental slope (>200-2000m)	0.10	megabenthos	NA	NA	otter trawl, beam trawl	Bluhm, B. A. Epifauna sampling data. (2013). Version 1.0. UCAR/NCAR - Earth Observing Laboratory. doi:10.5065/D67M05ZX. Accessed: May 10, 2019.
central Arctic Ocean	Arctic Ocean	71.52	-152.25	exact location	175	continental shelf (>50-200m)	0.10	megabenthos	NA	NA	otter trawl, beam trawl	Bluhm, B. A. Epifauna sampling data. (2013). Version 1.0. UCAR/NCAR - Earth Observing Laboratory. doi:10.5065/D67M05ZX. Accessed: May 10, 2019.
Chukchi Sea	Arctic Ocean	67.03	-164.67	exact location	28	near-shore (0-50m)	0.10	megabenthos	NA	NA	otter trawl, beam trawl	Bluhm, B. A. Epifauna sampling data. (2013). Version 1.0. UCAR/NCAR - Earth Observing Laboratory. doi:10.5065/D67M05ZX. Accessed: May 10, 2019.
Chukchi Sea	Arctic Ocean	67.25	-165.42	exact location	34	near-shore (0-50m)	0.10	megabenthos	NA	NA	otter trawl, beam trawl	Bluhm, B. A. Epifauna sampling data. (2013). Version 1.0. UCAR/NCAR - Earth Observing Laboratory. doi:10.5065/D67M05ZX. Accessed: May 10, 2019.
Chukchi Sea	Arctic Ocean	67.77	-164.83	exact location	19	near-shore (0-50m)	0.11	megabenthos	NA	NA	otter trawl, beam trawl	Bluhm, B. A. Epifauna sampling data. (2013). Version 1.0. UCAR/NCAR - Earth Observing Laboratory. doi:10.5065/D67M05ZX. Accessed: May 10, 2019.
Chukchi Sea	Arctic Ocean	68.05	-168.17	exact location	61	continental shelf (>50-200m)	0.11	megabenthos	NA	NA	otter trawl, beam trawl	Bluhm, B. A. Epifauna sampling data. (2013). Version 1.0. UCAR/NCAR - Earth Observing Laboratory. doi:10.5065/D67M05ZX. Accessed: May 10, 2019.
Chukchi Sea	Arctic Ocean	68.28	-166.83	exact location	38	near-shore (0-50m)	0.11	megabenthos	NA	NA	otter trawl, beam trawl	Bluhm, B. A. Epifauna sampling data. (2013). Version 1.0. UCAR/NCAR - Earth Observing Laboratory. doi:10.5065/D67M05ZX. Accessed: May 10, 2019.
Chukchi Sea	Arctic Ocean	66.77	-167.42	exact location	34	near-shore (0-50m)	0.12	megabenthos	NA	NA	otter trawl, beam trawl	Bluhm, B. A. Epifauna sampling data. (2013). Version 1.0. UCAR/NCAR - Earth Observing Laboratory. doi:10.5065/D67M05ZX. Accessed: May 10, 2019.
Chukchi Sea	Arctic Ocean	67.8	-168.17	exact location	54	continental shelf (>50-200m)	0.12	megabenthos	NA	NA	otter trawl, beam trawl	Bluhm, B. A. Epifauna sampling data. (2013). Version 1.0. UCAR/NCAR - Earth Observing Laboratory. doi:10.5065/D67M05ZX. Accessed: May 10, 2019.
Chukchi Sea	Arctic Ocean	67.32	-168.12	exact location	46	near-shore (0-50m)	0.12	megabenthos	NA	NA	otter trawl, beam trawl	Bluhm, B. A. Epifauna sampling data. (2013). Version 1.0. UCAR/NCAR - Earth Observing Laboratory. doi:10.5065/D67M05ZX. Accessed: May 10, 2019.
central Arctic Ocean	Arctic Ocean	71.81	-154.46	exact location	158	continental shelf (>50-200m)	0.14	megabenthos	NA	NA	otter trawl, beam trawl	Bluhm, B. A. Epifauna sampling data. (2013). Version 1.0. UCAR/NCAR - Earth Observing Laboratory. doi:10.5065/D67M05ZX. Accessed: May 10, 2019.
Chukchi Sea	Arctic Ocean	70.67	-167.08	exact location	54	continental shelf (>50-200m)	0.15	megabenthos	NA	NA	otter trawl, beam trawl	Bluhm, B. A. Epifauna sampling data. (2013). Version 1.0. UCAR/NCAR - Earth Observing Laboratory. doi:10.5065/D67M05ZX. Accessed: May 10, 2019.
Chukchi Sea	Arctic Ocean	68.3	-167.5	exact location	49	near-shore (0-50m)	0.16	megabenthos	NA	NA	otter trawl, beam trawl	Bluhm, B. A. Epifauna sampling data. (2013). Version 1.0. UCAR/NCAR - Earth Observing Laboratory. doi:10.5065/D67M05ZX. Accessed: May 10, 2019.
Chukchi Sea	Arctic Ocean	69.83	-165.5	exact location	41	near-shore (0-50m)	0.16	megabenthos	NA	NA	otter trawl, beam trawl	Bluhm, B. A. Epifauna sampling data. (2013). Version 1.0. UCAR/NCAR - Earth Observing Laboratory. doi:10.5065/D67M05ZX. Accessed: May 10, 2019.
[truncated: 50,360 more rows]
