# Supplementary material for: How Marine Megabenthos Fauna Responds to River Discharge and Artificial Flood in Large River Estuary
Source: Ecol Evol. 2025 Jan 8;15(1):e70755. doi: 10.1002/ece3.70755 (PMC11707399; doi:10.1002/ece3.70755)
Supplement: Supplementary file 3 — Appendix S3. https://doi.org/10.5281/zenodo.6163413. [file ECE3-15-e70755-s001.zip]

Archive with 30 entries (29 files):
- GeoDAR_v10_v11/
- GeoDAR_v10_v11/GeoDAR_v10_dams.cpg
- GeoDAR_v10_v11/GeoDAR_v10_dams.csv
- GeoDAR_v10_v11/GeoDAR_v10_dams.dbf
- GeoDAR_v10_v11/GeoDAR_v10_dams.prj
- GeoDAR_v10_v11/GeoDAR_v10_dams.sbn
- GeoDAR_v10_v11/GeoDAR_v10_dams.sbx
- GeoDAR_v10_v11/GeoDAR_v10_dams.shp
- GeoDAR_v10_v11/GeoDAR_v10_dams.shp.xml
- GeoDAR_v10_v11/GeoDAR_v10_dams.shx
- GeoDAR_v10_v11/GeoDAR_v11_dams.cpg
- GeoDAR_v10_v11/GeoDAR_v11_dams.csv
- GeoDAR_v10_v11/GeoDAR_v11_dams.dbf
- GeoDAR_v10_v11/GeoDAR_v11_dams.prj
- GeoDAR_v10_v11/GeoDAR_v11_dams.sbn
- GeoDAR_v10_v11/GeoDAR_v11_dams.sbx
- GeoDAR_v10_v11/GeoDAR_v11_dams.shp
- GeoDAR_v10_v11/GeoDAR_v11_dams.shp.xml
- GeoDAR_v10_v11/GeoDAR_v11_dams.shx
- GeoDAR_v10_v11/GeoDAR_v11_reservoirs.cpg
- GeoDAR_v10_v11/GeoDAR_v11_reservoirs.dbf
- GeoDAR_v10_v11/GeoDAR_v11_reservoirs.prj
- GeoDAR_v10_v11/GeoDAR_v11_reservoirs.sbn
- GeoDAR_v10_v11/GeoDAR_v11_reservoirs.sbx
- GeoDAR_v10_v11/GeoDAR_v11_reservoirs.shp
- GeoDAR_v10_v11/GeoDAR_v11_reservoirs.shp.xml
- GeoDAR_v10_v11/GeoDAR_v11_reservoirs.shx
- GeoDAR_v10_v11/GRanD_v13_issues.csv
- GeoDAR_v10_v11/Readme_GeoDAR_v10_v11.pdf
- GeoDAR_v10_v11/Wada_et_al_2017_harmonized.csv
