# Supplementary material for: How Marine Megabenthos Fauna Responds to River Discharge and Artificial Flood in Large River Estuary
Source: Ecol Evol. 2025 Jan 8;15(1):e70755. doi: 10.1002/ece3.70755 (PMC11707399; doi:10.1002/ece3.70755)
Supplement: Supplementary file 3 — Appendix S3. https://doi.org/10.5281/zenodo.6163413. [file ECE3-15-e70755-s001.zip › GeoDAR_v10_v11/GeoDAR_v10_dams.csv]

id_v10	lat	lon	geo_mtd	qa_rank	val_scn	val_src	rv_mcm	qc
1	33.294167	68.633611	geocoding (Google Maps)	C2			-999	georf: CF,JZ,AX,JW,AM
2	32.32124283	65.1201847	geocoding (Google Maps)	C2	correct	Google Maps	-999	georf: CF,JZ,AX,AM; val: JM,JW
3	34.5955752	69.7569891	geocoding (Google Maps)	C2			-999	georf: CF,JZ,AX,AM
4	34.484722	70.363333	geocoding (Google Maps)	C2			-999	georf: CF,JZ,AX,AM
5	31.8724843	65.9095754	geocoding (Google Maps)	C1			-999	georf: AM
6	42.07080766	20.33258246	geo-matching MARS	M1			-999	georf: AM,JW
7	41.20086752	19.82831207	geo-matching MARS	M2			-999	georf: AM,JW
8	40.42335566	19.63953418	geo-matching MARS	M2			-999	georf: AM,JW
9	41.86121244	19.68153775	geo-matching MARS	M2			-999	georf: AM,JW
10	40.37964856	20.29372075	geo-matching MARS	M2			-999	georf: AM,JW
11	42.25114907	20.04409078	geo-matching MARS	M2			-999	georf: AM,JW
12	40.53070392	19.51239645	geo-matching MARS	M2			-999	georf: AM,JW
13	40.75432307	20.68251361	geo-matching MARS	M2			-999	georf: AM,JW
14	41.51354643	19.73412037	geo-matching MARS	M2			-999	georf: AM,JW
15	40.47354926	20.21134823	geo-matching MARS	M2			-999	georf: AM,JW
16	41.33871276	19.61710554	geo-matching MARS	M2			-999	georf: AM,JW
17	40.62100163	19.60300362	geo-matching MARS	M1			-999	georf: AM,JW
18	41.01572333	19.77372253	geo-matching MARS	M1			-999	georf: AM,JW
19	42.16808482	20.37893531	geo-matching MARS	M2			-999	georf: AM,JW
20	42.24157348	20.38356318	geo-matching MARS	M2			-999	georf: AM,JW
21	40.64510745	19.89114955	geo-matching MARS	M2			-999	georf: AM,JW
22	39.72342842	20.26205063	geo-matching MARS	M2			-999	georf: AM,JW
23	40.37611311	20.23199456	geo-matching MARS	M2			-999	georf: AM,JW
24	40.26375421	20.67791089	geo-matching MARS	M2			-999	georf: AM,JW
25	41.51612596	19.55028814	geo-matching MARS	M2			-999	georf: AM,JW
26	40.77389896	19.79750321	geo-matching MARS	M2			-999	georf: AM,JW
27	41.41391404	19.57579006	geo-matching MARS	M2			-999	georf: AM,JW
28	40.36771394	19.99047069	geo-matching MARS	M2			-999	georf: AM,JW
29	41.6911757	19.830326	geocoding (Google Maps)	C4			-999	georf: AX,AM,JW
30	40.72370838	19.72532676	geo-matching MARS	M1	correct	MARS	-999	georf: AM,JW; val: MD
31	41.36872873	19.67026685	geo-matching MARS	M2			-999	georf: AM,JW
32	41.53471788	20.08931353	geo-matching MARS	M2			-999	georf: AM,JW
33	41.34245179	19.43805169	geo-matching MARS	M1			-999	georf: AM,JW
34	41.3617419	19.7926528	geocoding (Google Maps)	C1			-999	georf: MD,AM,JW
35	41.21555877	20.05561508	geo-matching MARS	M2			-999	georf: AM,JW
36	40.36194022	20.16612553	geo-matching MARS	M2			-999	georf: AM,JW
37	42.4039398	20.1942395	geocoding (Google Maps)	C2			-999	georf: CF,JZ,AX,AM,JW
38	42.18499264	19.46455039	geo-matching MARS	M2			-999	georf: AM,JW
39	40.40757582	19.81389135	geo-matching MARS	M2			-999	georf: AM,JW
40	40.53922155	20.48037767	geo-matching MARS	M1			-999	georf: AM,JW
41	40.36689804	20.42350018	geo-matching MARS	M2			-999	georf: AM,JW
42	40.55564306	19.48562909	geo-matching MARS	M2			-999	georf: AM,JW
43	41.445278	19.866667	geocoding (Google Maps)	C1			-999	georf: MD,AM,JW
44	41.27053348	19.60405347	geo-matching MARS	M2			-999	georf: AM,JW
45	40.02998874	20.35653422	geo-matching MARS	M2			-999	georf: AM,JW
46	41.61321911	20.47371524	geo-matching MARS	M2			-999	georf: AM,JW
47	40.33353886	20.6692258	geo-matching MARS	M2			-999	georf: AM,JW
48	40.55003089	20.02684453	geo-matching MARS	M2			-999	georf: AM,JW
49	40.68135052	20.66289973	geo-matching MARS	M1			-999	georf: AM,JW
50	40.70170761	19.67011929	geo-matching MARS	M2			-999	georf: AM,JW
51	41.94963119	20.57242576	geo-matching MARS	M2			-999	georf: AM,JW
52	40.34953624	19.65783836	geo-matching MARS	M2			-999	georf: AM,JW
53	40.65331393	20.00111791	geo-matching MARS	M2			-999	georf: AM,JW
54	40.67634702	20.27981146	geo-matching MARS	M2			-999	georf: AM,JW
55	41.3368037	19.69710588	geo-matching MARS	M1			-999	georf: AM,JW
56	41.29393098	19.62254695	geo-matching MARS	M2			-999	georf: AM,JW
57	41.27753876	19.74621563	geo-matching MARS	M1			-999	georf: AM,JW
58	41.662201	20.45559429	geo-matching MARS	M2			-999	georf: AM,JW
59	41.36090141	19.67629429	geo-matching MARS	M2			-999	georf: AM,JW
60	41.55345502	19.6821981	geo-matching MARS	M2			-999	georf: AM,JW
61	40.52554691	20.92470031	geo-matching MARS	M2			-999	georf: AM,JW
62	40.65855071	19.68435267	geo-matching MARS	M2			-999	georf: AM,JW
63	41.3919133	19.95780819	geo-matching MARS	M3			-999	georf: AM,JW
64	41.19353766	19.57813845	geo-matching MARS	M1			-999	georf: AM,JW
65	41.56845597	20.36907035	geo-matching MARS	M2			-999	georf: AM,JW
66	40.8166667	20.05	geocoding (Google Maps)	C1	correct	Google Maps	-999	georf: AM,JW; val: JM,JW
67	40.70633124	20.6905795	geo-matching MARS	M2			-999	georf: AM,JW
68	41.44550788	19.58441479	geo-matching MARS	M2			-999	georf: AM,JW
69	41.311393	19.8179541	geocoding (Google Maps)	C1			-999	georf: MD,AM,JW
70	40.15351961	20.50764257	geo-matching MARS	M2			-999	georf: AM,JW
71	40.33782037	19.96876718	geo-matching MARS	M2			-999	georf: AM,JW
72	41.33890571	20.0395438	geo-matching MARS	M1			-999	georf: AM,JW
73	40.15856316	20.3148378	geo-matching MARS	M2			-999	georf: AM,JW
74	40.48833452	20.14433177	geo-matching MARS	M2			-999	georf: AM,JW
75	40.46750338	19.79979721	geo-matching MARS	M2			-999	georf: AM,JW
76	41.32766767	19.51765686	geo-matching MARS	M2			-999	georf: AM,JW
77	40.56272296	20.6827423	geo-matching MARS	M2			-999	georf: AM,JW
78	40.45521104	19.65534057	geo-matching MARS	M2			-999	georf: AM,JW
79	41.02223811	19.90170813	geo-matching MARS	M2			-999	georf: AM,JW
80	42.04263822	19.89854906	geo-matching MARS	M1			-999	georf: AM,JW
81	40.62080667	20.91546675	geo-matching MARS	M2			-999	georf: AM,JW
82	41.80477619	19.982693	geo-matching MARS	M2			-999	georf: AM,JW
83	41.40153102	19.90830659	geo-matching MARS	M1			-999	georf: AM,JW
84	41.01464328	19.79663821	geo-matching MARS	M2			-999	georf: AM,JW
85	40.97060751	19.5782509	geo-matching MARS	M2			-999	georf: AM,JW
86	41.37460125	19.82226116	geo-matching MARS	M2			-999	georf: AM,JW
87	42.12160917	20.33325932	geo-matching MARS	M2			-999	georf: AM,JW
88	40.6111162	19.76450656	geo-matching MARS	M2			-999	georf: AM,JW
89	41.20954494	20.19978351	geo-matching MARS	M2			-999	georf: AM,JW
90	40.57650705	19.77844733	geo-matching MARS	M2			-999	georf: AM,JW
91	41.43039593	19.78940461	geo-matching MARS	M1			-999	georf: AM,JW
92	41.51161837	20.12962537	geo-matching MARS	M2			-999	georf: AM,JW
93	41.38261895	19.6761133	geo-matching MARS	M1			-999	georf: AM,JW
94	40.49412374	19.50648555	geo-matching MARS	M2			-999	georf: AM,JW
95	41.81059704	19.97160065	geo-matching MARS	M2			-999	georf: AM,JW
96	40.31772711	20.20312828	geo-matching MARS	M2			-999	georf: AM,JW
97	40.67481235	19.91801659	geo-matching MARS	M2			-999	georf: AM,JW
98	39.86829596	20.36066691	geo-matching MARS	M2			-999	georf: AM,JW
99	40.66887773	19.84480438	geo-matching MARS	M1			-999	georf: AM,JW
100	41.08305042	19.5206068	geo-matching MARS	M1			-999	georf: AM,JW
101	41.31341305	19.64292903	geo-matching MARS	M2			-999	georf: AM,JW
102	41.09953603	19.49341632	geo-matching MARS	M3			-999	georf: AM,JW
103	42.22265902	20.27497985	geo-matching MARS	M2			-999	georf: AM,JW
104	41.15523878	19.78559898	geo-matching MARS	M1			-999	georf: AM,JW
105	41.38852936	19.58450711	geo-matching MARS	M2			-999	georf: AM,JW
106	40.53444506	20.92280929	geo-matching MARS	M2			-999	georf: AM,JW
107	41.34990066	19.5923941	geo-matching MARS	M3			-999	georf: AM,JW
108	41.30252439	19.60634185	geo-matching MARS	M2			-999	georf: AM,JW
109	40.94742327	19.79651464	geo-matching MARS	M1			-999	georf: AM,JW
110	41.35830086	19.60059575	geo-matching MARS	M3			-999	georf: AM,JW
111	40.79732826	20.69289063	geo-matching MARS	M2			-999	georf: AM,JW
112	39.76770219	20.14051745	geo-matching MARS	M2			-999	georf: AM,JW
113	41.6836623	19.9109822	geocoding (Google Maps)	C4			-999	georf: AX,AM,JW
114	39.85780003	20.3647052	geo-matching MARS	M2			-999	georf: AM,JW
115	41.2982172	19.52519771	geo-matching MARS	M1			-999	georf: AM,JW
116	41.01664086	20.07283607	geo-matching MARS	M2			-999	georf: AM,JW
117	40.9866032	19.94241667	geo-matching MARS	M2			-999	georf: AM,JW
118	40.50231429	20.07227911	geo-matching MARS	M2			-999	georf: AM,JW
119	40.51260662	19.84777953	geo-matching MARS	M2			-999	georf: AM,JW
120	41.4208333	19.7497222	geocoding (Google Maps)	C2			-999	georf: CF,JZ,AX,AM,JW
121	40.20786712	19.89385913	geo-matching MARS	M2			-999	georf: AM,JW
122	41.32924652	19.59025008	geo-matching MARS	M2			-999	georf: AM,JW
123	42.09339634	19.5731039	geo-matching MARS	M1			-999	georf: AM,JW
124	40.52370631	20.64922384	geo-matching MARS	M2			-999	georf: AM,JW
125	41.17073637	19.82281123	geo-matching MARS	M1			-999	georf: AM,JW
126	40.9801019	19.80709957	geo-matching MARS	M2			-999	georf: AM,JW
127	42.28902023	20.12020742	geo-matching MARS	M2			-999	georf: AM,JW
128	41.30800228	19.86139752	geo-matching MARS	M1			-999	georf: AM,JW
129	40.71030226	19.72160468	geo-matching MARS	M2			-999	georf: AM,JW
130	40.4404447	20.67639593	geo-matching MARS	M2			-999	georf: AM,JW
131	40.47591342	20.08814859	geo-matching MARS	M2			-999	georf: AM,JW
132	42.10701171	19.82699836	geo-matching MARS	M1			-999	georf: AM,JW
133	41.41459947	19.66150781	geo-matching MARS	M2			-999	georf: AM,JW
134	41.48921014	19.58326709	geo-matching MARS	M2			-999	georf: AM,JW
135	40.44533638	20.07875381	geo-matching MARS	M2			-999	georf: AM,JW
136	40.83450052	20.26169802	geo-matching MARS	M2			-999	georf: AM,JW
137	40.45043156	19.79965004	geo-matching MARS	M2			-999	georf: AM,JW
138	40.83619013	20.25824258	geo-matching MARS	M2			-999	georf: AM,JW
139	40.4307226	19.8495821	geocoding (Google Maps)	C1	correct	Google Maps	-999	georf: MD,AM,JW; val: JM,JW
140	36.648393	3.5951912	geocoding (Google Maps)	C2			-999	georf: CF,JZ,AX,AM,JW
141	35.16456249	7.019277611	geocoding (Google Maps)	C1			-999	georf: AM,JW
142	36.7540663	8.3925354	geocoding (Google Maps)	C2			-999	georf: CF,JZ,AX,AM,JW
143	35.9136755	1.0131468	geocoding (Google Maps)	C2			-999	georf: CF,JZ,AX,AM,JW
144	36.6157363	5.8360431	geocoding (Google Maps)	C2			-999	georf: CF,JZ,AX,AM,JW
145	35.9597109	1.3204135	geocoding (Google Maps)	C2			-999	georf: CF,JZ,AX,AM,JW
146	36.24197008	3.071170595	geocoding (Google Maps)	C2	correct	Google Maps	-999	georf: CF,JZ,AX,AM,JW; val: JM,JW
147	36.4706001	5.2645259	geocoding (Google Maps)	C3			-999	georf: AM,JW
148	36.7149184	6.6356564	geocoding (Google Maps)	C2			-999	georf: CF,JZ,AX,AM,JW
149	35.47451074	6.937114301	geocoding (Google Maps)	C2	correct	Google Maps	-999	georf: CF,JZ,AX,AM,JW; val: JM,JW
150	36.2435536	5.7425569	geocoding (Google Maps)	C2			-999	georf: CF,JZ,AX,AM,JW
151	35.33376	1.0610079	geocoding (Google Maps)	C2			-999	georf: CF,JZ,AX,AM,JW
152	36.3246023	2.0248701	geocoding (Google Maps)	C2			-999	georf: CF,JZ,AX,AM,JW
153	36.619573	8.060158	geocoding (Google Maps)	C1			-999	georf: AM,JW
154	36.6506634	3.4164906	geocoding (Google Maps)	C2			-999	georf: CF,JZ,AX,AM,JW
155	36.497656	5.2700763	geocoding (Google Maps)	C4			-999	georf: AX,AM,JW
156	36.7923006	6.3181257	geocoding (Google Maps)	C2			-999	georf: CF,JZ,AX,AM,JW
157	36.7324026	3.8165596	geocoding (Google Maps)	C1			-999	georf: AM,JW
158	35.8408611	4.5688906	geocoding (Google Maps)	C1			-999	georf: AM,JW
159	36.5990443	3.3451886	geocoding (Google Maps)	C4			-999	georf: AX,AM,JW
160	36.3488528	4.0567709	geocoding (Google Maps)	C2			-999	georf: CF,JZ,AX,AM,JW
161	36.2624124	7.8327159	geocoding (Google Maps)	C2			-999	georf: CF,JZ,AX,AM,JW
162	35.7189763	2.807864	geocoding (Google Maps)	C2			-999	georf: CF,JZ,AX,AM,JW
163	36.0866853	7.3921795	geocoding (Google Maps)	C4			-999	georf: AX,AM,JW
164	35.276622	-0.0735088	geocoding (Google Maps)	C2			-999	georf: CF,JZ,AX,AM,JW
165	35.1023972	-1.1281065	geocoding (Google Maps)	C2			-999	georf: CF,JZ,AX,AM,JW
166	35.29844579	-0.581649036	geocoding (Google Maps)	C2	correct	Google Maps	-999	georf: CF,JZ,AX,AM,JW; val: JM,JW
167	36.488333	3.591944	geocoding (Google Maps)	C2			-999	georf: CF,JZ,AX,AM,JW
168	35.5658333	0.5930556	geocoding (Google Maps)	C2			-999	georf: CF,JZ,AX,AM,JW
169	36.9136491	6.4956455	geocoding (Google Maps)	C1			-999	georf: AM,JW
170	36.584745	5.5696041	geocoding (Google Maps)	C2			-999	georf: CF,JZ,AX,AM,JW
171	36.6761808	4.1183817	geocoding (Google Maps)	C2			-999	georf: CF,JZ,AX,AM,JW
172	36.1740671	5.1495409	geocoding (Google Maps)	C2			-999	georf: CF,JZ,AX,AM,JW
173	36.7768093	5.6865582	geocoding (Google Maps)	C1			-999	georf: AM,JW
174	36.7268033	5.8270991	geocoding (Google Maps)	C1			-999	georf: AM,JW
175	33.1610262	1.2710508	geocoding (Google Maps)	C1			-999	georf: AM,JW
176	36.0038889	0.9947222	geocoding (Google Maps)	C2			-999	georf: CF,JZ,AX,AM,JW
177	35.5576577	1.903818	geocoding (Google Maps)	C2			-999	georf: CF,JZ,AX,AM,JW
178	36.3536752	2.5581825	geocoding (Google Maps)	C4			-999	georf: AX,AM,JW
179	36.5807247	6.9061562	geocoding (Google Maps)	C2			-999	georf: CF,JZ,AX,AM,JW
180	31.510556	-2.771111	geocoding (Google Maps)	C2			-999	georf: CF,JZ,AX,AM,JW
181	35.1241257	-0.0209881	geocoding (Google Maps)	C2			-999	georf: CF,JZ,AX,AM,JW
182	-9.794722	15.469167	geocoding (Google Maps)	C2			-999	georf: CF,JZ,AX,AM
183	-9.7429804	15.1276589	geocoding (Google Maps)	C1			-999	georf: AM
184	-8.5283333	13.7158333	geocoding (Google Maps)	C2			-999	georf: CF,JZ,AX,AM
185	-13.451175	15.868336	geocoding (Google Maps)	C2			-999	georf: CF,JZ,AX,AM
186	-12.4706144	13.7319338	geocoding (Google Maps)	C1			-999	georf: AM
187	-9.7533836	14.4808373	geocoding (Google Maps)	C4			-999	georf: AX,AM
188	-27.513359	-64.906981	geocoding (Google Maps)	C1			-999	georf: AM,AX
189	-28.27084408	-65.73961508	geocoding (Google Maps)	C2			-999	georf: CF,JZ,AX,JW
190	-38.2472288	-67.5946954	geocoding (Google Maps)	C1			-999	georf: AM,AX
191	-39.11494833	-68.58823269	geocoding (Google Maps)	C1	correct	Google Maps	-999	georf: AM,AX; val: JM,JW
192	-31.0957465	-64.5033236	geocoding (Google Maps)	C1			-999	georf: AM,AX
193	-29.03922891	-65.36115922	geocoding (Google Maps)	C1			-999	georf: AM,AX
194	-27.74349956	-65.67642734	geocoding (Google Maps)	C1			-999	georf: AM,AX,JW
195	-31.870647	-65.035114	geocoding (Google Maps)	C2			-999	georf: CF,JZ,AX
196	-35.036389	-68.690278	geocoding (Google Maps)	C1			-999	georf: AM,AX
197	-38.543716	-68.614771	Wada et al. (2017)	C1			-999	georf: AM,AX
198	-40.58468921	-70.75742128	geocoding (Google Maps)	C2			-999	georf: CF,JZ,AX
199	-34.8479765	-68.5202434	geocoding (Google Maps)	C1			-999	georf: AM,AX
200	-24.4222222	-65.2852778	geocoding (Google Maps)	C1			-999	georf: AM,AX
201	-31.2748467	-57.9391601	geocoding (Google Maps)	C1			-999	georf: AM,AX
202	-40.191234	-69.992007	Wada et al. (2017)	C2			-999	georf: CF,JZ,AX
203	-26.9175123	-65.6955712	geocoding (Google Maps)	C1			-999	georf: AM,AX
204	-39.27085649	-68.76504061	Wada et al. (2017)	C2	correct	Wada et al. (2017)	-999	georf: CF,JZ,AX; val: MD
205	-31.3736111	-64.4675	geocoding (Google Maps)	C2			-999	georf: CF,JZ,AX
206	-27.6617626	-65.7698663	geocoding (Google Maps)	C2			-999	georf: CF,JZ,AX
207	-32.8130556	-65.4733333	geocoding (Google Maps)	C1			-999	georf: AM,AX
208	-33.1172219	-66.0195894	geocoding (Google Maps)	C2			-999	georf: CF,JZ,AX
209	-26.6007268	-65.2174407	geocoding (Google Maps)	C1			-999	georf: AM,AX
210	-38.72576738	-68.1730664	geocoding (Google Maps)	C1			-999	georf: AM,AX,JW
211	-31.519056	-68.981775	geocoding (Google Maps)	C1			-999	georf: AM,AX
212	-31.14947893	-64.34244339	geocoding (Google Maps)	C1	correct	Google Maps	-999	georf: AM,AX; val: JM,JW
213	-32.2131151	-64.4733422	geocoding (Google Maps)	C2			-999	georf: CF,JZ,AX
214	-31.519211	-68.817806	geocoding (Google Maps)	C1			-999	georf: AM,AX
215	-30.8851113	-64.4589999	geocoding (Google Maps)	C1	correct	Google Maps	-999	georf: AM,AX; val: JM,JW
216	-34.5749932	-68.7095331	geocoding (Google Maps)	C2			-999	georf: CF,JZ,AX
217	-30.148611	-68.626944	geocoding (Google Maps)	C1			-999	georf: AM,AX
218	-43.104722	-71.660556	geocoding (Google Maps)	C2	correct	Google Maps	-999	georf: CF,JZ,AX; val: JM,JW
219	-43.69966727	-66.48484905	geocoding (Google Maps)	C1	misplacement	Google Maps	-999	georf: AM,AX; val: JM,JW
220	-30.7669444	-64.7333333	geocoding (Google Maps)	C1			-999	georf: AM,AX
221	-27.650944	-64.361833	geocoding (Google Maps)	C1			-999	georf: AM,AX
222	-34.584014	-69.036197	geocoding (Google Maps)	C2			-999	georf: CF,JZ,AX
223	-38.42479862	-61.75214758	geocoding (Google Maps)	C1	correct	Google Maps	-999	georf: AM,AX; val: JM,JW
224	-32.1728741	-64.2750263	geocoding (Google Maps)	C2			-999	georf: CF,JZ,AX
225	-28.4566915	-65.8102813	geocoding (Google Maps)	C1			-999	georf: AM,AX
226	-24.45025847	-65.25145336	geocoding (Google Maps)	C1	correct	Google Maps	-999	georf: AM,AX; val: JM,JW
227	-33.2305195	-66.2322547	geocoding (Google Maps)	C1			-999	georf: AM,AX
228	-30.183333	-69.066667	geocoding (Google Maps)	C2			-999	georf: CF,JZ,AX
229	-33.3	-68.720833	geocoding (Google Maps)	C1			-999	georf: AM,AX
230	-32.994087	-69.127246	Wada et al. (2017)	C2	correct	Wada et al. (2017)	-999	georf: CF,JZ,AX; val: MD
231	-27.482689	-56.724986	Wada et al. (2017)				-999
232	-34.684728	-58.858117	geocoding (Google Maps)	C1			-999	georf: AM,AX
233	-31.818378	-64.502994	geocoding (Google Maps)	C2			-999	georf: CF,JZ,AX
234	-32.2227196	-64.6540169	geocoding (Google Maps)	C2			-999	georf: CF,JZ,AX
235	-25.8568906	-54.5053764	geocoding (Google Maps)	C2			-999	georf: CF,JZ,AX
236	40.9098791	45.4230838	geocoding (Google Maps)	C4			-999	georf: AM,JW
237	39.6559601	45.8197872	geocoding (Google Maps)	C4			-999	georf: AM,JW
238	40.6283815	44.5518994	geocoding (Google Maps)	C1			-999	georf: AM,JW
239	39.8472232	45.0537265	geocoding (Google Maps)	C1			-999	georf: AM,JW
240	40.5056588	44.4322919	geocoding (Google Maps)	C4			-999	georf: AM,JW
241	41.063407	45.1490637	geocoding (Google Maps)	C4			-999	georf: AM,JW
242	40.56300377	43.64602299	geocoding (Google Maps)	C5	correct	Google Maps	-999	georf: FY,AX,AM,JW; val: JM,JW
243	39.4844055	46.0271519	geocoding (Google Maps)	C4			-999	georf: AM,JW
244	39.4614292	46.1498016	geocoding (Google Maps)	C1			-999	georf: AM,JW
245	39.79179209	45.64933329	geocoding (Google Maps)	C4	correct	Google Maps	-999	georf: AM,JW; val: JM,JW
246	40.6612111	43.9054206	geocoding (Google Maps)	C1			-999	georf: AM,JW
247	40.2830064	44.9215494	geocoding (Google Maps)	C1			-999	georf: AM,JW
248	40.768398	43.9662013	geocoding (Google Maps)	C4			-999	georf: AM,JW
249	40.068054	44.6096611	geocoding (Google Maps)	C4			-999	georf: AM,JW
250	-35.3202853	148.939818	geocoding (Google Maps)	C2			-999	georf: CF,JZ,AX
251	-16.9786665	145.6738652	geocoding (Google Maps)	C1			-999	georf: MD,AX
252	-41.8681023	145.6218637	geocoding (Google Maps)	C2			-999	georf: CF,JZ,AX
253	-36.8775296	147.295981	geocoding (Google Maps)	C2			-999	georf: CF,JZ,AX
254	-33.3388032	149.1228327	geocoding (Google Maps)	C1			-999	georf: MD,AX
255	-34.5565767	150.4979302	geocoding (Google Maps)	C2			-999	georf: CF,JZ,AX
256	-34.57944364	149.5842107	geocoding (Google Maps)	C2			-999	georf: CF,JZ,AX
257	-38.3964506	145.8130855	geocoding (Google Maps)	C1			-999	georf: MD,AX
258	-27.5088899	152.3491817	geocoding (Google Maps)	C2			-999	georf: CF,JZ,AX
259	-36.0614901	148.2711921	geocoding (Google Maps)	C2			-999	georf: CF,JZ,AX
260	-19.61	134.2116667	geocoding (Google Maps)	C2	correct	Google Maps	-999	georf: CF,JZ,AX; val: JM,JW
261	-33.7905965	151.0087496	geocoding (Google Maps)	C1			-999	georf: MD,AX
262	-32.44890356	150.8992961	geocoding (Google Maps)	C2	correct	Google Maps	-999	georf: CF,JZ,AX; val: JM,JW
263	-36.7832926	147.2192353	geocoding (Google Maps)	C2			-999	georf: CF,JZ,AX
264	-42.5566597	147.4042967	geocoding (Google Maps)	C2			-999	georf: CF,JZ,AX
265	-28.0454945	152.5414247	geocoding (Google Maps)	C2			-999	georf: CF,JZ,AX
266	-42.4271542	146.5347305	geocoding (Google Maps)	C2			-999	georf: CF,JZ,AX
267	-38.0281806	145.4094413	geocoding (Google Maps)	C2			-999	georf: CF,JZ,AX
268	-30.2635369	153.0287392	geocoding (Google Maps)	C1			-999	georf: MD,AX
269	-28.0635504	153.2886636	geocoding (Google Maps)	C1			-999	georf: MD,AX
270	-35.534741	148.83527	geocoding (Google Maps)	C2			-999	georf: CF,JZ,AX
271	-37.9660325	145.2963797	geocoding (Google Maps)	C2			-999	georf: CF,JZ,AX
272	-34.35158287	150.6411925	geocoding (Google Maps)	C2	correct	Google Maps	-999	georf: CF,JZ,AX; val: JM,JW
273	-37.5044543	144.1461032	geocoding (Google Maps)	C2			-999	georf: CF,JZ,AX
274	-37.5313799	145.2260933	geocoding (Google Maps)	C2			-999	georf: CF,JZ,JW,AX
275	-27.9255976	152.8455837	geocoding (Google Maps)	C1			-999	georf: MD,AX
276	-37.2893228	144.3945542	geocoding (Google Maps)	C2			-999	georf: CF,JZ,AX
277	-34.6424872	150.4979302	geocoding (Google Maps)	C2			-999	georf: CF,JZ,AX
278	-38.5413009	143.7138694	geocoding (Google Maps)	C1			-999	georf: MD,AX
279	-36.9252158	146.3894175	geocoding (Google Maps)	C1			-999	georf: MD,AX
280	-37.0167004	143.9704739	geocoding (Google Maps)	C2			-999	georf: CF,JZ,AX
281	-33.4308782	148.9901436	geocoding (Google Maps)	C2			-999	georf: CF,JZ,AX
282	-26.7995895	150.5803738	geocoding (Google Maps)	C2			-999	georf: CF,JZ,AX
283	-36.5498626	145.1044805	geocoding (Google Maps)	C2			-999	georf: CF,JZ,AX
284	-28.9833333	151.4666667	geocoding (Google Maps)	C2			-999	georf: CF,JZ,AX
285	-34.8520231	138.6827627	geocoding (Google Maps)	C2			-999	georf: CF,JZ,AX
286	-42.0047465	146.9067702	geocoding (Google Maps)	C2			-999	georf: CF,JZ,AX
287	-41.6786244	146.3907466	geocoding (Google Maps)	C2			-999	georf: CF,JZ,AX
288	-24.3595001	150.6415735	geocoding (Google Maps)	C2			-999	georf: CF,JZ,AX
289	-42.50730771	146.6819714	geocoding (Google Maps)	C2			-999	georf: CF,JZ,AX,JW
290	-20.7959202	139.7894926	geocoding (Google Maps)	C2			-999	georf: CF,JZ,AX
291	-20.71633133	140.4784805	geocoding (Google Maps)	C2			-999	georf: CF,JZ,AX
292	-41.9931385	145.5880604	geocoding (Google Maps)	C2			-999	georf: CF,JZ,AX
293	-21.1592694	148.4030696	geocoding (Google Maps)	C1			-999	georf: MD,AX
294	-33.690959	136.5469577	geocoding (Google Maps)	C2			-999	georf: CF,JZ,AX
295	-34.77215597	150.3133238	geocoding (Google Maps)	C2			-999	georf: CF,JZ,AX,JW
296	-33.35934215	116.00442	geocoding (Google Maps)	C1			-999	georf: MD,AX
297	-27.2415195	152.958106	geocoding (Google Maps)	C2			-999	georf: CF,JZ,AX
298	-37.5081829	144.0834307	geocoding (Google Maps)	C2			-999	georf: CF,JZ,AX
299	-42.3182578	146.4726908	geocoding (Google Maps)	C2			-999	georf: CF,JZ,AX
300	-20.9866667	117.1138889	geocoding (Google Maps)	C2			-999	georf: CF,JZ,AX
301	-38.2161767	146.3163497	geocoding (Google Maps)	C2			-999	georf: CF,JZ,AX
302	-41.4700517	146.0724571	geocoding (Google Maps)	C2			-999	georf: CF,JZ,AX
303	-16.122398	128.739805	Wada et al. (2017)		correct	Wada et al. (2017)	-999	val: MD
304	-32.744801	138.5966127	geocoding (Google Maps)	C2			-999	georf: CF,JZ,AX
305	-42.5081584	146.6465309	geocoding (Google Maps)	C2			-999	georf: CF,JZ,AX
306	-41.28458109	146.2484233	geocoding (Google Maps)	C2			-999	georf: CF,JZ,AX
307	-32.6680927	149.1081077	geocoding (Google Maps)	C1			-999	georf: MD,AX
308	-36.3152523	148.4823903	geocoding (Google Maps)	C2			-999	georf: CF,JZ,AX,JW
309	-41.7294952	146.2142215	geocoding (Google Maps)	C2			-999	georf: CF,JZ,AX
310	-42.1000965	146.4872333	geocoding (Google Maps)	C2			-999	georf: CF,JZ,AX
311	-27.3857699	151.9418727	geocoding (Google Maps)	C1			-999	georf: MD,AX
312	-33.0010789	115.9595029	geocoding (Google Maps)	C2			-999	georf: CF,JZ,AX
313	-41.8799694	145.549372	geocoding (Google Maps)	C2			-999	georf: CF,JZ,AX
314	-36.3789855	148.3706617	geocoding (Google Maps)	C2			-999	georf: CF,JZ,AX
315	-24.0833333	151.3	geocoding (Google Maps)	C1			-999	georf: MD,AX
316	-27.8294954	148.648696	geocoding (Google Maps)	C1			-999	georf: MD,AX
317	-35.232463	149.0683051	geocoding (Google Maps)	C2			-999	georf: CF,JZ,AX
318	-41.736159	145.5330017	geocoding (Google Maps)	C2			-999	georf: CF,JZ,AX
319	-42.21613773	146.639509	geocoding (Google Maps)	C2			-999	georf: CF,JZ,AX
320	-36.316582	150.1141408	geocoding (Google Maps)	C2			-999	georf: AX
321	-23.6887298	148.0185646	geocoding (Google Maps)	C2			-999	georf: CF,JZ,AX
322	-36.0917846	148.7259187	geocoding (Google Maps)	C2			-999	georf: CF,JZ,AX
323	-33.9804069	148.9474092	geocoding (Google Maps)	C2			-999	georf: CF,JZ,AX
324	-34.8283279	138.8120804	geocoding (Google Maps)	C1			-999	georf: MD,AX
325	-37.8441546	146.3981396	geocoding (Google Maps)	C2			-999	georf: CF,JZ,AX
326	-42.905774	147.2947879	geocoding (Google Maps)	C1			-999	georf: MD,AX
327	-18.17946813	142.2621094	geocoding (Google Maps)	C1	correct	Google Maps	-999	georf: MD,AX; val: JM,JW
328	-42.917539	147.2919039	geocoding (Google Maps)	C1			-999	georf: MD,AX
329	-38.6350548	146.2255314	geocoding (Google Maps)	C1			-999	georf: MD,AX
330	-36.8166571	145.6422485	geocoding (Google Maps)	C2	correct	Google Maps	-999	georf: CF,JZ,AX; val: JM,JW
331	-28.3599924	152.0026178	geocoding (Google Maps)	C2			-999	georf: CF,JZ,AX
332	-32.2012414	116.0646789	geocoding (Google Maps)	C2			-999	georf: CF,JZ,AX
333	-42.1763496	146.3316142	geocoding (Google Maps)	C2			-999	georf: CF,JZ,AX
334	-33.4595028	138.5381069	geocoding (Google Maps)	C2			-999	georf: CF,JZ,AX
335	-37.3910266	144.6004139	geocoding (Google Maps)	C1			-999	georf: MD,AX
336	-37.5564285	145.1403426	geocoding (Google Maps)	C2			-999	georf: CF,JZ,AX
337	-34.107213	150.3790612	geocoding (Google Maps)	C2			-999	georf: CF,JZ,AX
338	-26.50699175	152.5817139	geocoding (Google Maps)	C1			-999	georf: MD,AX
339	-34.7258979	150.4769035	geocoding (Google Maps)	C2			-999	georf: CF,JZ,AX
340	-16.78290991	145.3075966	geocoding (Google Maps)	C2	correct	Google Maps	-999	georf: CF,JZ,AX; val: JM,JW
341	-29.79203647	151.1378199	geocoding (Google Maps)	C1	correct	Google Maps	-999	georf: MD,AX; val: JM,JW
342	-37.6255424	144.4916864	geocoding (Google Maps)	C2			-999	georf: CF,JZ,AX
343	-27.4785775	152.7661934	geocoding (Google Maps)	C2			-999	georf: CF,JZ,AX
344	-32.8594444	115.9538889	geocoding (Google Maps)	C1			-999	georf: MD,AX
345	-41.1758972	147.8251461	geocoding (Google Maps)	C2			-999	georf: CF,JZ,AX
346	-42.2659177	146.4898638	geocoding (Google Maps)	C2			-999	georf: CF,JZ,AX
347	-15.8819735	144.8222536	geocoding (Google Maps)	C1			-999	georf: MD,AX
348	-41.4801773	146.1339456	geocoding (Google Maps)	C2			-999	georf: CF,JZ,AX
349	-31.8714255	141.5728539	geocoding (Google Maps)	C1			-999	georf: MD,AX
350	-32.8480768	115.983701	geocoding (Google Maps)	C1			-999	georf: MD,AX
351	-31.978796	116.2031436	geocoding (Google Maps)	C2			-999	georf: CF,JZ,AX
352	-20.3633942	148.337468	geocoding (Google Maps)	C1			-999	georf: MD,AX
353	-41.9143264	145.5596477	geocoding (Google Maps)	C2			-999	georf: CF,JZ,AX
354	-27.6284872	152.3748518	geocoding (Google Maps)	C1			-999	georf: MD,AX
355	-33.7818165	151.2556384	geocoding (Google Maps)	C2			-999	georf: CF,JZ,AX
356	-38.1811863	146.4296465	geocoding (Google Maps)	C2			-999	georf: CF,JZ,AX
357	-20.9565372	139.590477	geocoding (Google Maps)	C2	correct	Google Maps	-999	georf: CF,JZ,AX; val: JM,JW
358	-36.4640707	146.0212914	geocoding (Google Maps)	C1			-999	georf: MD,AX
359	-32.6234601	149.5734192	geocoding (Google Maps)	C1			-999	georf: MD,AX
360	-37.6418716	145.5514298	geocoding (Google Maps)	C2			-999	georf: CF,JZ,AX
361	-22.95	148.5333333	geocoding (Google Maps)	C2			-999	georf: CF,JZ,AX
362	-28.6357713	153.3444806	geocoding (Google Maps)	C1			-999	georf: MD,AX
363	-34.7466922	138.7279272	geocoding (Google Maps)	C2			-999	georf: CF,JZ,AX
364	-38.063226	146.1895778	geocoding (Google Maps)	C2			-999	georf: CF,JZ,AX
365	-42.9083577	147.2893277	geocoding (Google Maps)	C1			-999	georf: MD,AX
366	-37.9351918	145.3900686	geocoding (Google Maps)	C2			-999	georf: CF,JZ,AX
367	-42.448872	146.5933589	geocoding (Google Maps)	C2			-999	georf: CF,JZ,AX
368	-37.9095654	146.7749116	geocoding (Google Maps)	C2			-999	georf: CF,JZ,AX
369	-33.0772744	115.9296148	geocoding (Google Maps)	C1			-999	georf: MD,AX
370	-30.8652778	150.5011111	geocoding (Google Maps)	C2			-999	georf: CF,JZ,AX
371	-34.33576345	150.6173596	geocoding (Google Maps)	C2			-999	georf: CF,JZ,JW,AX
372	-41.6994242	145.6474927	geocoding (Google Maps)	C2			-999	georf: CF,JZ,AX
373	-32.648505	116.0390642	geocoding (Google Maps)	C2			-999	georf: CF,JZ,AX
374	-41.6330471	146.2225537	geocoding (Google Maps)	C2			-999	georf: CF,JZ,AX
375	-33.6951963	150.3004738	geocoding (Google Maps)	C2			-999	georf: CF,JZ,AX
376	-33.5180118	150.0794347	geocoding (Google Maps)	C1			-999	georf: MD,AX
377	-33.67165708	149.1772084	geocoding (Google Maps)	C2	correct	Google Maps	-999	georf: CF,JZ,AX; val: JM,JW
378	-27.0333333	152.5666667	geocoding (Google Maps)	C2			-999	georf: CF,JZ,AX
379	-36.2343977	148.1181236	geocoding (Google Maps)	C2			-999	georf: CF,JZ,AX
380	-33.8557167	148.1106535	geocoding (Google Maps)	C1			-999	georf: MD,AX
381	-35.1180422	138.7003223	geocoding (Google Maps)	C1			-999	georf: MD,AX
382	-36.8452073	143.8705822	geocoding (Google Maps)	C2			-999	georf: CF,JZ,AX
383	-32.87798391	116.0231316	geocoding (Google Maps)	C1	correct	Google Maps	-999	georf: MD,AX; val: JM,JW
384	-42.1731002	146.5386541	geocoding (Google Maps)	C2			-999	georf: CF,JZ,AX
385	-31.5115199	152.7632536	geocoding (Google Maps)	C1			-999	georf: MD,AX
386	-34.6521201	138.8491729	geocoding (Google Maps)	C2			-999	georf: CF,JZ,AX
387	-36.9649144	144.2770579	geocoding (Google Maps)	C2			-999	georf: CF,JZ,AX
388	-29.382941	151.2539627	geocoding (Google Maps)	C1			-999	georf: MD,AX
389	-34.480153	135.8481479	geocoding (Google Maps)	C2			-999	georf: CF,JZ,AX
390	-19.6989194	139.3825141	geocoding (Google Maps)	C1			-999	georf: AM,AX
391	-36.7929442	146.2122654	geocoding (Google Maps)	C1			-999	georf: MD,AX
392	-32.3617371	151.2492722	geocoding (Google Maps)	C1			-999	georf: MD,AX
393	-32.2373467	151.6933088	geocoding (Google Maps)	C2			-999	georf: CF,JZ,AX
394	-32.3673849	150.9947439	geocoding (Google Maps)	C1			-999	georf: MD,AX
395	-37.9992832	145.9219378	geocoding (Google Maps)	C2			-999	georf: CF,JZ,AX
396	-32.0423141	116.0678332	geocoding (Google Maps)	C2			-999	georf: CF,JZ,AX
397	-36.0093914	145.999527	geocoding (Google Maps)	C1			-999	georf: MD,AX
398	-26.1379889	151.4245789	geocoding (Google Maps)	C2			-999	georf: CF,JZ,AX
399	-37.0742305	142.4545411	geocoding (Google Maps)	C2			-999	georf: CF,JZ,AX
400	-35.4694601	138.6022475	geocoding (Google Maps)	C2			-999	georf: CF,JZ,AX
401	-37.4661956	144.5615293	geocoding (Google Maps)	C1			-999	georf: MD,AX
402	-34.3	150.8166667	geocoding (Google Maps)	C2			-999	georf: CF,JZ,AX
403	-33.8210665	150.8929227	geocoding (Google Maps)	C2			-999	georf: CF,JZ,AX
404	-26.4353313	151.7400286	geocoding (Google Maps)	C2			-999	georf: CF,JZ,AX
405	-15.7931087	128.6967022	geocoding (Google Maps)	C1			-999	georf: MD,AX
406	-27.3226517	152.5854768	geocoding (Google Maps)	C2			-999	georf: CF,JZ,AX
407	-26.7820064	152.9926839	geocoding (Google Maps)	C1			-999	georf: MD,AX
408	-34.36451422	150.7588538	geocoding (Google Maps)	C1			-999	georf: MD,AX
409	-36.8454451	144.244299	geocoding (Google Maps)	C1			-999	georf: MD,AX
410	-20.5922824	139.5445476	geocoding (Google Maps)	C2			-999	georf: CF,JZ,AX
411	-38.4055221	145.8961909	geocoding (Google Maps)	C2			-999	georf: CF,JZ,AX
412	-33.7223592	149.865966	geocoding (Google Maps)	C1			-999	georf: MD,AX
413	-41.0957253	146.9433337	geocoding (Google Maps)	C2			-999	georf: CF,JZ,AX
414	-36.8043901	144.280471	geocoding (Google Maps)	C1			-999	georf: MD,AX
415	-37.2105451	144.3699477	geocoding (Google Maps)	C2			-999	georf: CF,JZ,AX
416	-32.0480566	151.0151163	geocoding (Google Maps)	C2			-999	georf: CF,JZ,AX
417	-36.4899896	149.7415495	geocoding (Google Maps)	C1			-999	georf: MD,AX
418	-42.2667059	146.2618861	geocoding (Google Maps)	C2			-999	georf: CF,JZ,AX
419	-20.1816636	139.7332697	geocoding (Google Maps)	C2			-999	georf: CF,JZ,AX
420	-36.8210778	144.2231493	geocoding (Google Maps)	C1			-999	georf: MD,AX
421	-35.4866318	148.251958	geocoding (Google Maps)	C1			-999	georf: MD,AX
422	-40.9540657	147.9272847	geocoding (Google Maps)	C2			-999	georf: CF,JZ,AX
423	-37.8202045	144.2026873	geocoding (Google Maps)	C2			-999	georf: CF,JZ,AX
424	-37.3655728	145.1230993	geocoding (Google Maps)	C2			-999	georf: CF,JZ,AX
425	-37.6293377	144.902007	geocoding (Google Maps)	C2			-999	georf: CF,JZ,AX
426	-38.1555556	146.3166667	geocoding (Google Maps)	C1			-999	georf: MD,AX
427	-32.1540298	116.1263868	geocoding (Google Maps)	C2			-999	georf: CF,JZ,AX
428	-12.8584813	131.1212613	geocoding (Google Maps)	C1			-999	georf: MD,AX
429	-34.1339062	150.9535417	geocoding (Google Maps)	C2			-999	georf: CF,JZ,AX
430	-20.8517755	140.030958	geocoding (Google Maps)	C2			-999	georf: CF,JZ,AX
431	-32.70044186	137.9720631	geocoding (Google Maps)	C2	correct	Google Maps	-999	georf: CF,JZ,AX; val: JM,JW
432	-42.8553464	147.2339633	geocoding (Google Maps)	C2	correct	Google Maps	-999	georf: CF,JZ,AX; val: JM,JW
433	-33.3055917	149.0274254	geocoding (Google Maps)	C2			-999	georf: CF,JZ,AX
434	-28.1539822	153.2824011	geocoding (Google Maps)	C1			-999	georf: MD,AX
435	-28.1906714	152.6456974	geocoding (Google Maps)	C2			-999	georf: CF,JZ,AX
436	-41.3383837	145.713213	geocoding (Google Maps)	C1	correct	Google Maps	-999	georf: MD,AX; val: JM,JW
437	-37.600041	144.2934424	geocoding (Google Maps)	C2			-999	georf: CF,JZ,AX
438	-21.21587686	147.9210544	geocoding (Google Maps)	C2			-999	georf: CF,JZ,AX
439	-36.8751645	145.9999188	geocoding (Google Maps)	C2			-999	georf: CF,JZ,AX
440	-18.9421831	146.1546848	geocoding (Google Maps)	C2			-999	georf: CF,JZ,AX
441	-35.0725867	138.571263	geocoding (Google Maps)	C2			-999	georf: CF,JZ,AX
442	-12.82966728	130.973101	geocoding (Google Maps)	C1	correct	Google Maps	-999	georf: MD,AX; val: JM,JW
443	-41.7246375	145.1345195	geocoding (Google Maps)	C2			-999	georf: CF,JZ,AX
444	-37.1928612	142.5505364	geocoding (Google Maps)	C2			-999	georf: CF,JZ,AX
445	-33.1843381	138.2141675	geocoding (Google Maps)	C2			-999	georf: CF,JZ,AX
446	-38.2891397	146.3796253	geocoding (Google Maps)	C2			-999	georf: CF,JZ,AX
447	-34.7118198	149.675188	geocoding (Google Maps)	C1			-999	georf: MD,AX
448	-42.84978386	147.2536098	geocoding (Google Maps)	C1	correct	Google Maps	-999	georf: MD,AX; val: JM,JW
449	-26.38172837	152.9299411	geocoding (Google Maps)	C2			-999	georf: CF,JZ,AX
450	-37.0512671	144.2746688	geocoding (Google Maps)	C2			-999	georf: CF,JZ,AX
451	-41.8572564	146.5070002	geocoding (Google Maps)	C2			-999	georf: CF,JZ,AX
452	-38.4545492	145.5787891	geocoding (Google Maps)	C1			-999	georf: MD,AX
453	-35.4023538	138.4300186	geocoding (Google Maps)	C2			-999	georf: CF,JZ,AX
454	-32.37383427	116.0591407	geocoding (Google Maps)	C2			-999	georf: CF,JZ,AX
455	-42.8379349	147.3745633	geocoding (Google Maps)	C2	correct	Google Maps	-999	georf: CF,JZ,AX; val: JM,JW
456	-32.3600326	142.3400517	geocoding (Google Maps)	C2			-999	georf: CF,JZ,AX
457	-37.8498873	144.2453225	geocoding (Google Maps)	C1			-999	georf: MD,AX
458	-35.4176958	149.2626925	geocoding (Google Maps)	C2			-999	georf: CF,JZ,AX
459	-31.3490307	151.1199309	geocoding (Google Maps)	C1			-999	georf: MD,AX
460	-34.6965793	138.8636394	geocoding (Google Maps)	C2			-999	georf: CF,JZ,AX
461	-21.1925884	148.8926918	geocoding (Google Maps)	C2			-999	georf: CF,JZ,AX
462	-36.3722118	148.6286836	geocoding (Google Maps)	C2			-999	georf: CF,JZ,AX
463	-30.5515799	150.6894859	geocoding (Google Maps)	C1			-999	georf: MD,AX
464	-41.4510469	147.0727974	geocoding (Google Maps)	C2			-999	georf: CF,JZ,AX
465	-34.8653896	138.7863186	geocoding (Google Maps)	C1			-999	georf: MD,AX
466	-35.40917	149.0675878	geocoding (Google Maps)	C2			-999	georf: CF,JZ,AX
467	-33.6581048	136.8407244	geocoding (Google Maps)	C2			-999	georf: CF,JZ,JW,AX
468	-37.22045289	145.9277074	geocoding (Google Maps)	C1			-999	georf: MD,AX
469	-36.11308704	147.0283678	geocoding (Google Maps)	C4			-999	georf: AX
470	-28.239077	151.9023631	geocoding (Google Maps)	C2			-999	georf: CF,JZ,AX
471	-42.28	146.61	geocoding (Google Maps)	C2			-999	georf: CF,JZ,AX
472	-28.7130556	151.9944444	geocoding (Google Maps)	C2			-999	georf: CF,JZ,AX
473	-36.71802203	145.1695791	geocoding (Google Maps)	C1			-999	georf: MD,AX
474	-21.1768675	148.8297413	geocoding (Google Maps)	C1			-999	georf: MD,AX
475	-26.55483232	152.8783826	geocoding (Google Maps)	C2	correct	Google Maps	-999	georf: CF,JZ,AX; val: JM,JW
476	-19.41447291	146.7381876	geocoding (Google Maps)	C1			-999	georf: MD,AX
477	-33.1210812	116.0336309	geocoding (Google Maps)	C1			-999	georf: MD,AX
478	-38.5045873	145.6731278	geocoding (Google Maps)	C2			-999	georf: CF,JZ,AX
479	-34.7059769	138.9246908	geocoding (Google Maps)	C2			-999	georf: CF,JZ,AX
480	-41.69156	146.620555	geocoding (Google Maps)	C2			-999	georf: CF,JZ,AX
481	-24.8241621	151.8028969	geocoding (Google Maps)	C2			-999	georf: CF,JZ,AX
482	-37.6737879	145.3046728	geocoding (Google Maps)	C2			-999	georf: CF,JZ,AX
483	-37.7107419	144.5375569	geocoding (Google Maps)	C2			-999	georf: CF,JZ,AX
484	-36.7273791	146.6640114	geocoding (Google Maps)	C2			-999	georf: CF,JZ,AX
485	-32.7331702	151.790579	geocoding (Google Maps)	C2			-999	georf: CF,JZ,AX
486	-38.0841097	146.3810241	geocoding (Google Maps)	C2			-999	georf: CF,JZ,AX
487	-38.3060945	142.6780647	geocoding (Google Maps)	C2			-999	georf: CF,JZ,AX
488	-41.8602187	146.7602507	geocoding (Google Maps)	C2			-999	georf: CF,JZ,AX
489	-42.1599451	145.6161754	geocoding (Google Maps)	C2			-999	georf: CF,JZ,AX
490	-35.7727945	148.6558441	geocoding (Google Maps)	C1			-999	georf: MD,AX
491	-41.7817582	145.6459837	geocoding (Google Maps)	C2			-999	georf: CF,JZ,AX
492	-31.8288088	141.2088774	geocoding (Google Maps)	C2			-999	georf: CF,JZ,AX
493	-37.5137407	143.9201722	geocoding (Google Maps)	C1			-999	georf: MD,AX
494	-37.5444488	143.9330844	geocoding (Google Maps)	C1			-999	georf: MD,AX
495	-35.0025507	148.5839586	geocoding (Google Maps)	C1			-999	georf: MD,AX
496	-27.4617682	152.8811905	geocoding (Google Maps)	C1			-999	georf: MD,AX
497	-32.7823095	149.8150918	geocoding (Google Maps)	C2			-999	georf: CF,JZ,AX
498	-37.671838	145.8071772	geocoding (Google Maps)	C2			-999	georf: CF,JZ,AX
499	-42.238138	146.4961441	geocoding (Google Maps)	C2			-999	georf: CF,JZ,AX
500	-42.5396539	146.7364058	geocoding (Google Maps)	C2			-999	georf: CF,JZ,AX
501	-38.4111705	145.9092004	geocoding (Google Maps)	C2			-999	georf: CF,JZ,AX,JW
502	-35.9692245	148.3930843	geocoding (Google Maps)	C2			-999	georf: CF,JZ,AX
503	-34.892502	150.5772801	geocoding (Google Maps)	C1			-999	georf: MD,AX
504	-23.360695	150.498625	geocoding (Google Maps)	C1			-999	georf: MD,AX
505	-33.6589045	150.2963102	geocoding (Google Maps)	C2			-999	georf: CF,JZ,AX
506	-37.09197444	144.2982779	geocoding (Google Maps)	C2	correct	Google Maps	-999	georf: CF,JZ,AX; val: JM,JW
507	-35.5787756	148.2932797	geocoding (Google Maps)	C1			-999	georf: MD,AX
508	-33.4967646	116.8887797	geocoding (Google Maps)	C2	correct	Google Maps	-999	georf: CF,JZ,JW,AX; val: JM,JW
509	-32.1499911	116.0779957	geocoding (Google Maps)	C2			-999	georf: CF,JZ,AX
510	-36.7769052	142.3453726	geocoding (Google Maps)	C1			-999	georf: MD,AX
511	-41.8925931	145.5308647	geocoding (Google Maps)	C2			-999	georf: CF,JZ,AX
512	-33.90929796	115.9514157	geocoding (Google Maps)	C2	correct	Google Maps	-999	georf: CF,JZ,AX; val: JM,JW
513	-35.2951212	149.1142215	geocoding (Google Maps)	C2			-999	georf: CF,JZ,AX
514	-37.1082424	143.8644705	geocoding (Google Maps)	C2			-999	georf: CF,JZ,AX
515	-37.6034326	144.1760945	geocoding (Google Maps)	C1			-999	georf: MD,AX
516	-35.4464606	148.828355	geocoding (Google Maps)	C2			-999	georf: CF,JZ,AX
517	-36.7217653	146.2223893	geocoding (Google Maps)	C1			-999	georf: MD,AX
518	-35.1770704	149.1300135	geocoding (Google Maps)	C1			-999	georf: MD,AX
519	-41.35020288	146.2666374	geocoding (Google Maps)	C2			-999	georf: CF,JZ,AX
520	-26.5691836	152.9198563	geocoding (Google Maps)	C2			-999	georf: CF,JZ,AX
521	-38.1739405	145.1289616	geocoding (Google Maps)	C2			-999	georf: CF,JZ,AX
522	-37.2345801	141.9606879	geocoding (Google Maps)	C2	correct	Google Maps	-999	georf: CF,JZ,AX; val: JM,JW
523	-23.3403728	119.8767765	geocoding (Google Maps)	C1	correct	Google Maps	-999	georf: MD,AX; val: JM,JW
524	-20.64263149	147.1379352	geocoding (Google Maps)	C2	correct	Google Maps	-999	georf: CF,JZ,AX; val: JM,JW
525	-33.2791225	149.1457989	geocoding (Google Maps)	C1			-999	georf: MD,AX
526	-31.4610911	152.9036758	geocoding (Google Maps)	C1			-999	georf: MD,AX
527	-27.2641049	152.9368195	geocoding (Google Maps)	C2			-999	georf: CF,JZ,JW,AX
528	-32.9195246	138.0642306	geocoding (Google Maps)	C2			-999	georf: CF,JZ,AX
529	-34.9059947	150.5167844	geocoding (Google Maps)	C2			-999	georf: CF,JZ,AX
530	-37.4092568	144.007201	geocoding (Google Maps)	C2			-999	georf: CF,JZ,AX
531	-35.2645623	150.3329005	geocoding (Google Maps)	C2	correct	Google Maps	-999	georf: CF,JZ,AX; val: JM,JW
532	-41.4322092	145.7361024	geocoding (Google Maps)	C2	correct	Google Maps	-999	georf: CF,JZ,AX; val: JM,JW
533	-37.8254253	145.4060376	geocoding (Google Maps)	C2			-999	georf: CF,JZ,AX
534	-36.62543	147.615575	geocoding (Google Maps)	C2			-999	georf: CF,JZ,AX
535	-17.1860608	145.5718564	geocoding (Google Maps)	C2			-999	georf: CF,JZ,AX
536	-27.4283333	152.4441667	geocoding (Google Maps)	C2			-999	georf: CF,JZ,JW,AX
537	-25.4166667	152.5333333	geocoding (Google Maps)	C2			-999	georf: CF,JZ,AX
538	-22.97496556	147.5571998	geocoding (Google Maps)	C1	correct	Google Maps	-999	georf: MD,AX; val: JM,JW
539	-38.2884545	145.1058595	geocoding (Google Maps)	C2			-999	georf: CF,JZ,AX
540	-35.4557012	149.0840661	geocoding (Google Maps)	C2			-999	georf: CF,JZ,AX
541	-35.7194879	137.0957207	geocoding (Google Maps)	C2			-999	georf: CF,JZ,AX
542	-30.2770038	151.7371051	geocoding (Google Maps)	C2			-999	georf: CF,JZ,AX
543	-25.2011465	150.9881799	geocoding (Google Maps)	C2	correct	Google Maps	-999	georf: CF,JZ,AX; val: JM,JW
544	-42.85991267	147.2512758	geocoding (Google Maps)	C2	correct	Google Maps	-999	georf: CF,JZ,AX; val: JM,JW
545	-26.7066246	152.8705834	geocoding (Google Maps)	C1			-999	georf: MD,AX
546	-27.44683236	152.9265906	geocoding (Google Maps)	C1			-999	georf: MD,AX
547	-27.298843	152.1227049	geocoding (Google Maps)	C1			-999	georf: MD,AX
548	-33.7025474	150.4888666	geocoding (Google Maps)	C1			-999	georf: MD,AX
549	-33.1051703	148.4166224	geocoding (Google Maps)	C1			-999	georf: MD,AX
550	-33.2538498	116.1346775	geocoding (Google Maps)	C1			-999	georf: MD,AX
551	-42.80453179	147.3338666	geocoding (Google Maps)	C2	correct	Google Maps	-999	georf: CF,JZ,AX; val: JM,JW
552	-29.8307144	152.7851171	geocoding (Google Maps)	C2			-999	georf: CF,JZ,AX
553	-21.4705869	149.1014215	geocoding (Google Maps)	C1			-999	georf: MD,AX
554	-37.2821343	143.205595	geocoding (Google Maps)	C1			-999	georf: MD,AX
555	-38.4135282	145.9162833	geocoding (Google Maps)	C2			-999	georf: CF,JZ,AX
556	-43.03028822	146.2962138	geocoding (Google Maps)	C2	correct	Google Maps	-999	georf: CF,JZ,AX; val: JM,JW
557	-37.2793397	143.6535761	geocoding (Google Maps)	C2			-999	georf: CF,JZ,AX
558	-42.1967684	146.4880211	geocoding (Google Maps)	C2			-999	georf: CF,JZ,AX
559	-43.1892383	146.9311156	geocoding (Google Maps)	C2	correct	Google Maps	-999	georf: CF,JZ,AX; val: JM,JW
560	-37.253441	144.3806427	geocoding (Google Maps)	C2			-999	georf: CF,JZ,AX
561	-28.45	151.2333333	geocoding (Google Maps)	C2			-999	georf: CF,JZ,AX
562	-29.9047558	150.9239324	geocoding (Google Maps)	C2			-999	georf: CF,JZ,AX
563	-33.3857567	149.780102	geocoding (Google Maps)	C1			-999	georf: MD,AX
564	-36.873168	144.5683799	geocoding (Google Maps)	C1			-999	georf: MD,AX
565	-36.5671651	149.4539676	geocoding (Google Maps)	C1			-999	georf: MD,AX
566	-37.9687596	145.4056356	geocoding (Google Maps)	C2			-999	georf: CF,JZ,AX
567	-42.73025523	145.9767166	Wada et al. (2017)	C2	correct	Wada et al. (2017)	-999	georf: CF,JZ,AX; val: MD
568	-37.6854051	145.9149785	geocoding (Google Maps)	C2			-999	georf: CF,JZ,AX
569	-33.6190165	149.18037	geocoding (Google Maps)	C2			-999	georf: CF,JZ,AX
570	-41.1550374	145.8326955	geocoding (Google Maps)	C1	correct	Google Maps	-999	georf: MD,AX; val: JM,JW
571	-35.3913678	149.1930009	geocoding (Google Maps)	C4			-999	georf: AX
572	-38.6003393	143.6535761	geocoding (Google Maps)	C1			-999	georf: MD,AX
573	48.31750658	14.15058899	geo-matching MARS	M2			-999	georf: AM,JW
574	47.13570299	12.62269066	geo-matching MARS	M2			-999	georf: AM,JW
575	47.94085658	14.35322027	geo-matching MARS	M1			-999	georf: AM,JW
576	47.02864389	14.00952334	geo-matching MARS	M1			-999	georf: AM,JW
577	47.49558864	13.95109452	geo-matching MARS	M1			-999	georf: AM,JW
578	47.40284759	15.17318609	geo-matching MARS	M2			-999	georf: AM,JW
579	46.74551397	15.57103535	geo-matching MARS	M1			-999	georf: AM,JW
580	47.62793478	14.75683176	geo-matching MARS	M1			-999	georf: AM,JW
581	47.0650145	12.7631703	geocoding (Google Maps)	C2			-999	georf: CF,JZ,AX,AM,JW
582	47.40176104	11.89668395	geo-matching MARS	M2			-999	georf: AM,JW
583	47.47246084	12.07760353	geo-matching MARS	M1			-999	georf: AM,JW
584	48.08900085	13.88635147	geo-matching MARS	M2			-999	georf: AM,JW
585	46.97143593	10.11498024	geo-matching MARS	M3			-999	georf: AM,JW
586	48.43544957	13.4396698	geo-matching MARS	M1			-999	georf: AM,JW
587	48.59302585	15.33095821	geo-matching MARS	M2			-999	georf: AM,JW
588	47.16884065	12.72275693	geo-matching MARS	M1			-999	georf: AM,JW
589	47.40684312	13.22040664	geo-matching MARS	M1			-999	georf: AM,JW
590	46.82832351	15.56655481	geo-matching MARS	M1			-999	georf: AM,JW
591	47.17440611	14.72286665	geo-matching MARS	M2	correct	MARS	-999	georf: AM,JW; val: MD
592	48.60418275	15.47652727	geo-matching MARS	M2			-999	georf: AM,JW
593	47.83450253	15.27993196	geo-matching MARS	M2			-999	georf: AM,JW
594	47.73333596	13.08286941	geo-matching MARS	M1			-999	georf: AM,JW
595	46.9856844	15.10453537	geo-matching MARS	M1			-999	georf: AM,JW
596	46.93668457	10.05786671	geo-matching MARS	M2			-999	georf: AM,JW
597	48.17730388	14.48319071	geo-matching MARS	M2			-999	georf: AM,JW
598	48.01838006	14.41171132	geo-matching MARS	M1			-999	georf: AM,JW
599	47.25605579	12.73659727	geo-matching MARS	M1			-999	georf: AM,JW
600	47.37433633	15.30742731	geo-matching MARS	M2			-999	georf: AM,JW
601	47.5406559	12.2146068	geocoding (Google Maps)	C2			-999	georf: CF,JZ,JW,AM
602	47.71952041	14.67222568	geo-matching MARS	M2			-999	georf: AM,JW
603	46.99472777	15.08432808	geo-matching MARS	M2			-999	georf: AM,JW
604	48.18990112	15.0700647	geo-matching MARS	M1			-999	georf: AM,JW
605	47.99234201	14.37690219	geo-matching MARS	M1			-999	georf: AM,JW
606	47.60231528	14.73152227	geo-matching MARS	M1			-999	georf: AM,JW
607	47.77522188	13.20983173	geo-matching MARS	M2			-999	georf: AM,JW
608	47.3384261	13.26489147	geo-matching MARS	M1			-999	georf: AM,JW
609	48.48750062	14.00223411	geo-matching MARS	M1			-999	georf: AM,JW
610	48.51724347	13.78022149	geo-matching MARS	M1			-999	georf: AM,JW
611	47.23651329	12.08403921	geo-matching MARS	M2			-999	georf: AM,JW
612	46.5167422	14.4500999	geocoding (Google Maps)	C2			-999	georf: CF,JZ,AX,AM,JW
613	47.476375	9.940741947	geo-matching MARS	M1			-999	georf: AM,JW
614	47.43447462	10.0000687	geo-matching MARS	M1			-999	georf: AM,JW
615	47.51053139	12.07785765	geo-matching MARS	M2			-999	georf: AM,JW
616	48.38555563	14.02284725	geo-matching MARS	M1			-999	georf: AM,JW
617	47.45174127	10.62281202	geo-matching MARS	M2			-999	georf: AM,JW
618	47.10824126	15.39200469	geo-matching MARS	M1			-999	georf: AM,JW
619	48.1673585	14.69495538	geo-matching MARS	M2			-999	georf: AM,JW
620	48.24915973	14.4315841	geo-matching MARS	M2			-999	georf: AM,JW
621	47.37479589	13.20995497	geo-matching MARS	M1			-999	georf: AM,JW
622	46.67809067	15.03631527	geo-matching MARS	M2			-999	georf: AM,JW
623	48.20609714	14.22338208	geo-matching MARS	M2			-999	georf: AM,JW
624	47.20500294	9.788064148	geo-matching MARS	M1			-999	georf: AM,JW
625	47.10469934	14.0868042	geo-matching MARS	M1			-999	georf: AM,JW
626	47.15356	10.080737	geo-matching MARS	M1			-999	georf: AM,JW
627	47.93337271	13.79624081	geo-matching MARS	M1			-999	georf: AM,JW
628	47.3064211	13.1312589	geocoding (Google Maps)	C1			-999	georf: MD,AM,JW
629	47.89289215	14.51238745	geo-matching MARS	M2			-999	georf: AM,JW
630	47.84848911	14.63867002	geo-matching MARS	M1	correct	MARS	-999	georf: AM,JW; val: MD
631	46.5503992	14.2840264	geocoding (Google Maps)	C1			-999	georf: MD,AM,JW
632	47.45438865	13.20348881	geo-matching MARS	M3			-999	georf: AM,JW
633	47.06058786	9.757700775	geo-matching MARS	M1			-999	georf: AM,JW
634	48.55362382	13.43700379	geo-matching MARS	M2			-999	georf: AM,JW
635	47.10235789	10.21763293	geo-matching MARS	M1			-999	georf: AM,JW
636	46.95815682	10.73940578	geo-matching MARS	M2			-999	georf: AM,JW
637	47.67005477	14.72518927	geo-matching MARS	M2			-999	georf: AM,JW
638	47.33171024	15.3561215	geo-matching MARS	M2			-999	georf: AM,JW
639	48.17670926	16.48161532	geo-matching MARS	M1			-999	georf: AM,JW
640	46.85772291	15.53781476	geo-matching MARS	M1			-999	georf: AM,JW
641	47.10755822	14.06514733	geo-matching MARS	M1			-999	georf: AM,JW
642	48.17206166	14.09972613	geo-matching MARS	M2			-999	georf: AM,JW
643	47.47947659	10.77281135	geo-matching MARS	M2			-999	georf: AM,JW
644	47.5603094	12.13851268	geo-matching MARS	M1			-999	georf: AM,JW
645	46.91543151	10.09170853	geo-matching MARS	M2			-999	georf: AM,JW
646	47.1409321	12.54767349	geo-matching MARS	M2			-999	georf: AM,JW
647	47.51076683	12.82508068	geo-matching MARS	M2			-999	georf: AM,JW
648	47.53241582	13.49691126	geo-matching MARS	M2			-999	georf: AM,JW
649	46.5858941	13.9934984	geocoding (Google Maps)	C1			-999	georf: MD,AM,JW
650	47.12106116	12.0619605	geo-matching MARS	M2			-999	georf: AM,JW
651	46.97845758	15.02259428	geo-matching MARS	M2			-999	georf: AM,JW
652	47.58813271	14.66309034	geo-matching MARS	M2			-999	georf: AM,JW
653	47.68745481	13.08784753	geo-matching MARS	M1			-999	georf: AM,JW
654	47.321299	13.174213	geo-matching MARS	M2			-999	georf: AM,JW
655	47.77542272	14.65002944	geo-matching MARS	M1			-999	georf: AM,JW
656	47.05807875	12.92076372	geocoding (Google Maps)	C2	correct	Google Maps	-999	georf: AX,AM,JW; val: JM,JW
657	47.11311019	10.65216751	geo-matching MARS	M1			-999	georf: AM,JW
658	47.1003486	13.41347991	geo-matching MARS	M3			-999	georf: AM,JW
659	47.4412033	13.21047219	geo-matching MARS	M2			-999	georf: AM,JW
660	46.9812289	13.0903527	geocoding (Google Maps)	C2			-999	georf: CF,JZ,AX,AM,JW
661	46.91557568	13.37531619	geocoding (Google Maps)	C1			-999	georf: MD,AM,JW
662	47.07037138	10.26260746	geo-matching MARS	M1			-999	georf: AM,JW
663	47.00347195	13.05678133	geo-matching MARS	M3			-999	georf: AM,JW
664	48.13117044	14.47491179	geo-matching MARS	M2			-999	georf: AM,JW
665	47.03772711	11.70702161	geo-matching MARS	M2			-999	georf: AM,JW
666	47.50651162	11.59088055	geo-matching MARS	M2			-999	georf: AM,JW
667	47.25156955	11.4028432	geo-matching MARS	M1			-999	georf: AM,JW
668	47.01669601	13.00665948	geo-matching MARS	M3			-999	georf: AM,JW
669	47.14882094	12.56642194	geo-matching MARS	M3			-999	georf: AM,JW
670	47.06674958	13.06187818	geo-matching MARS	M1			-999	georf: AM,JW
671	47.26679243	12.41316031	geo-matching MARS	M2			-999	georf: AM,JW
672	47.07339546	13.0609417	geo-matching MARS	M3			-999	georf: AM,JW
673	47.1965034	12.71905215	geo-matching MARS	M1			-999	georf: AM,JW
674	46.6314746	14.0701977	geocoding (Google Maps)	C1			-999	georf: MD,AM,JW
675	47.41848608	10.68943673	geo-matching MARS	M1			-999	georf: AM,JW
676	47.73496886	13.15296288	geo-matching MARS	M1			-999	georf: AM,JW
677	47.33850385	13.19738943	geo-matching MARS	M1			-999	georf: AM,JW
678	47.21254476	12.17035126	geo-matching MARS	M1			-999	georf: AM,JW
679	48.37512561	15.85610528	geo-matching MARS	M1			-999	georf: AM,JW
680	46.71684382	15.62151384	geo-matching MARS	M1			-999	georf: AM,JW
681	46.7239409	13.5748832	geocoding (Google Maps)	C1			-999	georf: AM,JW
682	47.45157321	10.51343218	geo-matching MARS	M2			-999	georf: AM,JW
683	48.35421504	16.24269072	geo-matching MARS	M2			-999	georf: AM,JW
684	48.24489435	13.00711615	geo-matching MARS	M1			-999	georf: AM,JW
685	46.78499835	15.58558465	geo-matching MARS	M1			-999	georf: AM,JW
686	47.17776467	12.62563199	geo-matching MARS	M2			-999	georf: AM,JW
687	48.09904494	14.46782911	geo-matching MARS	M2			-999	georf: AM,JW
688	47.82783423	14.15598497	geo-matching MARS	M2			-999	georf: AM,JW
689	47.07676648	9.875189909	geo-matching MARS	M3			-999	georf: AM,JW
690	47.19908903	11.02161792	geo-matching MARS	M2			-999	georf: AM,JW
691	47.315993	13.140942	geo-matching MARS	M1			-999	georf: AM,JW
692	47.12158005	11.86684044	geo-matching MARS	M3			-999	georf: AM,JW
693	48.59001811	15.40003649	geo-matching MARS	M2			-999	georf: AM,JW
694	47.16093811	12.64241779	geo-matching MARS	M2			-999	georf: AM,JW
695	46.91141079	15.48589497	geo-matching MARS	M2			-999	georf: AM,JW
696	46.940117	13.3724337	geocoding (Google Maps)	C2			-999	georf: AX,AM,JW
697	47.21279334	10.99812752	geo-matching MARS	M2			-999	georf: AM,JW
698	47.23283065	15.32074713	geo-matching MARS	M1			-999	georf: AM,JW
699	46.92196715	13.36990966	geocoding (Google Maps)	C1			-999	georf: AM,JW
700	48.22462855	15.30379388	geo-matching MARS	M1			-999	georf: AM,JW
701	47.92322723	14.43434133	geo-matching MARS	M1			-999	georf: AM,JW
702	40.92276179	46.28135173	geocoding (Google Maps)	C4			-999	georf: AM,JW
703	38.651944	48.7744439	geocoding (Google Maps)	C4			-999	georf: AM
704	39.1863442	45.3060692	geocoding (Google Maps)	C5			-999	georf: FY,AX,AM,JW
705	38.529967	48.7928687	geocoding (Google Maps)	C4			-999	georf: AM
706	40.794176	47.025002	Wada et al. (2017)	C4			-999	georf: AM,JW
707	39.159722	46.934722	geocoding (Google Maps)	C5			-999	georf: FY,AX,AM,JW
708	40.1757599	46.6120493	geocoding (Google Maps)	C5			-999	georf: FY,AX,AM,JW
709	39.6775522	45.1057494	geocoding (Google Maps)	C4			-999	georf: AM,JW
710	39.2746736	45.4191357	geocoding (Google Maps)	C4			-999	georf: AM,JW
711	22.4945509	92.23233038	geocoding (Google Maps)	C4	correct	Google Maps	-999	georf: AM; val: JM,JW
712	53.644131	23.973486	geocoding (Google Maps)	C1	correct	Google Maps	-999	georf: MD,AM,JW; val: JM,JW
713	50.45247939	6.109251607	geo-matching MARS	M2			-999	georf: AM,JW
714	50.39532299	5.869117403	geo-matching MARS	M2			-999	georf: AM,JW
715	50.38232567	5.844788754	geo-matching MARS	M3			-999	georf: AM,JW
716	50.43608144	6.211143407	geo-matching MARS	M2			-999	georf: AM,JW
717	49.73291339	5.3764303	geo-matching MARS	M1			-999	georf: AM,JW
718	50.18349356	4.389382908	geo-matching MARS	M2			-999	georf: AM,JW
719	50.02362559	4.535466079	geo-matching MARS	M2			-999	georf: AM,JW
720	50.58922857	5.974164673	geo-matching MARS	M2			-999	georf: AM,JW
721	50.14423565	5.669281864	geo-matching MARS	M2			-999	georf: AM,JW
722	50.60916781	6.105141472	geo-matching MARS	M1			-999	georf: AM,JW
723	50.21549835	4.397645507	geo-matching MARS	M2			-999	georf: AM,JW
724	16.8615553	-89.0131617	geocoding (Google Maps)	C2			-999	georf: CF,JZ,AX
725	17.01874	-89.0571978	geocoding (Google Maps)	C2			-999	georf: CF,JZ,AX
726	16.9555427	-89.0443999	geocoding (Google Maps)	C2			-999	georf: CF,JZ,AX
727	27.0571716	89.5613909	geocoding (Google Maps)	C1			-999	georf: AM
728	27.036217	89.595325	geocoding (Google Maps)	C1			-999	georf: AM
729	-17.5348	-66.0928	geocoding (Google Maps)	C2			-999	georf: CF,JZ,AX
730	-17.266667	-65.9	geocoding (Google Maps)	C2			-999	georf: CF,JZ,AX
731	-16.40595564	-68.04684425	geocoding (Google Maps)	C4	correct	Google Maps	-999	georf: AM,AX; val: JM,JW
732	-17.0973156	-66.3300633	geocoding (Google Maps)	C2			-999	georf: CF,JZ,AX
733	-21.5992892	-64.7384676	geocoding (Google Maps)	C2			-999	georf: CF,JZ,AX
734	-17.20895272	-66.1882109	geocoding (Google Maps)	C2			-999	georf: CF,JZ,AX,JW
735	44.59453561	18.9539407	geo-matching MARS	M3			-999	georf: AM,JW
736	43.63225161	17.00980048	geo-matching MARS	M3			-999	georf: AM,JW
737	43.73289759	17.01573987	geo-matching MARS	M3			-999	georf: AM,JW
738	43.58725055	17.71890294	geo-matching MARS	M3			-999	georf: AM,JW
739	44.50835381	18.50878083	geo-matching MARS	M3			-999	georf: AM,JW
740	42.73417753	18.49676903	geo-matching MARS	M3			-999	georf: AM,JW
741	43.44815012	17.83721793	geo-matching MARS	M3			-999	georf: AM,JW
742	43.52219772	17.34481169	geo-matching MARS	M3			-999	georf: AM,JW
743	44.50683071	17.16183895	geo-matching MARS	M3			-999	georf: AM,JW
744	44.80912821	17.62771506	geo-matching MARS	M3			-999	georf: AM,JW
745	43.17296247	18.578098	geo-matching MARS	M3			-999	georf: AM,JW
746	44.87010668	16.89505968	geo-matching MARS	M3			-999	georf: AM,JW
747	44.88146814	18.41704134	geo-matching MARS	M1			-999	georf: AM,JW
748	43.37785267	17.84563478	geo-matching MARS	M1			-999	georf: AM,JW
749	44.88565834	18.40903326	geo-matching MARS	M1			-999	georf: AM,JW
750	43.76244626	19.28727148	geo-matching MARS	M1			-999	georf: AM,JW
751	43.69286032	17.73231136	geo-matching MARS	M3			-999	georf: AM,JW
752	43.79229123	17.57054648	geo-matching MARS	M3			-999	georf: AM,JW
753	43.30046308	18.10256847	geo-matching MARS	M1			-999	georf: AM,JW
754	-21.8451837	27.7197435	geocoding (Google Maps)	C2			-999	georf: CF,JZ,AX,AM
755	-24.700161	25.926381	geocoding (Google Maps)	C1			-999	georf: AM
756	-21.366988	27.428268	geocoding (Google Maps)	C2			-999	georf: CF,JZ,AX,AM
757	-24.438125	26.019926	geocoding (Google Maps)	C2			-999	georf: CF,JZ,AX,AM
758	-24.972885	25.700714	geocoding (Google Maps)	C2			-999	georf: CF,JZ,JW,AM
759	-20.867795	27.448946	geocoding (Google Maps)	C1	correct	Google Maps	-999	georf: AM; val: JM,JW
760	-21.549008	27.981034	geocoding (Google Maps)	C4			-999	georf: AX,AM
761	-25.1145905	25.6820869	geocoding (Google Maps)	C1			-999	georf: AM
762	-22.93833333	-50.25083333	geo-matching RSB	M1			-999	georf: AM,FY,AX
763	-13.56930556	-41.82272222	geo-matching RSB	M1			-999	georf: AM,FY,AX
764	-26.60672694	-49.33831139	geo-matching RSB	M1			-999	georf: AM,FY,AX
765	-22.03916667	-43.76833333	geo-matching RSB	M1			-999	georf: AM,FY,AX
766	-7.8913064	-37.0118503	geocoding (Google Maps)	C1			-999	georf: AM,AX
767	-5.53013483	-40.08126076	geo-matching RSB	M1			-999	georf: AM,FY,AX
768	-19.84691303	-43.96746214	geocoding (Google Maps)	C2			-999	georf: CF,JZ,AX,JW
769	-5.26057794	-40.80725765	geo-matching RSB	M1			-999	georf: AM,FY,AX
770	-20.76361111	-41.52833333	geo-matching RSB	M1			-999	georf: AM,FY,AX
771	-3.76111086	-40.03616671	geo-matching RSB	M1			-999	georf: AM,FY,AX
772	-14.86836111	-53.30130556	geo-matching RSB	M2			-999	georf: AM,FY,AX
773	-16.32277778	-48.1875	geo-matching RSB	M1			-999	georf: AM,FY,AX
774	-21.58480556	-46.74767222	geo-matching RSB	M2			-999	georf: AM,FY,AX
775	-21.97911751	-43.36348282	geo-matching RSB	M1			-999	georf: AM,FY,AX,JW
776	-28.04138889	-49.12833333	geo-matching RSB	M1			-999	georf: AM,FY,AX
777	-11.93872222	-62.04051111	geo-matching RSB	M2			-999	georf: AM,FY,AX
778	-20.58179051	-47.77968448	geo-matching RSB	M2			-999	georf: AM,FY,AX,JW
779	-20.10388889	-44.84305556	geo-matching RSB	M1			-999	georf: AM,FY,AX
780	-4.090177082	-38.98966389	geo-matching RSB	M3			-999	georf: AM,FY,AX,JW
781	-6.9841456	-40.35670323	geo-matching RSB	M1			-999	georf: AM,FY,AX
782	-18.6781937	-51.86806011	geo-matching RSB	M1			-999	georf: AM,FY,AX,JW
783	-21.0725	-41.72194444	geo-matching RSB	M1			-999	georf: AM,FY,AX
784	-3.181698251	-40.44872906	geo-matching RSB	M1	correct	RSB	-999	georf: AM,FY,AX; val: MD
785	-9.534219444	-36.61493611	geo-matching RSB	M3	correct	RSB	-999	georf: AM,FY,AX; val: MD
786	-10.48883333	-40.01022222	geo-matching RSB	M1			-999	georf: AM,FY,AX
787	-20.78333333	-51.63333333	geo-matching RSB	M1			-999	georf: AM,FY,AX
788	-19.52	-42.76666667	geo-matching RSB	M1			-999	georf: AM,FY,AX
789	-8.467599355	-38.2231124	geo-matching RSB	M1			-999	georf: AM,FY,AX,JW
790	-7.476754006	-37.29503193	geo-matching RSB	M1			-999	georf: AM,FY,AX,JW
791	-21.92668611	-41.95058889	geo-matching RSB	M2			-999	georf: AM,FY,AX
792	-15.12401621	-58.96255027	geo-matching RSB	M2			-999	georf: AM,FY,AX,JW
793	-29.26847222	-50.74666667	geo-matching RSB	M1			-999	georf: AM,FY,AX
794	-7.860833333	-38.78472222	geo-matching RSB	M1			-999	georf: AM,FY,AX
795	-17.89589931	-40.20436376	geo-matching RSB	M1			-999	georf: AM,FY,AX
796	-26.66666667	-52.55	geo-matching RSB	M1			-999	georf: AM,FY,AX
797	-23.39124282	-46.99460949	geo-matching RSB	M1			-999	georf: AM,FY,AX
798	-20.143889	-44.257222	geo-matching RSB	M1			-999	georf: AM,FY,AX
799	-27.05799499	-52.47089259	geo-matching RSB	M1			-999	georf: AM,FY,AX,JW
800	-10.36880556	-40.09652778	geo-matching RSB	M1			-999	georf: AM,FY,AX
801	-22.67249635	-43.75535379	geo-matching RSB	M1			-999	georf: AM,FY,AX,JW
802	-15.5153071	-41.5887035	geocoding (Google Maps)	C2			-999	georf: CF,JZ,AX
803	-26.75916667	-52.25777778	geo-matching RSB	M1			-999	georf: AM,FY,AX
804	-15.99233611	-55.08736667	geo-matching RSB	M1			-999	georf: AM,FY,AX
805	-29.44722222	-53.28055556	geo-matching RSB	M1			-999	georf: AM,FY,AX
806	-14.63347222	-53.91283333	geo-matching RSB	M1			-999	georf: AM,FY,AX
807	-19.54545833	-43.03093611	geo-matching RSB	M2			-999	georf: AM,FY,AX
808	-23.12888889	-49.73166667	geo-matching RSB	M1			-999	georf: AM,FY,AX
809	-12.67444444	-38.37861111	geo-matching RSB	M1			-999	georf: AM,FY,AX
810	-6.425583	-36.60266	geo-matching RSB	M1			-999	georf: AM,FY,AX
811	-20.39341389	-40.57292778	geo-matching RSB	M1			-999	georf: AM,FY,AX
812	-10.23631827	-37.40524777	geo-matching RSB	M1			-999	georf: AM,FY,AX,JW
813	-3.39702942	-40.26384293	geo-matching RSB	M1			-999	georf: AM,FY,AX
814	-28.82815769	-51.84182471	geo-matching RSB	M1			-999	georf: AM,FY,AX,JW
815	-21.937456	-42.09034886	geo-matching RSB	M1	correct	RSB	-999	georf: AM,FY,AX; val: MD
816	-9.2835	-43.3217	geo-matching RSB	M2			-999	georf: AM,FY,AX
817	-25.53277778	-51.81555556	geo-matching RSB	M2			-999	georf: AM,FY,AX
818	-25.15191944	-49.41278056	geo-matching RSB	M2			-999	georf: AM,FY,AX
819	-15.66961027	-47.95664115	geo-matching RSB	M1			-999	georf: AM,FY,AX
820	-12.45230556	-45.19055556	geo-matching RSB	M1			-999	georf: AM,FY,AX
821	-19.502625	-40.91986667	geo-matching RSB	M1			-999	georf: AM,FY,AX
822	-21.1	-50.2	geo-matching RSB	M1			-999	georf: AM,FY,AX
823	-27.54527778	-53.80527778	geo-matching RSB	M2			-999	georf: AM,FY,AX
824	-8.074998239	-38.78790079	geo-matching RSB	M1			-999	georf: AM,FY,AX,JW
825	-14.63195624	-41.1908314	geo-matching RSB	M1	correct	RSB	-999	georf: AM,FY,AX; val: MD
826	-9.416638889	-37.09683333	geo-matching RSB	M1			-999	georf: AM,FY,AX
827	-6.193605	-37.54229	geo-matching RSB	M1			-999	georf: AM,FY,AX
828	-22.13933584	-42.09956458	geo-matching RSB	M1	correct	RSB	-999	georf: AM,FY,AX; val: MD
829	-5.1273477	-38.8858817	geocoding (Google Maps)	C1			-999	georf: AM,AX
830	-4.366539333	-40.14261272	geocoding (Google Maps)	C1			-999	georf: AM,AX
831	-9.637777778	-40.02833333	geo-matching RSB	M1			-999	georf: AM,FY,AX
832	-15.77109064	-41.48891045	geo-matching RSB	M1			-999	georf: AM,FY,AX,JW
833	-18.73611111	-52.29638889	geo-matching RSB	M1			-999	georf: AM,FY,AX
834	-7.50179351	-38.74776391	geo-matching RSB	M1			-999	georf: AM,FY,AX
835	-26.00611111	-51.66972222	geo-matching RSB	M1			-999	georf: AM,FY,AX
836	-26.57777778	-52.49611111	geo-matching RSB	M1			-999	georf: AM,FY,AX
837	-28.2925	-53.87777778	geo-matching RSB	M1			-999	georf: AM,FY,AX
838	-7.53815	-36.2319	geo-matching RSB	M1			-999	georf: AM,FY,AX
839	-28.75241661	-51.84338868	geo-matching RSB	M1			-999	georf: AM,FY,AX,JW
840	-16.940479	-42.01485599	geo-matching RSB	M1			-999	georf: AM,FY,AX,JW
841	-14.68725	-46.29763889	geo-matching RSB	M1			-999	georf: AM,FY,AX
842	-7.15993	-34.91223	geo-matching RSB	M1			-999	georf: AM,FY,AX
843	-23.624	-46.201	geo-matching RSB	M1			-999	georf: AM,FY,AX
844	-19.89327778	-43.36652778	geo-matching RSB	M1			-999	georf: AM,FY,AX
845	-21.14333333	-45.03638889	geo-matching RSB	M1			-999	georf: AM,FY,AX
846	-9.15698229	-40.62179361	geo-matching RSB	M3			-999	georf: AM,FY,AX
847	-20.06111111	-44.60725	geo-matching RSB	M1			-999	georf: AM,FY,AX
848	-18.14305556	-48.26972222	geo-matching RSB	M1			-999	georf: AM,FY,AX
849	-20.49472222	-43.4825	geo-matching RSB	M2			-999	georf: AM,FY,AX
850	-24.100375	-47.71983333	geo-matching RSB	M1			-999	georf: AM,FY,AX
851	-19.80178056	-40.07956389	geo-matching RSB	M1			-999	georf: AM,FY,AX
852	-5.90903637	-40.25522639	geo-matching RSB	M1			-999	georf: AM,FY,AX
853	-5.58154202	-39.40400247	geo-matching RSB	M1			-999	georf: AM,FY,AX
854	-11.67520278	-46.668075	geo-matching RSB	M2			-999	georf: AM,FY,AX
855	-5.94790735	-38.90719186	geo-matching RSB	M3			-999	georf: AM,FY,AX
856	-15.35766667	-55.45534722	geo-matching RSB	M1			-999	georf: AM,FY,AX
857	-6.429214	-36.35495	geo-matching RSB	M1			-999	georf: AM,FY,AX
858	-18.0675	-51.1675	geo-matching RSB	M1			-999	georf: AM,FY,AX
859	-5.63597694	-38.58926902	geocoding (Google Maps)	C2			-999	georf: CF,JZ,AX,JW
860	-20.668745	-46.314164	Wada et al. (2017)	M1			-999	georf: AM,FY,AX
861	-21.56666667	-46.61666667	geo-matching RSB	M1			-999	georf: AM,FY,AX
862	-24.74583333	-52.46805556	geo-matching RSB	M2			-999	georf: AM,FY,AX
863	-29.004689	-51.38307399	geo-matching RSB	M1			-999	georf: AM,FY,AX,JW
864	-9.569527778	-36.92441667	geo-matching RSB	M1			-999	georf: AM,FY,AX
865	-26.78817778	-52.50370556	geo-matching RSB	M1			-999	georf: AM,FY,AX
866	-22.12180398	-42.31005147	geo-matching RSB	M1			-999	georf: AM,FY,AX,JW
867	-28.2819904	-53.81207576	geo-matching RSB	M1			-999	georf: AM,FY,AX,JW
868	-8.037079	-35.162421	geo-matching RSB	M3			-999	georf: AM,FY,AX
869	-14.87194444	-55.78666667	geo-matching RSB	M1			-999	georf: AM,FY,AX
870	-7.51737	-38.01991	geo-matching RSB	M1			-999	georf: AM,FY,AX
871	-9.484722222	-36.68216667	geo-matching RSB	M1			-999	georf: AM,FY,AX
872	-20.0579345	-40.6454028	geocoding (Google Maps)	C1			-999	georf: AM,AX
873	-28.10777778	-48.95972222	geo-matching RSB	M2			-999	georf: AM,FY,AX
874	-8.267298559	-40.27489354	geo-matching RSB	M1			-999	georf: AM,FY,AX,JW
875	-12.90361111	-58.91277778	geo-matching RSB	M1			-999	georf: AM,FY,AX
876	-6.662925	-37.39131	geo-matching RSB	M1			-999	georf: AM,FY,AX
877	-13.01361111	-42.55	geo-matching RSB	M1			-999	georf: AM,FY,AX
878	-4.76674147	-40.58329521	geo-matching RSB	M1			-999	georf: AM,FY,AX
879	-14.7675	-42.79555556	geo-matching RSB	M1			-999	georf: AM,FY,AX
880	-26.74765	-52.40797222	geo-matching RSB	M1			-999	georf: AM,FY,AX
881	-3.88952654	-39.86190847	geo-matching RSB	M1			-999	georf: AM,FY,AX
882	-22.68722222	-43.825	geo-matching RSB	M1			-999	georf: AM,FY,AX
883	-30.8248959	-51.8473203	geocoding (Google Maps)	C1			-999	georf: AM,AX
884	-29.03583333	-51.09388889	geo-matching RSB	M1			-999	georf: AM,FY,AX
885	-28.93772646	-51.46638785	geo-matching RSB	M1			-999	georf: AM,FY,AX,JW
886	-5.970548	-36.66281	geo-matching RSB	M1			-999	georf: AM,FY,AX
887	-7.1006929	-40.5813543	geocoding (Google Maps)	C1			-999	georf: AM,AX
888	-13.41878139	-46.38435559	geo-matching RSB	M1			-999	georf: AM,FY,AX,JW
889	-19.11658625	-42.66343876	geo-matching RSB	M1			-999	georf: AM,FY,AX,JW
890	-21.34427778	-42.97005833	geo-matching RSB	M1			-999	georf: AM,FY,AX
891	-7.10920448	-38.68373304	geo-matching RSB	M1			-999	georf: AM,FY,AX
892	-20.0061902	-44.3508504	geocoding (Google Maps)	C1			-999	georf: AM,AX
893	-13.36694444	-59.0125	geo-matching RSB	M1			-999	georf: AM,FY,AX
894	-22.5448086	-44.79634854	geo-matching RSB	M1			-999	georf: AM,FY,AX,JW
895	-27.54818389	-49.005235	geo-matching RSB	M1			-999	georf: AM,FY,AX
896	-5.890304	-35.359734	geo-matching RSB	M1			-999	georf: AM,FY,AX
897	-5.669425	-36.88548	geo-matching RSB	M1			-999	georf: AM,FY,AX
898	-8.0025	-36.268611	geo-matching RSB	M1			-999	georf: AM,FY,AX
899	-13.6302261	-59.87225995	geo-matching RSB	M2			-999	georf: AM,FY,AX,JW
900	-4.21497366	-40.06889005	geo-matching RSB	M1			-999	georf: AM,FY,AX
901	-22.15527778	-48.75722222	geo-matching RSB	M3			-999	georf: AM,FY,AX
902	-9.048690466	-40.44909956	geo-matching RSB	M1			-999	georf: AM,FY,AX
903	-21.93805556	-46.81583333	geo-matching RSB	M2			-999	georf: AM,FY,AX
904	-2.444074519	-45.01468142	geo-matching RSB	M1			-999	georf: AM,FY,AX
905	-25.13833333	-48.87444444	geo-matching RSB	M1			-999	georf: AM,FY,AX
906	-4.20884774	-40.4499588	geo-matching RSB	M1			-999	georf: AM,FY,AX
907	-3.74108356	-39.35495273	geo-matching RSB	M1			-999	georf: AM,FY,AX
908	-22.77986704	-44.22862468	geo-matching RSB	M1			-999	georf: AM,FY,AX,JW
909	-21.92444444	-45.47083333	geo-matching RSB	M1			-999	georf: AM,FY,AX
910	-8.517867318	-35.48982535	geo-matching RSB	M1			-999	georf: AM,FY,AX,JW
911	-8.996138889	-36.12408333	geo-matching RSB	M2			-999	georf: AM,FY,AX
912	-10.36571917	-37.1859925	geo-matching RSB	M1			-999	georf: AM,FY,AX
913	-19.78475278	-40.12477222	geo-matching RSB	M1			-999	georf: AM,FY,AX
914	-1.914595	-59.473822	Wada et al. (2017)	M1			-999	georf: AM,FY,AX
915	-3.8385277	-38.5079852	geocoding (Google Maps)	C1			-999	georf: AM,AX
916	-27.77222222	-51.33333333	geo-matching RSB	M1			-999	georf: AM,FY,AX
917	-4.65048107	-38.4895536	geo-matching RSB	M2			-999	georf: AM,FY,AX
918	-21.88418714	-43.54061416	geo-matching RSB	M1			-999	georf: AM,FY,AX,JW
919	-8.066902	-37.22242	geo-matching RSB	M1			-999	georf: AM,FY,AX
920	-16.73972222	-42.57194444	geo-matching RSB	M1			-999	georf: AM,FY,AX
921	-6.015571139	-37.81179835	geocoding (Google Maps)	C1			-999	georf: AM,AX
922	-27.63666667	-51.49	geo-matching RSB	M1	correct	RSB	-999	georf: AM,FY,AX; val: MD
923	-6.798924787	-38.57136449	geocoding (Google Maps)	C1	correct	Google Maps	-999	georf: AM,AX; val: JM,JW
924	-26.67485058	-51.71620811	geo-matching RSB	M1			-999	georf: AM,FY,AX,JW
925	-28.17472222	-54.81888889	geo-matching RSB	M2			-999	georf: AM,FY,AX
926	-27.44	-53.56138889	geo-matching RSB	M1			-999	georf: AM,FY,AX
927	-23.52873638	-45.95186398	geo-matching RSB	M3			-999	georf: AM,FY,AX
928	-7.966388889	-35.74138889	geo-matching RSB	M1			-999	georf: AM,FY,AX
929	-20.032289	-48.221522	geocoding (Google Maps)	C1			-999	georf: AM,AX
930	-18.36343783	-43.95988174	geo-matching RSB	M2			-999	georf: AM,FY,AX,JW
931	-11.25255556	-39.10166667	geo-matching RSB	M1			-999	georf: AM,FY,AX
932	-21.5877659	-43.5312488	geocoding (Google Maps)	C2			-999	georf: CF,JZ,AX
933	-8.1375	-39.59722222	geo-matching RSB	M1			-999	georf: AM,FY,AX
934	-4.04229347	-39.98812244	geo-matching RSB	M1			-999	georf: AM,FY,AX
935	-19.86480857	-50.34459919	Wada et al. (2017)	M1	correct	Wada et al. (2017)	-999	georf: AM,FY,AX; val: MD
936	-28.12388889	-49.13277778	geo-matching RSB	M1			-999	georf: AM,FY,AX
937	-28.35111111	-52.21472222	geo-matching RSB	M1			-999	georf: AM,FY,AX
938	-21.3138707	-44.5549014	geocoding (Google Maps)	C2			-999	georf: CF,JZ,AX
939	-4.06141424	-39.45422218	geo-matching RSB	M1			-999	georf: AM,FY,AX
940	-19.02611111	-42.12555556	geo-matching RSB	M1			-999	georf: AM,FY,AX
941	-20.1761111	-43.9616667	geocoding (Google Maps)	C1	correct	Google Maps	-999	georf: AM,AX; val: JM,JW
942	-28.79138889	-50.74588889	geo-matching RSB	M2			-999	georf: AM,FY,AX
943	-11.46638008	-39.52179936	geo-matching RSB	M1	correct	RSB	-999	georf: AM,FY,AX; val: MD
944	-8.092222222	-35.03916667	geo-matching RSB	M1			-999	georf: AM,FY,AX
945	-13.85166667	-53.25583333	geo-matching RSB	M1			-999	georf: AM,FY,AX
946	-17.1575	-42.2425	geo-matching RSB	M1			-999	georf: AM,FY,AX
947	-24.08694444	-52.30027778	geo-matching RSB	M1			-999	georf: AM,FY,AX
948	-27.575	-53.78972222	geo-matching RSB	M1			-999	georf: AM,FY,AX
949	-11.24361111	-39.73555556	geo-matching RSB	M1			-999	georf: AM,FY,AX
950	-14.41361111	-42.09527778	geo-matching RSB	M1			-999	georf: AM,FY,AX
951	-20.1735565	-43.8965667	geocoding (Google Maps)	C1			-999	georf: AM,AX
952	-25.49361111	-52.21277778	geo-matching RSB	M1			-999	georf: AM,FY,AX
953	-29.06484784	-51.67637487	geo-matching RSB	M1			-999	georf: AM,FY,AX,JW
954	-6.593914204	-36.75209506	geocoding (Google Maps)	C1			-999	georf: AM,AX
955	-20.37326954	-51.36539177	Wada et al. (2017)	M1	correct	Wada et al. (2017)	-999	georf: AM,FY,AX; val: MD
956	-21.30282115	-42.91306538	geo-matching RSB	M1			-999	georf: AM,FY,AX,JW
957	-11.81083333	-42.05666667	geo-matching RSB	M1			-999	georf: AM,FY,AX
958	-8.086929235	-39.42871822	geo-matching RSB	M1			-999	georf: AM,FY,AX,JW
959	-14.73916667	-58.10194444	geo-matching RSB	M1			-999	georf: AM,FY,AX
960	-27.77138889	-54.38888889	geo-matching RSB	M1			-999	georf: AM,FY,AX
961	-9.683055556	-54.96277778	geo-matching RSB	M1			-999	georf: AM,FY,AX
962	-21.623972	-47.009677	Wada et al. (2017)	M1			-999	georf: AM,FY,AX
963	-22.88765433	-45.21910367	geocoding (Google Maps)	C1	correct	Google Maps	-999	georf: AM,AX; val: JM,JW
964	-26.77066111	-52.22455278	geo-matching RSB	M1			-999	georf: AM,FY,AX
965	-22.63777778	-43.89666667	geo-matching RSB	M2			-999	georf: AM,FY,AX
966	-6.694398	-38.518026	geo-matching RSB	M1			-999	georf: AM,FY,AX
967	-5.783707603	-37.91645698	geocoding (Google Maps)	C1	correct	Google Maps	-999	georf: AM,AX; val: JM,JW
968	-15.1	-58.73333333	geo-matching RSB	M1			-999	georf: AM,FY,AX
969	-8.541944444	-40.17083333	geo-matching RSB	M1			-999	georf: AM,FY,AX
970	-20.48944444	-43.44527778	geo-matching RSB	M2			-999	georf: AM,FY,AX
971	-27.14	-53.04055556	geo-matching RSB	M1			-999	georf: AM,FY,AX
972	-13.75880556	-41.8045	geo-matching RSB	M1			-999	georf: AM,FY,AX
973	-22.660092	-51.35639411	Wada et al. (2017)	C2	correct	Wada et al. (2017)	-999	georf: CF,JZ,AX; val: MD
974	-15.83858056	-54.38240833	geo-matching RSB	M1			-999	georf: AM,FY,AX
975	-22.11527778	-44.83944444	geo-matching RSB	M1			-999	georf: AM,FY,AX
976	-6.713819	-36.03592	geo-matching RSB	M1			-999	georf: AM,FY,AX
977	-9.882265	-39.039	geo-matching RSB	M1			-999	georf: AM,FY,AX
978	-14.28444444	-42.68138889	geo-matching RSB	M1			-999	georf: AM,FY,AX
979	-26.61450444	-49.40526639	geo-matching RSB	M1			-999	georf: AM,FY,AX
980	-7.0731376	-37.2717962	geocoding (Google Maps)	C1			-999	georf: AM,AX
981	-3.63385547	-39.51645937	geo-matching RSB	M1			-999	georf: AM,FY,AX
982	-15.75343889	-55.54571111	geo-matching RSB	M1			-999	georf: AM,FY,AX
983	-17.38805556	-49.21694444	geo-matching RSB	M2			-999	georf: AM,FY,AX
984	-6.23793385	-38.9248512	geo-matching RSB	M1			-999	georf: AM,FY,AX
985	-22.613333	-42.275	geocoding (Google Maps)	C1			-999	georf: AM,AX
986	-25.53067015	-49.3909181	geo-matching RSB	M1			-999	georf: AM,FY,AX
987	-27.52527778	-51.78888889	geo-matching RSB	M1			-999	georf: AM,FY,AX
988	-11.52577778	-40.04541667	geo-matching RSB	M1			-999	georf: AM,FY,AX
989	-23.38027778	-47.03083333	geo-matching RSB	M1			-999	georf: AM,FY,AX
990	-13.33861111	-44.63277778	geo-matching RSB	M1			-999	georf: AM,FY,AX
991	-27.56111111	-53.57722222	geo-matching RSB	M1	correct	RSB	-999	georf: AM,FY,AX; val: MD
992	-28.96333333	-50.7975	geo-matching RSB	M1			-999	georf: AM,FY,AX
993	-18.214992	-45.269162	Wada et al. (2017)	M1			-999	georf: AM,FY,AX
994	-23.71586456	-46.95906127	geo-matching RSB	M1			-999	georf: AM,FY,AX,JW
995	-6.240992	-37.486277	geo-matching RSB	M3			-999	georf: AM,FY,AX
996	-21.48547778	-43.45978611	geo-matching RSB	M1			-999	georf: AM,FY,AX
997	-28.61455833	-51.40353333	geo-matching RSB	M2			-999	georf: AM,FY,AX
998	-8.0108	-41.4937	geo-matching RSB	M1			-999	georf: AM,FY,AX
999	-12.70444444	-60.88472222	geo-matching RSB	M1			-999	georf: AM,FY,AX
1000	-16.34194444	-51.4375	geo-matching RSB	M1			-999	georf: AM,FY,AX
1001	-6.193974368	-36.01991373	geocoding (Google Maps)	C1			-999	georf: AM,AX,JW
1002	-21.37084167	-42.98994722	geo-matching RSB	M1			-999	georf: AM,FY,AX
1003	-17.07555556	-40.08527778	geo-matching RSB	M1			-999	georf: AM,FY,AX
1004	-9.663451836	-37.22349958	geo-matching RSB	M3			-999	georf: AM,FY,AX,JW
1005	-26.70333333	-51.91861111	geo-matching RSB	M1			-999	georf: AM,FY,AX
1006	-8.247398	-36.375982	geo-matching RSB	M3			-999	georf: AM,FY,AX
1007	-8.360737	-36.032247	geo-matching RSB	M1	correct	RSB	-999	georf: AM,FY,AX; val: MD
1008	-6.9366491	-37.0708891	geocoding (Google Maps)	C1			-999	georf: AM,AX
1009	-4.85312503	-38.16556769	geo-matching RSB	M1			-999	georf: AM,FY,AX
1010	-18.68101694	-48.49962056	geo-matching RSB	M1			-999	georf: AM,FY,AX
1011	-10.56991583	-38.07134056	geo-matching RSB	M1			-999	georf: AM,FY,AX
1012	-4.01400198	-38.8851752	geo-matching RSB	M1			-999	georf: AM,FY,AX
1013	-14.54683333	-42.32091667	geo-matching RSB	M1			-999	georf: AM,FY,AX
1014	-12.53638889	-40.31666667	geo-matching RSB	M1			-999	georf: AM,FY,AX
1015	-24.15029322	-47.54788072	geo-matching RSB	M1	correct	RSB	-999	georf: AM,FY,AX; val: MD
1016	-19.58110167	-43.04333121	geocoding (Google Maps)	C2			-999	georf: CF,JZ,AX,JW
1017	-10.374	-37.697	geo-matching RSB	M1			-999	georf: AM,FY,AX
1018	-14.47988889	-56.39052778	geo-matching RSB	M1			-999	georf: AM,FY,AX
1019	-6.6590729	-37.2035507	geocoding (Google Maps)	C1			-999	georf: AM,AX
1020	-29.03044375	-51.52091546	geo-matching RSB	M1			-999	georf: AM,FY,AX,JW
1021	-5.32772264	-38.92126174	geo-matching RSB	M1			-999	georf: AM,FY,AX
1022	-8.36721	-36.85793	geo-matching RSB	M1			-999	georf: AM,FY,AX
1023	-11.81416667	-46.78583333	geo-matching RSB	M1			-999	georf: AM,FY,AX
1024	-23.18777778	-49.38453056	geo-matching RSB	M1			-999	georf: AM,FY,AX
1025	-27.77638889	-51.18944444	geo-matching RSB	M1			-999	georf: AM,FY,AX
1026	-8.360347	-36.041807	geo-matching RSB	M1			-999	georf: AM,FY,AX
1027	-23.21616223	-49.22600739	geo-matching RSB	M1	correct	RSB	-999	georf: AM,FY,AX; val: MD
1028	-22.13939887	-42.35197925	geo-matching RSB	M2			-999	georf: AM,FY,AX,JW
1029	-20.3675	-44.19638889	geo-matching RSB	M2			-999	georf: AM,FY,AX
1030	-19.70796823	-42.96095891	geo-matching RSB	M1			-999	georf: AM,FY,AX,JW
1031	-17.07416667	-40.06833333	geo-matching RSB	M1			-999	georf: AM,FY,AX
1032	-19.81286018	-43.26693932	geo-matching RSB	M1			-999	georf: AM,FY,AX,JW
1033	-22.49386925	-45.33009913	geo-matching RSB	M1			-999	georf: AM,FY,AX,JW
1034	-23.175	-46.394	geo-matching RSB	M1			-999	georf: AM,FY,AX
1035	-6.304423	-38.249577	geo-matching RSB	M1			-999	georf: AM,FY,AX
1036	-22.37788056	-48.17431667	geo-matching RSB	M2			-999	georf: AM,FY,AX
1037	-27.89722946	-54.10741206	geo-matching RSB	M2			-999	georf: AM,FY,AX,JW
1038	-15.26103788	-58.72144524	geo-matching RSB	M1			-999	georf: AM,FY,AX,JW
1039	-9.224083333	-37.39333333	geo-matching RSB	M3			-999	georf: AM,FY,AX
1040	-27.72970878	-54.40783608	geo-matching RSB	M2			-999	georf: AM,FY,AX,JW
1041	-22.60222222	-52.87277778	geo-matching RSB	M1			-999	georf: AM,FY,AX
1042	-6.908946884	-37.58928981	geocoding (Google Maps)	C1	correct	Google Maps	-999	georf: AM,AX; val: JM,JW
1043	-5.3835058	-38.461526	geo-matching RSB	M1			-999	georf: AM,FY,AX
1044	-23.0508	-46.31999	geo-matching RSB	M1			-999	georf: AM,FY,AX
1045	-10.6989	-47.79381389	geo-matching RSB	M1			-999	georf: AM,FY,AX
1046	-16.48148943	-51.4186353	geo-matching RSB	M2	correct	RSB	-999	georf: AM,FY,AX; val: MD
1047	-22.94111111	-50.51722222	geo-matching RSB	M1			-999	georf: AM,FY,AX
1048	-25.46416667	-51.6625	geo-matching RSB	M2			-999	georf: AM,FY,AX
1049	-26.89983333	-53.02918333	geo-matching RSB	M2			-999	georf: AM,FY,AX
1050	-12.53027778	-57.88083333	geo-matching RSB	M1			-999	georf: AM,FY,AX
1051	-16.00366944	-55.11571944	geo-matching RSB	M1			-999	georf: AM,FY,AX
1052	-4.40659478	-39.31205395	geo-matching RSB	M1			-999	georf: AM,FY,AX
1053	-14.22888889	-39.46305556	geo-matching RSB	M1			-999	georf: AM,FY,AX
1054	-20.023611	-44.119722	geo-matching RSB	M3			-999	georf: AM,FY,AX
1055	-15.97671389	-55.08281667	geo-matching RSB	M1			-999	georf: AM,FY,AX
1056	-25.75654154	-52.08546918	geo-matching RSB	M1			-999	georf: AM,FY,AX
1057	-12.79372807	-56.00796918	geo-matching RSB	M1			-999	georf: AM,FY,AX,JW
1058	-18.06141667	-48.20905556	geo-matching RSB	M1	correct	RSB	-999	georf: AM,FY,AX; val: MD
1059	-16.10488834	-55.34468045	geo-matching RSB	M1			-999	georf: AM,FY,AX,JW
1060	-21.76772222	-46.60793889	geo-matching RSB	M1			-999	georf: AM,FY,AX
1061	-23.581391	-45.971028	Wada et al. (2017)	M1	correct	Wada et al. (2017)	-999	georf: AM,FY,AX; val: MD
1062	-7.23847	-37.31237	geo-matching RSB	M1			-999	georf: AM,FY,AX
1063	-22.69746111	-46.85120833	geo-matching RSB	M1			-999	georf: AM,FY,AX
1064	-9.415092692	-38.20771944	geo-matching RSB	M1			-999	georf: AM,FY,AX
1065	-6.224496	-36.03037	geo-matching RSB	M1			-999	georf: AM,FY,AX
1066	-17.34710619	-47.48901307	geo-matching RSB	M2			-999	georf: AM,FY,AX,JW
1067	-7.473054	-36.6636971	geocoding (Google Maps)	C1			-999	georf: AM,AX
1068	-4.8383971	-39.14134046	geo-matching RSB	M2			-999	georf: AM,FY,AX
1069	-10.47933333	-39.21033333	geo-matching RSB	M1			-999	georf: AM,FY,AX
1070	-27.50275809	-52.81166093	geo-matching RSB	M2			-999	georf: AM,FY,AX,JW
1071	-8.751430556	-63.45435833	geo-matching RSB	M1			-999	georf: AM,FY,AX
1072	-19.82395833	-40.07529722	geo-matching RSB	M1			-999	georf: AM,FY,AX
1073	-7.893897	-35.337641	geo-matching RSB	M3			-999	georf: AM,FY,AX
1074	-19.2	-52.35333333	geo-matching RSB	M1	correct	RSB	-999	georf: AM,FY,AX; val: MD
1075	-12.89686054	-38.38397575	geocoding (Google Maps)	C1			-999	georf: AM,AX
1076	-16.66666667	-44.90194444	geo-matching RSB	M1			-999	georf: AM,FY,AX
1077	-20.60305556	-40.80527778	geo-matching RSB	M1			-999	georf: AM,FY,AX
1078	-5.19868229	-39.31324438	geo-matching RSB	M1			-999	georf: AM,FY,AX
1079	-9.620052778	-37.79331944	geo-matching RSB	M1			-999	georf: AM,FY,AX
1080	-4.33766687	-40.62851894	geo-matching RSB	M1			-999	georf: AM,FY,AX
1081	-6.674118489	-38.75400699	geo-matching RSB	M1			-999	georf: AM,FY,AX,JW
1082	-25.64777778	-51.95361111	geo-matching RSB	M1			-999	georf: AM,FY,AX
1083	-12.21333333	-45.4625	geo-matching RSB	M2			-999	georf: AM,FY,AX
1084	-12.89222222	-38.46111111	geo-matching RSB	M1			-999	georf: AM,FY,AX
1085	-18.65916667	-48.43916667	geo-matching RSB	M1			-999	georf: AM,FY,AX
1086	-21.49155833	-43.45425	geo-matching RSB	M1			-999	georf: AM,FY,AX
1087	-24.31028461	-50.59690957	geo-matching RSB	M1			-999	georf: AM,FY,AX
1088	-3.69030767	-39.29597572	geo-matching RSB	M1			-999	georf: AM,FY,AX
1089	-9.1649533	-42.8826673	geocoding (Google Maps)	C2			-999	georf: CF,JZ,AX
1090	-20.45680556	-41.4625	geo-matching RSB	M1			-999	georf: AM,FY,AX
1091	-27.31888889	-49.04333333	geo-matching RSB	M1			-999	georf: AM,FY,AX
1092	-6.145807	-38.191429	geo-matching RSB	M1			-999	georf: AM,FY,AX
1093	-10.21583333	-39.94666667	geo-matching RSB	M3			-999	georf: AM,FY,AX
1094	-7.513888889	-35.33833333	geo-matching RSB	M1			-999	georf: AM,FY,AX
1095	-20.49416667	-47.85916667	geo-matching RSB	M2			-999	georf: AM,FY,AX
1096	-3.505972	-40.278371	geo-matching RSB	M2			-999	georf: AM,FY,AX
1097	-20.91708333	-41.722	geo-matching RSB	M1			-999	georf: AM,FY,AX
1098	0.854166667	-51.195	geo-matching RSB	M1			-999	georf: AM,FY,AX
1099	-5.693030634	-38.95160114	geo-matching RSB	M1	correct	RSB	-999	georf: AM,FY,AX; val: MD
1100	-10.16452778	-59.4575	geo-matching RSB	M1			-999	georf: AM,FY,AX
1101	-8.228048712	-39.89745726	geo-matching RSB	M1	correct	RSB	-999	georf: AM,FY,AX; val: MD
1102	-11.90481655	-61.23432706	geo-matching RSB	M1	correct	RSB	-999	georf: AM,FY,AX; val: MD
1103	-18.81972222	-52.1775	geo-matching RSB	M1			-999	georf: AM,FY,AX
1104	-27.45730333	-50.63819972	geo-matching RSB	M1			-999	georf: AM,FY,AX
1105	-13.26555556	-59.01944444	geo-matching RSB	M1			-999	georf: AM,FY,AX
1106	-8.310277778	-36.42583333	geo-matching RSB	M1			-999	georf: AM,FY,AX
1107	-26.89107365	-49.68173244	geo-matching RSB	M1			-999	georf: AM,FY,AX
1108	-15.36391667	-55.43477778	geo-matching RSB	M1			-999	georf: AM,FY,AX
1109	-19.28555556	-52.40027778	geo-matching RSB	M1			-999	georf: AM,FY,AX
1110	-26.42935285	-50.9664129	geo-matching RSB	M2			-999	georf: AM,FY,AX,JW
1111	0.902947222	-51.25998333	geo-matching RSB	M1			-999	georf: AM,FY,AX
1112	-23.7403048	-46.7623591	geocoding (Google Maps)	C1			-999	georf: AM,AX
1113	-10.59694444	-40.34305556	geo-matching RSB	M1			-999	georf: AM,FY,AX
1114	-16.20722222	-47.32527778	geo-matching RSB	M1			-999	georf: AM,FY,AX
1115	-22.0112934	-43.26984634	geo-matching RSB	M1			-999	georf: AM,FY,AX,JW
1116	-28.71102781	-51.85204699	geo-matching RSB	M1			-999	georf: AM,FY,AX,JW
1117	-20.20734895	-42.85540136	geo-matching RSB	M1			-999	georf: AM,FY,AX,JW
1118	-21.19862983	-41.37602369	geo-matching RSB	M1			-999	georf: AM,FY,AX,JW
1119	-22.20777778	-42.55972222	geo-matching RSB	M1			-999	georf: AM,FY,AX
1120	-17.30041667	-53.21777778	geo-matching RSB	M1			-999	georf: AM,FY,AX
1121	-8.059878075	-39.05189262	geo-matching RSB	M1			-999	georf: AM,FY,AX,JW
1122	-18.04496452	-47.67401806	geo-matching RSB	M1	correct	RSB	-999	georf: AM,FY,AX; val: MD
1123	-24.78839793	-51.43088764	geo-matching RSB	M1			-999	georf: AM,FY,AX,JW
1124	-28.0811	-49.1488	geo-matching RSB	M1			-999	georf: AM,FY,AX
1125	-5.98368382	-40.12329538	geo-matching RSB	M1			-999	georf: AM,FY,AX
1126	-12.56231389	-38.15997778	geo-matching RSB	M1			-999	georf: AM,FY,AX
1127	-20.3	-49.18333333	geo-matching RSB	M1			-999	georf: AM,FY,AX
1128	-25.71488182	-48.97281799	geo-matching RSB	M1			-999	georf: AM,FY,AX,JW
1129	-28.5166667	-52.55	geocoding (Google Maps)	C2			-999	georf: CF,JZ,AX
1130	-27.03333333	-49.55	geo-matching RSB	M1			-999	georf: AM,FY,AX
1131	-5.48921086	-38.45303653	geo-matching RSB	M1			-999	georf: AM,FY,AX
1132	-20.1832387	-42.36600065	geo-matching RSB	M1			-999	georf: AM,FY,AX,JW
1133	-25.79299518	-52.11694316	geo-matching RSB	M1	correct	RSB	-999	georf: AM,FY,AX; val: MD
1134	-5.7284912	-39.64767503	geo-matching RSB	M1			-999	georf: AM,FY,AX
1135	-12.1518768	-46.8166921	geo-matching RSB	M1	correct	RSB	-999	georf: AM,FY,AX; val: MD
1136	-3.79378367	-40.5024749	geo-matching RSB	M1			-999	georf: AM,FY,AX
1137	-27.01222222	-52.42722222	geo-matching RSB	M1			-999	georf: AM,FY,AX
1138	-17.6025	-54.83027778	geo-matching RSB	M1			-999	georf: AM,FY,AX
1139	-14.34638889	-56.79472222	geo-matching RSB	M2			-999	georf: AM,FY,AX
1140	-7.973932619	-38.32259717	geocoding (Google Maps)	C1			-999	georf: AM,AX
1141	-28.44178889	-54.288625	geo-matching RSB	M1	correct	RSB	-999	georf: AM,FY,AX; val: MD
1142	-5.416666667	-40.48	geo-matching RSB	M1			-999	georf: AM,FY,AX
1143	-26.78	-49.42722222	geo-matching RSB	M1			-999	georf: AM,FY,AX
1144	-4.332996153	-41.72395852	geocoding (Google Maps)	C1	correct	Google Maps	-999	georf: AM,AX; val: JM,JW
1145	-25.70191867	-52.00310625	geo-matching RSB	M1			-999	georf: AM,FY,AX
1146	-14.30244444	-42.32747222	geo-matching RSB	M1			-999	georf: AM,FY,AX
1147	-14.90888889	-41.96280556	geo-matching RSB	M1			-999	georf: AM,FY,AX
1148	-3.49965043	-40.60598289	geo-matching RSB	M1			-999	georf: AM,FY,AX
1149	-22.38079921	-46.90107076	geo-matching RSB	M1			-999	georf: AM,FY,AX,JW
1150	-21.475	-42.84583333	geo-matching RSB	M1			-999	georf: AM,FY,AX
1151	-16.29986667	-52.70715833	geo-matching RSB	M3			-999	georf: AM,FY,AX
1152	-7.74436	-37.621507	geo-matching RSB	M1			-999	georf: AM,FY,AX
1153	-19.99166667	-47.75805556	geo-matching RSB	M1			-999	georf: AM,FY,AX
1154	-5.78001881	-38.34665792	geo-matching RSB	M1			-999	georf: AM,FY,AX
1155	-20.49416667	-43.52138889	geo-matching RSB	M2			-999	georf: AM,FY,AX
1156	-5.08400174	-38.30616145	geo-matching RSB	M1			-999	georf: AM,FY,AX
1157	-21.12076389	-41.72003333	geo-matching RSB	M1			-999	georf: AM,FY,AX
1158	-3.80502941	-39.20571631	geo-matching RSB	M1			-999	georf: AM,FY,AX
1159	-8.47376	-35.675627	geo-matching RSB	M1			-999	georf: AM,FY,AX
1160	-18.444003	-47.986638	Wada et al. (2017)	M1	correct	Wada et al. (2017)	-999	georf: AM,FY,AX; val: MD
1161	-16.18333333	-47.03333333	geo-matching RSB	M1			-999	georf: AM,FY,AX
1162	-26.66308381	-53.65543702	geo-matching RSB	M1			-999	georf: AM,FY,AX,JW
1163	-22.52701944	-48.64861389	geo-matching RSB	M2			-999	georf: AM,FY,AX
1164	-10.67407778	-39.87273056	geo-matching RSB	M3			-999	georf: AM,FY,AX
1165	-25.535	-53.009167	geocoding (Google Maps)	C1			-999	georf: AM,AX
1166	-25.52813808	-49.52670402	geo-matching RSB	M1			-999	georf: AM,FY,AX
1167	-8.287927778	-35.071675	geo-matching RSB	M1			-999	georf: AM,FY,AX
1168	-18.91111111	-48.04083333	geo-matching RSB	M1			-999	georf: AM,FY,AX
1169	-9.431667	-40.827778	Wada et al. (2017)	M1			-999	georf: AM,FY,AX
1170	-25	-48.62166667	geo-matching RSB	M1			-999	georf: AM,FY,AX
1171	-26.67573827	-51.75383003	geo-matching RSB	M1	correct	RSB	-999	georf: AM,FY,AX; val: MD
1172	-21.09000833	-42.34229444	geo-matching RSB	M1			-999	georf: AM,FY,AX
1173	-6.437949937	-36.62992605	geo-matching RSB	M1			-999	georf: AM,FY,AX,JW
1174	-18.53055556	-51.14777778	geo-matching RSB	M1			-999	georf: AM,FY,AX
1175	-19.33580023	-52.67266244	geo-matching RSB	M1			-999	georf: AM,FY,AX,JW
1176	-14.81694444	-57.92444444	geo-matching RSB	M1			-999	georf: AM,FY,AX
1177	-20.54861111	-47.81297222	geo-matching RSB	M1	correct	RSB	-999	georf: AM,FY,AX; val: MD
1178	-3.57130396	-39.97699296	geo-matching RSB	M1			-999	georf: AM,FY,AX
1179	-21.60290072	-46.94763496	geo-matching RSB	M1	correct	RSB	-999	georf: AM,FY,AX; val: MD
1180	-24.59472222	-49.13388889	geo-matching RSB	M1			-999	georf: AM,FY,AX
1181	-29.34630084	-50.70214245	geo-matching RSB	M1			-999	georf: AM,FY,AX,JW
1182	-8.749889118	-55.03421129	geo-matching RSB	M1			-999	georf: AM,FY,AX
1183	-4.371097858	-39.3161516	geo-matching RSB	M1	correct	RSB	-999	georf: AM,FY,AX; val: MD
1184	-19.62546333	-43.18294361	geo-matching RSB	M2			-999	georf: AM,FY,AX
1185	-29.25388889	-53.22138889	geo-matching RSB	M1			-999	georf: AM,FY,AX
1186	-8.448162181	-38.0734337	geo-matching RSB	M1			-999	georf: AM,FY,AX,JW
1187	-19.63983805	-45.10983987	geo-matching RSB	M2			-999	georf: AM,FY,AX,JW
1188	-23.397	-46.657	geo-matching RSB	M1			-999	georf: AM,FY,AX
1189	-19.657	-46.94018056	geo-matching RSB	M2			-999	georf: AM,FY,AX
1190	-27.32333333	-49.02666667	geo-matching RSB	M1			-999	georf: AM,FY,AX
1191	-20.28538455	-47.06211234	geocoding (Google Maps)	C1			-999	georf: AM,AX
1192	-29.082976	-49.86517806	geo-matching RSB	M1			-999	georf: AM,FY,AX
1193	-22.476462	-52.956365	Wada et al. (2017)				-999
1194	-17.98859054	-48.52999136	geocoding (Google Maps)	C1	correct	Google Maps	-999	georf: AM,AX; val: JM,JW
1195	-27.73861574	-51.31409685	geo-matching RSB	M1			-999	georf: AM,FY,AX,JW
1196	-4.29526	-39.945214	geo-matching RSB	M1			-999	georf: AM,FY,AX
1197	-23.5801598	-47.43819049	geocoding (Google Maps)	C1			-999	georf: AM,AX,JW
1198	-9.66975	-37.31444444	geo-matching RSB	M1	correct	RSB	-999	georf: AM,FY,AX; val: MD
1199	-22.69904722	-47.28389722	geo-matching RSB	M1			-999	georf: AM,FY,AX
1200	-6.690396	-35.77977	geo-matching RSB	M1			-999	georf: AM,FY,AX
1201	-19.48611111	-47.54138889	geo-matching RSB	M1			-999	georf: AM,FY,AX
1202	-9.756111111	-48.37277778	geo-matching RSB	M1			-999	georf: AM,FY,AX
1203	-5.9169793	-40.41491123	geo-matching RSB	M1			-999	georf: AM,FY,AX
1204	-23.94102778	-47.19566667	geo-matching RSB	M1			-999	georf: AM,FY,AX
1205	-26.75305556	-49.41833333	geo-matching RSB	M1			-999	georf: AM,FY,AX
1206	-27.62055556	-53.80472222	geo-matching RSB	M1			-999	georf: AM,FY,AX
1207	-9.631488716	-54.97357662	geo-matching RSB	M1			-999	georf: AM,FY,AX,JW
1208	-6.5283452	-36.111283	geocoding (Google Maps)	C1	correct	Google Maps	-999	georf: AM,AX; val: JM,JW
1209	-24.10500556	-52.33011389	geo-matching RSB	M1			-999	georf: AM,FY,AX
1210	-11.95046111	-46.7555425	geo-matching RSB	M1			-999	georf: AM,FY,AX
1211	-13.38802524	-57.62267528	geo-matching RSB	M1			-999	georf: AM,FY,AX,JW
1212	-7.644283596	-37.15630619	geo-matching RSB	M1			-999	georf: AM,FY,AX,JW
1213	-11.18883333	-40.05347222	geo-matching RSB	M1			-999	georf: AM,FY,AX
1214	-3.704023	-40.363537	geo-matching RSB	M1			-999	georf: AM,FY,AX
1215	-5.8519444	-37.0847222	geocoding (Google Maps)	C1			-999	georf: AM,AX
1216	-5.936649125	-37.93628608	geocoding (Google Maps)	C1			-999	georf: AM,AX
1217	-24.73305556	-53.89277778	geo-matching RSB	M1			-999	georf: AM,FY,AX
1218	-21.75768056	-48.99174444	geo-matching RSB	M1			-999	georf: AM,FY,AX
1219	-27.12360278	-52.76609444	geo-matching RSB	M1			-999	georf: AM,FY,AX
1220	-12.84861111	-58.92611111	geo-matching RSB	M1			-999	georf: AM,FY,AX
1221	-14.3253122	-46.22961587	geo-matching RSB	M1	correct	RSB	-999	georf: AM,FY,AX; val: MD
1222	-15.38138889	-54.41113889	geo-matching RSB	M1			-999	georf: AM,FY,AX
1223	-3.97560265	-39.5086909	geo-matching RSB	M1			-999	georf: AM,FY,AX
1224	-20.69583333	-41.08144444	geo-matching RSB	M1			-999	georf: AM,FY,AX
1225	-20.77305556	-44.69722222	geo-matching RSB	M2			-999	georf: AM,FY,AX
1226	-23.20972562	-47.29523169	geo-matching RSB	M1			-999	georf: AM,FY,AX
1227	-15.8216213	-43.2412687	geocoding (Google Maps)	C2			-999	georf: CF,JZ,AX
1228	-23.375	-45.86972222	geo-matching RSB	M1			-999	georf: AM,FY,AX
1229	-25.8332011	-49.0703469	geocoding (Google Maps)	C1			-999	georf: AM,AX
1230	-9.357777778	-38.20777778	geo-matching RSB	M1			-999	georf: AM,FY,AX
1231	-27.81443667	-50.48024556	geo-matching RSB	M1			-999	georf: AM,FY,AX
1232	-8.137966717	-41.16263859	geocoding (Google Maps)	C1	correct	Google Maps	-999	georf: AM,AX; val: JM,JW
1233	-17.59472222	-40.98555556	geo-matching RSB	M1			-999	georf: AM,FY,AX
1234	-9.58075	-39.88736111	geo-matching RSB	M1			-999	georf: AM,FY,AX
1235	-28.94166667	-51.77333333	geo-matching RSB	M1			-999	georf: AM,FY,AX
1236	-29.02459646	-53.18340178	geo-matching RSB	M1			-999	georf: AM,FY,AX
1237	-28.67166667	-52.72611111	geo-matching RSB	M2			-999	georf: AM,FY,AX
1238	-11.74027778	-46.75305556	geo-matching RSB	M2			-999	georf: AM,FY,AX
1239	-8.773333333	-54.95722222	geo-matching RSB	M1			-999	georf: AM,FY,AX
1240	-15.77727386	-48.23002423	geo-matching RSB	M1			-999	georf: AM,FY,AX
1241	-17.0725	-40.10472222	geo-matching RSB	M1			-999	georf: AM,FY,AX
1242	-4.97792948	-39.06404585	geo-matching RSB	M1			-999	georf: AM,FY,AX
1243	-20.50805556	-41.28055556	geo-matching RSB	M1			-999	georf: AM,FY,AX
1244	-13.01861111	-58.19333333	geo-matching RSB	M1			-999	georf: AM,FY,AX
1245	-20.98631543	-41.71070556	geo-matching RSB	M1			-999	georf: AM,FY,AX,JW
1246	-28.14275556	-55.05045278	geo-matching RSB	M1			-999	georf: AM,FY,AX
1247	-2.599181	-44.2707	geo-matching RSB	M1			-999	georf: AM,FY,AX
1248	-3.6569445	-40.36534718	geo-matching RSB	M1			-999	georf: AM,FY,AX
1249	-8.029238387	-39.0605099	geo-matching RSB	M1			-999	georf: AM,FY,AX,JW
1250	-25.54305556	-53.49805556	geo-matching RSB	M1			-999	georf: AM,FY,AX
1251	-28.97194444	-51.75777778	geo-matching RSB	M1			-999	georf: AM,FY,AX
1252	-22.20916667	-43.13833333	geo-matching RSB	M1			-999	georf: AM,FY,AX
1253	-23.28151604	-47.2401602	geo-matching RSB	M2			-999	georf: AM,FY,AX,JW
1254	-20.39972222	-41.26677778	geo-matching RSB	M1			-999	georf: AM,FY,AX
1255	-11.46611111	-46.81888889	geo-matching RSB	M2			-999	georf: AM,FY,AX
1256	-7.775739	-37.472101	geo-matching RSB	M1			-999	georf: AM,FY,AX
1257	-24.00888889	-47.26388889	geo-matching RSB	M1			-999	georf: AM,FY,AX
1258	-7.525833333	-37.36972222	geo-matching RSB	M2			-999	georf: AM,FY,AX
1259	-18.63888889	-43.96527778	geo-matching RSB	M1			-999	georf: AM,FY,AX
1260	-5.94899294	-38.83102613	geo-matching RSB	M1			-999	georf: AM,FY,AX
1261	-21.41286709	-47.33430468	geo-matching RSB	M1			-999	georf: AM,FY,AX
1262	-3.843710156	-49.63840064	Wada et al. (2017)	M1	correct	Wada et al. (2017)	-999	georf: AM,FY,AX; val: MD
1263	-26.7875	-53.39416667	geo-matching RSB	M1			-999	georf: AM,FY,AX
1264	-21.6845352	-43.4029492	geocoding (Google Maps)	C1			-999	georf: AM,AX
1265	-20.67611111	-53.56333333	geo-matching RSB	M1			-999	georf: AM,FY,AX
1266	-24.0614088	-47.41643633	geo-matching RSB	M1			-999	georf: AM,FY,AX,JW
1267	-14.45722222	-59.50694444	geo-matching RSB	M1			-999	georf: AM,FY,AX
1268	-11.27527778	-39.36777778	geo-matching RSB	M1			-999	georf: AM,FY,AX
1269	-23.61222222	-47.39805556	geo-matching RSB	M1			-999	georf: AM,FY,AX
1270	-12.85972222	-38.39722222	geo-matching RSB	M1			-999	georf: AM,FY,AX
1271	-13.40439365	-48.14307382	geocoding (Google Maps)	C3	correct	Google Maps	-999	georf: AM,AX; val: JM,JW
1272	-27.6	-51.31666667	geo-matching RSB	M1			-999	georf: AM,FY,AX
1273	-27.71751389	-50.65853056	geo-matching RSB	M1			-999	georf: AM,FY,AX
1274	-7.944078091	-38.28341811	geocoding (Google Maps)	C1			-999	georf: AM,AX
1275	-22.48022222	-47.59219444	geo-matching RSB	M2			-999	georf: AM,FY,AX
1276	-20.4617963	-43.4970188	geocoding (Google Maps)	C1			-999	georf: AM,AX
1277	-19.45694444	-41.0975	geo-matching RSB	M1			-999	georf: AM,FY,AX
1278	-3.837841	-39.690069	geo-matching RSB	M2			-999	georf: AM,FY,AX
1279	-25.50567033	-49.02786693	geocoding (Google Maps)	C1			-999	georf: AM,AX,JW
1280	-16.08792628	-42.05592048	geocoding (Google Maps)	C1	correct	Google Maps	-999	georf: AM,AX; val: JM,JW
1281	-26.75891667	-52.38544167	geo-matching RSB	M1			-999	georf: AM,FY,AX
1282	-7.09032345	-39.48663894	geo-matching RSB	M1			-999	georf: AM,FY,AX
1283	-6.345867	-35.79451	geo-matching RSB	M1			-999	georf: AM,FY,AX
1284	-24.57370556	-51.55728611	geo-matching RSB	M1			-999	georf: AM,FY,AX
1285	-6.782450332	-48.15020742	geo-matching RSB	M2	correct	RSB	-999	georf: AM,FY,AX; val: MD
1286	-18.55888889	-53.13611111	geo-matching RSB	M1			-999	georf: AM,FY,AX
1287	-10.45944444	-41.22333333	geo-matching RSB	M3			-999	georf: AM,FY,AX
1288	-8.3454941	-36.3747609	geocoding (Google Maps)	C1			-999	georf: AM,AX
1289	-14.98052	-41.40402	geo-matching RSB	M1			-999	georf: AM,FY,AX
1290	-22.93399444	-46.89601944	geo-matching RSB	M1	correct	RSB	-999	georf: AM,FY,AX; val: MD
1291	-22.03263289	-43.15450915	geo-matching RSB	M1			-999	georf: AM,FY,AX,JW
1292	-6.118919579	-37.81923817	geocoding (Google Maps)	C1			-999	georf: AM,AX
1293	-15.23583333	-58.72833333	geo-matching RSB	M1			-999	georf: AM,FY,AX
1294	-6.749769444	-43.566825	geo-matching RSB	M1			-999	georf: AM,FY,AX
1295	-5.618753	-36.83185	geo-matching RSB	M1			-999	georf: AM,FY,AX
1296	-20.84014628	-47.30405953	geo-matching RSB	M2			-999	georf: AM,FY,AX,JW
1297	-7.772777778	-40.37611111	geo-matching RSB	M1			-999	georf: AM,FY,AX
1298	-7.896388889	-40.14972222	geo-matching RSB	M1			-999	georf: AM,FY,AX
1299	-10.30111111	-39.78527778	geo-matching RSB	M1			-999	georf: AM,FY,AX
1300	-9.269608611	-64.64295806	geo-matching RSB	M1	correct	RSB	-999	georf: AM,FY,AX; val: MD
1301	-14.82905341	-42.80469749	geocoding (Google Maps)	C1			-999	georf: AM,AX
1302	-23.8172488	-46.6270967	geocoding (Google Maps)	C2			-999	georf: CF,JZ,AX
1303	-3.3211445	-40.55372122	geo-matching RSB	M1			-999	georf: AM,FY,AX
1304	-25.02538889	-50.0645	geo-matching RSB	M1			-999	georf: AM,FY,AX
1305	-13.835005	-48.305493	Wada et al. (2017)	C1			-999	georf: AM,AX
1306	-7.48064347	-38.73040176	geo-matching RSB	M1			-999	georf: AM,FY,AX
1307	-6.189462792	-37.9523985	geocoding (Google Maps)	C1			-999	georf: AM,AX
1308	-11.69377222	-38.98946667	geo-matching RSB	M1			-999	georf: AM,FY,AX
1309	-12.52833333	-46.26861111	geo-matching RSB	M2			-999	georf: AM,FY,AX
1310	-19.83794167	-40.08416667	geo-matching RSB	M1			-999	georf: AM,FY,AX
1311	-18.79055556	-48.1475	geo-matching RSB	M1			-999	georf: AM,FY,AX
1312	-18.9473866	-42.52938631	geo-matching RSB	M1			-999	georf: AM,FY,AX,JW
1313	-14.57147222	-40.30161111	geo-matching RSB	M1			-999	georf: AM,FY,AX
1314	-28.89094444	-51.45386111	geo-matching RSB	M1			-999	georf: AM,FY,AX
1315	-6.40153817	-38.95705596	geo-matching RSB	M1			-999	georf: AM,FY,AX
1316	-20.66864843	-51.29151578	Wada et al. (2017)	M1	correct	Wada et al. (2017)	-999	georf: AM,FY,AX; val: MD
1317	-15.29029988	-58.71306096	geo-matching RSB	M1	register	RSB	-999	georf: AM,FY,AX; val: MD
1318	-27.65876667	-51.74846389	geo-matching RSB	M1			-999	georf: AM,FY,AX
1319	-20.91472222	-42.0275	geo-matching RSB	M1			-999	georf: AM,FY,AX
1320	-19.44091667	-41.61286111	geo-matching RSB	M1			-999	georf: AM,FY,AX
1321	-22.15331667	-44.09023333	geo-matching RSB	M1			-999	georf: AM,FY,AX
1322	-8.508337	-37.7049	geo-matching RSB	M1			-999	georf: AM,FY,AX
1323	-26.87920889	-49.10822333	geo-matching RSB	M1			-999	georf: AM,FY,AX
1324	-21.29138889	-49.78361111	geo-matching RSB	M1			-999	georf: AM,FY,AX
1325	-10.81833333	-39.57888889	geo-matching RSB	M1			-999	georf: AM,FY,AX
1326	-22.52861111	-44.56722222	geo-matching RSB	M1			-999	georf: AM,FY,AX
1327	-4.2495	-41.7817	geo-matching RSB	M1			-999	georf: AM,FY,AX
1328	-15.51722118	-49.48566935	geo-matching RSB	M1			-999	georf: AM,FY,AX,JW
1329	-6.7095594	-36.6862842	geocoding (Google Maps)	C1			-999	georf: AM,AX
1330	-29.09676812	-49.88065684	geo-matching RSB	M1			-999	georf: AM,FY,AX
1331	-8.595403233	-35.39104344	geo-matching RSB	M2			-999	georf: AM,FY,AX,JW
1332	-23.63842651	-45.83259114	geo-matching RSB	M1	correct	RSB	-999	georf: AM,FY,AX; val: MD
1333	-13.19740889	-58.98419861	geo-matching RSB	M1			-999	georf: AM,FY,AX
1334	-4.19378535	-38.80001891	geo-matching RSB	M1			-999	georf: AM,FY,AX
1335	-20.66623611	-47.6537	geo-matching RSB	M2			-999	georf: AM,FY,AX
1336	-18.68888889	-49.00888889	geo-matching RSB	M1			-999	georf: AM,FY,AX
1337	-22.21861111	-43.16555556	geo-matching RSB	M1			-999	georf: AM,FY,AX
1338	-27.11055556	-52.48055556	geo-matching RSB	M2			-999	georf: AM,FY,AX
1339	-16.71334563	-54.74835201	geo-matching RSB	M1	correct	RSB	-999	georf: AM,FY,AX; val: MD
1340	-23.33142973	-46.67673467	geocoding (Google Maps)	C2			-999	georf: CF,JZ,AX
1341	-7.67231	-36.92498	geo-matching RSB	M1			-999	georf: AM,FY,AX
1342	-26.76663889	-52.31777778	geo-matching RSB	M1			-999	georf: AM,FY,AX
1343	-13.77909167	-59.77213056	geo-matching RSB	M1			-999	georf: AM,FY,AX
1344	-21.62699454	-46.79005692	geo-matching RSB	M1			-999	georf: AM,FY,AX,JW
1345	-18.94997222	-49.38333333	geo-matching RSB	M1			-999	georf: AM,FY,AX
1346	-11.89114673	-46.77025065	geo-matching RSB	M1			-999	georf: AM,FY,AX,JW
1347	-23.60640927	-46.08881649	geo-matching RSB	M1			-999	georf: AM,FY,AX
1348	-10.48666667	-39.35583333	geo-matching RSB	M1			-999	georf: AM,FY,AX
1349	-20.11730028	-42.39617743	geo-matching RSB	M1			-999	georf: AM,FY,AX,JW
1350	-20.12936984	-48.56790675	geo-matching RSB	M1			-999	georf: AM,FY,AX
1351	-19.9523658	-43.9469571	geocoding (Google Maps)	C1			-999	georf: AM,AX
1352	-29.12877633	-53.3200944	geo-matching RSB	M1			-999	georf: AM,FY,AX,JW
1353	-20.21473611	-47.7073	geo-matching RSB	M1			-999	georf: AM,FY,AX
1354	-3.88200395	-40.01314879	geo-matching RSB	M1			-999	georf: AM,FY,AX
1355	-19.84666667	-43.1225	geo-matching RSB	M1			-999	georf: AM,FY,AX
1356	-9.778055556	-54.98861111	geo-matching RSB	M1			-999	georf: AM,FY,AX
1357	-13.39340556	-46.39063889	geo-matching RSB	M1			-999	georf: AM,FY,AX
1358	-29.02066111	-50.73084444	geo-matching RSB	M2			-999	georf: AM,FY,AX
1359	-28.15277778	-49.11833333	geo-matching RSB	M1			-999	georf: AM,FY,AX
1360	-7.215936	-35.917344	geo-matching RSB	M1			-999	georf: AM,FY,AX
1361	-8.494186	-36.944897	geo-matching RSB	M1			-999	georf: AM,FY,AX
1362	-20.504167	-43.772778	geo-matching RSB	M1			-999	georf: AM,FY,AX
1363	-22.90166667	-49.99666667	geo-matching RSB	M1			-999	georf: AM,FY,AX
1364	-15.0474054	-58.7518751	geocoding (Google Maps)	C1			-999	georf: AM,AX
1365	-20.54536111	-42.95911111	geo-matching RSB	M1			-999	georf: AM,FY,AX
1366	-19.47361111	-52.53972222	geo-matching RSB	M1			-999	georf: AM,FY,AX
1367	-18.59916667	-41.84777778	geo-matching RSB	M1			-999	georf: AM,FY,AX
1368	-28.895	-50.81222222	geo-matching RSB	M1			-999	georf: AM,FY,AX
1369	-9.396944444	-38.20277778	geo-matching RSB	M1			-999	georf: AM,FY,AX
1370	-6.8827836	-36.9191704	geocoding (Google Maps)	C1			-999	georf: AM,AX
1371	-20.04679444	-41.74289722	geo-matching RSB	M1			-999	georf: AM,FY,AX
1372	-12.44083333	-45.16555556	geo-matching RSB	M1			-999	georf: AM,FY,AX
1373	-19.01750578	-50.50159585	Wada et al. (2017)	M1	correct	Wada et al. (2017)	-999	georf: AM,FY,AX; val: MD
1374	-18.78733932	-52.37565828	geo-matching RSB	M1			-999	georf: AM,FY,AX,JW
1375	-21.76377222	-46.60501944	geo-matching RSB	M1			-999	georf: AM,FY,AX
1376	-22.94937907	-46.44153896	geo-matching RSB	M2			-999	georf: AM,FY,AX
1377	-24.05755556	-50.71011111	geo-matching RSB	M2			-999	georf: AM,FY,AX
1378	-20.15055556	-47.27944444	geo-matching RSB	M1			-999	georf: AM,FY,AX
1379	-22.607425	-46.50449444	geo-matching RSB	M2			-999	georf: AM,FY,AX
1380	-12.8362	-38.32428056	geo-matching RSB	M1			-999	georf: AM,FY,AX
1381	-10.85352778	-40.17197222	geo-matching RSB	M1			-999	georf: AM,FY,AX
1382	-23.36881862	-45.65714882	geo-matching RSB	M1			-999	georf: AM,FY,AX
1383	-3.89488168	-40.61120527	geo-matching RSB	M1			-999	georf: AM,FY,AX
1384	-27.2775	-52.37888889	geo-matching RSB	M1			-999	georf: AM,FY,AX
1385	-25.17702541	-50.94100812	geo-matching RSB	M1			-999	georf: AM,FY,AX,JW
1386	-11.45833333	-42.34472222	geo-matching RSB	M1			-999	georf: AM,FY,AX
1387	-21.8525	-42.60638889	geo-matching RSB	M1			-999	georf: AM,FY,AX
1388	-6.85874	-38.32906	geo-matching RSB	M3			-999	georf: AM,FY,AX
1389	-28.77454744	-51.84486896	geo-matching RSB	M1			-999	georf: AM,FY,AX,JW
1390	-20.61744527	-41.48499709	geo-matching RSB	M1	correct	RSB	-999	georf: AM,FY,AX; val: MD
1391	-5.39175748	-40.30267198	geo-matching RSB	M1			-999	georf: AM,FY,AX
1392	-19.08560262	-42.8526738	geo-matching RSB	M2			-999	georf: AM,FY,AX,JW
1393	-7.6586	-43.0862	geo-matching RSB	M1			-999	georf: AM,FY,AX
1394	-7.02743	-38.48282	geo-matching RSB	M1			-999	georf: AM,FY,AX
1395	-29.08355556	-52.20816667	geo-matching RSB	M1			-999	georf: AM,FY,AX
1396	-18.93554623	-42.48499896	geo-matching RSB	M1			-999	georf: AM,FY,AX,JW
1397	-26.95888889	-52.34111111	geo-matching RSB	M1			-999	georf: AM,FY,AX
1398	-12.58538683	-60.9297784	geo-matching RSB	M1			-999	georf: AM,FY,AX,JW
1399	-21.98598069	-47.88194917	geo-matching RSB	M1			-999	georf: AM,FY,AX,JW
1400	-27.62472222	-50.98388889	geo-matching RSB	M1			-999	georf: AM,FY,AX
1401	-9.02026513	-42.7002439	geo-matching RSB	M1			-999	georf: AM,FY,AX,JW
1402	-29.07277778	-53.20805556	geo-matching RSB	M1			-999	georf: AM,FY,AX
1403	-24.02334444	-47.35583056	geo-matching RSB	M1			-999	georf: AM,FY,AX
1404	-23.58089707	-46.27583896	geo-matching RSB	M1			-999	georf: AM,FY,AX
1405	-16.30444444	-55.06020403	geo-matching RSB	M1			-999	georf: AM,FY,AX,JW
1406	-24.13318223	-49.64401564	geo-matching RSB	M1			-999	georf: AM,FY,AX,JW
1407	-23.74969243	-50.90805614	geo-matching RSB	M1			-999	georf: AM,FY,AX,JW
1408	-13.07469251	-58.97555556	geo-matching RSB	M1	correct	RSB	-999	georf: AM,FY,AX; val: MD
1409	-11.98569057	-62.17966355	geo-matching RSB	M1			-999	georf: AM,FY,AX,JW
1410	-19.11583333	-50.64361111	geo-matching RSB	M1			-999	georf: AM,FY,AX
1411	-10.65388889	-39.72638889	geo-matching RSB	M1			-999	georf: AM,FY,AX
1412	-22.20833333	-43.04583333	geo-matching RSB	M3			-999	georf: AM,FY,AX
1413	-3.79666525	-40.25611871	geo-matching RSB	M1			-999	georf: AM,FY,AX
1414	-28.31180556	-53.89547222	geo-matching RSB	M1			-999	georf: AM,FY,AX
1415	-14.33491667	-42.37972222	geo-matching RSB	M1			-999	georf: AM,FY,AX
1416	-28.80676735	-50.61281075	geo-matching RSB	M1			-999	georf: AM,FY,AX,JW
1417	-7.54585	-38.16272	geo-matching RSB	M1			-999	georf: AM,FY,AX
1418	-22.5516899	-43.27112031	geo-matching RSB	M1			-999	georf: AM,FY,AX,JW
1419	-22.07450267	-48.0452662	geo-matching RSB	M1			-999	georf: AM,FY,AX,JW
1420	-22.15833333	-45.275	geo-matching RSB	M1			-999	georf: AM,FY,AX
1421	-14.75611111	-58.04444444	geo-matching RSB	M1			-999	georf: AM,FY,AX
1422	-19.64277778	-43.69111111	geo-matching RSB	M1			-999	georf: AM,FY,AX
1423	-22.71697222	-47.65180556	geo-matching RSB	M2			-999	georf: AM,FY,AX
1424	-11.99479493	-60.69567679	geo-matching RSB	M1	correct	RSB	-999	georf: AM,FY,AX,JW; val: MD
1425	-20.38833333	-44.18777778	geo-matching RSB	M2			-999	georf: AM,FY,AX
1426	-23.54221944	-47.24776667	geo-matching RSB	M2			-999	georf: AM,FY,AX
1427	-6.083634	-38.12487	geo-matching RSB	M1			-999	georf: AM,FY,AX
1428	-9.143889	-38.313333	Wada et al. (2017)	M1			-999	georf: AM,FY,AX
1429	-12.23857093	-48.38328987	geo-matching RSB	M1			-999	georf: AM,FY,AX
1430	-5.906353	-37.507947	geo-matching RSB	M3			-999	georf: AM,FY,AX
1431	-27.02805556	-49.57444444	geo-matching RSB	M2			-999	georf: AM,FY,AX
1432	-4.44552015	-38.96111798	geo-matching RSB	M1			-999	georf: AM,FY,AX
1433	-19.24634638	-52.88333591	geo-matching RSB	M1	correct	RSB	-999	georf: AM,FY,AX; val: MD
1434	-26.79125833	-52.13408611	geo-matching RSB	M1			-999	georf: AM,FY,AX
1435	-14.74610833	-39.08266	geo-matching RSB	M1			-999	georf: AM,FY,AX
1436	-21.80685352	-46.13513889	geo-matching RSB	M1			-999	georf: AM,FY,AX,JW
1437	-22.60083333	-45.54722222	geo-matching RSB	M1			-999	georf: AM,FY,AX
1438	-5.79438804	-40.17261165	geo-matching RSB	M1			-999	georf: AM,FY,AX
1439	-6.267385531	-40.22043014	geo-matching RSB	M1			-999	georf: AM,FY,AX,JW
1440	-9.534805556	-36.97608333	geo-matching RSB	M1			-999	georf: AM,FY,AX
1441	-19.41116855	-54.49328038	geo-matching RSB	M1			-999	georf: AM,FY,AX,JW
1442	-9.341147222	-38.08907222	geo-matching RSB	M1			-999	georf: AM,FY,AX
1443	-6.4971901	-37.0427175	geocoding (Google Maps)	C1			-999	georf: AM,AX
1444	-6.431403	-37.650684	geo-matching RSB	M3			-999	georf: AM,FY,AX
1445	-16.78611111	-47.94194444	geo-matching RSB	M1			-999	georf: AM,FY,AX
1446	-5.880937	-37.345789	geo-matching RSB	M1			-999	georf: AM,FY,AX
1447	-25.60833333	-52.62083333	geo-matching RSB	M1			-999	georf: AM,FY,AX
1448	-20.02222222	-47.43472222	geo-matching RSB	M1			-999	georf: AM,FY,AX
1449	-8.55918	-36.988304	geo-matching RSB	M1			-999	georf: AM,FY,AX
1450	-18.72183333	-42.27152778	geo-matching RSB	M1			-999	georf: AM,FY,AX
1451	-18.41087646	-49.09114873	Wada et al. (2017)	M1	correct	Wada et al. (2017)	-999	georf: AM,FY,AX; val: MD
1452	-15.96953368	-39.59306608	geo-matching RSB	M1			-999	georf: AM,FY,AX
1453	-6.2372646	-36.5053962	geocoding (Google Maps)	C1			-999	georf: AM,AX
1454	-29.1115914	-51.1646283	geocoding (Google Maps)	C1	correct	Google Maps	-999	georf: AM,AX; val: JM,JW
1455	-29.29944444	-50.56972222	geo-matching RSB	M1			-999	georf: AM,FY,AX
1456	-20.12666667	-43.95027778	geo-matching RSB	M1			-999	georf: AM,FY,AX
1457	-2.548151	-44.30441	geo-matching RSB	M1			-999	georf: AM,FY,AX
1458	-26.94	-51.9525	geo-matching RSB	M1			-999	georf: AM,FY,AX
1459	-22.01972222	-43.30222222	geo-matching RSB	M1			-999	georf: AM,FY,AX
1460	-4.81734606	-40.36269595	geo-matching RSB	M1			-999	georf: AM,FY,AX
1461	-6.589444444	-47.46444444	geo-matching RSB	M1			-999	georf: AM,FY,AX
1462	-29.12027778	-53.36777778	geo-matching RSB	M1			-999	georf: AM,FY,AX
1463	-19.53604444	-42.12591389	geo-matching RSB	M1			-999	georf: AM,FY,AX
1464	-29.50111111	-51.00222222	geo-matching RSB	M1			-999	georf: AM,FY,AX
1465	-2.819458333	-54.29995833	geo-matching RSB	M1			-999	georf: AM,FY,AX
1466	-7.59024	-37.9136	geo-matching RSB	M1			-999	georf: AM,FY,AX
1467	-8.801111111	-63.95222222	geo-matching RSB	M1			-999	georf: AM,FY,AX
1468	-6.159109	-35.596766	geo-matching RSB	M1			-999	georf: AM,FY,AX
1469	-9.624972222	-36.77061111	geo-matching RSB	M1			-999	georf: AM,FY,AX
1470	-24.08120322	-47.47705881	geo-matching RSB	M1			-999	georf: AM,FY,AX,JW
1471	-9.351111111	-56.7775	geo-matching RSB	M2			-999	georf: AM,FY,AX
1472	-20.91833333	-42.66	geo-matching RSB	M1			-999	georf: AM,FY,AX
1473	-15.78722222	-47.78972222	geo-matching RSB	M1			-999	georf: AM,FY,AX
1474	-20.227675	-41.99455556	geo-matching RSB	M2			-999	georf: AM,FY,AX
1475	-6.409896471	-36.7960361	geocoding (Google Maps)	C1	correct	Google Maps	-999	georf: AM,AX; val: JM,JW
1476	-7.716753	-35.675609	geo-matching RSB	M3			-999	georf: AM,FY,AX
1477	-18.87944444	-44.77611111	geo-matching RSB	M1			-999	georf: AM,FY,AX
1478	-9.4333	-42.447222	geo-matching RSB	M1			-999	georf: AM,FY,AX
1479	-7.641388889	-38.89444444	geo-matching RSB	M1			-999	georf: AM,FY,AX
1480	-13.07388889	-60.61444444	geo-matching RSB	M1			-999	georf: AM,FY,AX
1481	-22.51888889	-48.53277778	geo-matching RSB	M1			-999	georf: AM,FY,AX
1482	-7.969456	-35.115592	geo-matching RSB	M1			-999	georf: AM,FY,AX
1483	-19.76926329	-41.78850993	geo-matching RSB	M1			-999	georf: AM,FY,AX,JW
1484	-26.04972222	-52.8	geo-matching RSB	M2			-999	georf: AM,FY,AX
1485	-27.45608329	-48.98394326	geo-matching RSB	M1			-999	georf: AM,FY,AX,JW
1486	-21.88810556	-48.14740833	geo-matching RSB	M2			-999	georf: AM,FY,AX
1487	-21.2973717	-44.6148865	geocoding (Google Maps)	C1			-999	georf: AM,AX
1488	-22.98972222	-45.75527778	geo-matching RSB	M1			-999	georf: AM,FY,AX
1489	-17.5375	-54.43333333	geo-matching RSB	M1			-999	georf: AM,FY,AX
1490	-22.17033178	-47.90399424	geo-matching RSB	M1			-999	georf: AM,FY,AX,JW
1491	-19.61387022	-41.80468398	geo-matching RSB	M1	correct	RSB	-999	georf: AM,FY,AX; val: MD
1492	-13.86840278	-40.23570556	geo-matching RSB	M1			-999	georf: AM,FY,AX
1493	-13.40595107	-46.34230821	geo-matching RSB	M1			-999	georf: AM,FY,AX,JW
1494	-18.73111111	-51.79861111	geo-matching RSB	M1			-999	georf: AM,FY,AX
1495	-16.113889	-42.281944	geo-matching RSB	M1			-999	georf: AM,FY,AX
1496	-22.98663889	-51.82422222	geo-matching RSB	M2			-999	georf: AM,FY,AX
1497	-21.84466667	-43.33950833	geo-matching RSB	M1			-999	georf: AM,FY,AX
1498	-15.39216294	-58.63906024	geo-matching RSB	M1	correct	RSB	-999	georf: AM,FY,AX; val: MD
1499	-7.3809463	-36.8095495	geocoding (Google Maps)	C2			-999	georf: CF,JZ,AX
1500	4.9640213	115.0147639	geocoding (Google Maps)	C1			-999	georf: AM,AX
1501	4.9043348	114.9459571	geocoding (Google Maps)	C1			-999	georf: AM,AX
1502	4.629137617	114.7519322	geocoding (Google Maps)	C4	correct	Google Maps	-999	georf: AX; val: JM,JW
1503	42.7025962	24.2987575	geocoding (Google Maps)	C4			-999	georf: AX,AM,JW
1504	42.52474647	23.58455644	geo-matching MARS	M2			-999	georf: AM,JW
1505	43.3651498	24.0134196	geocoding (Google Maps)	C4			-999	georf: AX,AM,JW
1506	42.2499955	26.0880203	geocoding (Google Maps)	C4			-999	georf: AM,JW
1507	43.23144275	26.0084198	geo-matching MARS	M2			-999	georf: AM,JW
1508	42.88319591	26.91589666	geo-matching MARS	M2			-999	georf: AM,JW
1509	41.9663302	24.1855505	geocoding (Google Maps)	C4			-999	georf: AX,AM,JW
1510	41.7578849	24.1692021	geocoding (Google Maps)	C4			-999	georf: AX,AM,JW
1511	43.0282439	27.41140549	geo-matching MARS	M2			-999	georf: AM,JW
1512	42.25251014	27.59376344	geo-matching MARS	M2			-999	georf: AM,JW
1513	43.00954179	24.42501097	geo-matching MARS	M2			-999	georf: AM,JW
1514	42.61589515	23.74197572	geo-matching MARS	M2			-999	georf: AM,JW
1515	41.9631558	26.1064174	geocoding (Google Maps)	C2			-999	georf: CF,JZ,AX,AM,JW
1516	42.60408482	23.40414203	geo-matching MARS	M2			-999	georf: AM,JW
1517	42.83493567	23.33135874	geo-matching MARS	M2			-999	georf: AM,JW
1518	42.30498996	24.9957906	geo-matching MARS	M2			-999	georf: AM,JW
1519	41.89396772	25.35249848	geo-matching MARS	M2			-999	georf: AM,JW
1520	42.5333333	23.15	geocoding (Google Maps)	C4			-999	georf: AX,AM,JW
1521	42.49209705	27.00886219	geo-matching MARS	M2			-999	georf: AM,JW
1522	43.47385349	24.49607443	geo-matching MARS	M2			-999	georf: AM,JW
1523	42.54296127	24.91802503	geo-matching MARS	M2			-999	georf: AM,JW
1524	41.96472579	25.48004615	geo-matching MARS	M1			-999	georf: AM,JW
1525	42.17389506	23.24996271	geocoding (Google Maps)	C4			-999	georf: AX,AM,JW
1526	43.1098551	25.1270475	geocoding (Google Maps)	C4			-999	georf: AX,AM,JW
1527	41.92884969	26.01322846	geo-matching MARS	M2			-999	georf: AM,JW
1528	42.71737999	27.62237437	geo-matching MARS	M2			-999	georf: AM,JW
1529	43.4	26.65	geocoding (Google Maps)	C4			-999	georf: AX,AM,JW
1530	41.70874	24.0785324	geocoding (Google Maps)	C4			-999	georf: AX,AM,JW
1531	42.1135408	26.8650156	geocoding (Google Maps)	C4			-999	georf: AX,AM,JW
1532	42.59530052	24.66533437	geo-matching MARS	M2			-999	georf: AM,JW
1533	41.8814455	26.08411989	geo-matching MARS	M2			-999	georf: AM,JW
1534	43.27173799	24.9248647	geo-matching MARS	M2	correct	MARS	-999	georf: AM,JW; val: MD
1535	43.16236841	27.22600621	geo-matching MARS	M2			-999	georf: AM,JW
1536	42.434888	24.0013307	geocoding (Google Maps)	C4			-999	georf: AX,AM,JW
1537	43.53709689	26.37010159	geo-matching MARS	M2			-999	georf: AM,JW
1538	41.79051011	25.9141765	geo-matching MARS	M2			-999	georf: AM,JW
1539	41.79550077	26.31534112	geo-matching MARS	M2			-999	georf: AM,JW
1540	43.42998182	25.90610063	geo-matching MARS	M2			-999	georf: AM,JW
1541	43.3128042	24.2369456	geocoding (Google Maps)	C4			-999	georf: AX,AM,JW
1542	42.1610917	23.8019562	geocoding (Google Maps)	C4			-999	georf: AX,AM,JW
1543	41.97084536	25.1513144	geo-matching MARS	M2			-999	georf: AM,JW
1544	42.00819227	24.9380159	geo-matching MARS	M2			-999	georf: AM,JW
1545	41.75185152	25.66544241	geo-matching MARS	M2			-999	georf: AM,JW
1546	42.10923998	23.03627268	geo-matching MARS	M2			-999	georf: AM,JW
1547	43.0702358	24.4841488	geocoding (Google Maps)	C2			-999	georf: CF,JZ,JW,AM
1548	43.1481935	25.3759316	geocoding (Google Maps)	C4			-999	georf: AX,AM,JW
1549	43.0718381	26.7859465	geocoding (Google Maps)	C4			-999	georf: AX,AM,JW
1550	42.8064234	25.25739	geocoding (Google Maps)	C4			-999	georf: AX,AM,JW
1551	41.91760908	24.98634877	geo-matching MARS	M2			-999	georf: AM,JW
1552	41.85900962	24.82807205	geo-matching MARS	M2			-999	georf: AM,JW
1553	41.6604297	25.2867219	geocoding (Google Maps)	C4			-999	georf: AX,AM,JW
1554	41.6340013	25.5177747	geocoding (Google Maps)	C4			-999	georf: AX,AM,JW
1555	42.51507203	23.53692475	geo-matching MARS	M2			-999	georf: AM,JW
1556	43.6076912	23.0034768	geocoding (Google Maps)	C2			-999	georf: CF,JZ,AX,AM,JW
1557	42.67637856	25.9167455	geo-matching MARS	M1			-999	georf: AM,JW
1558	41.865727	25.43300146	geo-matching MARS	M2			-999	georf: AM,JW
1559	43.6941938	22.8984334	geocoding (Google Maps)	C4			-999	georf: AX,AM,JW
1560	41.81535002	24.12906479	geocoding (Google Maps)	C3	correct	Google Maps	-999	georf: AM,JW; val: JM,JW
1561	42.71296819	27.51714847	geo-matching MARS	M2			-999	georf: AM,JW
1562	41.99187314	24.46690891	geo-matching MARS	M1			-999	georf: AM,JW
1563	43.46188877	24.50724227	geo-matching MARS	M2			-999	georf: AM,JW
1564	43.369925	25.3732913	geocoding (Google Maps)	C4			-999	georf: AX,AM,JW
1565	42.02468447	25.67401951	geo-matching MARS	M2			-999	georf: AM,JW
1566	42.2172906	26.6379891	geocoding (Google Maps)	C3			-999	georf: AM,JW
1567	42.39658579	24.57057575	geo-matching MARS	M2			-999	georf: AM,JW
1568	43.3672017	24.33348406	geocoding (Google Maps)	C4			-999	georf: AX,AM,JW
1569	41.86412573	25.86439223	geo-matching MARS	M2			-999	georf: AM,JW
1570	43.7403875	22.5839222	geocoding (Google Maps)	C4			-999	georf: AX,AM,JW
1571	41.9146678	25.74594154	geo-matching MARS	M2			-999	georf: AM,JW
1572	43.35164496	25.05122955	geo-matching MARS	M2			-999	georf: AM,JW
1573	42.6785225	27.32694944	geo-matching MARS	M2			-999	georf: AM,JW
1574	42.06420187	25.93717733	geo-matching MARS	M2			-999	georf: AM,JW
1575	42.66682002	24.18652547	geo-matching MARS	M2			-999	georf: AM,JW
1576	43.39332361	23.21428832	geo-matching MARS	M1			-999	georf: AM,JW
1577	41.50317706	24.85192936	geo-matching MARS	M2			-999	georf: AM,JW
1578	42.26460974	25.49549326	geo-matching MARS	M2			-999	georf: AM,JW
1579	42.08599567	25.03304078	geo-matching MARS	M2			-999	georf: AM,JW
1580	42.1427847	25.9001429	geocoding (Google Maps)	C4			-999	georf: AX,AM,JW
1581	43.07063225	24.88618377	geocoding (Google Maps)	C1	correct	Google Maps	-999	georf: MD,AM,JW; val: JM,JW
1582	42.56357622	27.17965566	geo-matching MARS	M2			-999	georf: AM,JW
1583	42.54992273	23.47023294	geo-matching MARS	M2			-999	georf: AM,JW
1584	42.29800688	22.8493287	geo-matching MARS	M2			-999	georf: AM,JW
1585	42.4938176	26.458918	geocoding (Google Maps)	C3			-999	georf: AM,JW
1586	41.94915143	25.04659124	geo-matching MARS	M2			-999	georf: AM,JW
1587	43.10499421	26.86208594	geo-matching MARS	M2			-999	georf: AM,JW
1588	42.616947	25.2847685	geocoding (Google Maps)	C4			-999	georf: AX,AM,JW
1589	41.83234887	25.57205403	geo-matching MARS	M2			-999	georf: AM,JW
1590	42.13756985	23.56944642	geo-matching MARS	M2			-999	georf: AM,JW
1591	42.7266674	26.2523407	geocoding (Google Maps)	C3			-999	georf: AM,JW
1592	43.00326961	27.46650763	geo-matching MARS	M2			-999	georf: AM,JW
1593	42.622739	25.8622877	geocoding (Google Maps)	C4			-999	georf: AX,AM,JW
1594	43.60289491	23.18098388	geo-matching MARS	M2			-999	georf: AM,JW
1595	42.92223916	25.20949958	geo-matching MARS	M2			-999	georf: AM,JW
1596	41.58373753	26.10746818	geo-matching MARS	M2			-999	georf: AM,JW
1597	41.93995419	24.4468091	geo-matching MARS	M1			-999	georf: AM,JW
1598	43.15283451	26.2750423	geocoding (Google Maps)	C4			-999	georf: AX,AM,JW
1599	14.072914	-0.142328	geocoding (Google Maps)	C1			-999	georf: JW
1600	11.138889	0.634444	geocoding (Google Maps)	C2			-999	georf: CF,JZ,AX,AM
1601	-2.9041764	29.4774139	geocoding (Google Maps)	C2	correct	Google Maps	-999	georf: CF,JZ,AX,AM; val: JM,JW
1602	11.82281898	103.1017839	geo-matching ODC	M3	register	ODC	-999	georf: JW,AX; val: MD
1603	10.70345899	104.1169733	geo-matching ODC	M3	register	ODC	-999	georf: JW,AX; val: MD
1604	13.55545869	106.2540219	geo-matching ODC	M3	correct	ODC	-999	georf: JW,AX; val: MD
1605	9.058447136	13.68989842	geocoding (Google Maps)	C4	correct	Google Maps	-999	georf: AX,AM; val: JM,JW
1606	5.811084	10.4958678	geocoding (Google Maps)	C4			-999	georf: AM
1607	4.0764325	10.4658508	geocoding (Google Maps)	C2	correct	Google Maps	-999	georf: CF,JZ,AX,AM; val: JM,JW
1608	6.3845693	12.8169757	geocoding (Google Maps)	C4			-999	georf: AX,AM
1609	3.8176676	10.11343	geocoding (Google Maps)	C2			-999	georf: CF,JZ,AX,AM
1610	53.98379512	-129.731007	geo-matching CanVec	M1			-999	georf: AX
1611	45.47480985	-76.23785496	geo-matching CanVec	M1			-999	georf: AX
1612	49.4802439	-109.4024984	geocoding (Google Maps)	C2	correct	Google Maps	-999	georf: CF,JZ,AX; val: JM,JW
1613	49.61636026	-105.8695266	geo-matching CanVec	M1			-999	georf: AX,JW
1614	51.06280534	-105.80256	geo-matching CanVec	M1	correct	CanVec	-999	georf: AX; val: MD
1615	59.62751639	-109.0069537	geo-matching CanVec	M1	correct	CanVec	-999	georf: AX; val: MD
1616	46.2859724	-74.1423203	geocoding (Google Maps)	C1			-999	georf: MD,AX
1617	48.3117116	-68.4724207	geocoding (Google Maps)	C1			-999	georf: MD,AX
1618	50.85730086	-112.3761187	geo-matching CanVec	M1	correct	CanVec	-999	georf: AX; val: MD
1619	49.46836424	-117.462457	geo-matching CanVec	M1			-999	georf: AX
1620	47.21336446	-84.61869302	geo-matching CanVec	M1			-999	georf: AX,JW
1621	50.01414553	-125.3861657	geo-matching CanVec	M1			-999	georf: AX
1622	43.73730038	-79.63009573	geo-matching CanVec	M1			-999	georf: AX
1623	49.19711118	-122.4068938	geo-matching CanVec	M1			-999	georf: AX
1624	44.83377257	-75.30361448	Wada et al. (2017)	M1			-999	georf: AX
1625	45.6786198	-75.5686628	geocoding (Google Maps)	C2			-999	georf: CF,JZ,AX
1626	49.97810902	-123.1420252	geo-matching CanVec	M1			-999	georf: AX
1627	51.92630802	-106.2048872	geocoding (Google Maps)	C1			-999	georf: AM,AX,JW
1628	47.60661454	-70.98963196	geocoding (Google Maps)	C2			-999	georf: CF,JZ,AX,JW
1629	46.4837203	-76.4504448	geocoding (Google Maps)	C1			-999	georf: MD,AX
1630	46.54176911	-67.66963666	geo-matching CanVec	M1			-999	georf: AX,JW
1631	49.68621834	-119.7751899	geo-matching CanVec	M1	correct	CanVec	-999	georf: AX; val: MD
1632	50.75090945	-87.99805377	geo-matching CanVec	M1			-999	georf: AX
1633	45.30100026	-74.03416586	geo-matching CanVec	M1			-999	georf: AX,JW
1634	44.13814281	-64.93561442	geo-matching CanVec	M1			-999	georf: AX,JW
1635	45.53336992	-73.88264695	geocoding (Google Maps)	C1			-999	georf: MD,AX,JW
1636	49.57238018	-103.7837027	geo-matching CanVec	M1			-999	georf: AX
1637	50.6481709	-105.5082749	geocoding (Google Maps)	C2	correct	Google Maps	-999	georf: CF,JZ,AX; val: JM,JW
1638	45.32326609	-73.94450334	geo-matching CanVec	M1			-999	georf: AX
1639	48.46337746	-123.5797741	geo-matching CanVec	M1			-999	georf: AX
1640	48.90632864	-72.20612925	geo-matching CanVec	M1			-999	georf: AX,JW
1641	45.33419	-72.5195485	geocoding (Google Maps)	C1			-999	georf: MD,AX
1642	49.64471218	-125.0919271	geo-matching CanVec	M1			-999	georf: AX
1643	44.72561787	-65.49284713	geo-matching CanVec	M1			-999	georf: AX
1644	46.55840876	-72.41344379	geo-matching CanVec	M1			-999	georf: AX,JW
1645	50.647559	-68.724601	Wada et al. (2017)	M1			-999	georf: AX
1646	49.37184867	-122.8618217	geo-matching CanVec	M1			-999	georf: AX,JW
1647	46.44809311	-72.74213884	geo-matching CanVec	M3	correct	CanVec	-999	georf: AX; val: MD
1648	47.54960971	-79.23638522	geo-matching CanVec	M1			-999	georf: AX
1649	48.69878061	-67.14610648	geocoding (Google Maps)	C1			-999	georf: MD,AX,JW
1650	53.88622633	-73.45956488	Wada et al. (2017)	C1	correct	Wada et al. (2017)	-999	georf: MD,AX; val: MD
1651	46.51731131	-67.59592856	geo-matching CanVec	M1			-999	georf: AX,JW
1652	47.74891978	-69.5204812	geo-matching CanVec	M1			-999	georf: AX,JW
1653	48.43079676	-68.35386655	geo-matching CanVec	M1			-999	georf: AX,JW
1654	49.18240414	-98.13294427	geo-matching CanVec	M1			-999	georf: AX
1655	50.06651623	-111.8074933	geo-matching CanVec	M1			-999	georf: AX
1656	43.35853648	-81.4562354	geocoding (Google Maps)	C1			-999	georf: MD,AX
1657	49.2768822	-69.9596139	geocoding (Google Maps)	C1			-999	georf: MD,AX
1658	52.602391	-121.777714	geo-matching CanVec	M1			-999	georf: AX
1659	50.74912957	-112.5317215	geo-matching CanVec	M1			-999	georf: AX
1660	45.61656714	-61.45211062	geo-matching CanVec	M1			-999	georf: AX,JW
1661	46.9867031	-72.1812486	geocoding (Google Maps)	C2			-999	georf: CF,JZ,AX
1662	48.42580316	-71.07690443	geo-matching CanVec	M1			-999	georf: AX
1663	47.46891675	-68.23517717	geo-matching CanVec	M1			-999	georf: AX,JW
1664	45.63839521	-62.74124262	geo-matching CanVec	M1			-999	georf: AX
1665	54.21979162	-130.1610702	geo-matching CanVec	M1	correct	CanVec	-999	georf: AX; val: MD
1666	56.33136528	-94.96645641	geo-matching CanVec	M1			-999	georf: AX
1667	46.75496305	-75.94523183	geo-matching CanVec	M1			-999	georf: AX
1668	63.657128	-135.917822	geo-matching CanVec	M1			-999	georf: AX
1669	49.29016912	-115.104383	geo-matching CanVec	M1			-999	georf: AX,JW
1670	48.65832015	-71.17095592	geo-matching CanVec	M1			-999	georf: AX,JW
1671	47.46393689	-70.91060191	geocoding (Google Maps)	C2			-999	georf: CF,JZ,AX,JW
1672	45.58010751	-73.65646842	geo-matching CanVec	M1			-999	georf: AX
1673	46.18250489	-77.69704311	geo-matching CanVec	M1			-999	georf: AX
1674	51.22919796	-111.2097609	geo-matching CanVec	M1			-999	georf: AX
1675	49.24768215	-121.6084323	geo-matching CanVec	M1			-999	georf: AX
1676	49.07847002	-124.4041217	geo-matching CanVec	M1			-999	georf: AX
1677	47.64909348	-69.51064084	geo-matching CanVec	M1	register	CanVec	-999	georf: AX; val: MD
1678	44.07382133	-64.7712542	geo-matching CanVec	M1			-999	georf: AX,JW
1679	49.32294777	-68.3477992	geo-matching CanVec	M1			-999	georf: AX
1680	48.82882413	-91.67436991	geo-matching CanVec	M1			-999	georf: AX
1681	49.99393788	-119.2137116	geo-matching CanVec	M1			-999	georf: AX
1682	45.9461764	-71.27706095	geocoding (Google Maps)	C1			-999	georf: MD,AX,JW
1683	49.32989107	-112.9016193	geo-matching CanVec	M1			-999	georf: AX
1684	46.38346027	-81.57525056	geo-matching CanVec	M1			-999	georf: AX
1685	53.779444	-77.548333	Wada et al. (2017)	C1	correct	Wada et al. (2017)	-999	georf: MD,AX; val: MD
1686	50.05825419	-82.15383772	geo-matching CanVec	M1			-999	georf: AX
1687	47.89349654	-72.25400576	geocoding (Google Maps)	C1			-999	georf: MD,AX,JW
1688	49.339056	-117.774305	Wada et al. (2017)	M1			-999	georf: AX
1689	48.51671394	-123.6998291	geo-matching CanVec	M1			-999	georf: AX
1690	49.2617877	-102.2298873	geo-matching CanVec	M3			-999	georf: AX
1691	53.3192006	-104.0417122	geocoding (Google Maps)	C1			-999	georf: AM,AX
1692	47.6647102	-73.924949	geocoding (Google Maps)	C1			-999	georf: MD,AX
1693	49.61746788	-123.0957183	geo-matching CanVec	M1			-999	georf: AX
1694	50.04196202	-101.7028917	geo-matching CanVec	M1			-999	georf: AX
1695	47.53568919	-71.22247486	geocoding (Google Maps)	C1	correct	Google Maps	-999	georf: MD,AX; val: JM,JW
1696	49.02785817	-55.30437046	geo-matching CanVec	M1	correct	CanVec	-999	georf: AX; val: MD
1697	45.02701791	-64.39626789	geo-matching CanVec	M1			-999	georf: AX,JW
1698	48.75852415	-71.84407919	geo-matching CanVec	M1			-999	georf: AX
1699	49.4406601	-122.9654925	geo-matching CanVec	M1			-999	georf: AX
1700	49.38111047	-112.5960596	geo-matching CanVec	M1			-999	georf: AX
1701	49.71183454	-123.5320145	geo-matching CanVec	M1			-999	georf: AX
1702	48.47279083	-71.2367912	geo-matching CanVec	M1			-999	georf: AX
1703	51.21704485	-114.7096243	geo-matching CanVec	M1			-999	georf: AX
1704	48.63945126	-69.93916403	geocoding (Google Maps)	C1			-999	georf: MD,AX,JW
1705	48.309876	-71.212933	Wada et al. (2017)	M1	correct	Wada et al. (2017)	-999	georf: AX; val: MD
1706	45.92525049	-76.91956239	geo-matching CanVec	M1	correct	CanVec	-999	georf: AX; val: MD
1707	49.32889085	-113.6778548	geo-matching CanVec	M1			-999	georf: AX
1708	49.56591156	-68.7970122	geo-matching CanVec	M1			-999	georf: AX
1709	51.8322281	-105.8322196	geocoding (Google Maps)	C2			-999	georf: CF,JZ,JW,AX
1710	49.54919792	-111.1899502	geo-matching CanVec	M2			-999	georf: AX
1711	46.89377055	-71.15945325	geo-matching CanVec	M1			-999	georf: AX
1712	45.9547238	-75.0732644	geocoding (Google Maps)	C1			-999	georf: MD,AX
1713	57.323126	-98.17569491	Wada et al. (2017)	M1	correct	Wada et al. (2017); https://www.mindat.org/feature-6075274.html	-999	georf: AX; val: MD
1714	43.77149539	-79.46163763	geo-matching CanVec	M1			-999	georf: AX,JW
1715	48.76692094	-91.66748182	geo-matching CanVec	M1			-999	georf: AX
1716	51.4727234	-106.9087566	geocoding (Google Maps)	C1	correct	Google Maps	-999	georf: AM,AX; val: JM,JW
1717	46.78066965	-67.69483167	geo-matching CanVec	M1	correct	CanVec	-999	georf: AX,JW; val: MD
1718	47.89303434	-73.71877448	geocoding (Google Maps)	C1			-999	georf: MD,AX,JW
1719	55.68598821	-116.5997041	geo-matching CanVec	M1			-999	georf: AX,JW
1720	49.31040182	-88.30780054	Wada et al. (2017)	M1	correct	Wada et al. (2017)	-999	georf: AX; val: MD
1721	48.72214721	-71.17585843	geo-matching CanVec	M1			-999	georf: AX
1722	45.27990654	-72.50699129	geocoding (Google Maps)	C1			-999	georf: MD,AX,JW
1723	48.35217321	-74.10578099	geo-matching CanVec	M1			-999	georf: AX
1724	45.0285376	-71.9098028	geocoding (Google Maps)	C1			-999	georf: MD,AX
1725	49.23635065	-68.1935442	geo-matching CanVec	M1			-999	georf: AX,JW
1726	54.32860082	-72.51210783	geo-matching CanVec	M1			-999	georf: AX
1727	47.13723381	-77.23987973	geocoding (Google Maps)	C1			-999	georf: MD,AX,JW
1728	47.31042162	-76.46924703	geocoding (Google Maps)	C1	correct	Google Maps	-999	georf: MD,AX; val: JM,JW
1729	46.32718689	-73.27816701	geocoding (Google Maps)	C2			-999	georf: CF,JZ,AX,JW
1730	48.4987555	-123.6187868	geo-matching CanVec	M1			-999	georf: AX,JW
1731	43.26332655	-81.06997977	geo-matching CanVec	M1			-999	georf: AX
1732	56.03965863	-96.53680107	geo-matching CanVec	M1			-999	georf: AX
1733	43.04218459	-81.17717824	geo-matching CanVec	M1			-999	georf: AX
1734	51.03366377	-115.0400992	geo-matching CanVec	M1			-999	georf: AX
1735	47.57679974	-79.35392501	geo-matching CanVec	M1			-999	georf: AX,JW
1736	45.49986376	-75.76344844	geo-matching CanVec	M1			-999	georf: AX
1737	48.77833509	-91.54931633	geo-matching CanVec	M1	correct	CanVec	-999	georf: AX; val: MD
1738	47.5369231	-74.18487572	geocoding (Google Maps)	C1			-999	georf: MD,AX,JW
1739	44.35261948	-78.29467511	geo-matching CanVec	M1			-999	georf: AX,JW
1740	48.44892957	-71.21931473	geo-matching CanVec	M1			-999	georf: AX
1741	44.36987871	-65.71614003	geo-matching CanVec	M1			-999	georf: AX
1742	45.83227963	-75.38807789	geocoding (Google Maps)	C2			-999	georf: CF,JZ,AX,JW
1743	49.27454859	-68.15462175	geo-matching CanVec	M1	correct	CanVec	-999	georf: AX,JW; val: MD
1744	47.76419667	-78.30785736	geo-matching CanVec	M1			-999	georf: AX
1745	45.77372653	-74.6860142	geo-matching CanVec	M1			-999	georf: AX,JW
1746	50.21340964	-66.66158324	geo-matching CanVec	M3			-999	georf: AX,JW
1747	51.55847586	-110.994653	geo-matching CanVec	M1			-999	georf: AX,JW
1748	48.5812688	-71.63787967	geo-matching CanVec	M1			-999	georf: AX
1749	45.66151444	-71.46337007	geo-matching CanVec	M1			-999	georf: AX,JW
1750	49.58730518	-112.067803	geo-matching CanVec	M1			-999	georf: AX
1751	52.05190411	-114.216951	geo-matching CanVec	M1			-999	georf: AX
1752	53.15638874	-99.29671279	geo-matching CanVec	M1	correct	CanVec	-999	georf: AX; val: MD
1753	47.59083521	-79.29317866	geo-matching CanVec	M1			-999	georf: AX,JW
1754	53.00236464	-113.2253439	geo-matching CanVec	M1	correct	CanVec	-999	georf: AX; val: MD
1755	47.23890536	-84.57863183	geo-matching CanVec	M1			-999	georf: AX
1756	44.72414867	-63.90900406	geo-matching CanVec	M1			-999	georf: AX
1757	44.88031948	-64.22461651	geo-matching CanVec	M1			-999	georf: AX,JW
1758	46.37800979	-81.57419097	geo-matching CanVec	M1			-999	georf: AX
1759	50.3986578	-95.99610087	geo-matching CanVec	M1			-999	georf: AX
1760	50.38984815	-127.2266702	geo-matching CanVec	M1			-999	georf: AX
1761	45.2719176	-72.10707107	geo-matching CanVec	M1			-999	georf: AX
1762	60.42035362	-111.3901574	geo-matching CanVec	M1			-999	georf: AX,JW
1763	47.12502798	-70.81782189	geo-matching CanVec	M1			-999	georf: AX,JW
1764	49.81799017	-109.5077238	geo-matching CanVec	M1			-999	georf: AX
1765	52.97405391	-115.5836489	geo-matching CanVec	M1			-999	georf: AX
1766	42.69317555	-82.40227161	geo-matching CanVec	M1			-999	georf: AX,JW
1767	53.89229507	-115.0654144	geo-matching CanVec	M1			-999	georf: AX
1768	63.43998083	-116.1846866	geo-matching CanVec	M1	correct	CanVec	-999	georf: AX; val: MD
1769	48.49645603	-123.9922429	geo-matching CanVec	M1			-999	georf: AX
1770	49.67443914	-123.3170642	geo-matching CanVec	M1			-999	georf: AX
1771	44.13143658	-77.59243045	geo-matching CanVec	M1			-999	georf: AX,JW
1772	45.89464176	-64.34436579	geo-matching CanVec	M1			-999	georf: AX,JW
1773	46.67761672	-71.74571803	geo-matching CanVec	M1			-999	georf: AX,JW
1774	44.99656983	-64.14405999	geo-matching CanVec	M1			-999	georf: AX
1775	46.86322577	-73.66155404	geo-matching CanVec	M3			-999	georf: AX
1776	49.1346546	-123.9618665	geo-matching CanVec	M1			-999	georf: AX
1777	45.18622798	-66.35720892	geo-matching CanVec	M1			-999	georf: AX,JW
1778	47.07883261	-73.25606394	geocoding (Google Maps)	C1			-999	georf: AM,AX,JW
1779	50.65875891	-70.53459959	geo-matching CanVec	M3			-999	georf: AX
1780	47.85167623	-74.69744564	geo-matching CanVec	M1			-999	georf: AX,JW
1781	47.95709368	-84.49982986	geo-matching CanVec	M2			-999	georf: AX
1782	50.11897978	-96.01188364	geo-matching CanVec	M1			-999	georf: AX
1783	50.02692704	-100.1986123	geo-matching CanVec	M1	correct	CanVec	-999	georf: AX; val: MD
1784	49.46728669	-115.7041142	geo-matching CanVec	M1			-999	georf: AX
1785	55.43759271	-129.8510164	geo-matching CanVec	M1			-999	georf: AX
1786	45.51428823	-75.77637109	geo-matching CanVec	M1			-999	georf: AX
1787	54.1575	-69.845556	Wada et al. (2017)	C1	correct	Wada et al. (2017)	-999	georf: AM,AX; val: MD
1788	49.93323296	-125.5183875	geo-matching CanVec	M1			-999	georf: AX
1789	49.91767096	-86.49030348	geo-matching CanVec	M1			-999	georf: AX
1790	48.79200348	-81.01385241	geo-matching CanVec	M1			-999	georf: AX
1791	50.35331207	-118.5391079	geo-matching CanVec	M1			-999	georf: AX
1792	50.80606717	-118.0674067	geo-matching CanVec	M1			-999	georf: AX
1793	47.46233351	-52.91967412	geo-matching CanVec	M3			-999	georf: AX
1794	50.1451214	-82.20983599	geo-matching CanVec	M1			-999	georf: AX
1795	54.79911096	-126.224985	geo-matching CanVec	M1			-999	georf: AX
1796	52.077778	-118.566389	Wada et al. (2017)	M1			-999	georf: AX
1797	45.84425885	-75.65041571	geo-matching CanVec	M1			-999	georf: AX
1798	50.96544741	-101.4230365	geo-matching CanVec	M1			-999	georf: AX
1799	63.50851386	-115.9975332	geo-matching CanVec	M1			-999	georf: AX
1800	53.0275796	-128.8892467	geo-matching CanVec	M1			-999	georf: AX
1801	46.54984033	-60.56999335	geo-matching CanVec	M1			-999	georf: AX,JW
1802	49.62255947	-119.4232315	geo-matching CanVec	M1			-999	georf: AX
1803	45.14620522	-72.0183941	geo-matching CanVec	M1			-999	georf: AX,JW
1804	46.41510264	-77.99133214	geocoding (Google Maps)	C1			-999	georf: AM,AX,JW
1805	49.3947414	-109.9950801	geocoding (Google Maps)	C2	correct	Google Maps	-999	georf: CF,JZ,AX; val: JM,JW
1806	48.38955431	-75.63986562	geocoding (Google Maps)	C1			-999	georf: MD,AX,JW
1807	49.16805057	-69.25487478	geo-matching CanVec	M1			-999	georf: AX
1808	51.01766672	-100.1647096	geo-matching CanVec	M1			-999	georf: AX,JW
1809	50.07433787	-108.0461119	geo-matching CanVec	M1			-999	georf: AX
1810	44.09001979	-64.8481286	geo-matching CanVec	M1			-999	georf: AX,JW
1811	46.43301091	-83.38567444	geo-matching CanVec	M1			-999	georf: AX
1812	47.7719444	-75.6972222	geocoding (Google Maps)	C1			-999	georf: MD,AX
1813	51.80251694	-67.86640393	geocoding (Google Maps)	C2			-999	georf: CF,JZ,AX
1814	43.14097361	-79.06168551	geo-matching CanVec	M1			-999	georf: AX
1815	49.30553097	-107.8079375	geo-matching CanVec	M1	correct	CanVec	-999	georf: AX; val: MD
1816	43.14572423	-79.04522788	geo-matching CanVec	M1			-999	georf: AX,JW
1817	46.087412	-76.8858799	geocoding (Google Maps)	C1			-999	georf: AM,AX
1818	49.75029093	-97.12185443	geo-matching CanVec	M1			-999	georf: AX,JW
1819	53.65795893	-103.4024946	geocoding (Google Maps)	C2	correct	Google Maps	-999	georf: CF,JZ,AX; val: JM,JW
1820	49.33260779	-125.1256259	geo-matching CanVec	M1			-999	georf: AX
1821	54.125603	-64.38817	Wada et al. (2017)	M1			-999	georf: AX
1822	50.01108896	-119.0976376	geo-matching CanVec	M1			-999	georf: AX,JW
1823	49.13840176	-103.0901562	geo-matching CanVec	M1			-999	georf: AX
1824	49.40172036	-112.6029927	geo-matching CanVec	M1			-999	georf: AX,JW
1825	48.20133449	-68.6862653	geocoding (Google Maps)	C1			-999	georf: MD,AX,JW
1826	44.7542471	-65.51336816	geo-matching CanVec	M1			-999	georf: AX
1827	53.54435414	-63.98570987	geo-matching CanVec	M1			-999	georf: AX
1828	49.46996163	-119.3675095	geo-matching CanVec	M1			-999	georf: AX
1829	43.1485878	-80.75744895	geo-matching CanVec	M1			-999	georf: AX
1830	50.99570084	-114.1025032	geo-matching CanVec	M1			-999	georf: AX
1831	49.5345243	-119.9873605	geocoding (Google Maps)	C1			-999	georf: AM,AX
1832	47.0377748	-79.2778625	geocoding (Google Maps)	C1			-999	georf: MD,AX
1833	43.50868794	-79.96255095	geo-matching CanVec	M1			-999	georf: AX,JW
1834	50.94664692	-102.842618	geo-matching CanVec	M1			-999	georf: AX
1835	56.016667	-122.200556	Wada et al. (2017)	M1			-999	georf: AX
1836	45.76026587	-71.40596743	geocoding (Google Maps)	C2			-999	georf: CF,JZ,AX,JW
1837	45.5675183	-74.38531945	geo-matching CanVec	M3	correct	CanVec	-999	georf: AX; val: MD
1838	49.45360138	-117.5111148	geo-matching CanVec	M1			-999	georf: AX
1839	45.81275955	-75.92636545	geo-matching CanVec	M1			-999	georf: AX,JW
1840	45.42049234	-72.61486167	geo-matching CanVec	M1			-999	georf: AX
1841	49.16803097	-109.9140367	geo-matching CanVec	M1			-999	georf: AX,JW
1842	59.63317237	-109.0544597	geo-matching CanVec	M1			-999	georf: AX,JW
1843	50.1934505	-119.3602888	geo-matching CanVec	M1			-999	georf: AX
1844	49.2333829	-122.3572441	geo-matching CanVec	M1			-999	georf: AX
1845	45.39823017	-71.89974836	geo-matching CanVec	M1			-999	georf: AX,JW
1846	51.08712158	-115.3804346	geo-matching CanVec	M1			-999	georf: AX,JW
1847	49.50332347	-115.3485305	geo-matching CanVec	M1			-999	georf: AX
1848	50.61658762	-115.1208257	geo-matching CanVec	M1			-999	georf: AX
1849	46.00316936	-64.89750336	geo-matching CanVec	M1			-999	georf: AX
1850	44.52763947	-65.51618942	geo-matching CanVec	M1			-999	georf: AX,JW
1851	50.11266364	-82.208161	geo-matching CanVec	M1			-999	georf: AX
1852	49.78194425	-106.5685248	geo-matching CanVec	M1			-999	georf: AX
1853	45.42090862	-75.72078192	geo-matching CanVec	M1			-999	georf: AX
1854	49.28508508	-81.63801012	geo-matching CanVec	M1			-999	georf: AX
1855	47.05146748	-67.7410748	geo-matching CanVec	M1	correct	CanVec	-999	georf: AX; val: MD
1856	48.8018372	-78.9629374	geocoding (Google Maps)	C2			-999	georf: CF,JZ,AX
1857	49.94666442	-98.3291422	geo-matching CanVec	M1			-999	georf: AX
1858	51.82589555	-67.80543223	geo-matching CanVec	M1	correct	CanVec	-999	georf: AX; val: MD
1859	44.32423239	-77.78139689	geo-matching CanVec	M1			-999	georf: AX,JW
1860	48.61878906	-68.13957673	geo-matching CanVec	M1			-999	georf: AX,JW
1861	46.07156407	-71.97571799	geo-matching CanVec	M1			-999	georf: AX
1862	44.08133495	-64.79044276	geo-matching CanVec	M1			-999	georf: AX
1863	52.3085241	-116.3294808	geo-matching CanVec	M1			-999	georf: AX
1864	49.98420865	-110.9930228	geo-matching CanVec	M1			-999	georf: AX
1865	49.87915488	-124.5463703	geo-matching CanVec	M1			-999	georf: AX
1866	49.88397254	-81.56335651	geo-matching CanVec	M1			-999	georf: AX
1867	45.63702182	-74.36090849	geo-matching CanVec	M1			-999	georf: AX,JW
1868	46.51727781	-60.64180393	geo-matching CanVec	M1			-999	georf: AX,JW
1869	56.22445449	-101.0109579	geo-matching CanVec	M1	correct	CanVec	-999	georf: AX,JW; val: MD
1870	54.43907612	-66.60062702	geo-matching CanVec	M1			-999	georf: AX
1871	46.09648072	-70.65331151	geo-matching CanVec	M1			-999	georf: AX,JW
1872	45.24146024	-76.75979103	geo-matching CanVec	M1	correct	CanVec	-999	georf: AX; val: MD
1873	45.34198109	-71.99329555	geo-matching CanVec	M1			-999	georf: AX
1874	49.57026088	-113.9008947	geo-matching CanVec	M2			-999	georf: AX
1875	43.73554312	-80.33672111	geo-matching CanVec	M1	correct	CanVec	-999	georf: AX; val: MD
1876	49.13376735	-88.3572541	geo-matching CanVec	M1			-999	georf: AX
1877	46.86185562	-83.15298391	geo-matching CanVec	M1			-999	georf: AX
1878	44.16854711	-77.58730572	geo-matching CanVec	M1			-999	georf: AX,JW
1879	49.89635697	-119.5694729	geo-matching CanVec	M1			-999	georf: AX
1880	61.67918477	-73.68696346	geo-matching CanVec	M1			-999	georf: AX,JW
1881	50.18101241	-81.63442038	geo-matching CanVec	M1			-999	georf: AX
1882	45.66275477	-76.62942048	geo-matching CanVec	M1			-999	georf: AX,JW
1883	50.19816171	-114.1941728	geo-matching CanVec	M1			-999	georf: AX
1884	46.6352519	-71.0444838	geocoding (Google Maps)	C1			-999	georf: MD,AX
1885	56.25137671	-101.7514777	geo-matching CanVec	M1			-999	georf: AX
1886	47.6128315	-77.30822427	geo-matching CanVec	M1			-999	georf: AX
1887	49.09592507	-116.4521079	geo-matching CanVec	M1			-999	georf: AX,JW
1888	50.98362482	-120.4581554	geo-matching CanVec	M1			-999	georf: AX
1889	49.28581431	-122.4877548	geo-matching CanVec	M1			-999	georf: AX
1890	49.96270187	-109.5154497	geo-matching CanVec	M1			-999	georf: AX
1891	49.83069123	-119.9641824	geo-matching CanVec	M1			-999	georf: AX
1892	51.10098797	-114.2828777	geo-matching CanVec	M1			-999	georf: AX,JW
1893	46.5503576	-60.49187427	geo-matching CanVec	M1			-999	georf: AX,JW
1894	49.85613024	-125.9521797	geo-matching CanVec	M1			-999	georf: AX
1895	47.02157544	-73.51558664	geocoding (Google Maps)	C1			-999	georf: MD,AX,JW
1896	47.23706738	-71.25112473	geocoding (Google Maps)	C1			-999	georf: MD,AX,JW
1897	49.91644932	-118.1169232	geo-matching CanVec	M1			-999	georf: AX
1898	49.1924385	-68.32968698	geo-matching CanVec	M1			-999	georf: AX
1899	50.89431577	-115.3768763	geo-matching CanVec	M1			-999	georf: AX
1900	46.7105873	-72.07623054	geo-matching CanVec	M1			-999	georf: AX,JW
1901	46.62965646	-75.12316142	geo-matching CanVec	M1			-999	georf: AX
1902	46.5394236	-60.4476955	geo-matching CanVec	M1			-999	georf: AX,JW
1903	51.61203669	-106.5357968	geo-matching CanVec	M1			-999	georf: AX
1904	49.57689492	-81.38090265	geo-matching CanVec	M1	correct	CanVec	-999	georf: AX,JW; val: MD
1905	59.61304272	-109.1113185	geo-matching CanVec	M1			-999	georf: AX,JW
1906	49.75872872	-111.7271077	geo-matching CanVec	M1			-999	georf: AX
1907	49.36855695	-113.1215512	geo-matching CanVec	M1			-999	georf: AX
1908	55.86007321	-99.3317845	geo-matching CanVec	M1			-999	georf: AX
1909	49.09712816	-103.0207788	geo-matching CanVec	M1			-999	georf: AX
1910	46.0451953	-73.6970596	geocoding (Google Maps)	C1			-999	georf: MD,AX,JW
1911	45.47812699	-71.95226257	geo-matching CanVec	M1			-999	georf: AX,JW
1912	48.4703829	-74.0221225	geocoding (Google Maps)	C1			-999	georf: MD,AX
1913	44.54874374	-76.23800532	geo-matching CanVec	M1			-999	georf: AX,JW
1914	47.91075947	-84.74290756	geo-matching CanVec	M2			-999	georf: AX,JW
1915	49.0471164	-57.13104045	geo-matching CanVec	M1			-999	georf: AX
1916	44.55161758	-65.55423238	geo-matching CanVec	M1			-999	georf: AX
1917	47.96575343	-66.3452582	geo-matching CanVec	M1			-999	georf: AX,JW
1918	51.44410686	-102.8379724	geo-matching CanVec	M1	correct	CanVec	-999	georf: AX; val: MD
1919	48.01980728	-53.2040079	geo-matching CanVec	M3			-999	georf: AX,JW
1920	42.88496365	-81.40000232	geo-matching CanVec	M1			-999	georf: AX
1921	51.27345539	-106.8574651	geo-matching CanVec	M1			-999	georf: AX
1922	47.1483216	-78.9571518	geocoding (Google Maps)	C1			-999	georf: MD,AX
1923	47.37744166	-73.02787083	geocoding (Google Maps)	C1			-999	georf: MD,AX,JW
1924	46.35285802	-83.53744989	geo-matching CanVec	M1			-999	georf: AX,JW
1925	47.2688161	-67.2502283	geo-matching CanVec	M1			-999	georf: AX
1926	50.71244592	-118.1037562	geo-matching CanVec	M1			-999	georf: AX
1927	45.41219598	-77.7873191	geo-matching CanVec	M1			-999	georf: AX
1928	47.79453218	-72.97397482	geo-matching CanVec	M1			-999	georf: AX
1929	43.11525825	-79.26287894	geo-matching CanVec	M1			-999	georf: AX
1930	49.71439157	-120.0856053	geo-matching CanVec	M1			-999	georf: AX
1931	51.78853716	-105.3237122	geo-matching CanVec	M3			-999	georf: AX,JW
1932	48.20870501	-70.28359891	geo-matching CanVec	M1			-999	georf: AX,JW
1933	46.3791516	-78.7279143	geocoding (Google Maps)	C4			-999	georf: AX
1934	45.80225891	-74.02279667	geo-matching CanVec	M1			-999	georf: AX
1935	47.7878562	-73.3776546	geocoding (Google Maps)	C1			-999	georf: MD,AX
1936	49.741982	-68.592813	Wada et al. (2017)	M1	correct	Wada et al. (2017)	-999	georf: AX; val: MD
1937	43.16710866	-81.67848506	geo-matching CanVec	M3			-999	georf: AX
1938	49.3358703	-68.15919607	geocoding (Google Maps)	C1			-999	georf: MD,AX,JW
1939	48.17800508	-82.50241015	geo-matching CanVec	M1			-999	georf: AX
1940	50.24776793	-116.9425113	geo-matching CanVec	M1			-999	georf: AX
1941	50.13242576	-110.6113231	geo-matching CanVec	M1			-999	georf: AX,JW
1942	55.528904	-102.357487	geo-matching CanVec	M3			-999	georf: AX
1943	49.14866431	-100.4125092	geo-matching CanVec	M1			-999	georf: AX
1944	45.88572979	-72.48310836	geo-matching CanVec	M1			-999	georf: AX,JW
1945	46.61573352	-72.67972442	geo-matching CanVec	M1			-999	georf: AX
1946	49.34900855	-122.7750169	geo-matching CanVec	M1			-999	georf: AX
1947	44.85272604	-65.03277176	geo-matching CanVec	M1			-999	georf: AX,JW
1948	51.21056487	-112.950976	geo-matching CanVec	M1			-999	georf: AX,JW
1949	62.35261326	-133.4478813	geo-matching CanVec	M1	correct	CanVec	-999	georf: AX; val: MD
1950	49.98304358	-118.8720507	geo-matching CanVec	M1			-999	georf: AX
1951	45.49768287	-71.61984154	geo-matching CanVec	M1			-999	georf: AX,JW
1952	46.08292014	-74.27925409	geocoding (Google Maps)	C2			-999	georf: CF,JZ,AX,JW
1953	50.58404665	-93.45269149	geo-matching CanVec	M1	correct	CanVec	-999	georf: AX; val: MD
1954	50.67436159	-103.6219761	geocoding (Google Maps)	C2	correct	Google Maps	-999	georf: CF,JZ,AX; val: JM,JW
1955	49.57936573	-123.1946372	geo-matching CanVec	M1			-999	georf: AX
1956	56.40659028	-94.37466346	geo-matching CanVec	M1			-999	georf: AX
1957	44.55800795	-65.59987605	geo-matching CanVec	M1			-999	georf: AX
1958	51.23358659	-115.4863312	geo-matching CanVec	M1			-999	georf: AX
1959	49.46773112	-125.1032586	geo-matching CanVec	M1			-999	georf: AX
1960	44.40776567	-65.94050449	geo-matching CanVec	M1			-999	georf: AX
1961	50.99852986	-59.0627548	geo-matching CanVec	M1			-999	georf: AX,JW
1962	46.10052566	-75.64890329	geo-matching CanVec	M1			-999	georf: AX
1963	49.41409927	-113.8275454	geo-matching CanVec	M1			-999	georf: AX,JW
1964	48.4834879	-123.9889298	geo-matching CanVec	M1			-999	georf: AX
1965	50.56733005	-112.9232569	geo-matching CanVec	M1			-999	georf: AX
1966	49.77043127	-107.6429796	geo-matching CanVec	M3			-999	georf: AX
1967	53.727123	-75.97445	Wada et al. (2017)	M1	correct	Wada et al. (2017)	-999	georf: AX; val: MD
1968	56.51377703	-94.11300979	geo-matching CanVec	M1	correct	CanVec	-999	georf: AX; val: MD
1969	55.71238582	-97.94363917	geo-matching CanVec	M1			-999	georf: AX
1970	48.41579535	-123.6973805	geo-matching CanVec	M1			-999	georf: AX,JW
1971	52.35181953	-127.6815754	geo-matching CanVec	M1			-999	georf: AX
1972	51.44316915	-111.8277588	geo-matching CanVec	M1			-999	georf: AX
1973	44.31132731	-80.5176369	geo-matching CanVec	M1			-999	georf: AX
1974	48.82511888	-91.59022331	geo-matching CanVec	M1			-999	georf: AX,JW
1975	45.40728314	-76.5125295	geo-matching CanVec	M1			-999	georf: AX
1976	50.56844843	-96.17688713	geo-matching CanVec	M1			-999	georf: AX,JW
1977	50.26366007	-94.97464594	geo-matching CanVec	M1	correct	CanVec	-999	georf: AX; val: MD
1978	49.9057048	-70.9205351	geocoding (Google Maps)	C1			-999	georf: MD,AX
1979	46.06552173	-64.80645093	geo-matching CanVec	M1			-999	georf: AX,JW
1980	44.94364079	-64.03899265	geo-matching CanVec	M1			-999	georf: AX,JW
1981	49.45969401	-117.4839136	geo-matching CanVec	M1			-999	georf: AX,JW
1982	47.12220536	-79.49776056	geo-matching CanVec	M1			-999	georf: AX
1983	48.74300686	-92.28369225	geo-matching CanVec	M1			-999	georf: AX
1984	49.03014544	-117.5030549	geo-matching CanVec	M1			-999	georf: AX
1985	51.25391812	-111.6368285	geo-matching CanVec	M1			-999	georf: AX
1986	47.70454614	-70.2303946	geo-matching CanVec	M1			-999	georf: AX,JW
1987	54.543503	-98.026554	Wada et al. (2017)	M1	correct	Wada et al. (2017)	-999	georf: AX,JW; val: MD
1988	47.40589859	-72.90579492	geocoding (Google Maps)	C1			-999	georf: MD,AX,JW
1989	45.26286898	-72.14384195	geocoding (Google Maps)	C5			-999	georf: FY,AX,JW
1990	49.51058399	-71.18464792	geocoding (Google Maps)	C2			-999	georf: CF,JZ,JW,AX
1991	48.79436974	-92.15147424	geo-matching CanVec	M1			-999	georf: AX
1992	48.32547143	-67.90774784	geo-matching CanVec	M3			-999	georf: AX,JW
1993	45.95104442	-66.87174708	geo-matching CanVec	M1			-999	georf: AX
1994	60.69293312	-135.0412491	geo-matching CanVec	M1			-999	georf: AX,JW
1995	46.320497	-74.239941	geocoding (Google Maps)	C1			-999	georf: MD,AX
1996	50.07912171	-119.0895638	geo-matching CanVec	M1			-999	georf: AX
1997	47.49089872	-71.02367514	geocoding (Google Maps)	C1			-999	georf: MD,AX,JW
1998	50.17164919	-112.7410872	geo-matching CanVec	M1			-999	georf: AX
1999	47.35075067	-71.28004211	geocoding (Google Maps)	C1			-999	georf: MD,AX,JW
[truncated: 20,561 more rows]
