# Supplementary material for: How Marine Megabenthos Fauna Responds to River Discharge and Artificial Flood in Large River Estuary
Source: Ecol Evol. 2025 Jan 8;15(1):e70755. doi: 10.1002/ece3.70755 (PMC11707399; doi:10.1002/ece3.70755)
Supplement: Supplementary file 3 — Appendix S3. https://doi.org/10.5281/zenodo.6163413. [file ECE3-15-e70755-s001.zip › GeoDAR_v10_v11/GeoDAR_v10_dams.shp.xml]

<?xml version="1.0" encoding="UTF-8"?>
<metadata xml:lang="en"><Esri><CreaDate>20220219</CreaDate><CreaTime>06031000</CreaTime><ArcGISFormat>1.0</ArcGISFormat><SyncOnce>TRUE</SyncOnce><DataProperties><lineage><Process ToolSource="c:\program files (x86)\arcgis\desktop10.8\ArcToolbox\Toolboxes\Data Management Tools.tbx\DeleteField" Date="20220219" Time="055400">DeleteField GeoDAR_v10_dams internal_ID_v10;ICOLDID;Altitude;Area_of_Reservoir;Catchment_area;Comms1;Comms2;Comms3;Consultant;Continent;Contractor;Country;Dam_Type;Detailed_Type;Electric_Capacity;Foundation;Height;International;International_Code;Irrigated_area;Length_of_crest;Length_of_Reservoir;Main_Dam;Mean_Annual_Energy;Name_of_the_dam;Nearest_Town;Note;Other_Name;Owner;Particular;Purposes;Reservoir_Capacity;Reservoir_Name;Resettlement;River;Sealing;Second_Dam;Spillway_Capacity;Spillway_Type;State___Province___Country;Volume_Flood_Protection;Volume_of_dam_body;Year_of_Completion;dupID_R2;ICOLD_string;coded_addr;coded_poltcs;re_coded_addr;re_coded_poltcs;Georf_source;internal_QA_rank;QC_personnel;Dup_person;Georf_lat2;Georf_lon2;v10_Wada_attr;v10_Georf_lat;v10_Georf_lon;v10_Georf_source;v10_Cap;val21_personnel;val21_true;val21_scenario;val21_comment;val21_GRanD;val21_other_src;QC_JW;internal_val_person;internal_val_scn;internal_val_src;v10_val_lat;v10_val_lon;v10_lat_feb22;v10_lon_feb22;coor_changed</Process></lineage></DataProperties></Esri></metadata>
