# Supplementary material for: How Marine Megabenthos Fauna Responds to River Discharge and Artificial Flood in Large River Estuary
Source: Ecol Evol. 2025 Jan 8;15(1):e70755. doi: 10.1002/ece3.70755 (PMC11707399; doi:10.1002/ece3.70755)
Supplement: Supplementary file 3 — Appendix S3. https://doi.org/10.5281/zenodo.6163413. [file ECE3-15-e70755-s001.zip › GeoDAR_v10_v11/GeoDAR_v11_dams.csv]

id_v11	id_v10	id_grd_v13	lat	lon	geo_mtd	qa_rank	val_scn	val_src	rv_mcm_v10	rv_mcm_v11	har_src	pnt_src	qc
1	1	-999	33.294167	68.633611	geocoding (Google Maps)	C2			-999	-999	GeoDAR v1.0 alone	GeoDAR v1.0	georf: CF,JZ,AX,JW,AM
2	2	4715	32.321458	65.120164	geocoding (Google Maps)	C2	correct	Google Maps	-999	2680	GRanD v1.3 and GeoDAR v1.0	original GRanD	georf: CF,JZ,AX,AM; val: JM,JW; GRanD-har: AM
3	3	-999	34.5955752	69.7569891	geocoding (Google Maps)	C2			-999	-999	GeoDAR v1.0 alone	GeoDAR v1.0	georf: CF,JZ,AX,AM
4	4	4700	34.484384	70.362995	geocoding (Google Maps)	C2			-999	125.1	GRanD v1.3 and GeoDAR v1.0	original GRanD	georf: CF,JZ,AX,AM; GRanD-har: AM
5	5	4716	31.847479	65.88125	geocoding (Google Maps)	C1			-999	478	GRanD v1.3 and GeoDAR v1.0	original GRanD	georf: AM; GRanD-har: AM
6	6	-999	42.07080766	20.33258246	geo-matching MARS	M1			-999	-999	GeoDAR v1.0 alone	GeoDAR v1.0	georf: AM,JW
7	7	-999	41.20086752	19.82831207	geo-matching MARS	M2			-999	-999	GeoDAR v1.0 alone	GeoDAR v1.0	georf: AM,JW
8	8	-999	40.42335566	19.63953418	geo-matching MARS	M2			-999	-999	GeoDAR v1.0 alone	GeoDAR v1.0	georf: AM,JW
9	9	-999	41.86121244	19.68153775	geo-matching MARS	M2			-999	-999	GeoDAR v1.0 alone	GeoDAR v1.0	georf: AM,JW
10	10	-999	40.37964856	20.29372075	geo-matching MARS	M2			-999	-999	GeoDAR v1.0 alone	GeoDAR v1.0	georf: AM,JW
11	11	3962	42.25106	20.044928	geo-matching MARS	M2			-999	2700	GRanD v1.3 and GeoDAR v1.0	original GRanD	georf: AM,JW; GRanD-har: AM
12	12	-999	40.53070392	19.51239645	geo-matching MARS	M2			-999	-999	GeoDAR v1.0 alone	GeoDAR v1.0	georf: AM,JW
13	13	-999	40.75432307	20.68251361	geo-matching MARS	M2			-999	-999	GeoDAR v1.0 alone	GeoDAR v1.0	georf: AM,JW
14	14	-999	41.51354643	19.73412037	geo-matching MARS	M2			-999	-999	GeoDAR v1.0 alone	GeoDAR v1.0	georf: AM,JW
15	15	-999	40.47354926	20.21134823	geo-matching MARS	M2			-999	-999	GeoDAR v1.0 alone	GeoDAR v1.0	georf: AM,JW
16	16	-999	41.33871276	19.61710554	geo-matching MARS	M2			-999	-999	GeoDAR v1.0 alone	GeoDAR v1.0	georf: AM,JW
17	17	-999	40.62100163	19.60300362	geo-matching MARS	M1			-999	-999	GeoDAR v1.0 alone	GeoDAR v1.0	georf: AM,JW
18	18	-999	41.01572333	19.77372253	geo-matching MARS	M1			-999	-999	GeoDAR v1.0 alone	GeoDAR v1.0	georf: AM,JW
19	19	-999	42.16808482	20.37893531	geo-matching MARS	M2			-999	-999	GeoDAR v1.0 alone	GeoDAR v1.0	georf: AM,JW
20	20	-999	42.24157348	20.38356318	geo-matching MARS	M2			-999	-999	GeoDAR v1.0 alone	GeoDAR v1.0	georf: AM,JW
21	21	-999	40.64510745	19.89114955	geo-matching MARS	M2			-999	-999	GeoDAR v1.0 alone	GeoDAR v1.0	georf: AM,JW
22	22	-999	39.72342842	20.26205063	geo-matching MARS	M2			-999	-999	GeoDAR v1.0 alone	GeoDAR v1.0	georf: AM,JW
23	23	-999	40.37611311	20.23199456	geo-matching MARS	M2			-999	-999	GeoDAR v1.0 alone	GeoDAR v1.0	georf: AM,JW
24	24	-999	40.26375421	20.67791089	geo-matching MARS	M2			-999	-999	GeoDAR v1.0 alone	GeoDAR v1.0	georf: AM,JW
25	25	-999	41.51612596	19.55028814	geo-matching MARS	M2			-999	-999	GeoDAR v1.0 alone	GeoDAR v1.0	georf: AM,JW
26	26	-999	40.77389896	19.79750321	geo-matching MARS	M2			-999	-999	GeoDAR v1.0 alone	GeoDAR v1.0	georf: AM,JW
27	27	-999	41.41391404	19.57579006	geo-matching MARS	M2			-999	-999	GeoDAR v1.0 alone	GeoDAR v1.0	georf: AM,JW
28	28	-999	40.36771394	19.99047069	geo-matching MARS	M2			-999	-999	GeoDAR v1.0 alone	GeoDAR v1.0	georf: AM,JW
29	29	3981	41.691924	19.832658	geocoding (Google Maps)	C4			-999	140	GRanD v1.3 and GeoDAR v1.0	original GRanD	georf: AX,AM,JW; GRanD-har: AM
30	30	-999	40.72370838	19.72532676	geo-matching MARS	M1	correct	MARS	-999	-999	GeoDAR v1.0 alone	GeoDAR v1.0	georf: AM,JW; val: MD
31	31	-999	41.36872873	19.67026685	geo-matching MARS	M2			-999	-999	GeoDAR v1.0 alone	GeoDAR v1.0	georf: AM,JW
32	32	-999	41.53471788	20.08931353	geo-matching MARS	M2			-999	-999	GeoDAR v1.0 alone	GeoDAR v1.0	georf: AM,JW
33	33	-999	41.34245179	19.43805169	geo-matching MARS	M1			-999	-999	GeoDAR v1.0 alone	GeoDAR v1.0	georf: AM,JW
34	34	-999	41.3617419	19.7926528	geocoding (Google Maps)	C1			-999	-999	GeoDAR v1.0 alone	GeoDAR v1.0	georf: MD,AM,JW
35	35	-999	41.21555877	20.05561508	geo-matching MARS	M2			-999	-999	GeoDAR v1.0 alone	GeoDAR v1.0	georf: AM,JW
36	36	-999	40.36194022	20.16612553	geo-matching MARS	M2			-999	-999	GeoDAR v1.0 alone	GeoDAR v1.0	georf: AM,JW
37	37	-999	42.4039398	20.1942395	geocoding (Google Maps)	C2			-999	-999	GeoDAR v1.0 alone	GeoDAR v1.0	georf: CF,JZ,AX,AM,JW
38	38	-999	42.18499264	19.46455039	geo-matching MARS	M2			-999	-999	GeoDAR v1.0 alone	GeoDAR v1.0	georf: AM,JW
39	39	-999	40.40757582	19.81389135	geo-matching MARS	M2			-999	-999	GeoDAR v1.0 alone	GeoDAR v1.0	georf: AM,JW
40	40	-999	40.53922155	20.48037767	geo-matching MARS	M1			-999	-999	GeoDAR v1.0 alone	GeoDAR v1.0	georf: AM,JW
41	41	-999	40.36689804	20.42350018	geo-matching MARS	M2			-999	-999	GeoDAR v1.0 alone	GeoDAR v1.0	georf: AM,JW
42	42	-999	40.55564306	19.48562909	geo-matching MARS	M2			-999	-999	GeoDAR v1.0 alone	GeoDAR v1.0	georf: AM,JW
43	43	-999	41.445278	19.866667	geocoding (Google Maps)	C1			-999	-999	GeoDAR v1.0 alone	GeoDAR v1.0	georf: MD,AM,JW
44	44	-999	41.27053348	19.60405347	geo-matching MARS	M2			-999	-999	GeoDAR v1.0 alone	GeoDAR v1.0	georf: AM,JW
45	45	-999	40.02998874	20.35653422	geo-matching MARS	M2			-999	-999	GeoDAR v1.0 alone	GeoDAR v1.0	georf: AM,JW
46	46	-999	41.61321911	20.47371524	geo-matching MARS	M2			-999	-999	GeoDAR v1.0 alone	GeoDAR v1.0	georf: AM,JW
47	47	-999	40.33353886	20.6692258	geo-matching MARS	M2			-999	-999	GeoDAR v1.0 alone	GeoDAR v1.0	georf: AM,JW
48	48	-999	40.55003089	20.02684453	geo-matching MARS	M2			-999	-999	GeoDAR v1.0 alone	GeoDAR v1.0	georf: AM,JW
49	49	-999	40.68135052	20.66289973	geo-matching MARS	M1			-999	-999	GeoDAR v1.0 alone	GeoDAR v1.0	georf: AM,JW
50	50	-999	40.70170761	19.67011929	geo-matching MARS	M2			-999	-999	GeoDAR v1.0 alone	GeoDAR v1.0	georf: AM,JW
51	51	-999	41.94963119	20.57242576	geo-matching MARS	M2			-999	-999	GeoDAR v1.0 alone	GeoDAR v1.0	georf: AM,JW
52	52	-999	40.34953624	19.65783836	geo-matching MARS	M2			-999	-999	GeoDAR v1.0 alone	GeoDAR v1.0	georf: AM,JW
53	53	-999	40.65331393	20.00111791	geo-matching MARS	M2			-999	-999	GeoDAR v1.0 alone	GeoDAR v1.0	georf: AM,JW
54	54	-999	40.67634702	20.27981146	geo-matching MARS	M2			-999	-999	GeoDAR v1.0 alone	GeoDAR v1.0	georf: AM,JW
55	55	-999	41.3368037	19.69710588	geo-matching MARS	M1			-999	-999	GeoDAR v1.0 alone	GeoDAR v1.0	georf: AM,JW
56	56	-999	41.29393098	19.62254695	geo-matching MARS	M2			-999	-999	GeoDAR v1.0 alone	GeoDAR v1.0	georf: AM,JW
57	57	-999	41.27753876	19.74621563	geo-matching MARS	M1			-999	-999	GeoDAR v1.0 alone	GeoDAR v1.0	georf: AM,JW
58	58	-999	41.662201	20.45559429	geo-matching MARS	M2			-999	-999	GeoDAR v1.0 alone	GeoDAR v1.0	georf: AM,JW
59	59	-999	41.36090141	19.67629429	geo-matching MARS	M2			-999	-999	GeoDAR v1.0 alone	GeoDAR v1.0	georf: AM,JW
60	60	-999	41.55345502	19.6821981	geo-matching MARS	M2			-999	-999	GeoDAR v1.0 alone	GeoDAR v1.0	georf: AM,JW
61	61	-999	40.52554691	20.92470031	geo-matching MARS	M2			-999	-999	GeoDAR v1.0 alone	GeoDAR v1.0	georf: AM,JW
62	62	-999	40.65855071	19.68435267	geo-matching MARS	M2			-999	-999	GeoDAR v1.0 alone	GeoDAR v1.0	georf: AM,JW
63	63	-999	41.3919133	19.95780819	geo-matching MARS	M3			-999	-999	GeoDAR v1.0 alone	GeoDAR v1.0	georf: AM,JW
64	64	-999	41.19353766	19.57813845	geo-matching MARS	M1			-999	-999	GeoDAR v1.0 alone	GeoDAR v1.0	georf: AM,JW
65	65	-999	41.56845597	20.36907035	geo-matching MARS	M2			-999	-999	GeoDAR v1.0 alone	GeoDAR v1.0	georf: AM,JW
66	66	-999	40.8166667	20.05	geocoding (Google Maps)	C1	correct	Google Maps	-999	-999	GeoDAR v1.0 alone	GeoDAR v1.0	georf: AM,JW; val: JM,JW
67	67	-999	40.70633124	20.6905795	geo-matching MARS	M2			-999	-999	GeoDAR v1.0 alone	GeoDAR v1.0	georf: AM,JW
68	68	-999	41.44550788	19.58441479	geo-matching MARS	M2			-999	-999	GeoDAR v1.0 alone	GeoDAR v1.0	georf: AM,JW
69	69	-999	41.311393	19.8179541	geocoding (Google Maps)	C1			-999	-999	GeoDAR v1.0 alone	GeoDAR v1.0	georf: MD,AM,JW
70	70	-999	40.15351961	20.50764257	geo-matching MARS	M2			-999	-999	GeoDAR v1.0 alone	GeoDAR v1.0	georf: AM,JW
71	71	-999	40.33782037	19.96876718	geo-matching MARS	M2			-999	-999	GeoDAR v1.0 alone	GeoDAR v1.0	georf: AM,JW
72	72	-999	41.33890571	20.0395438	geo-matching MARS	M1			-999	-999	GeoDAR v1.0 alone	GeoDAR v1.0	georf: AM,JW
73	73	-999	40.15856316	20.3148378	geo-matching MARS	M2			-999	-999	GeoDAR v1.0 alone	GeoDAR v1.0	georf: AM,JW
74	74	-999	40.48833452	20.14433177	geo-matching MARS	M2			-999	-999	GeoDAR v1.0 alone	GeoDAR v1.0	georf: AM,JW
75	75	-999	40.46750338	19.79979721	geo-matching MARS	M2			-999	-999	GeoDAR v1.0 alone	GeoDAR v1.0	georf: AM,JW
76	76	-999	41.32766767	19.51765686	geo-matching MARS	M2			-999	-999	GeoDAR v1.0 alone	GeoDAR v1.0	georf: AM,JW
77	77	-999	40.56272296	20.6827423	geo-matching MARS	M2			-999	-999	GeoDAR v1.0 alone	GeoDAR v1.0	georf: AM,JW
78	78	-999	40.45521104	19.65534057	geo-matching MARS	M2			-999	-999	GeoDAR v1.0 alone	GeoDAR v1.0	georf: AM,JW
79	79	-999	41.02223811	19.90170813	geo-matching MARS	M2			-999	-999	GeoDAR v1.0 alone	GeoDAR v1.0	georf: AM,JW
80	80	-999	42.04263822	19.89854906	geo-matching MARS	M1			-999	-999	GeoDAR v1.0 alone	GeoDAR v1.0	georf: AM,JW
81	81	-999	40.62080667	20.91546675	geo-matching MARS	M2			-999	-999	GeoDAR v1.0 alone	GeoDAR v1.0	georf: AM,JW
82	82	-999	41.80477619	19.982693	geo-matching MARS	M2			-999	-999	GeoDAR v1.0 alone	GeoDAR v1.0	georf: AM,JW
83	83	-999	41.40153102	19.90830659	geo-matching MARS	M1			-999	-999	GeoDAR v1.0 alone	GeoDAR v1.0	georf: AM,JW
84	84	-999	41.01464328	19.79663821	geo-matching MARS	M2			-999	-999	GeoDAR v1.0 alone	GeoDAR v1.0	georf: AM,JW
85	85	-999	40.97060751	19.5782509	geo-matching MARS	M2			-999	-999	GeoDAR v1.0 alone	GeoDAR v1.0	georf: AM,JW
86	86	-999	41.37460125	19.82226116	geo-matching MARS	M2			-999	-999	GeoDAR v1.0 alone	GeoDAR v1.0	georf: AM,JW
87	87	-999	42.12160917	20.33325932	geo-matching MARS	M2			-999	-999	GeoDAR v1.0 alone	GeoDAR v1.0	georf: AM,JW
88	88	-999	40.6111162	19.76450656	geo-matching MARS	M2			-999	-999	GeoDAR v1.0 alone	GeoDAR v1.0	georf: AM,JW
89	89	-999	41.20954494	20.19978351	geo-matching MARS	M2			-999	-999	GeoDAR v1.0 alone	GeoDAR v1.0	georf: AM,JW
90	90	-999	40.57650705	19.77844733	geo-matching MARS	M2			-999	-999	GeoDAR v1.0 alone	GeoDAR v1.0	georf: AM,JW
91	91	-999	41.43039593	19.78940461	geo-matching MARS	M1			-999	-999	GeoDAR v1.0 alone	GeoDAR v1.0	georf: AM,JW
92	92	-999	41.51161837	20.12962537	geo-matching MARS	M2			-999	-999	GeoDAR v1.0 alone	GeoDAR v1.0	georf: AM,JW
93	93	-999	41.38261895	19.6761133	geo-matching MARS	M1			-999	-999	GeoDAR v1.0 alone	GeoDAR v1.0	georf: AM,JW
94	94	-999	40.49412374	19.50648555	geo-matching MARS	M2			-999	-999	GeoDAR v1.0 alone	GeoDAR v1.0	georf: AM,JW
95	95	-999	41.81059704	19.97160065	geo-matching MARS	M2			-999	-999	GeoDAR v1.0 alone	GeoDAR v1.0	georf: AM,JW
96	96	-999	40.31772711	20.20312828	geo-matching MARS	M2			-999	-999	GeoDAR v1.0 alone	GeoDAR v1.0	georf: AM,JW
97	97	-999	40.67481235	19.91801659	geo-matching MARS	M2			-999	-999	GeoDAR v1.0 alone	GeoDAR v1.0	georf: AM,JW
98	98	-999	39.86829596	20.36066691	geo-matching MARS	M2			-999	-999	GeoDAR v1.0 alone	GeoDAR v1.0	georf: AM,JW
99	99	-999	40.66887773	19.84480438	geo-matching MARS	M1			-999	-999	GeoDAR v1.0 alone	GeoDAR v1.0	georf: AM,JW
100	100	-999	41.08305042	19.5206068	geo-matching MARS	M1			-999	-999	GeoDAR v1.0 alone	GeoDAR v1.0	georf: AM,JW
101	101	-999	41.31341305	19.64292903	geo-matching MARS	M2			-999	-999	GeoDAR v1.0 alone	GeoDAR v1.0	georf: AM,JW
102	102	-999	41.09953603	19.49341632	geo-matching MARS	M3			-999	-999	GeoDAR v1.0 alone	GeoDAR v1.0	georf: AM,JW
103	103	-999	42.22265902	20.27497985	geo-matching MARS	M2			-999	-999	GeoDAR v1.0 alone	GeoDAR v1.0	georf: AM,JW
104	104	-999	41.15523878	19.78559898	geo-matching MARS	M1			-999	-999	GeoDAR v1.0 alone	GeoDAR v1.0	georf: AM,JW
105	105	-999	41.38852936	19.58450711	geo-matching MARS	M2			-999	-999	GeoDAR v1.0 alone	GeoDAR v1.0	georf: AM,JW
106	106	-999	40.53444506	20.92280929	geo-matching MARS	M2			-999	-999	GeoDAR v1.0 alone	GeoDAR v1.0	georf: AM,JW
107	107	-999	41.34990066	19.5923941	geo-matching MARS	M3			-999	-999	GeoDAR v1.0 alone	GeoDAR v1.0	georf: AM,JW
108	108	-999	41.30252439	19.60634185	geo-matching MARS	M2			-999	-999	GeoDAR v1.0 alone	GeoDAR v1.0	georf: AM,JW
109	109	-999	40.94742327	19.79651464	geo-matching MARS	M1			-999	-999	GeoDAR v1.0 alone	GeoDAR v1.0	georf: AM,JW
110	110	-999	41.35830086	19.60059575	geo-matching MARS	M3			-999	-999	GeoDAR v1.0 alone	GeoDAR v1.0	georf: AM,JW
111	111	-999	40.79732826	20.69289063	geo-matching MARS	M2			-999	-999	GeoDAR v1.0 alone	GeoDAR v1.0	georf: AM,JW
112	112	-999	39.76770219	20.14051745	geo-matching MARS	M2			-999	-999	GeoDAR v1.0 alone	GeoDAR v1.0	georf: AM,JW
113	113	3982	41.681447	19.898091	geocoding (Google Maps)	C4			-999	240	GRanD v1.3 and GeoDAR v1.0	original GRanD	georf: AX,AM,JW; GRanD-har: AM
114	114	-999	39.85780003	20.3647052	geo-matching MARS	M2			-999	-999	GeoDAR v1.0 alone	GeoDAR v1.0	georf: AM,JW
115	115	-999	41.2982172	19.52519771	geo-matching MARS	M1			-999	-999	GeoDAR v1.0 alone	GeoDAR v1.0	georf: AM,JW
116	116	-999	41.01664086	20.07283607	geo-matching MARS	M2			-999	-999	GeoDAR v1.0 alone	GeoDAR v1.0	georf: AM,JW
117	117	-999	40.9866032	19.94241667	geo-matching MARS	M2			-999	-999	GeoDAR v1.0 alone	GeoDAR v1.0	georf: AM,JW
118	118	-999	40.50231429	20.07227911	geo-matching MARS	M2			-999	-999	GeoDAR v1.0 alone	GeoDAR v1.0	georf: AM,JW
119	119	-999	40.51260662	19.84777953	geo-matching MARS	M2			-999	-999	GeoDAR v1.0 alone	GeoDAR v1.0	georf: AM,JW
120	120	-999	41.4208333	19.7497222	geocoding (Google Maps)	C2			-999	-999	GeoDAR v1.0 alone	GeoDAR v1.0	georf: CF,JZ,AX,AM,JW
121	121	-999	40.20786712	19.89385913	geo-matching MARS	M2			-999	-999	GeoDAR v1.0 alone	GeoDAR v1.0	georf: AM,JW
122	122	-999	41.32924652	19.59025008	geo-matching MARS	M2			-999	-999	GeoDAR v1.0 alone	GeoDAR v1.0	georf: AM,JW
123	123	-999	42.09339634	19.5731039	geo-matching MARS	M1			-999	-999	GeoDAR v1.0 alone	GeoDAR v1.0	georf: AM,JW
124	124	-999	40.52370631	20.64922384	geo-matching MARS	M2			-999	-999	GeoDAR v1.0 alone	GeoDAR v1.0	georf: AM,JW
125	125	-999	41.17073637	19.82281123	geo-matching MARS	M1			-999	-999	GeoDAR v1.0 alone	GeoDAR v1.0	georf: AM,JW
126	126	-999	40.9801019	19.80709957	geo-matching MARS	M2			-999	-999	GeoDAR v1.0 alone	GeoDAR v1.0	georf: AM,JW
127	127	-999	42.28902023	20.12020742	geo-matching MARS	M2			-999	-999	GeoDAR v1.0 alone	GeoDAR v1.0	georf: AM,JW
128	128	-999	41.30800228	19.86139752	geo-matching MARS	M1			-999	-999	GeoDAR v1.0 alone	GeoDAR v1.0	georf: AM,JW
129	129	-999	40.71030226	19.72160468	geo-matching MARS	M2			-999	-999	GeoDAR v1.0 alone	GeoDAR v1.0	georf: AM,JW
130	130	-999	40.4404447	20.67639593	geo-matching MARS	M2			-999	-999	GeoDAR v1.0 alone	GeoDAR v1.0	georf: AM,JW
131	131	-999	40.47591342	20.08814859	geo-matching MARS	M2			-999	-999	GeoDAR v1.0 alone	GeoDAR v1.0	georf: AM,JW
132	132	3967	42.107471	19.828053	geo-matching MARS	M1			-999	450	GRanD v1.3 and GeoDAR v1.0	original GRanD	georf: AM,JW; GRanD-har: AM
133	133	-999	41.41459947	19.66150781	geo-matching MARS	M2			-999	-999	GeoDAR v1.0 alone	GeoDAR v1.0	georf: AM,JW
134	134	-999	41.48921014	19.58326709	geo-matching MARS	M2			-999	-999	GeoDAR v1.0 alone	GeoDAR v1.0	georf: AM,JW
135	135	-999	40.44533638	20.07875381	geo-matching MARS	M2			-999	-999	GeoDAR v1.0 alone	GeoDAR v1.0	georf: AM,JW
136	136	-999	40.83450052	20.26169802	geo-matching MARS	M2			-999	-999	GeoDAR v1.0 alone	GeoDAR v1.0	georf: AM,JW
137	137	-999	40.45043156	19.79965004	geo-matching MARS	M2			-999	-999	GeoDAR v1.0 alone	GeoDAR v1.0	georf: AM,JW
138	138	-999	40.83619013	20.25824258	geo-matching MARS	M2			-999	-999	GeoDAR v1.0 alone	GeoDAR v1.0	georf: AM,JW
139	139	-999	40.4307226	19.8495821	geocoding (Google Maps)	C1	correct	Google Maps	-999	-999	GeoDAR v1.0 alone	GeoDAR v1.0	georf: MD,AM,JW; val: JM,JW
140	140	-999	36.648393	3.5951912	geocoding (Google Maps)	C2			-999	-999	GeoDAR v1.0 alone	GeoDAR v1.0	georf: CF,JZ,AX,AM,JW
141	141	-999	35.16456249	7.019277611	geocoding (Google Maps)	C1			-999	-999	GeoDAR v1.0 alone	GeoDAR v1.0	georf: AM,JW
142	142	-999	36.7540663	8.3925354	geocoding (Google Maps)	C2			-999	-999	GeoDAR v1.0 alone	GeoDAR v1.0	georf: CF,JZ,AX,AM,JW
143	143	3586	35.959675	0.964583	geocoding (Google Maps)	C2			-999	450	GRanD v1.3 and GeoDAR v1.0	original GRanD	georf: CF,JZ,AX,AM,JW; GRanD-har: AM
144	144	6879	36.61327983	5.84702399	geocoding (Google Maps)	C2			-999	294.4	GRanD v1.3 and GeoDAR v1.0	original GRanD	georf: CF,JZ,AX,AM,JW; GRanD-har: AM
145	145	3585	35.975135	1.312181	geocoding (Google Maps)	C2			-999	286	GRanD v1.3 and GeoDAR v1.0	original GRanD	georf: CF,JZ,AX,AM,JW; GRanD-har: AM
146	146	3574	36.242999	3.071649	geocoding (Google Maps)	C2	correct	Google Maps	-999	10	GRanD v1.3 and GeoDAR v1.0	original GRanD	georf: CF,JZ,AX,AM,JW; val: JM,JW; GRanD-har: AM
147	147	3566	36.472177	5.272917	geocoding (Google Maps)	C3			-999	160	GRanD v1.3 and GeoDAR v1.0	original GRanD	georf: AM,JW; GRanD-har: AM
148	148	3561	36.7149184	6.6356564	geocoding (Google Maps)	C2			-999	125	GRanD v1.3 and GeoDAR v1.0	corrected GRanD	georf: CF,JZ,AX,AM,JW; GRanD-har: JW
149	149	3597	35.47451074	6.937114301	geocoding (Google Maps)	C2	correct	Google Maps	-999	25	GRanD v1.3 and GeoDAR v1.0	corrected GRanD	georf: CF,JZ,AX,AM,JW; val: JM,JW; GRanD-har: JW
150	150	-999	36.2435536	5.7425569	geocoding (Google Maps)	C2			-999	-999	GeoDAR v1.0 alone	GeoDAR v1.0	georf: CF,JZ,AX,AM,JW
151	151	3595	35.344664	1.038542	geocoding (Google Maps)	C2			-999	56	GRanD v1.3 and GeoDAR v1.0	original GRanD	georf: CF,JZ,AX,AM,JW; GRanD-har: AM
152	152	-999	36.3246023	2.0248701	geocoding (Google Maps)	C2			-999	-999	GeoDAR v1.0 alone	GeoDAR v1.0	georf: CF,JZ,AX,AM,JW
153	153	3558	36.611093	8.044296	geocoding (Google Maps)	C1			-999	171	GRanD v1.3 and GeoDAR v1.0	original GRanD	georf: AM,JW; GRanD-har: AM
154	154	3557	36.651373	3.419799	geocoding (Google Maps)	C2			-999	146	GRanD v1.3 and GeoDAR v1.0	original GRanD	georf: CF,JZ,AX,AM,JW; GRanD-har: AM
155	155	-999	36.497656	5.2700763	geocoding (Google Maps)	C4			-999	-999	GeoDAR v1.0 alone	GeoDAR v1.0	georf: AX,AM,JW
156	156	6873	36.79328781	6.318860849	geocoding (Google Maps)	C2			-999	100	GRanD v1.3 and GeoDAR v1.0	original GRanD	georf: CF,JZ,AX,AM,JW; GRanD-har: AM
157	157	-999	36.7324026	3.8165596	geocoding (Google Maps)	C1			-999	-999	GeoDAR v1.0 alone	GeoDAR v1.0	georf: AM,JW
158	158	3587	35.831424	4.568706	geocoding (Google Maps)	C1			-999	29.5	GRanD v1.3 and GeoDAR v1.0	original GRanD	georf: AM,JW; GRanD-har: AM
159	159	3559	36.601388	3.346875	geocoding (Google Maps)	C4			-999	21	GRanD v1.3 and GeoDAR v1.0	original GRanD	georf: AX,AM,JW; GRanD-har: AM
160	160	6881	36.35976901	4.102050183	geocoding (Google Maps)	C2			-999	167	GRanD v1.3 and GeoDAR v1.0	original GRanD	georf: CF,JZ,AX,AM,JW; GRanD-har: AM
161	161	3571	36.263324	7.859864	geocoding (Google Maps)	C2			-999	82	GRanD v1.3 and GeoDAR v1.0	original GRanD	georf: CF,JZ,AX,AM,JW; GRanD-har: AM
162	162	3588	35.746919	2.776042	geocoding (Google Maps)	C2			-999	55	GRanD v1.3 and GeoDAR v1.0	original GRanD	georf: CF,JZ,AX,AM,JW; GRanD-har: AM
163	163	-999	36.0866853	7.3921795	geocoding (Google Maps)	C4			-999	-999	GeoDAR v1.0 alone	GeoDAR v1.0	georf: AX,AM,JW
164	164	2933	35.277014	-0.064632	geocoding (Google Maps)	C2			-999	73	GRanD v1.3 and GeoDAR v1.0	original GRanD	georf: CF,JZ,AX,AM,JW; GRanD-har: AM
165	165	2938	35.094774	-1.135429	geocoding (Google Maps)	C2			-999	110	GRanD v1.3 and GeoDAR v1.0	original GRanD	georf: CF,JZ,AX,AM,JW; GRanD-har: AM
166	166	3596	35.29844579	-0.581649036	geocoding (Google Maps)	C2	correct	Google Maps	-999	22	GRanD v1.3 and GeoDAR v1.0	corrected GRanD	georf: CF,JZ,AX,AM,JW; val: JM,JW; GRanD-har: JW
167	167	6875	36.48636666	3.590599891	geocoding (Google Maps)	C2			-999	640	GRanD v1.3 and GeoDAR v1.0	original GRanD	georf: CF,JZ,AX,AM,JW; GRanD-har: AM
168	168	3589	35.57179	0.586458	geocoding (Google Maps)	C2			-999	235	GRanD v1.3 and GeoDAR v1.0	original GRanD	georf: CF,JZ,AX,AM,JW; GRanD-har: AX,JW
169	169	-999	36.9136491	6.4956455	geocoding (Google Maps)	C1			-999	-999	GeoDAR v1.0 alone	GeoDAR v1.0	georf: AM,JW
170	170	3562	36.582526	5.575704	geocoding (Google Maps)	C2			-999	200	GRanD v1.3 and GeoDAR v1.0	original GRanD	georf: CF,JZ,AX,AM,JW; GRanD-har: AM
171	171	6880	36.67553054	4.119625141	geocoding (Google Maps)	C2			-999	175	GRanD v1.3 and GeoDAR v1.0	original GRanD	georf: CF,JZ,AX,AM,JW; GRanD-har: AM
172	172	3577	36.171641	5.150723	geocoding (Google Maps)	C2			-999	125	GRanD v1.3 and GeoDAR v1.0	original GRanD	georf: CF,JZ,AX,AM,JW; GRanD-har: AM
173	173	-999	36.7768093	5.6865582	geocoding (Google Maps)	C1			-999	-999	GeoDAR v1.0 alone	GeoDAR v1.0	georf: AM,JW
174	174	-999	36.7268033	5.8270991	geocoding (Google Maps)	C1			-999	-999	GeoDAR v1.0 alone	GeoDAR v1.0	georf: AM,JW
175	175	6874	33.15660663	1.273235698	geocoding (Google Maps)	C1			-999	122.5	GRanD v1.3 and GeoDAR v1.0	original GRanD	georf: AM,JW; GRanD-har: AM
176	176	3583	36.00889	0.973666	geocoding (Google Maps)	C2			-999	54.9	GRanD v1.3 and GeoDAR v1.0	original GRanD	georf: CF,JZ,AX,AM,JW; GRanD-har: AM
177	177	3591	35.564811	1.935414	geocoding (Google Maps)	C2			-999	13	GRanD v1.3 and GeoDAR v1.0	original GRanD	georf: CF,JZ,AX,AM,JW; GRanD-har: AX,JW
178	178	3568	36.365865	2.560417	geocoding (Google Maps)	C4			-999	188	GRanD v1.3 and GeoDAR v1.0	original GRanD	georf: AX,AM,JW; GRanD-har: AM
179	179	3569	36.338509	6.844092	geocoding (Google Maps)	C2			-999	31	GRanD v1.3 and GeoDAR v1.0	original GRanD	georf: CF,JZ,AX,AM,JW; GRanD-har: AM
180	180	2961	31.511864	-2.771184	geocoding (Google Maps)	C2			-999	350	GRanD v1.3 and GeoDAR v1.0	original GRanD	georf: CF,JZ,AX,AM,JW; GRanD-har: AM
181	181	2936	35.12567	-0.039583	geocoding (Google Maps)	C2			-999	100	GRanD v1.3 and GeoDAR v1.0	original GRanD	georf: CF,JZ,AX,AM,JW; GRanD-har: AM
182	182	4043	-9.793533	15.465851	geocoding (Google Maps)	C2			-999	4975	GRanD v1.3 and GeoDAR v1.0	original GRanD	georf: CF,JZ,AX,AM; GRanD-har: AM
183	183	-999	-9.7429804	15.1276589	geocoding (Google Maps)	C1			-999	-999	GeoDAR v1.0 alone	GeoDAR v1.0	georf: AM
184	184	3675	-8.534105	13.707799	geocoding (Google Maps)	C2			-999	61.7	GRanD v1.3 and GeoDAR v1.0	original GRanD	georf: CF,JZ,AX,AM; GRanD-har: AM
185	185	4048	-13.44789	15.868727	geocoding (Google Maps)	C2			-999	2574	GRanD v1.3 and GeoDAR v1.0	original GRanD	georf: CF,JZ,AX,AM; GRanD-har: AM
186	186	-999	-12.4706144	13.7319338	geocoding (Google Maps)	C1			-999	-999	GeoDAR v1.0 alone	GeoDAR v1.0	georf: AM
187	187	3677	-9.751837	14.485417	geocoding (Google Maps)	C4			-999	20	GRanD v1.3 and GeoDAR v1.0	original GRanD	georf: AX,AM; GRanD-har: AM
188	188	2312	-27.524193	-64.886793	geocoding (Google Maps)	C1			-999	1740	GRanD v1.3 and GeoDAR v1.0	original GRanD	georf: AM,AX; GRanD-har: AM
189	189	-999	-28.27084408	-65.73961508	geocoding (Google Maps)	C2			-999	-999	GeoDAR v1.0 alone	GeoDAR v1.0	georf: CF,JZ,AX,JW
190	190	2339	-38.210399	-67.193765	geocoding (Google Maps)	C1			-999	4000	GRanD v1.3 and GeoDAR v1.0	original GRanD	georf: AM,AX; GRanD-har: AM
191	191	2342	-39.106312	-68.589656	geocoding (Google Maps)	C1	correct	Google Maps	-999	300	GRanD v1.3 and GeoDAR v1.0	original GRanD	georf: AM,AX; val: JM,JW; GRanD-har: AM
192	192	-999	-31.0957465	-64.5033236	geocoding (Google Maps)	C1			-999	-999	GeoDAR v1.0 alone	GeoDAR v1.0	georf: AM,AX
193	193	-999	-29.03922891	-65.36115922	geocoding (Google Maps)	C1			-999	-999	GeoDAR v1.0 alone	GeoDAR v1.0	georf: AM,AX
194	194	-999	-27.74349956	-65.67642734	geocoding (Google Maps)	C1			-999	-999	GeoDAR v1.0 alone	GeoDAR v1.0	georf: AM,AX,JW
195	195	2322	-31.86875	-65.034019	geocoding (Google Maps)	C2			-999	230	GRanD v1.3 and GeoDAR v1.0	original GRanD	georf: CF,JZ,AX; GRanD-har: AM
196	196	2335	-35.027802	-68.680208	geocoding (Google Maps)	C1			-999	259	GRanD v1.3 and GeoDAR v1.0	original GRanD	georf: AM,AX; GRanD-har: AM
197	197	2340	-38.578675	-68.688972	Wada et al. (2017)	C1			-999	2780	GRanD v1.3 and GeoDAR v1.0	original GRanD	georf: AM,AX; GRanD-har: AM
198	198	2346	-40.586279	-70.753766	geocoding (Google Maps)	C2			-999	3215	GRanD v1.3 and GeoDAR v1.0	original GRanD	georf: CF,JZ,AX; GRanD-har: AM
199	199	2334	-34.835471	-68.518842	geocoding (Google Maps)	C1			-999	160.7	GRanD v1.3 and GeoDAR v1.0	original GRanD	georf: AM,AX; GRanD-har: AM
200	200	-999	-24.4222222	-65.2852778	geocoding (Google Maps)	C1			-999	-999	GeoDAR v1.0 alone	GeoDAR v1.0	georf: AM,AX
201	201	2455	-31.271498	-57.942885	geocoding (Google Maps)	C1			-999	5500	GRanD v1.3 and GeoDAR v1.0	original GRanD	georf: AM,AX; GRanD-har: AM
202	202	2345	-40.191176	-69.989287	Wada et al. (2017)	C2			-999	12400	GRanD v1.3 and GeoDAR v1.0	original GRanD	georf: CF,JZ,AX; GRanD-har: AM
203	203	-999	-26.9175123	-65.6955712	geocoding (Google Maps)	C1			-999	-999	GeoDAR v1.0 alone	GeoDAR v1.0	georf: AM,AX
204	204	2343	-39.2701	-68.757972	Wada et al. (2017)	C2	correct	Wada et al. (2017)	-999	22000	GRanD v1.3 and GeoDAR v1.0	original GRanD	georf: CF,JZ,AX; val: MD; GRanD-har: AM
205	205	2319	-31.373653	-64.432522	geocoding (Google Maps)	C2			-999	201	GRanD v1.3 and GeoDAR v1.0	original GRanD	georf: CF,JZ,AX; GRanD-har: AM
206	206	2313	-27.660034	-65.765367	geocoding (Google Maps)	C2			-999	142.5	GRanD v1.3 and GeoDAR v1.0	original GRanD	georf: CF,JZ,AX; GRanD-har: AM
207	207	2326	-32.810417	-65.464583	geocoding (Google Maps)	C1			-999	81	GRanD v1.3 and GeoDAR v1.0	original GRanD	georf: AM,AX; GRanD-har: AM
208	208	2328	-33.113124	-66.003663	geocoding (Google Maps)	C2			-999	105	GRanD v1.3 and GeoDAR v1.0	original GRanD	georf: CF,JZ,AX; GRanD-har: AM
209	209	2311	-26.616087	-65.194677	geocoding (Google Maps)	C1			-999	275	GRanD v1.3 and GeoDAR v1.0	original GRanD	georf: AM,AX; GRanD-har: AM
210	210	-999	-38.72576738	-68.1730664	geocoding (Google Maps)	C1			-999	-999	GeoDAR v1.0 alone	GeoDAR v1.0	georf: AM,AX,JW
211	211	6883	-31.5186553	-68.9835667	geocoding (Google Maps)	C1			-999	585	GRanD v1.3 and GeoDAR v1.0	original GRanD	georf: AM,AX; GRanD-har: AM
212	212	-999	-31.14947893	-64.34244339	geocoding (Google Maps)	C1	correct	Google Maps	-999	-999	GeoDAR v1.0 alone	GeoDAR v1.0	georf: AM,AX; val: JM,JW
213	213	2324	-32.181286	-64.422954	geocoding (Google Maps)	C2			-999	560	GRanD v1.3 and GeoDAR v1.0	original GRanD	georf: CF,JZ,AX; GRanD-har: AM
214	214	6884	-31.51828316	-68.81968683	geocoding (Google Maps)	C1			-999	500	GRanD v1.3 and GeoDAR v1.0	original GRanD	georf: AM,AX; GRanD-har: AM
215	215	-999	-30.8851113	-64.4589999	geocoding (Google Maps)	C1	correct	Google Maps	-999	-999	GeoDAR v1.0 alone	GeoDAR v1.0	georf: AM,AX; val: JM,JW
216	216	2333	-34.601534	-68.642708	geocoding (Google Maps)	C2			-999	300	GRanD v1.3 and GeoDAR v1.0	original GRanD	georf: CF,JZ,AX; GRanD-har: AM
217	217	-999	-30.148611	-68.626944	geocoding (Google Maps)	C1			-999	-999	GeoDAR v1.0 alone	GeoDAR v1.0	georf: AM,AX
218	218	2347	-43.109178	-71.653279	geocoding (Google Maps)	C2	correct	Google Maps	-999	5600	GRanD v1.3 and GeoDAR v1.0	original GRanD	georf: CF,JZ,AX; val: JM,JW; GRanD-har: AM
219	219	2348	-43.698871	-66.485618	geocoding (Google Maps)	C1	misplacement	Google Maps	-999	1860	GRanD v1.3 and GeoDAR v1.0	original GRanD	georf: AM,AX; val: JM,JW; GRanD-har: AM
220	220	2316	-30.768757	-64.752076	geocoding (Google Maps)	C1			-999	129	GRanD v1.3 and GeoDAR v1.0	original GRanD	georf: AM,AX; GRanD-har: AM
221	221	-999	-27.650944	-64.361833	geocoding (Google Maps)	C1			-999	-999	GeoDAR v1.0 alone	GeoDAR v1.0	georf: AM,AX
222	222	2332	-34.583584	-69.037062	geocoding (Google Maps)	C2			-999	432	GRanD v1.3 and GeoDAR v1.0	original GRanD	georf: CF,JZ,AX; GRanD-har: AM
223	223	-999	-38.42479862	-61.75214758	geocoding (Google Maps)	C1	correct	Google Maps	-999	-999	GeoDAR v1.0 alone	GeoDAR v1.0	georf: AM,AX; val: JM,JW
224	224	2323	-32.168074	-64.245401	geocoding (Google Maps)	C2			-999	90	GRanD v1.3 and GeoDAR v1.0	original GRanD	georf: CF,JZ,AX; GRanD-har: AM
225	225	-999	-28.4566915	-65.8102813	geocoding (Google Maps)	C1			-999	-999	GeoDAR v1.0 alone	GeoDAR v1.0	georf: AM,AX
226	226	-999	-24.45025847	-65.25145336	geocoding (Google Maps)	C1	correct	Google Maps	-999	-999	GeoDAR v1.0 alone	GeoDAR v1.0	georf: AM,AX; val: JM,JW
227	227	-999	-33.2305195	-66.2322547	geocoding (Google Maps)	C1			-999	-999	GeoDAR v1.0 alone	GeoDAR v1.0	georf: AM,AX
228	228	-999	-30.183333	-69.066667	geocoding (Google Maps)	C2			-999	-999	GeoDAR v1.0 alone	GeoDAR v1.0	georf: CF,JZ,AX
229	229	2329	-33.299523	-68.723573	geocoding (Google Maps)	C1			-999	300	GRanD v1.3 and GeoDAR v1.0	original GRanD	georf: AM,AX; GRanD-har: AM
230	230	2327	-32.99357	-69.131222	Wada et al. (2017)	C2	correct	Wada et al. (2017)	-999	420	GRanD v1.3 and GeoDAR v1.0	original GRanD	georf: CF,JZ,AX; val: MD; GRanD-har: AM
231	231	2445	-27.393989	-56.626364	Wada et al. (2017)				-999	21000	GRanD v1.3 and GeoDAR v1.0	original GRanD	GRanD-har: AM
232	232	2459	-34.681512	-58.861164	geocoding (Google Maps)	C1			-999	120	GRanD v1.3 and GeoDAR v1.0	original GRanD	georf: AM,AX; GRanD-har: AM
233	233	2321	-31.817732	-64.502163	geocoding (Google Maps)	C2			-999	307	GRanD v1.3 and GeoDAR v1.0	original GRanD	georf: CF,JZ,AX; GRanD-har: AM
234	234	2325	-32.227184	-64.640221	geocoding (Google Maps)	C2			-999	400	GRanD v1.3 and GeoDAR v1.0	original GRanD	georf: CF,JZ,AX; GRanD-har: AM
235	235	2441	-25.877605	-54.556168	geocoding (Google Maps)	C2			-999	1200	GRanD v1.3 and GeoDAR v1.0	original GRanD	georf: CF,JZ,AX; GRanD-har: AX,JW
236	236	-999	40.9098791	45.4230838	geocoding (Google Maps)	C4			-999	-999	GeoDAR v1.0 alone	GeoDAR v1.0	georf: AM,JW
237	237	4636	39.648665	45.847615	geocoding (Google Maps)	C4			-999	277	GRanD v1.3 and GeoDAR v1.0	original GRanD	georf: AM,JW; GRanD-har: AM
238	238	-999	40.6283815	44.5518994	geocoding (Google Maps)	C1			-999	-999	GeoDAR v1.0 alone	GeoDAR v1.0	georf: AM,JW
239	239	-999	39.8472232	45.0537265	geocoding (Google Maps)	C1			-999	-999	GeoDAR v1.0 alone	GeoDAR v1.0	georf: AM,JW
240	240	4395	40.485777	44.438253	geocoding (Google Maps)	C4			-999	91	GRanD v1.3 and GeoDAR v1.0	original GRanD	georf: AM,JW; GRanD-har: AM
241	241	-999	41.063407	45.1490637	geocoding (Google Maps)	C4			-999	-999	GeoDAR v1.0 alone	GeoDAR v1.0	georf: AM,JW
242	242	4393	40.565218	43.653683	geocoding (Google Maps)	C5	correct	Google Maps	-999	525	GRanD v1.3 and GeoDAR v1.0	original GRanD	georf: FY,AX,AM,JW; val: JM,JW; GRanD-har: AM
243	243	4637	39.485224	46.039583	geocoding (Google Maps)	C4			-999	96	GRanD v1.3 and GeoDAR v1.0	original GRanD	georf: AM,JW; GRanD-har: AX,JW
244	244	-999	39.4614292	46.1498016	geocoding (Google Maps)	C1			-999	-999	GeoDAR v1.0 alone	GeoDAR v1.0	georf: AM,JW
245	245	-999	39.79179209	45.64933329	geocoding (Google Maps)	C4	correct	Google Maps	-999	-999	GeoDAR v1.0 alone	GeoDAR v1.0	georf: AM,JW; val: JM,JW
246	246	-999	40.6612111	43.9054206	geocoding (Google Maps)	C1			-999	-999	GeoDAR v1.0 alone	GeoDAR v1.0	georf: AM,JW
247	247	-999	40.2830064	44.9215494	geocoding (Google Maps)	C1			-999	-999	GeoDAR v1.0 alone	GeoDAR v1.0	georf: AM,JW
248	248	-999	40.768398	43.9662013	geocoding (Google Maps)	C4			-999	-999	GeoDAR v1.0 alone	GeoDAR v1.0	georf: AM,JW
249	249	4405	40.066537	44.59518	geocoding (Google Maps)	C4			-999	70	GRanD v1.3 and GeoDAR v1.0	original GRanD	georf: AM,JW; GRanD-har: AM
250	250	-999	-35.3202853	148.939818	geocoding (Google Maps)	C2			-999	-999	GeoDAR v1.0 alone	GeoDAR v1.0	georf: CF,JZ,AX
251	251	-999	-16.9786665	145.6738652	geocoding (Google Maps)	C1			-999	-999	GeoDAR v1.0 alone	GeoDAR v1.0	georf: MD,AX
252	252	-999	-41.8681023	145.6218637	geocoding (Google Maps)	C2			-999	-999	GeoDAR v1.0 alone	GeoDAR v1.0	georf: CF,JZ,AX
253	253	6645	-36.874647	147.294518	geocoding (Google Maps)	C2			-999	28.4	GRanD v1.3 and GeoDAR v1.0	original GRanD	georf: CF,JZ,AX; GRanD-har: AM
254	254	-999	-33.3388032	149.1228327	geocoding (Google Maps)	C1			-999	-999	GeoDAR v1.0 alone	GeoDAR v1.0	georf: MD,AX
255	255	6751	-34.54375	150.485417	geocoding (Google Maps)	C2			-999	33.5	GRanD v1.3 and GeoDAR v1.0	original GRanD	georf: CF,JZ,AX; GRanD-har: AM
256	256	-999	-34.57944364	149.5842107	geocoding (Google Maps)	C2			-999	-999	GeoDAR v1.0 alone	GeoDAR v1.0	georf: CF,JZ,AX
257	257	-999	-38.3964506	145.8130855	geocoding (Google Maps)	C1			-999	-999	GeoDAR v1.0 alone	GeoDAR v1.0	georf: MD,AX
258	258	-999	-27.5088899	152.3491817	geocoding (Google Maps)	C2			-999	-999	GeoDAR v1.0 alone	GeoDAR v1.0	georf: CF,JZ,AX
259	259	6627	-36.05325	148.275699	geocoding (Google Maps)	C2			-999	28.1	GRanD v1.3 and GeoDAR v1.0	original GRanD	georf: CF,JZ,AX; GRanD-har: AM
260	260	-999	-19.61	134.2116667	geocoding (Google Maps)	C2	correct	Google Maps	-999	-999	GeoDAR v1.0 alone	GeoDAR v1.0	georf: CF,JZ,AX; val: JM,JW
261	261	-999	-33.7905965	151.0087496	geocoding (Google Maps)	C1			-999	-999	GeoDAR v1.0 alone	GeoDAR v1.0	georf: MD,AX
262	262	-999	-32.44890356	150.8992961	geocoding (Google Maps)	C2	correct	Google Maps	-999	-999	GeoDAR v1.0 alone	GeoDAR v1.0	georf: CF,JZ,AX; val: JM,JW
263	263	-999	-36.7832926	147.2192353	geocoding (Google Maps)	C2			-999	-999	GeoDAR v1.0 alone	GeoDAR v1.0	georf: CF,JZ,AX
264	264	6696	-42.555909	147.402131	geocoding (Google Maps)	C2			-999	12.5	GRanD v1.3 and GeoDAR v1.0	original GRanD	georf: CF,JZ,AX; GRanD-har: AM
265	265	6723	-28.031663	152.547972	geocoding (Google Maps)	C2			-999	92.5	GRanD v1.3 and GeoDAR v1.0	original GRanD	georf: CF,JZ,AX; GRanD-har: AM
266	266	-999	-42.4271542	146.5347305	geocoding (Google Maps)	C2			-999	-999	GeoDAR v1.0 alone	GeoDAR v1.0	georf: CF,JZ,AX
267	267	-999	-38.0281806	145.4094413	geocoding (Google Maps)	C2			-999	-999	GeoDAR v1.0 alone	GeoDAR v1.0	georf: CF,JZ,AX
268	268	-999	-30.2635369	153.0287392	geocoding (Google Maps)	C1			-999	-999	GeoDAR v1.0 alone	GeoDAR v1.0	georf: MD,AX
269	269	6724	-28.052162	153.285458	geocoding (Google Maps)	C1			-999	165	GRanD v1.3 and GeoDAR v1.0	original GRanD	georf: MD,AX; GRanD-har: AM
270	270	6621	-35.536446	148.835417	geocoding (Google Maps)	C2			-999	75	GRanD v1.3 and GeoDAR v1.0	original GRanD	georf: CF,JZ,AX; GRanD-har: AM
271	271	-999	-37.9660325	145.2963797	geocoding (Google Maps)	C2			-999	-999	GeoDAR v1.0 alone	GeoDAR v1.0	georf: CF,JZ,AX
272	272	6750	-34.353313	150.642273	geocoding (Google Maps)	C2	correct	Google Maps	-999	146.7	GRanD v1.3 and GeoDAR v1.0	original GRanD	georf: CF,JZ,AX; val: JM,JW; GRanD-har: AM
273	273	-999	-37.5044543	144.1461032	geocoding (Google Maps)	C2			-999	-999	GeoDAR v1.0 alone	GeoDAR v1.0	georf: CF,JZ,AX
274	274	-999	-37.5313799	145.2260933	geocoding (Google Maps)	C2			-999	-999	GeoDAR v1.0 alone	GeoDAR v1.0	georf: CF,JZ,JW,AX
275	275	6886	-27.91023631	152.8811709	geocoding (Google Maps)	C1			-999	103	GRanD v1.3 and GeoDAR v1.0	original GRanD	georf: MD,AX; GRanD-har: AM
276	276	6656	-37.286651	144.396149	geocoding (Google Maps)	C2			-999	37.5	GRanD v1.3 and GeoDAR v1.0	original GRanD	georf: CF,JZ,AX; GRanD-har: AM
277	277	6752	-34.655658	150.501174	geocoding (Google Maps)	C2			-999	10	GRanD v1.3 and GeoDAR v1.0	original GRanD	georf: CF,JZ,AX; GRanD-har: AM
278	278	6676	-38.53305	143.721115	geocoding (Google Maps)	C1			-999	21.7	GRanD v1.3 and GeoDAR v1.0	original GRanD	georf: MD,AX; GRanD-har: AM
279	279	6646	-36.915233	146.390028	geocoding (Google Maps)	C1			-999	13.5	GRanD v1.3 and GeoDAR v1.0	original GRanD	georf: MD,AX; GRanD-har: AM
280	280	6647	-36.990741	143.96761	geocoding (Google Maps)	C2			-999	148	GRanD v1.3 and GeoDAR v1.0	original GRanD	georf: CF,JZ,AX; GRanD-har: AM
281	281	-999	-33.4308782	148.9901436	geocoding (Google Maps)	C2			-999	-999	GeoDAR v1.0 alone	GeoDAR v1.0	georf: CF,JZ,AX
282	282	6712	-26.801665	150.577976	geocoding (Google Maps)	C2			-999	9.8	GRanD v1.3 and GeoDAR v1.0	original GRanD	georf: CF,JZ,AX; GRanD-har: AM
283	283	6635	-36.514583	145.09375	geocoding (Google Maps)	C2			-999	411	GRanD v1.3 and GeoDAR v1.0	original GRanD	georf: CF,JZ,AX; GRanD-har: AX,JW
284	284	6731	-28.976954	151.466803	geocoding (Google Maps)	C2			-999	254	GRanD v1.3 and GeoDAR v1.0	original GRanD	georf: CF,JZ,AX; GRanD-har: AM
285	285	-999	-34.8520231	138.6827627	geocoding (Google Maps)	C2			-999	-999	GeoDAR v1.0 alone	GeoDAR v1.0	georf: CF,JZ,AX
286	286	-999	-42.0047465	146.9067702	geocoding (Google Maps)	C2			-999	-999	GeoDAR v1.0 alone	GeoDAR v1.0	georf: CF,JZ,AX
287	287	-999	-41.6786244	146.3907466	geocoding (Google Maps)	C2			-999	-999	GeoDAR v1.0 alone	GeoDAR v1.0	georf: CF,JZ,AX
288	288	6702	-24.368772	150.618754	geocoding (Google Maps)	C2			-999	127	GRanD v1.3 and GeoDAR v1.0	original GRanD	georf: CF,JZ,AX; GRanD-har: AM
289	289	-999	-42.50730771	146.6819714	geocoding (Google Maps)	C2			-999	-999	GeoDAR v1.0 alone	GeoDAR v1.0	georf: CF,JZ,AX,JW
290	290	6590	-20.778885	139.783975	geocoding (Google Maps)	C2			-999	12.1	GRanD v1.3 and GeoDAR v1.0	original GRanD	georf: CF,JZ,AX; GRanD-har: AM
291	291	-999	-20.71633133	140.4784805	geocoding (Google Maps)	C2			-999	-999	GeoDAR v1.0 alone	GeoDAR v1.0	georf: CF,JZ,AX
292	292	6687	-41.99362	145.576042	geocoding (Google Maps)	C2			-999	15.3	GRanD v1.3 and GeoDAR v1.0	original GRanD	georf: CF,JZ,AX; GRanD-har: AM
293	293	6592	-21.137068	148.38929	geocoding (Google Maps)	C1			-999	131	GRanD v1.3 and GeoDAR v1.0	original GRanD	georf: MD,AX; GRanD-har: AM
294	294	-999	-33.690959	136.5469577	geocoding (Google Maps)	C2			-999	-999	GeoDAR v1.0 alone	GeoDAR v1.0	georf: CF,JZ,AX
295	295	-999	-34.77215597	150.3133238	geocoding (Google Maps)	C2			-999	-999	GeoDAR v1.0 alone	GeoDAR v1.0	georf: CF,JZ,AX,JW
296	296	5833	-33.402263	115.98131	geocoding (Google Maps)	C1			-999	184.9	GRanD v1.3 and GeoDAR v1.0	original GRanD	georf: MD,AX; GRanD-har: AM
297	297	6714	-27.255611	152.955602	geocoding (Google Maps)	C2			-999	15.5	GRanD v1.3 and GeoDAR v1.0	original GRanD	georf: CF,JZ,AX; GRanD-har: AM
298	298	-999	-37.5081829	144.0834307	geocoding (Google Maps)	C2			-999	-999	GeoDAR v1.0 alone	GeoDAR v1.0	georf: CF,JZ,AX
299	299	-999	-42.3182578	146.4726908	geocoding (Google Maps)	C2			-999	-999	GeoDAR v1.0 alone	GeoDAR v1.0	georf: CF,JZ,AX
300	300	5822	-20.977411	117.107146	geocoding (Google Maps)	C2			-999	63.8	GRanD v1.3 and GeoDAR v1.0	original GRanD	georf: CF,JZ,AX; GRanD-har: AM
301	301	-999	-38.2161767	146.3163497	geocoding (Google Maps)	C2			-999	-999	GeoDAR v1.0 alone	GeoDAR v1.0	georf: CF,JZ,AX
302	302	-999	-41.4700517	146.0724571	geocoding (Google Maps)	C2			-999	-999	GeoDAR v1.0 alone	GeoDAR v1.0	georf: CF,JZ,AX
303	303	6201	-16.118249	128.741169	Wada et al. (2017)		correct	Wada et al. (2017)	-999	10800	GRanD v1.3 and GeoDAR v1.0	original GRanD	val: MD; GRanD-har: AM
304	304	-999	-32.744801	138.5966127	geocoding (Google Maps)	C2			-999	-999	GeoDAR v1.0 alone	GeoDAR v1.0	georf: CF,JZ,AX
305	305	6695	-42.506478	146.646086	geocoding (Google Maps)	C2			-999	16	GRanD v1.3 and GeoDAR v1.0	original GRanD	georf: CF,JZ,AX; GRanD-har: AM
306	306	6678	-41.285712	146.247934	geocoding (Google Maps)	C2			-999	19	GRanD v1.3 and GeoDAR v1.0	original GRanD	georf: CF,JZ,AX; GRanD-har: AM
307	307	6599	-32.66907	149.110424	geocoding (Google Maps)	C1			-999	1679	GRanD v1.3 and GeoDAR v1.0	original GRanD	georf: MD,AX; GRanD-har: AM
308	308	-999	-36.3152523	148.4823903	geocoding (Google Maps)	C2			-999	-999	GeoDAR v1.0 alone	GeoDAR v1.0	georf: CF,JZ,AX,JW
309	309	-999	-41.7294952	146.2142215	geocoding (Google Maps)	C2			-999	-999	GeoDAR v1.0 alone	GeoDAR v1.0	georf: CF,JZ,AX
310	310	-999	-42.1000965	146.4872333	geocoding (Google Maps)	C2			-999	-999	GeoDAR v1.0 alone	GeoDAR v1.0	georf: CF,JZ,AX
311	311	6719	-27.382751	151.927083	geocoding (Google Maps)	C1			-999	20.9	GRanD v1.3 and GeoDAR v1.0	original GRanD	georf: MD,AX; GRanD-har: AM
312	312	5830	-32.990845	115.978326	geocoding (Google Maps)	C2			-999	25.3	GRanD v1.3 and GeoDAR v1.0	original GRanD	georf: CF,JZ,AX; GRanD-har: AM
313	313	-999	-41.8799694	145.549372	geocoding (Google Maps)	C2			-999	-999	GeoDAR v1.0 alone	GeoDAR v1.0	georf: CF,JZ,AX
314	314	-999	-36.3789855	148.3706617	geocoding (Google Maps)	C2			-999	-999	GeoDAR v1.0 alone	GeoDAR v1.0	georf: CF,JZ,AX
315	315	6701	-24.070588	151.310924	geocoding (Google Maps)	C1			-999	300	GRanD v1.3 and GeoDAR v1.0	original GRanD	georf: MD,AX; GRanD-har: AM
316	316	6595	-27.905772	148.644792	geocoding (Google Maps)	C1			-999	101	GRanD v1.3 and GeoDAR v1.0	original GRanD	georf: MD,AX; GRanD-har: AM
317	317	-999	-35.232463	149.0683051	geocoding (Google Maps)	C2			-999	-999	GeoDAR v1.0 alone	GeoDAR v1.0	georf: CF,JZ,AX
318	318	6684	-41.735417	145.535417	geocoding (Google Maps)	C2			-999	124	GRanD v1.3 and GeoDAR v1.0	original GRanD	georf: CF,JZ,AX; GRanD-har: AM
319	319	6689	-42.214321	146.639583	geocoding (Google Maps)	C2			-999	725	GRanD v1.3 and GeoDAR v1.0	original GRanD	georf: CF,JZ,AX; GRanD-har: AM
320	320	-999	-36.316582	150.1141408	geocoding (Google Maps)	C2			-999	-999	GeoDAR v1.0 alone	GeoDAR v1.0	georf: AX
321	321	6594	-23.652921	148.065625	geocoding (Google Maps)	C2			-999	1440	GRanD v1.3 and GeoDAR v1.0	original GRanD	georf: CF,JZ,AX; GRanD-har: AM
322	322	6629	-36.125399	148.62013	geocoding (Google Maps)	C2			-999	4800	GRanD v1.3 and GeoDAR v1.0	original GRanD	georf: CF,JZ,AX; GRanD-har: AM
323	323	6605	-33.973066	148.952308	geocoding (Google Maps)	C2			-999	1220	GRanD v1.3 and GeoDAR v1.0	original GRanD	georf: CF,JZ,AX; GRanD-har: AM
324	324	-999	-34.8283279	138.8120804	geocoding (Google Maps)	C1			-999	-999	GeoDAR v1.0 alone	GeoDAR v1.0	georf: MD,AX
325	325	-999	-37.8441546	146.3981396	geocoding (Google Maps)	C2			-999	-999	GeoDAR v1.0 alone	GeoDAR v1.0	georf: CF,JZ,AX
326	326	-999	-42.905774	147.2947879	geocoding (Google Maps)	C1			-999	-999	GeoDAR v1.0 alone	GeoDAR v1.0	georf: MD,AX
327	327	-999	-18.17946813	142.2621094	geocoding (Google Maps)	C1	correct	Google Maps	-999	-999	GeoDAR v1.0 alone	GeoDAR v1.0	georf: MD,AX; val: JM,JW
328	328	-999	-42.917539	147.2919039	geocoding (Google Maps)	C1			-999	-999	GeoDAR v1.0 alone	GeoDAR v1.0	georf: MD,AX
329	329	-999	-38.6350548	146.2255314	geocoding (Google Maps)	C1			-999	-999	GeoDAR v1.0 alone	GeoDAR v1.0	georf: MD,AX
330	330	-999	-36.8166571	145.6422485	geocoding (Google Maps)	C2	correct	Google Maps	-999	-999	GeoDAR v1.0 alone	GeoDAR v1.0	georf: CF,JZ,AX; val: JM,JW
331	331	-999	-28.3599924	152.0026178	geocoding (Google Maps)	C2			-999	-999	GeoDAR v1.0 alone	GeoDAR v1.0	georf: CF,JZ,AX
332	332	5826	-32.202662	116.065137	geocoding (Google Maps)	C2			-999	60	GRanD v1.3 and GeoDAR v1.0	original GRanD	georf: CF,JZ,AX; GRanD-har: AM
333	333	6688	-42.177184	146.329766	geocoding (Google Maps)	C2			-999	25	GRanD v1.3 and GeoDAR v1.0	original GRanD	georf: CF,JZ,AX; GRanD-har: AM
334	334	-999	-33.4595028	138.5381069	geocoding (Google Maps)	C2			-999	-999	GeoDAR v1.0 alone	GeoDAR v1.0	georf: CF,JZ,AX
335	335	-999	-37.3910266	144.6004139	geocoding (Google Maps)	C1			-999	-999	GeoDAR v1.0 alone	GeoDAR v1.0	georf: MD,AX
336	336	6659	-37.564601	145.127216	geocoding (Google Maps)	C2			-999	32.7	GRanD v1.3 and GeoDAR v1.0	original GRanD	georf: CF,JZ,AX; GRanD-har: AM
337	337	6745	-33.884886	150.592676	geocoding (Google Maps)	C2			-999	1886	GRanD v1.3 and GeoDAR v1.0	original GRanD	georf: CF,JZ,AX; GRanD-har: AM
338	338	6709	-26.507573	152.580788	geocoding (Google Maps)	C1			-999	42.6	GRanD v1.3 and GeoDAR v1.0	original GRanD	georf: MD,AX; GRanD-har: AM
339	339	-999	-34.7258979	150.4769035	geocoding (Google Maps)	C2			-999	-999	GeoDAR v1.0 alone	GeoDAR v1.0	georf: CF,JZ,AX
340	340	-999	-16.78290991	145.3075966	geocoding (Google Maps)	C2	correct	Google Maps	-999	-999	GeoDAR v1.0 alone	GeoDAR v1.0	georf: CF,JZ,AX; val: JM,JW
341	341	-999	-29.79203647	151.1378199	geocoding (Google Maps)	C1	correct	Google Maps	-999	-999	GeoDAR v1.0 alone	GeoDAR v1.0	georf: MD,AX; val: JM,JW
342	342	6661	-37.630742	144.493735	geocoding (Google Maps)	C2			-999	35	GRanD v1.3 and GeoDAR v1.0	original GRanD	georf: CF,JZ,AX; GRanD-har: AM
343	343	6721	-27.488376	152.752846	geocoding (Google Maps)	C2			-999	25.7	GRanD v1.3 and GeoDAR v1.0	original GRanD	georf: CF,JZ,AX; GRanD-har: AM
344	344	-999	-32.8594444	115.9538889	geocoding (Google Maps)	C1			-999	-999	GeoDAR v1.0 alone	GeoDAR v1.0	georf: MD,AX
345	345	-999	-41.1758972	147.8251461	geocoding (Google Maps)	C2			-999	-999	GeoDAR v1.0 alone	GeoDAR v1.0	georf: CF,JZ,AX
346	346	6691	-42.254049	146.488174	geocoding (Google Maps)	C2			-999	26	GRanD v1.3 and GeoDAR v1.0	original GRanD	georf: CF,JZ,AX; GRanD-har: AM
347	347	-999	-15.8819735	144.8222536	geocoding (Google Maps)	C1			-999	-999	GeoDAR v1.0 alone	GeoDAR v1.0	georf: MD,AX
348	348	6680	-41.482715	146.133556	geocoding (Google Maps)	C2			-999	109	GRanD v1.3 and GeoDAR v1.0	original GRanD	georf: CF,JZ,AX; GRanD-har: AM
349	349	6598	-31.876981	141.593176	geocoding (Google Maps)	C1			-999	24.3	GRanD v1.3 and GeoDAR v1.0	original GRanD	georf: MD,AX; GRanD-har: AM
350	350	5829	-32.847312	115.98549	geocoding (Google Maps)	C1			-999	14.9	GRanD v1.3 and GeoDAR v1.0	original GRanD	georf: MD,AX; GRanD-har: AM
351	351	5823	-31.957176	116.166155	geocoding (Google Maps)	C2			-999	76.4	GRanD v1.3 and GeoDAR v1.0	original GRanD	georf: CF,JZ,AX; GRanD-har: AM
352	352	6586	-20.365157	148.381072	geocoding (Google Maps)	C1			-999	500	GRanD v1.3 and GeoDAR v1.0	original GRanD	georf: MD,AX; GRanD-har: AM
353	353	-999	-41.9143264	145.5596477	geocoding (Google Maps)	C2			-999	-999	GeoDAR v1.0 alone	GeoDAR v1.0	georf: CF,JZ,AX
354	354	-999	-27.6284872	152.3748518	geocoding (Google Maps)	C1			-999	-999	GeoDAR v1.0 alone	GeoDAR v1.0	georf: MD,AX
355	355	-999	-33.7818165	151.2556384	geocoding (Google Maps)	C2			-999	-999	GeoDAR v1.0 alone	GeoDAR v1.0	georf: CF,JZ,AX
356	356	-999	-38.1811863	146.4296465	geocoding (Google Maps)	C2			-999	-999	GeoDAR v1.0 alone	GeoDAR v1.0	georf: CF,JZ,AX
357	357	-999	-20.9565372	139.590477	geocoding (Google Maps)	C2	correct	Google Maps	-999	-999	GeoDAR v1.0 alone	GeoDAR v1.0	georf: CF,JZ,AX; val: JM,JW
358	358	6634	-36.464587	146.023146	geocoding (Google Maps)	C1			-999	365	GRanD v1.3 and GeoDAR v1.0	original GRanD	georf: MD,AX; GRanD-har: AM
359	359	-999	-32.6234601	149.5734192	geocoding (Google Maps)	C1			-999	-999	GeoDAR v1.0 alone	GeoDAR v1.0	georf: MD,AX
360	360	6663	-37.639626	145.552799	geocoding (Google Maps)	C2			-999	28.4	GRanD v1.3 and GeoDAR v1.0	original GRanD	georf: CF,JZ,AX; GRanD-har: AM
361	361	-999	-22.95	148.5333333	geocoding (Google Maps)	C2			-999	-999	GeoDAR v1.0 alone	GeoDAR v1.0	georf: CF,JZ,AX
362	362	6730	-28.634326	153.345238	geocoding (Google Maps)	C1			-999	13.6	GRanD v1.3 and GeoDAR v1.0	original GRanD	georf: MD,AX; GRanD-har: AM
363	363	6611	-34.751427	138.72227	geocoding (Google Maps)	C2			-999	20.8	GRanD v1.3 and GeoDAR v1.0	original GRanD	georf: CF,JZ,AX; GRanD-har: AM
364	364	6671	-38.077054	146.226117	geocoding (Google Maps)	C2			-999	200	GRanD v1.3 and GeoDAR v1.0	original GRanD	georf: CF,JZ,AX; GRanD-har: AM
365	365	-999	-42.9083577	147.2893277	geocoding (Google Maps)	C1			-999	-999	GeoDAR v1.0 alone	GeoDAR v1.0	georf: MD,AX
366	366	-999	-37.9351918	145.3900686	geocoding (Google Maps)	C2			-999	-999	GeoDAR v1.0 alone	GeoDAR v1.0	georf: CF,JZ,AX
367	367	6694	-42.448527	146.592175	geocoding (Google Maps)	C2			-999	26	GRanD v1.3 and GeoDAR v1.0	original GRanD	georf: CF,JZ,AX; GRanD-har: AM
368	368	6668	-37.905839	146.797509	geocoding (Google Maps)	C2			-999	190	GRanD v1.3 and GeoDAR v1.0	original GRanD	georf: CF,JZ,AX; GRanD-har: AM
369	369	-999	-33.0772744	115.9296148	geocoding (Google Maps)	C1			-999	-999	GeoDAR v1.0 alone	GeoDAR v1.0	georf: MD,AX
370	370	6736	-30.878254	150.493005	geocoding (Google Maps)	C2			-999	423	GRanD v1.3 and GeoDAR v1.0	original GRanD	georf: CF,JZ,AX; GRanD-har: AM
371	371	6748	-34.336558	150.617449	geocoding (Google Maps)	C2			-999	45.9	GRanD v1.3 and GeoDAR v1.0	original GRanD	georf: CF,JZ,JW,AX; GRanD-har: AM
372	372	6682	-41.697719	145.648602	geocoding (Google Maps)	C2			-999	949	GRanD v1.3 and GeoDAR v1.0	original GRanD	georf: CF,JZ,AX; GRanD-har: AM
373	373	5828	-32.648438	116.040644	geocoding (Google Maps)	C2			-999	208.2	GRanD v1.3 and GeoDAR v1.0	original GRanD	georf: CF,JZ,AX; GRanD-har: AM
374	374	6681	-41.636064	146.22382	geocoding (Google Maps)	C2			-999	15	GRanD v1.3 and GeoDAR v1.0	original GRanD	georf: CF,JZ,AX; GRanD-har: AM
375	375	-999	-33.6951963	150.3004738	geocoding (Google Maps)	C2			-999	-999	GeoDAR v1.0 alone	GeoDAR v1.0	georf: CF,JZ,AX
376	376	-999	-33.5180118	150.0794347	geocoding (Google Maps)	C1			-999	-999	GeoDAR v1.0 alone	GeoDAR v1.0	georf: MD,AX
377	377	-999	-33.67165708	149.1772084	geocoding (Google Maps)	C2	correct	Google Maps	-999	-999	GeoDAR v1.0 alone	GeoDAR v1.0	georf: CF,JZ,AX; val: JM,JW
378	378	6713	-27.114031	152.557423	geocoding (Google Maps)	C2			-999	369	GRanD v1.3 and GeoDAR v1.0	original GRanD	georf: CF,JZ,AX; GRanD-har: AM
379	379	6630	-36.222946	148.114601	geocoding (Google Maps)	C2			-999	26.6	GRanD v1.3 and GeoDAR v1.0	original GRanD	georf: CF,JZ,AX; GRanD-har: AM
380	380	-999	-33.8557167	148.1106535	geocoding (Google Maps)	C1			-999	-999	GeoDAR v1.0 alone	GeoDAR v1.0	georf: MD,AX
381	381	6615	-35.122348	138.683933	geocoding (Google Maps)	C1			-999	45.9	GRanD v1.3 and GeoDAR v1.0	original GRanD	georf: MD,AX; GRanD-har: AM
382	382	6642	-36.836223	143.888542	geocoding (Google Maps)	C2			-999	8	GRanD v1.3 and GeoDAR v1.0	original GRanD	georf: CF,JZ,AX; GRanD-har: AM
383	383	-999	-32.87798391	116.0231316	geocoding (Google Maps)	C1	correct	Google Maps	-999	-999	GeoDAR v1.0 alone	GeoDAR v1.0	georf: MD,AX; val: JM,JW
384	384	-999	-42.1731002	146.5386541	geocoding (Google Maps)	C2			-999	-999	GeoDAR v1.0 alone	GeoDAR v1.0	georf: CF,JZ,AX
385	385	-999	-31.5115199	152.7632536	geocoding (Google Maps)	C1			-999	-999	GeoDAR v1.0 alone	GeoDAR v1.0	georf: MD,AX
386	386	-999	-34.6521201	138.8491729	geocoding (Google Maps)	C2			-999	-999	GeoDAR v1.0 alone	GeoDAR v1.0	georf: CF,JZ,AX
387	387	-999	-36.9649144	144.2770579	geocoding (Google Maps)	C2			-999	-999	GeoDAR v1.0 alone	GeoDAR v1.0	georf: CF,JZ,AX
388	388	6732	-29.38777	151.245434	geocoding (Google Maps)	C1			-999	37.5	GRanD v1.3 and GeoDAR v1.0	original GRanD	georf: MD,AX; GRanD-har: AM
389	389	6609	-34.481334	135.851623	geocoding (Google Maps)	C2			-999	11.3	GRanD v1.3 and GeoDAR v1.0	original GRanD	georf: CF,JZ,AX; GRanD-har: AM
390	390	6584	-19.685721	139.381705	geocoding (Google Maps)	C1			-999	14	GRanD v1.3 and GeoDAR v1.0	original GRanD	georf: AM,AX; GRanD-har: AM
391	391	-999	-36.7929442	146.2122654	geocoding (Google Maps)	C1			-999	-999	GeoDAR v1.0 alone	GeoDAR v1.0	georf: MD,AX
392	392	6741	-32.360077	151.249847	geocoding (Google Maps)	C1			-999	283	GRanD v1.3 and GeoDAR v1.0	original GRanD	georf: MD,AX; GRanD-har: AM
393	393	6739	-32.236777	151.688434	geocoding (Google Maps)	C2			-999	17.7	GRanD v1.3 and GeoDAR v1.0	original GRanD	georf: CF,JZ,AX; GRanD-har: AM
394	394	-999	-32.3673849	150.9947439	geocoding (Google Maps)	C1			-999	-999	GeoDAR v1.0 alone	GeoDAR v1.0	georf: MD,AX
395	395	6670	-38.01808	145.935902	geocoding (Google Maps)	C2			-999	37.5	GRanD v1.3 and GeoDAR v1.0	original GRanD	georf: CF,JZ,AX; GRanD-har: AM
396	396	5824	-32.044234	116.068769	geocoding (Google Maps)	C2			-999	9.6	GRanD v1.3 and GeoDAR v1.0	original GRanD	georf: CF,JZ,AX; GRanD-har: AM
397	397	6626	-36.005818	145.998961	geocoding (Google Maps)	C1			-999	117.5	GRanD v1.3 and GeoDAR v1.0	original GRanD	georf: MD,AX; GRanD-har: AM
398	398	6707	-26.09538	151.434907	geocoding (Google Maps)	C2			-999	212	GRanD v1.3 and GeoDAR v1.0	original GRanD	georf: CF,JZ,AX; GRanD-har: AM
399	399	6648	-37.093121	142.435756	geocoding (Google Maps)	C2			-999	29.5	GRanD v1.3 and GeoDAR v1.0	original GRanD	georf: CF,JZ,AX; GRanD-har: AM
400	400	-999	-35.4694601	138.6022475	geocoding (Google Maps)	C2			-999	-999	GeoDAR v1.0 alone	GeoDAR v1.0	georf: CF,JZ,AX
401	401	6657	-37.471843	144.568499	geocoding (Google Maps)	C1			-999	24.5	GRanD v1.3 and GeoDAR v1.0	original GRanD	georf: MD,AX; GRanD-har: AM
402	402	6747	-34.266291	150.803286	geocoding (Google Maps)	C2			-999	94.3	GRanD v1.3 and GeoDAR v1.0	original GRanD	georf: CF,JZ,AX; GRanD-har: AM
403	403	6744	-33.825765	150.905208	geocoding (Google Maps)	C2			-999	50.2	GRanD v1.3 and GeoDAR v1.0	original GRanD	georf: CF,JZ,AX; GRanD-har: AM
404	404	-999	-26.4353313	151.7400286	geocoding (Google Maps)	C2			-999	-999	GeoDAR v1.0 alone	GeoDAR v1.0	georf: CF,JZ,AX
405	405	-999	-15.7931087	128.6967022	geocoding (Google Maps)	C1			-999	-999	GeoDAR v1.0 alone	GeoDAR v1.0	georf: MD,AX
406	406	6720	-27.392298	152.605208	geocoding (Google Maps)	C2			-999	1150	GRanD v1.3 and GeoDAR v1.0	original GRanD	georf: CF,JZ,AX; GRanD-har: AM
407	407	6711	-26.77784	153.005773	geocoding (Google Maps)	C1			-999	16.7	GRanD v1.3 and GeoDAR v1.0	original GRanD	georf: MD,AX; GRanD-har: AM
408	408	6749	-34.339583	150.749243	geocoding (Google Maps)	C1			-999	50.6	GRanD v1.3 and GeoDAR v1.0	original GRanD	georf: MD,AX; GRanD-har: AM
409	409	-999	-36.8454451	144.244299	geocoding (Google Maps)	C1			-999	-999	GeoDAR v1.0 alone	GeoDAR v1.0	georf: MD,AX
410	410	6587	-20.581729	139.572224	geocoding (Google Maps)	C2			-999	106.6	GRanD v1.3 and GeoDAR v1.0	original GRanD	georf: CF,JZ,AX; GRanD-har: AM
411	411	-999	-38.4055221	145.8961909	geocoding (Google Maps)	C2			-999	-999	GeoDAR v1.0 alone	GeoDAR v1.0	georf: CF,JZ,AX
412	412	6604	-33.726966	149.864056	geocoding (Google Maps)	C1			-999	45.4	GRanD v1.3 and GeoDAR v1.0	original GRanD	georf: MD,AX; GRanD-har: AM
413	413	6677	-41.098829	146.954573	geocoding (Google Maps)	C2			-999	12	GRanD v1.3 and GeoDAR v1.0	original GRanD	georf: CF,JZ,AX; GRanD-har: AM
414	414	-999	-36.8043901	144.280471	geocoding (Google Maps)	C1			-999	-999	GeoDAR v1.0 alone	GeoDAR v1.0	georf: MD,AX
415	415	6652	-37.197985	144.37755	geocoding (Google Maps)	C2			-999	18	GRanD v1.3 and GeoDAR v1.0	original GRanD	georf: CF,JZ,AX; GRanD-har: AM
416	416	6738	-32.10533	150.998958	geocoding (Google Maps)	C2			-999	750	GRanD v1.3 and GeoDAR v1.0	original GRanD	georf: CF,JZ,AX; GRanD-har: AM
417	417	-999	-36.4899896	149.7415495	geocoding (Google Maps)	C1			-999	-999	GeoDAR v1.0 alone	GeoDAR v1.0	georf: MD,AX
418	418	6692	-42.266893	146.263412	geocoding (Google Maps)	C2			-999	540	GRanD v1.3 and GeoDAR v1.0	original GRanD	georf: CF,JZ,AX; GRanD-har: AM
419	419	6585	-20.131483	139.722917	geocoding (Google Maps)	C2			-999	127	GRanD v1.3 and GeoDAR v1.0	original GRanD	georf: CF,JZ,AX; GRanD-har: AM
420	420	-999	-36.8210778	144.2231493	geocoding (Google Maps)	C1			-999	-999	GeoDAR v1.0 alone	GeoDAR v1.0	georf: MD,AX
421	421	6618	-35.403764	148.252083	geocoding (Google Maps)	C1			-999	1628	GRanD v1.3 and GeoDAR v1.0	original GRanD	georf: MD,AX; GRanD-har: AM
422	422	-999	-40.9540657	147.9272847	geocoding (Google Maps)	C2			-999	-999	GeoDAR v1.0 alone	GeoDAR v1.0	georf: CF,JZ,AX
423	423	-999	-37.8202045	144.2026873	geocoding (Google Maps)	C2			-999	-999	GeoDAR v1.0 alone	GeoDAR v1.0	georf: CF,JZ,AX
424	424	-999	-37.3655728	145.1230993	geocoding (Google Maps)	C2			-999	-999	GeoDAR v1.0 alone	GeoDAR v1.0	georf: CF,JZ,AX
425	425	6662	-37.634465	144.902083	geocoding (Google Maps)	C2			-999	27.5	GRanD v1.3 and GeoDAR v1.0	original GRanD	georf: CF,JZ,AX; GRanD-har: AM
426	426	-999	-38.1555556	146.3166667	geocoding (Google Maps)	C1			-999	-999	GeoDAR v1.0 alone	GeoDAR v1.0	georf: MD,AX
427	427	5825	-32.152641	116.128824	geocoding (Google Maps)	C2			-999	90.5	GRanD v1.3 and GeoDAR v1.0	original GRanD	georf: CF,JZ,AX; GRanD-har: AM
428	428	6200	-12.840594	131.125906	geocoding (Google Maps)	C1			-999	16.2	GRanD v1.3 and GeoDAR v1.0	original GRanD	georf: MD,AX; GRanD-har: AM
429	429	6746	-34.109702	150.934696	geocoding (Google Maps)	C2			-999	72	GRanD v1.3 and GeoDAR v1.0	original GRanD	georf: CF,JZ,AX; GRanD-har: AM
430	430	6591	-20.842684	140.046574	geocoding (Google Maps)	C2			-999	19.6	GRanD v1.3 and GeoDAR v1.0	original GRanD	georf: CF,JZ,AX; GRanD-har: AM
431	431	-999	-32.70044186	137.9720631	geocoding (Google Maps)	C2	correct	Google Maps	-999	-999	GeoDAR v1.0 alone	GeoDAR v1.0	georf: CF,JZ,AX; val: JM,JW
432	432	-999	-42.8553464	147.2339633	geocoding (Google Maps)	C2	correct	Google Maps	-999	-999	GeoDAR v1.0 alone	GeoDAR v1.0	georf: CF,JZ,AX; val: JM,JW
433	433	-999	-33.3055917	149.0274254	geocoding (Google Maps)	C2			-999	-999	GeoDAR v1.0 alone	GeoDAR v1.0	georf: CF,JZ,AX
434	434	-999	-28.1539822	153.2824011	geocoding (Google Maps)	C1			-999	-999	GeoDAR v1.0 alone	GeoDAR v1.0	georf: MD,AX
435	435	6725	-28.180761	152.654949	geocoding (Google Maps)	C2			-999	38.4	GRanD v1.3 and GeoDAR v1.0	original GRanD	georf: CF,JZ,AX; GRanD-har: AM
436	436	-999	-41.3383837	145.713213	geocoding (Google Maps)	C1	correct	Google Maps	-999	-999	GeoDAR v1.0 alone	GeoDAR v1.0	georf: MD,AX; val: JM,JW
437	437	6660	-37.609191	144.295395	geocoding (Google Maps)	C2			-999	24	GRanD v1.3 and GeoDAR v1.0	original GRanD	georf: CF,JZ,AX; GRanD-har: AM
438	438	-999	-21.21587686	147.9210544	geocoding (Google Maps)	C2			-999	-999	GeoDAR v1.0 alone	GeoDAR v1.0	georf: CF,JZ,AX
439	439	6644	-36.857324	146.006893	geocoding (Google Maps)	C2			-999	40	GRanD v1.3 and GeoDAR v1.0	original GRanD	georf: CF,JZ,AX; GRanD-har: AM
440	440	6581	-18.954975	146.149063	geocoding (Google Maps)	C2			-999	12.3	GRanD v1.3 and GeoDAR v1.0	original GRanD	georf: CF,JZ,AX; GRanD-har: AM
441	441	6614	-35.076606	138.565461	geocoding (Google Maps)	C2			-999	14.4	GRanD v1.3 and GeoDAR v1.0	original GRanD	georf: CF,JZ,AX; GRanD-har: AM
442	442	6199	-12.831413	130.973595	geocoding (Google Maps)	C1	correct	Google Maps	-999	265	GRanD v1.3 and GeoDAR v1.0	original GRanD	georf: MD,AX; val: JM,JW; GRanD-har: AM
443	443	6683	-41.724801	145.133874	geocoding (Google Maps)	C2			-999	641	GRanD v1.3 and GeoDAR v1.0	original GRanD	georf: CF,JZ,AX; GRanD-har: AM
444	444	6651	-37.174801	142.545385	geocoding (Google Maps)	C2			-999	78.5	GRanD v1.3 and GeoDAR v1.0	original GRanD	georf: CF,JZ,AX; GRanD-har: AM
445	445	-999	-33.1843381	138.2141675	geocoding (Google Maps)	C2			-999	-999	GeoDAR v1.0 alone	GeoDAR v1.0	georf: CF,JZ,AX
446	446	-999	-38.2891397	146.3796253	geocoding (Google Maps)	C2			-999	-999	GeoDAR v1.0 alone	GeoDAR v1.0	georf: CF,JZ,AX
447	447	-999	-34.7118198	149.675188	geocoding (Google Maps)	C1			-999	-999	GeoDAR v1.0 alone	GeoDAR v1.0	georf: MD,AX
448	448	-999	-42.84978386	147.2536098	geocoding (Google Maps)	C1	correct	Google Maps	-999	-999	GeoDAR v1.0 alone	GeoDAR v1.0	georf: MD,AX; val: JM,JW
449	449	-999	-26.38172837	152.9299411	geocoding (Google Maps)	C2			-999	-999	GeoDAR v1.0 alone	GeoDAR v1.0	georf: CF,JZ,AX
450	450	-999	-37.0512671	144.2746688	geocoding (Google Maps)	C2			-999	-999	GeoDAR v1.0 alone	GeoDAR v1.0	georf: CF,JZ,AX
451	451	-999	-41.8572564	146.5070002	geocoding (Google Maps)	C2			-999	-999	GeoDAR v1.0 alone	GeoDAR v1.0	georf: CF,JZ,AX
452	452	-999	-38.4545492	145.5787891	geocoding (Google Maps)	C1			-999	-999	GeoDAR v1.0 alone	GeoDAR v1.0	georf: MD,AX
453	453	6617	-35.403529	138.4198	geocoding (Google Maps)	C2			-999	27.1	GRanD v1.3 and GeoDAR v1.0	original GRanD	georf: CF,JZ,AX; GRanD-har: AM
454	454	-999	-32.37383427	116.0591407	geocoding (Google Maps)	C2			-999	-999	GeoDAR v1.0 alone	GeoDAR v1.0	georf: CF,JZ,AX
455	455	-999	-42.8379349	147.3745633	geocoding (Google Maps)	C2	correct	Google Maps	-999	-999	GeoDAR v1.0 alone	GeoDAR v1.0	georf: CF,JZ,AX; val: JM,JW
456	456	-999	-32.3600326	142.3400517	geocoding (Google Maps)	C2			-999	-999	GeoDAR v1.0 alone	GeoDAR v1.0	georf: CF,JZ,AX
457	457	-999	-37.8498873	144.2453225	geocoding (Google Maps)	C1			-999	-999	GeoDAR v1.0 alone	GeoDAR v1.0	georf: MD,AX
458	458	6619	-35.422917	149.26471	geocoding (Google Maps)	C2			-999	124.5	GRanD v1.3 and GeoDAR v1.0	original GRanD	georf: CF,JZ,AX; GRanD-har: AM
459	459	6737	-31.347917	151.135417	geocoding (Google Maps)	C1			-999	61.8	GRanD v1.3 and GeoDAR v1.0	original GRanD	georf: MD,AX; GRanD-har: AM
460	460	6610	-34.691281	138.85625	geocoding (Google Maps)	C2			-999	51.2	GRanD v1.3 and GeoDAR v1.0	original GRanD	georf: CF,JZ,AX; GRanD-har: AM
461	461	6593	-21.206288	148.897772	geocoding (Google Maps)	C2			-999	62.8	GRanD v1.3 and GeoDAR v1.0	original GRanD	georf: CF,JZ,AX; GRanD-har: AM
462	462	6632	-36.43368	148.631677	geocoding (Google Maps)	C2			-999	688.3	GRanD v1.3 and GeoDAR v1.0	original GRanD	georf: CF,JZ,AX; GRanD-har: AM
463	463	6735	-30.572871	150.697979	geocoding (Google Maps)	C1			-999	372	GRanD v1.3 and GeoDAR v1.0	original GRanD	georf: MD,AX; GRanD-har: AM
464	464	-999	-41.4510469	147.0727974	geocoding (Google Maps)	C2			-999	-999	GeoDAR v1.0 alone	GeoDAR v1.0	georf: CF,JZ,AX
465	465	6612	-34.868106	138.778125	geocoding (Google Maps)	C1			-999	19	GRanD v1.3 and GeoDAR v1.0	original GRanD	georf: MD,AX; GRanD-har: AM
466	466	-999	-35.40917	149.0675878	geocoding (Google Maps)	C2			-999	-999	GeoDAR v1.0 alone	GeoDAR v1.0	georf: CF,JZ,AX
467	467	-999	-33.6581048	136.8407244	geocoding (Google Maps)	C2			-999	-999	GeoDAR v1.0 alone	GeoDAR v1.0	georf: CF,JZ,JW,AX
468	468	6653	-37.21875	145.927083	geocoding (Google Maps)	C1			-999	3390	GRanD v1.3 and GeoDAR v1.0	original GRanD	georf: MD,AX; GRanD-har: AM
469	469	6628	-36.108092	147.032716	geocoding (Google Maps)	C4			-999	3038	GRanD v1.3 and GeoDAR v1.0	original GRanD	georf: AX; GRanD-har: AM
470	470	6726	-28.220262	151.918195	geocoding (Google Maps)	C2			-999	108	GRanD v1.3 and GeoDAR v1.0	original GRanD	georf: CF,JZ,AX; GRanD-har: AM
471	471	6693	-42.283604	146.613536	geocoding (Google Maps)	C2			-999	50	GRanD v1.3 and GeoDAR v1.0	original GRanD	georf: CF,JZ,AX; GRanD-har: AM
472	472	-999	-28.7130556	151.9944444	geocoding (Google Maps)	C2			-999	-999	GeoDAR v1.0 alone	GeoDAR v1.0	georf: CF,JZ,AX
473	473	6639	-36.719421	145.169745	geocoding (Google Maps)	C1			-999	25.5	GRanD v1.3 and GeoDAR v1.0	original GRanD	georf: MD,AX; GRanD-har: AM
474	474	-999	-21.1768675	148.8297413	geocoding (Google Maps)	C1			-999	-999	GeoDAR v1.0 alone	GeoDAR v1.0	georf: MD,AX
475	475	-999	-26.55483232	152.8783826	geocoding (Google Maps)	C2	correct	Google Maps	-999	-999	GeoDAR v1.0 alone	GeoDAR v1.0	georf: CF,JZ,AX; val: JM,JW
476	476	6583	-19.411799	146.739583	geocoding (Google Maps)	C1			-999	417	GRanD v1.3 and GeoDAR v1.0	original GRanD	georf: MD,AX; GRanD-har: AM
477	477	5831	-33.122707	116.036057	geocoding (Google Maps)	C1			-999	53.8	GRanD v1.3 and GeoDAR v1.0	original GRanD	georf: MD,AX; GRanD-har: AM
478	478	-999	-38.5045873	145.6731278	geocoding (Google Maps)	C2			-999	-999	GeoDAR v1.0 alone	GeoDAR v1.0	georf: CF,JZ,AX
479	479	-999	-34.7059769	138.9246908	geocoding (Google Maps)	C2			-999	-999	GeoDAR v1.0 alone	GeoDAR v1.0	georf: CF,JZ,AX
480	480	-999	-41.69156	146.620555	geocoding (Google Maps)	C2			-999	-999	GeoDAR v1.0 alone	GeoDAR v1.0	georf: CF,JZ,AX
481	481	6704	-24.872775	151.847994	geocoding (Google Maps)	C2			-999	586	GRanD v1.3 and GeoDAR v1.0	original GRanD	georf: CF,JZ,AX; GRanD-har: AM
482	482	6666	-37.679769	145.300994	geocoding (Google Maps)	C2			-999	100	GRanD v1.3 and GeoDAR v1.0	original GRanD	georf: CF,JZ,AX; GRanD-har: AX,JW
483	483	-999	-37.7107419	144.5375569	geocoding (Google Maps)	C2			-999	-999	GeoDAR v1.0 alone	GeoDAR v1.0	georf: CF,JZ,AX
484	484	6638	-36.715223	146.659375	geocoding (Google Maps)	C2			-999	24	GRanD v1.3 and GeoDAR v1.0	original GRanD	georf: CF,JZ,AX; GRanD-har: AM
485	485	6742	-32.759289	151.787147	geocoding (Google Maps)	C2			-999	152.6	GRanD v1.3 and GeoDAR v1.0	original GRanD	georf: CF,JZ,AX; GRanD-har: AM
486	486	6672	-38.089446	146.385221	geocoding (Google Maps)	C2			-999	30.4	GRanD v1.3 and GeoDAR v1.0	original GRanD	georf: CF,JZ,AX; GRanD-har: AM
487	487	-999	-38.3060945	142.6780647	geocoding (Google Maps)	C2			-999	-999	GeoDAR v1.0 alone	GeoDAR v1.0	georf: CF,JZ,AX
488	488	6686	-41.979842	146.730573	geocoding (Google Maps)	C2			-999	3356	GRanD v1.3 and GeoDAR v1.0	original GRanD	georf: CF,JZ,AX; GRanD-har: AM
489	489	-999	-42.1599451	145.6161754	geocoding (Google Maps)	C2			-999	-999	GeoDAR v1.0 alone	GeoDAR v1.0	georf: CF,JZ,AX
490	490	6624	-35.789543	148.659978	geocoding (Google Maps)	C1			-999	254.1	GRanD v1.3 and GeoDAR v1.0	original GRanD	georf: MD,AX; GRanD-har: AM
491	491	6685	-41.782383	145.64643	geocoding (Google Maps)	C2			-999	97	GRanD v1.3 and GeoDAR v1.0	original GRanD	georf: CF,JZ,AX; GRanD-har: AM
492	492	6597	-31.81559	141.210843	geocoding (Google Maps)	C2			-999	13.2	GRanD v1.3 and GeoDAR v1.0	original GRanD	georf: CF,JZ,AX; GRanD-har: AM
493	493	6658	-37.515645	143.922917	geocoding (Google Maps)	C1			-999	14.1	GRanD v1.3 and GeoDAR v1.0	original GRanD	georf: MD,AX; GRanD-har: AM
494	494	-999	-37.5444488	143.9330844	geocoding (Google Maps)	C1			-999	-999	GeoDAR v1.0 alone	GeoDAR v1.0	georf: MD,AX
495	495	6613	-35.003089	148.585982	geocoding (Google Maps)	C1			-999	1026	GRanD v1.3 and GeoDAR v1.0	original GRanD	georf: MD,AX; GRanD-har: AM
496	496	-999	-27.4617682	152.8811905	geocoding (Google Maps)	C1			-999	-999	GeoDAR v1.0 alone	GeoDAR v1.0	georf: MD,AX
497	497	6600	-32.728472	149.771769	geocoding (Google Maps)	C2			-999	368	GRanD v1.3 and GeoDAR v1.0	original GRanD	georf: CF,JZ,AX; GRanD-har: AM
498	498	-999	-37.671838	145.8071772	geocoding (Google Maps)	C2			-999	-999	GeoDAR v1.0 alone	GeoDAR v1.0	georf: CF,JZ,AX
499	499	6690	-42.235447	146.498228	geocoding (Google Maps)	C2			-999	46	GRanD v1.3 and GeoDAR v1.0	original GRanD	georf: CF,JZ,AX; GRanD-har: AM
500	500	6697	-42.609549	146.843214	geocoding (Google Maps)	C2			-999	60	GRanD v1.3 and GeoDAR v1.0	original GRanD	georf: CF,JZ,AX; GRanD-har: AM
501	501	-999	-38.4111705	145.9092004	geocoding (Google Maps)	C2			-999	-999	GeoDAR v1.0 alone	GeoDAR v1.0	georf: CF,JZ,AX,JW
502	502	6625	-35.965517	148.390739	geocoding (Google Maps)	C2			-999	52.8	GRanD v1.3 and GeoDAR v1.0	original GRanD	georf: CF,JZ,AX; GRanD-har: AM
503	503	-999	-34.892502	150.5772801	geocoding (Google Maps)	C1			-999	-999	GeoDAR v1.0 alone	GeoDAR v1.0	georf: MD,AX
504	504	-999	-23.360695	150.498625	geocoding (Google Maps)	C1			-999	-999	GeoDAR v1.0 alone	GeoDAR v1.0	georf: MD,AX
505	505	-999	-33.6589045	150.2963102	geocoding (Google Maps)	C2			-999	-999	GeoDAR v1.0 alone	GeoDAR v1.0	georf: CF,JZ,AX
506	506	-999	-37.09197444	144.2982779	geocoding (Google Maps)	C2	correct	Google Maps	-999	-999	GeoDAR v1.0 alone	GeoDAR v1.0	georf: CF,JZ,AX; val: JM,JW
507	507	6622	-35.564605	148.30743	geocoding (Google Maps)	C1			-999	43.5	GRanD v1.3 and GeoDAR v1.0	original GRanD	georf: MD,AX; GRanD-har: AM
508	508	-999	-33.4967646	116.8887797	geocoding (Google Maps)	C2	correct	Google Maps	-999	-999	GeoDAR v1.0 alone	GeoDAR v1.0	georf: CF,JZ,JW,AX; val: JM,JW
509	509	-999	-32.1499911	116.0779957	geocoding (Google Maps)	C2			-999	-999	GeoDAR v1.0 alone	GeoDAR v1.0	georf: CF,JZ,AX
510	510	6641	-36.769942	142.336568	geocoding (Google Maps)	C1			-999	64	GRanD v1.3 and GeoDAR v1.0	original GRanD	georf: MD,AX; GRanD-har: AM
511	511	-999	-41.8925931	145.5308647	geocoding (Google Maps)	C2			-999	-999	GeoDAR v1.0 alone	GeoDAR v1.0	georf: CF,JZ,AX
512	512	-999	-33.90929796	115.9514157	geocoding (Google Maps)	C2	correct	Google Maps	-999	-999	GeoDAR v1.0 alone	GeoDAR v1.0	georf: CF,JZ,AX; val: JM,JW
513	513	6616	-35.297772	149.077311	geocoding (Google Maps)	C2			-999	27.7	GRanD v1.3 and GeoDAR v1.0	original GRanD	georf: CF,JZ,AX; GRanD-har: AM
514	514	6649	-37.094952	143.867368	geocoding (Google Maps)	C2			-999	74	GRanD v1.3 and GeoDAR v1.0	original GRanD	georf: CF,JZ,AX; GRanD-har: AM
515	515	-999	-37.6034326	144.1760945	geocoding (Google Maps)	C1			-999	-999	GeoDAR v1.0 alone	GeoDAR v1.0	georf: MD,AX
516	516	6620	-35.447186	148.826591	geocoding (Google Maps)	C2			-999	11.1	GRanD v1.3 and GeoDAR v1.0	original GRanD	georf: CF,JZ,AX; GRanD-har: AM
517	517	-999	-36.7217653	146.2223893	geocoding (Google Maps)	C1			-999	-999	GeoDAR v1.0 alone	GeoDAR v1.0	georf: MD,AX
518	518	-999	-35.1770704	149.1300135	geocoding (Google Maps)	C1			-999	-999	GeoDAR v1.0 alone	GeoDAR v1.0	georf: MD,AX
519	519	6679	-41.350309	146.26603	geocoding (Google Maps)	C2			-999	180	GRanD v1.3 and GeoDAR v1.0	original GRanD	georf: CF,JZ,AX; GRanD-har: AM
520	520	-999	-26.5691836	152.9198563	geocoding (Google Maps)	C2			-999	-999	GeoDAR v1.0 alone	GeoDAR v1.0	georf: CF,JZ,AX
521	521	-999	-38.1739405	145.1289616	geocoding (Google Maps)	C2			-999	-999	GeoDAR v1.0 alone	GeoDAR v1.0	georf: CF,JZ,AX
522	522	6654	-37.23453	141.961374	geocoding (Google Maps)	C2	correct	Google Maps	-999	348	GRanD v1.3 and GeoDAR v1.0	original GRanD	georf: CF,JZ,AX; val: JM,JW; GRanD-har: AM
523	523	-999	-23.3403728	119.8767765	geocoding (Google Maps)	C1	correct	Google Maps	-999	-999	GeoDAR v1.0 alone	GeoDAR v1.0	georf: MD,AX; val: JM,JW
524	524	6588	-20.643619	147.138206	geocoding (Google Maps)	C2	correct	Google Maps	-999	1860	GRanD v1.3 and GeoDAR v1.0	original GRanD	georf: CF,JZ,AX; val: JM,JW; GRanD-har: AM
525	525	6601	-33.273129	149.143523	geocoding (Google Maps)	C1			-999	18.1	GRanD v1.3 and GeoDAR v1.0	original GRanD	georf: MD,AX; GRanD-har: AM
526	526	-999	-31.4610911	152.9036758	geocoding (Google Maps)	C1			-999	-999	GeoDAR v1.0 alone	GeoDAR v1.0	georf: MD,AX
527	527	6716	-27.266453	152.938011	geocoding (Google Maps)	C2			-999	202	GRanD v1.3 and GeoDAR v1.0	original GRanD	georf: CF,JZ,JW,AX; GRanD-har: AM
528	528	-999	-32.9195246	138.0642306	geocoding (Google Maps)	C2			-999	-999	GeoDAR v1.0 alone	GeoDAR v1.0	georf: CF,JZ,AX
529	529	-999	-34.9059947	150.5167844	geocoding (Google Maps)	C2			-999	-999	GeoDAR v1.0 alone	GeoDAR v1.0	georf: CF,JZ,AX
530	530	-999	-37.4092568	144.007201	geocoding (Google Maps)	C2			-999	-999	GeoDAR v1.0 alone	GeoDAR v1.0	georf: CF,JZ,AX
531	531	-999	-35.2645623	150.3329005	geocoding (Google Maps)	C2	correct	Google Maps	-999	-999	GeoDAR v1.0 alone	GeoDAR v1.0	georf: CF,JZ,AX; val: JM,JW
532	532	-999	-41.4322092	145.7361024	geocoding (Google Maps)	C2	correct	Google Maps	-999	-999	GeoDAR v1.0 alone	GeoDAR v1.0	georf: CF,JZ,AX; val: JM,JW
533	533	6667	-37.828492	145.406858	geocoding (Google Maps)	C2			-999	40.2	GRanD v1.3 and GeoDAR v1.0	original GRanD	georf: CF,JZ,AX; GRanD-har: AM
534	534	6637	-36.558106	147.524894	geocoding (Google Maps)	C2			-999	4057	GRanD v1.3 and GeoDAR v1.0	original GRanD	georf: CF,JZ,AX; GRanD-har: AM
535	535	6579	-17.164192	145.548124	geocoding (Google Maps)	C2			-999	407	GRanD v1.3 and GeoDAR v1.0	original GRanD	georf: CF,JZ,AX; GRanD-har: AM
536	536	-999	-27.4283333	152.4441667	geocoding (Google Maps)	C2			-999	-999	GeoDAR v1.0 alone	GeoDAR v1.0	georf: CF,JZ,JW,AX
537	537	6705	-25.402805	152.530208	geocoding (Google Maps)	C2			-999	15.5	GRanD v1.3 and GeoDAR v1.0	original GRanD	georf: CF,JZ,AX; GRanD-har: AM
538	538	-999	-22.97496556	147.5571998	geocoding (Google Maps)	C1	correct	Google Maps	-999	-999	GeoDAR v1.0 alone	GeoDAR v1.0	georf: MD,AX; val: JM,JW
539	539	6673	-38.278754	145.10122	geocoding (Google Maps)	C2			-999	14.5	GRanD v1.3 and GeoDAR v1.0	original GRanD	georf: CF,JZ,AX; GRanD-har: AM
540	540	-999	-35.4557012	149.0840661	geocoding (Google Maps)	C2			-999	-999	GeoDAR v1.0 alone	GeoDAR v1.0	georf: CF,JZ,AX
541	541	-999	-35.7194879	137.0957207	geocoding (Google Maps)	C2			-999	-999	GeoDAR v1.0 alone	GeoDAR v1.0	georf: CF,JZ,AX
542	542	6734	-30.287917	151.738028	geocoding (Google Maps)	C2			-999	13	GRanD v1.3 and GeoDAR v1.0	original GRanD	georf: CF,JZ,AX; GRanD-har: AM
543	543	-999	-25.2011465	150.9881799	geocoding (Google Maps)	C2	correct	Google Maps	-999	-999	GeoDAR v1.0 alone	GeoDAR v1.0	georf: CF,JZ,AX; val: JM,JW
544	544	-999	-42.85991267	147.2512758	geocoding (Google Maps)	C2	correct	Google Maps	-999	-999	GeoDAR v1.0 alone	GeoDAR v1.0	georf: CF,JZ,AX; val: JM,JW
545	545	6710	-26.69979	152.865737	geocoding (Google Maps)	C1			-999	61	GRanD v1.3 and GeoDAR v1.0	original GRanD	georf: MD,AX; GRanD-har: AM
546	546	-999	-27.44683236	152.9265906	geocoding (Google Maps)	C1			-999	-999	GeoDAR v1.0 alone	GeoDAR v1.0	georf: MD,AX
547	547	6717	-27.289815	152.118589	geocoding (Google Maps)	C1			-999	30.9	GRanD v1.3 and GeoDAR v1.0	original GRanD	georf: MD,AX; GRanD-har: AM
548	548	-999	-33.7025474	150.4888666	geocoding (Google Maps)	C1			-999	-999	GeoDAR v1.0 alone	GeoDAR v1.0	georf: MD,AX
549	549	-999	-33.1051703	148.4166224	geocoding (Google Maps)	C1			-999	-999	GeoDAR v1.0 alone	GeoDAR v1.0	georf: MD,AX
550	550	-999	-33.2538498	116.1346775	geocoding (Google Maps)	C1			-999	-999	GeoDAR v1.0 alone	GeoDAR v1.0	georf: MD,AX
551	551	-999	-42.80453179	147.3338666	geocoding (Google Maps)	C2	correct	Google Maps	-999	-999	GeoDAR v1.0 alone	GeoDAR v1.0	georf: CF,JZ,AX; val: JM,JW
552	552	-999	-29.8307144	152.7851171	geocoding (Google Maps)	C2			-999	-999	GeoDAR v1.0 alone	GeoDAR v1.0	georf: CF,JZ,AX
553	553	-999	-21.4705869	149.1014215	geocoding (Google Maps)	C1			-999	-999	GeoDAR v1.0 alone	GeoDAR v1.0	georf: MD,AX
554	554	-999	-37.2821343	143.205595	geocoding (Google Maps)	C1			-999	-999	GeoDAR v1.0 alone	GeoDAR v1.0	georf: MD,AX
555	555	-999	-38.4135282	145.9162833	geocoding (Google Maps)	C2			-999	-999	GeoDAR v1.0 alone	GeoDAR v1.0	georf: CF,JZ,AX
556	556	6699	-42.799236	146.008172	geocoding (Google Maps)	C2	correct	Google Maps	-999	2963	GRanD v1.3 and GeoDAR v1.0	original GRanD	georf: CF,JZ,AX; val: JM,JW; GRanD-har: AM
557	557	-999	-37.2793397	143.6535761	geocoding (Google Maps)	C2			-999	-999	GeoDAR v1.0 alone	GeoDAR v1.0	georf: CF,JZ,AX
558	558	-999	-42.1967684	146.4880211	geocoding (Google Maps)	C2			-999	-999	GeoDAR v1.0 alone	GeoDAR v1.0	georf: CF,JZ,AX
559	559	-999	-43.1892383	146.9311156	geocoding (Google Maps)	C2	correct	Google Maps	-999	-999	GeoDAR v1.0 alone	GeoDAR v1.0	georf: CF,JZ,AX; val: JM,JW
560	560	6655	-37.254901	144.385417	geocoding (Google Maps)	C2			-999	20	GRanD v1.3 and GeoDAR v1.0	original GRanD	georf: CF,JZ,AX; GRanD-har: AM
561	561	6728	-28.443603	151.218987	geocoding (Google Maps)	C2			-999	75.2	GRanD v1.3 and GeoDAR v1.0	original GRanD	georf: CF,JZ,AX; GRanD-har: AM
562	562	6733	-29.905279	150.927642	geocoding (Google Maps)	C2			-999	1364	GRanD v1.3 and GeoDAR v1.0	original GRanD	georf: CF,JZ,AX; GRanD-har: AM
563	563	-999	-33.3857567	149.780102	geocoding (Google Maps)	C1			-999	-999	GeoDAR v1.0 alone	GeoDAR v1.0	georf: MD,AX
564	564	6643	-36.852451	144.53013	geocoding (Google Maps)	C1			-999	312	GRanD v1.3 and GeoDAR v1.0	original GRanD	georf: MD,AX; GRanD-har: AM
565	565	-999	-36.5671651	149.4539676	geocoding (Google Maps)	C1			-999	-999	GeoDAR v1.0 alone	GeoDAR v1.0	georf: MD,AX
566	566	6669	-37.970257	145.399226	geocoding (Google Maps)	C2			-999	288.9	GRanD v1.3 and GeoDAR v1.0	original GRanD	georf: CF,JZ,AX; GRanD-har: AM
567	567	6698	-42.728523	145.978504	Wada et al. (2017)	C2	correct	Wada et al. (2017)	-999	12400	GRanD v1.3 and GeoDAR v1.0	original GRanD	georf: CF,JZ,AX; val: MD; GRanD-har: AM
568	568	6664	-37.674637	145.899456	geocoding (Google Maps)	C2			-999	207.2	GRanD v1.3 and GeoDAR v1.0	original GRanD	georf: CF,JZ,AX; GRanD-har: AM
569	569	6603	-33.617805	149.180538	geocoding (Google Maps)	C2			-999	35.8	GRanD v1.3 and GeoDAR v1.0	original GRanD	georf: CF,JZ,AX; GRanD-har: AM
570	570	-999	-41.1550374	145.8326955	geocoding (Google Maps)	C1	correct	Google Maps	-999	-999	GeoDAR v1.0 alone	GeoDAR v1.0	georf: MD,AX; val: JM,JW
571	571	-999	-35.3913678	149.1930009	geocoding (Google Maps)	C4			-999	-999	GeoDAR v1.0 alone	GeoDAR v1.0	georf: AX
572	572	-999	-38.6003393	143.6535761	geocoding (Google Maps)	C1			-999	-999	GeoDAR v1.0 alone	GeoDAR v1.0	georf: MD,AX
573	573	-999	48.31750658	14.15058899	geo-matching MARS	M2			-999	-999	GeoDAR v1.0 alone	GeoDAR v1.0	georf: AM,JW
574	574	-999	47.13570299	12.62269066	geo-matching MARS	M2			-999	-999	GeoDAR v1.0 alone	GeoDAR v1.0	georf: AM,JW
575	575	-999	47.94085658	14.35322027	geo-matching MARS	M1			-999	-999	GeoDAR v1.0 alone	GeoDAR v1.0	georf: AM,JW
576	576	-999	47.02864389	14.00952334	geo-matching MARS	M1			-999	-999	GeoDAR v1.0 alone	GeoDAR v1.0	georf: AM,JW
577	577	-999	47.49558864	13.95109452	geo-matching MARS	M1			-999	-999	GeoDAR v1.0 alone	GeoDAR v1.0	georf: AM,JW
578	578	-999	47.40284759	15.17318609	geo-matching MARS	M2			-999	-999	GeoDAR v1.0 alone	GeoDAR v1.0	georf: AM,JW
579	579	-999	46.74551397	15.57103535	geo-matching MARS	M1			-999	-999	GeoDAR v1.0 alone	GeoDAR v1.0	georf: AM,JW
580	580	-999	47.62793478	14.75683176	geo-matching MARS	M1			-999	-999	GeoDAR v1.0 alone	GeoDAR v1.0	georf: AM,JW
581	581	-999	47.0650145	12.7631703	geocoding (Google Maps)	C2			-999	-999	GeoDAR v1.0 alone	GeoDAR v1.0	georf: CF,JZ,AX,AM,JW
582	582	-999	47.40176104	11.89668395	geo-matching MARS	M2			-999	-999	GeoDAR v1.0 alone	GeoDAR v1.0	georf: AM,JW
583	583	-999	47.47246084	12.07760353	geo-matching MARS	M1			-999	-999	GeoDAR v1.0 alone	GeoDAR v1.0	georf: AM,JW
584	584	-999	48.08900085	13.88635147	geo-matching MARS	M2			-999	-999	GeoDAR v1.0 alone	GeoDAR v1.0	georf: AM,JW
585	585	-999	46.97143593	10.11498024	geo-matching MARS	M3			-999	-999	GeoDAR v1.0 alone	GeoDAR v1.0	georf: AM,JW
586	586	-999	48.43544957	13.4396698	geo-matching MARS	M1			-999	-999	GeoDAR v1.0 alone	GeoDAR v1.0	georf: AM,JW
587	587	3799	48.592256	15.329903	geo-matching MARS	M2			-999	73	GRanD v1.3 and GeoDAR v1.0	original GRanD	georf: AM,JW; GRanD-har: AM
588	588	3298	47.167005	12.719691	geo-matching MARS	M1			-999	87	GRanD v1.3 and GeoDAR v1.0	original GRanD	georf: AM,JW; GRanD-har: AM
589	589	-999	47.40684312	13.22040664	geo-matching MARS	M1			-999	-999	GeoDAR v1.0 alone	GeoDAR v1.0	georf: AM,JW
590	590	-999	46.82832351	15.56655481	geo-matching MARS	M1			-999	-999	GeoDAR v1.0 alone	GeoDAR v1.0	georf: AM,JW
591	591	-999	47.17440611	14.72286665	geo-matching MARS	M2	correct	MARS	-999	-999	GeoDAR v1.0 alone	GeoDAR v1.0	georf: AM,JW; val: MD
592	592	-999	48.60418275	15.47652727	geo-matching MARS	M2			-999	-999	GeoDAR v1.0 alone	GeoDAR v1.0	georf: AM,JW
593	593	-999	47.83450253	15.27993196	geo-matching MARS	M2			-999	-999	GeoDAR v1.0 alone	GeoDAR v1.0	georf: AM,JW
594	594	-999	47.73333596	13.08286941	geo-matching MARS	M1			-999	-999	GeoDAR v1.0 alone	GeoDAR v1.0	georf: AM,JW
595	595	-999	46.9856844	15.10453537	geo-matching MARS	M1			-999	-999	GeoDAR v1.0 alone	GeoDAR v1.0	georf: AM,JW
596	596	-999	46.93668457	10.05786671	geo-matching MARS	M2			-999	-999	GeoDAR v1.0 alone	GeoDAR v1.0	georf: AM,JW
597	597	-999	48.17730388	14.48319071	geo-matching MARS	M2			-999	-999	GeoDAR v1.0 alone	GeoDAR v1.0	georf: AM,JW
598	598	-999	48.01838006	14.41171132	geo-matching MARS	M1			-999	-999	GeoDAR v1.0 alone	GeoDAR v1.0	georf: AM,JW
599	599	-999	47.25605579	12.73659727	geo-matching MARS	M1			-999	-999	GeoDAR v1.0 alone	GeoDAR v1.0	georf: AM,JW
600	600	-999	47.37433633	15.30742731	geo-matching MARS	M2			-999	-999	GeoDAR v1.0 alone	GeoDAR v1.0	georf: AM,JW
601	601	-999	47.5406559	12.2146068	geocoding (Google Maps)	C2			-999	-999	GeoDAR v1.0 alone	GeoDAR v1.0	georf: CF,JZ,JW,AM
602	602	-999	47.71952041	14.67222568	geo-matching MARS	M2			-999	-999	GeoDAR v1.0 alone	GeoDAR v1.0	georf: AM,JW
603	603	-999	46.99472777	15.08432808	geo-matching MARS	M2			-999	-999	GeoDAR v1.0 alone	GeoDAR v1.0	georf: AM,JW
604	604	6837	48.18541667	15.07708333	geo-matching MARS	M1			-999	74	GRanD v1.3 and GeoDAR v1.0	original GRanD	georf: AM,JW; GRanD-har: AM
605	605	-999	47.99234201	14.37690219	geo-matching MARS	M1			-999	-999	GeoDAR v1.0 alone	GeoDAR v1.0	georf: AM,JW
606	606	-999	47.60231528	14.73152227	geo-matching MARS	M1			-999	-999	GeoDAR v1.0 alone	GeoDAR v1.0	georf: AM,JW
607	607	-999	47.77522188	13.20983173	geo-matching MARS	M2			-999	-999	GeoDAR v1.0 alone	GeoDAR v1.0	georf: AM,JW
608	608	-999	47.3384261	13.26489147	geo-matching MARS	M1			-999	-999	GeoDAR v1.0 alone	GeoDAR v1.0	georf: AM,JW
609	609	-999	48.48750062	14.00223411	geo-matching MARS	M1			-999	-999	GeoDAR v1.0 alone	GeoDAR v1.0	georf: AM,JW
610	610	-999	48.51724347	13.78022149	geo-matching MARS	M1			-999	-999	GeoDAR v1.0 alone	GeoDAR v1.0	georf: AM,JW
611	611	3294	47.236282	12.08628	geo-matching MARS	M2			-999	53.5	GRanD v1.3 and GeoDAR v1.0	original GRanD	georf: AM,JW; GRanD-har: AM
612	612	-999	46.5167422	14.4500999	geocoding (Google Maps)	C2			-999	-999	GeoDAR v1.0 alone	GeoDAR v1.0	georf: CF,JZ,AX,AM,JW
613	613	-999	47.476375	9.940741947	geo-matching MARS	M1			-999	-999	GeoDAR v1.0 alone	GeoDAR v1.0	georf: AM,JW
614	614	-999	47.43447462	10.0000687	geo-matching MARS	M1			-999	-999	GeoDAR v1.0 alone	GeoDAR v1.0	georf: AM,JW
615	615	-999	47.51053139	12.07785765	geo-matching MARS	M2			-999	-999	GeoDAR v1.0 alone	GeoDAR v1.0	georf: AM,JW
616	616	6834	48.38125	14.02708333	geo-matching MARS	M1			-999	114	GRanD v1.3 and GeoDAR v1.0	original GRanD	georf: AM,JW; GRanD-har: AM
617	617	-999	47.45174127	10.62281202	geo-matching MARS	M2			-999	-999	GeoDAR v1.0 alone	GeoDAR v1.0	georf: AM,JW
618	618	-999	47.10824126	15.39200469	geo-matching MARS	M1			-999	-999	GeoDAR v1.0 alone	GeoDAR v1.0	georf: AM,JW
619	619	-999	48.1673585	14.69495538	geo-matching MARS	M2			-999	-999	GeoDAR v1.0 alone	GeoDAR v1.0	georf: AM,JW
620	620	-999	48.24915973	14.4315841	geo-matching MARS	M2			-999	-999	GeoDAR v1.0 alone	GeoDAR v1.0	georf: AM,JW
621	621	-999	47.37479589	13.20995497	geo-matching MARS	M1			-999	-999	GeoDAR v1.0 alone	GeoDAR v1.0	georf: AM,JW
622	622	3832	46.678553	15.038356	geo-matching MARS	M2			-999	16.2	GRanD v1.3 and GeoDAR v1.0	original GRanD	georf: AM,JW; GRanD-har: AM
623	623	-999	48.20609714	14.22338208	geo-matching MARS	M2			-999	-999	GeoDAR v1.0 alone	GeoDAR v1.0	georf: AM,JW
624	624	-999	47.20500294	9.788064148	geo-matching MARS	M1			-999	-999	GeoDAR v1.0 alone	GeoDAR v1.0	georf: AM,JW
625	625	-999	47.10469934	14.0868042	geo-matching MARS	M1			-999	-999	GeoDAR v1.0 alone	GeoDAR v1.0	georf: AM,JW
626	626	-999	47.15356	10.080737	geo-matching MARS	M1			-999	-999	GeoDAR v1.0 alone	GeoDAR v1.0	georf: AM,JW
627	627	3283	47.916841	13.800281	geo-matching MARS	M1			-999	514	GRanD v1.3 and GeoDAR v1.0	original GRanD	georf: AM,JW; GRanD-har: AM
628	628	-999	47.3064211	13.1312589	geocoding (Google Maps)	C1			-999	-999	GeoDAR v1.0 alone	GeoDAR v1.0	georf: MD,AM,JW
629	629	-999	47.89289215	14.51238745	geo-matching MARS	M2			-999	-999	GeoDAR v1.0 alone	GeoDAR v1.0	georf: AM,JW
630	630	-999	47.84848911	14.63867002	geo-matching MARS	M1	correct	MARS	-999	-999	GeoDAR v1.0 alone	GeoDAR v1.0	georf: AM,JW; val: MD
631	631	3329	46.54692	14.297082	geocoding (Google Maps)	C1			-999	33	GRanD v1.3 and GeoDAR v1.0	original GRanD	georf: MD,AM,JW; GRanD-har: AM
632	632	-999	47.45438865	13.20348881	geo-matching MARS	M3			-999	-999	GeoDAR v1.0 alone	GeoDAR v1.0	georf: AM,JW
633	633	-999	47.06058786	9.757700775	geo-matching MARS	M1			-999	-999	GeoDAR v1.0 alone	GeoDAR v1.0	georf: AM,JW
634	634	-999	48.55362382	13.43700379	geo-matching MARS	M2			-999	-999	GeoDAR v1.0 alone	GeoDAR v1.0	georf: AM,JW
635	635	-999	47.10235789	10.21763293	geo-matching MARS	M1			-999	-999	GeoDAR v1.0 alone	GeoDAR v1.0	georf: AM,JW
636	636	3309	46.955614	10.739955	geo-matching MARS	M2			-999	140	GRanD v1.3 and GeoDAR v1.0	original GRanD	georf: AM,JW; GRanD-har: AM
637	637	-999	47.67005477	14.72518927	geo-matching MARS	M2			-999	-999	GeoDAR v1.0 alone	GeoDAR v1.0	georf: AM,JW
638	638	-999	47.33171024	15.3561215	geo-matching MARS	M2			-999	-999	GeoDAR v1.0 alone	GeoDAR v1.0	georf: AM,JW
639	639	-999	48.17670926	16.48161532	geo-matching MARS	M1			-999	-999	GeoDAR v1.0 alone	GeoDAR v1.0	georf: AM,JW
640	640	-999	46.85772291	15.53781476	geo-matching MARS	M1			-999	-999	GeoDAR v1.0 alone	GeoDAR v1.0	georf: AM,JW
641	641	-999	47.10755822	14.06514733	geo-matching MARS	M1			-999	-999	GeoDAR v1.0 alone	GeoDAR v1.0	georf: AM,JW
642	642	-999	48.17206166	14.09972613	geo-matching MARS	M2			-999	-999	GeoDAR v1.0 alone	GeoDAR v1.0	georf: AM,JW
643	643	-999	47.47947659	10.77281135	geo-matching MARS	M2			-999	-999	GeoDAR v1.0 alone	GeoDAR v1.0	georf: AM,JW
644	644	-999	47.5603094	12.13851268	geo-matching MARS	M1			-999	-999	GeoDAR v1.0 alone	GeoDAR v1.0	georf: AM,JW
645	645	-999	46.91543151	10.09170853	geo-matching MARS	M2			-999	-999	GeoDAR v1.0 alone	GeoDAR v1.0	georf: AM,JW
646	646	-999	47.1409321	12.54767349	geo-matching MARS	M2			-999	-999	GeoDAR v1.0 alone	GeoDAR v1.0	georf: AM,JW
647	647	-999	47.51076683	12.82508068	geo-matching MARS	M2			-999	-999	GeoDAR v1.0 alone	GeoDAR v1.0	georf: AM,JW
648	648	3291	47.531076	13.498868	geo-matching MARS	M2			-999	25.5	GRanD v1.3 and GeoDAR v1.0	original GRanD	georf: AM,JW; GRanD-har: AM
649	649	-999	46.5858941	13.9934984	geocoding (Google Maps)	C1			-999	-999	GeoDAR v1.0 alone	GeoDAR v1.0	georf: MD,AM,JW
650	650	3302	47.121504	12.061873	geo-matching MARS	M2			-999	90	GRanD v1.3 and GeoDAR v1.0	original GRanD	georf: AM,JW; GRanD-har: AM
651	651	-999	46.97845758	15.02259428	geo-matching MARS	M2			-999	-999	GeoDAR v1.0 alone	GeoDAR v1.0	georf: AM,JW
652	652	-999	47.58813271	14.66309034	geo-matching MARS	M2			-999	-999	GeoDAR v1.0 alone	GeoDAR v1.0	georf: AM,JW
653	653	-999	47.68745481	13.08784753	geo-matching MARS	M1			-999	-999	GeoDAR v1.0 alone	GeoDAR v1.0	georf: AM,JW
654	654	-999	47.321299	13.174213	geo-matching MARS	M2			-999	-999	GeoDAR v1.0 alone	GeoDAR v1.0	georf: AM,JW
655	655	-999	47.77542272	14.65002944	geo-matching MARS	M1			-999	-999	GeoDAR v1.0 alone	GeoDAR v1.0	georf: AM,JW
656	656	-999	47.05807875	12.92076372	geocoding (Google Maps)	C2	correct	Google Maps	-999	-999	GeoDAR v1.0 alone	GeoDAR v1.0	georf: AX,AM,JW; val: JM,JW
657	657	-999	47.11311019	10.65216751	geo-matching MARS	M1			-999	-999	GeoDAR v1.0 alone	GeoDAR v1.0	georf: AM,JW
658	658	-999	47.1003486	13.41347991	geo-matching MARS	M3			-999	-999	GeoDAR v1.0 alone	GeoDAR v1.0	georf: AM,JW
659	659	-999	47.4412033	13.21047219	geo-matching MARS	M2			-999	-999	GeoDAR v1.0 alone	GeoDAR v1.0	georf: AM,JW
660	660	-999	46.9812289	13.0903527	geocoding (Google Maps)	C2			-999	-999	GeoDAR v1.0 alone	GeoDAR v1.0	georf: CF,JZ,AX,AM,JW
661	661	-999	46.91557568	13.37531619	geocoding (Google Maps)	C1			-999	-999	GeoDAR v1.0 alone	GeoDAR v1.0	georf: MD,AM,JW
662	662	-999	47.07037138	10.26260746	geo-matching MARS	M1			-999	-999	GeoDAR v1.0 alone	GeoDAR v1.0	georf: AM,JW
663	663	-999	47.00347195	13.05678133	geo-matching MARS	M3			-999	-999	GeoDAR v1.0 alone	GeoDAR v1.0	georf: AM,JW
664	664	-999	48.13117044	14.47491179	geo-matching MARS	M2			-999	-999	GeoDAR v1.0 alone	GeoDAR v1.0	georf: AM,JW
665	665	3306	47.037748	11.704622	geo-matching MARS	M2			-999	129	GRanD v1.3 and GeoDAR v1.0	original GRanD	georf: AM,JW; GRanD-har: AM
666	666	-999	47.50651162	11.59088055	geo-matching MARS	M2			-999	-999	GeoDAR v1.0 alone	GeoDAR v1.0	georf: AM,JW
667	667	-999	47.25156955	11.4028432	geo-matching MARS	M1			-999	-999	GeoDAR v1.0 alone	GeoDAR v1.0	georf: AM,JW
668	668	-999	47.01669601	13.00665948	geo-matching MARS	M3			-999	-999	GeoDAR v1.0 alone	GeoDAR v1.0	georf: AM,JW
669	669	-999	47.14882094	12.56642194	geo-matching MARS	M3			-999	-999	GeoDAR v1.0 alone	GeoDAR v1.0	georf: AM,JW
670	670	-999	47.06674958	13.06187818	geo-matching MARS	M1			-999	-999	GeoDAR v1.0 alone	GeoDAR v1.0	georf: AM,JW
671	671	-999	47.26679243	12.41316031	geo-matching MARS	M2			-999	-999	GeoDAR v1.0 alone	GeoDAR v1.0	georf: AM,JW
672	672	-999	47.07339546	13.0609417	geo-matching MARS	M3			-999	-999	GeoDAR v1.0 alone	GeoDAR v1.0	georf: AM,JW
673	673	3297	47.19619	12.719508	geo-matching MARS	M1			-999	86	GRanD v1.3 and GeoDAR v1.0	original GRanD	georf: AM,JW; GRanD-har: AM
674	674	-999	46.6314746	14.0701977	geocoding (Google Maps)	C1			-999	-999	GeoDAR v1.0 alone	GeoDAR v1.0	georf: MD,AM,JW
675	675	-999	47.41848608	10.68943673	geo-matching MARS	M1			-999	-999	GeoDAR v1.0 alone	GeoDAR v1.0	georf: AM,JW
676	676	-999	47.73496886	13.15296288	geo-matching MARS	M1			-999	-999	GeoDAR v1.0 alone	GeoDAR v1.0	georf: AM,JW
677	677	-999	47.33850385	13.19738943	geo-matching MARS	M1			-999	-999	GeoDAR v1.0 alone	GeoDAR v1.0	georf: AM,JW
678	678	-999	47.21254476	12.17035126	geo-matching MARS	M1			-999	-999	GeoDAR v1.0 alone	GeoDAR v1.0	georf: AM,JW
679	679	6835	48.37708333	15.86041667	geo-matching MARS	M1			-999	93	GRanD v1.3 and GeoDAR v1.0	original GRanD	georf: AM,JW; GRanD-har: AM
680	680	-999	46.71684382	15.62151384	geo-matching MARS	M1			-999	-999	GeoDAR v1.0 alone	GeoDAR v1.0	georf: AM,JW
681	681	-999	46.7239409	13.5748832	geocoding (Google Maps)	C1			-999	-999	GeoDAR v1.0 alone	GeoDAR v1.0	georf: AM,JW
682	682	-999	47.45157321	10.51343218	geo-matching MARS	M2			-999	-999	GeoDAR v1.0 alone	GeoDAR v1.0	georf: AM,JW
683	683	6836	48.35208333	16.24375	geo-matching MARS	M2			-999	87	GRanD v1.3 and GeoDAR v1.0	original GRanD	georf: AM,JW; GRanD-har: AM
684	684	-999	48.24489435	13.00711615	geo-matching MARS	M1			-999	-999	GeoDAR v1.0 alone	GeoDAR v1.0	georf: AM,JW
685	685	-999	46.78499835	15.58558465	geo-matching MARS	M1			-999	-999	GeoDAR v1.0 alone	GeoDAR v1.0	georf: AM,JW
686	686	-999	47.17776467	12.62563199	geo-matching MARS	M2			-999	-999	GeoDAR v1.0 alone	GeoDAR v1.0	georf: AM,JW
687	687	-999	48.09904494	14.46782911	geo-matching MARS	M2			-999	-999	GeoDAR v1.0 alone	GeoDAR v1.0	georf: AM,JW
688	688	-999	47.82783423	14.15598497	geo-matching MARS	M2			-999	-999	GeoDAR v1.0 alone	GeoDAR v1.0	georf: AM,JW
689	689	-999	47.07676648	9.875189909	geo-matching MARS	M3			-999	-999	GeoDAR v1.0 alone	GeoDAR v1.0	georf: AM,JW
690	690	3295	47.196976	11.023958	geo-matching MARS	M2			-999	60.5	GRanD v1.3 and GeoDAR v1.0	original GRanD	georf: AM,JW; GRanD-har: AM
691	691	-999	47.315993	13.140942	geo-matching MARS	M1			-999	-999	GeoDAR v1.0 alone	GeoDAR v1.0	georf: AM,JW
692	692	-999	47.12158005	11.86684044	geo-matching MARS	M3			-999	-999	GeoDAR v1.0 alone	GeoDAR v1.0	georf: AM,JW
693	693	3800	48.592362	15.396875	geo-matching MARS	M2			-999	21	GRanD v1.3 and GeoDAR v1.0	original GRanD	georf: AM,JW; GRanD-har: AM
694	694	3300	47.156158	12.643827	geo-matching MARS	M2			-999	57	GRanD v1.3 and GeoDAR v1.0	original GRanD	georf: AM,JW; GRanD-har: AM
695	695	-999	46.91141079	15.48589497	geo-matching MARS	M2			-999	-999	GeoDAR v1.0 alone	GeoDAR v1.0	georf: AM,JW
696	696	-999	46.940117	13.3724337	geocoding (Google Maps)	C2			-999	-999	GeoDAR v1.0 alone	GeoDAR v1.0	georf: AX,AM,JW
697	697	-999	47.21279334	10.99812752	geo-matching MARS	M2			-999	-999	GeoDAR v1.0 alone	GeoDAR v1.0	georf: AM,JW
698	698	-999	47.23283065	15.32074713	geo-matching MARS	M1			-999	-999	GeoDAR v1.0 alone	GeoDAR v1.0	georf: AM,JW
699	699	-999	46.92196715	13.36990966	geocoding (Google Maps)	C1			-999	-999	GeoDAR v1.0 alone	GeoDAR v1.0	georf: AM,JW
700	700	-999	48.22462855	15.30379388	geo-matching MARS	M1			-999	-999	GeoDAR v1.0 alone	GeoDAR v1.0	georf: AM,JW
701	701	-999	47.92322723	14.43434133	geo-matching MARS	M1			-999	-999	GeoDAR v1.0 alone	GeoDAR v1.0	georf: AM,JW
702	702	6888	40.91880737	46.28083087	geocoding (Google Maps)	C4			-999	158	GRanD v1.3 and GeoDAR v1.0	original GRanD	georf: AM,JW; GRanD-har: AM
703	703	-999	38.651944	48.7744439	geocoding (Google Maps)	C4			-999	-999	GeoDAR v1.0 alone	GeoDAR v1.0	georf: AM
704	704	4638	39.091206	45.402083	geocoding (Google Maps)	C5			-999	1350	GRanD v1.3 and GeoDAR v1.0	original GRanD	georf: FY,AX,AM,JW; GRanD-har: AM
705	705	4639	38.52775	48.790625	geocoding (Google Maps)	C4			-999	9	GRanD v1.3 and GeoDAR v1.0	original GRanD	georf: AM; GRanD-har: AM
706	706	4634	40.794322	47.026823	Wada et al. (2017)	C4			-999	16000	GRanD v1.3 and GeoDAR v1.0	original GRanD	georf: AM,JW; GRanD-har: AX,JW
707	707	6887	39.1601457	46.93281618	geocoding (Google Maps)	C5			-999	1612	GRanD v1.3 and GeoDAR v1.0	original GRanD	georf: FY,AX,AM,JW; GRanD-har: AM
708	708	-999	40.1757599	46.6120493	geocoding (Google Maps)	C5			-999	-999	GeoDAR v1.0 alone	GeoDAR v1.0	georf: FY,AX,AM,JW
709	709	4635	39.652888	45.093674	geocoding (Google Maps)	C4			-999	150	GRanD v1.3 and GeoDAR v1.0	original GRanD	georf: AM,JW; GRanD-har: AM
710	710	-999	39.2746736	45.4191357	geocoding (Google Maps)	C4			-999	-999	GeoDAR v1.0 alone	GeoDAR v1.0	georf: AM,JW
711	711	5125	22.495122	92.228125	geocoding (Google Maps)	C4	correct	Google Maps	-999	6477	GRanD v1.3 and GeoDAR v1.0	original GRanD	georf: AM; val: JM,JW; GRanD-har: AM
712	712	-999	53.644131	23.973486	geocoding (Google Maps)	C1	correct	Google Maps	-999	-999	GeoDAR v1.0 alone	GeoDAR v1.0	georf: MD,AM,JW; val: JM,JW
713	713	-999	50.45247939	6.109251607	geo-matching MARS	M2			-999	-999	GeoDAR v1.0 alone	GeoDAR v1.0	georf: AM,JW
714	714	-999	50.39532299	5.869117403	geo-matching MARS	M2			-999	-999	GeoDAR v1.0 alone	GeoDAR v1.0	georf: AM,JW
715	715	-999	50.38232567	5.844788754	geo-matching MARS	M3			-999	-999	GeoDAR v1.0 alone	GeoDAR v1.0	georf: AM,JW
716	716	3245	50.434279	6.211252	geo-matching MARS	M2			-999	11	GRanD v1.3 and GeoDAR v1.0	original GRanD	georf: AM,JW; GRanD-har: AM
717	717	-999	49.73291339	5.3764303	geo-matching MARS	M1			-999	-999	GeoDAR v1.0 alone	GeoDAR v1.0	georf: AM,JW
718	718	3251	50.185399	4.385401	geo-matching MARS	M2			-999	66.5	GRanD v1.3 and GeoDAR v1.0	original GRanD	georf: AM,JW; GRanD-har: AX,JW
719	719	-999	50.02362559	4.535466079	geo-matching MARS	M2			-999	-999	GeoDAR v1.0 alone	GeoDAR v1.0	georf: AM,JW
720	720	3238	50.588221	5.976042	geo-matching MARS	M2			-999	27	GRanD v1.3 and GeoDAR v1.0	original GRanD	georf: AM,JW; GRanD-har: AM
721	721	-999	50.14423565	5.669281864	geo-matching MARS	M2			-999	-999	GeoDAR v1.0 alone	GeoDAR v1.0	georf: AM,JW
722	722	3235	50.617465	6.091207	geo-matching MARS	M1			-999	25	GRanD v1.3 and GeoDAR v1.0	original GRanD	georf: AM,JW; GRanD-har: AM
723	723	3250	50.213475	4.397568	geo-matching MARS	M2			-999	14.8	GRanD v1.3 and GeoDAR v1.0	original GRanD	georf: AM,JW; GRanD-har: AM
724	724	6889	16.86035462	-89.01338142	geocoding (Google Maps)	C2			-999	120	GRanD v1.3 and GeoDAR v1.0	original GRanD	georf: CF,JZ,AX; GRanD-har: AM
725	725	-999	17.01874	-89.0571978	geocoding (Google Maps)	C2			-999	-999	GeoDAR v1.0 alone	GeoDAR v1.0	georf: CF,JZ,AX
726	726	-999	16.9555427	-89.0443999	geocoding (Google Maps)	C2			-999	-999	GeoDAR v1.0 alone	GeoDAR v1.0	georf: CF,JZ,AX
727	727	-999	27.0571716	89.5613909	geocoding (Google Maps)	C1			-999	-999	GeoDAR v1.0 alone	GeoDAR v1.0	georf: AM
728	728	-999	27.036217	89.595325	geocoding (Google Maps)	C1			-999	-999	GeoDAR v1.0 alone	GeoDAR v1.0	georf: AM
729	729	2308	-17.528885	-66.085905	geocoding (Google Maps)	C2			-999	100	GRanD v1.3 and GeoDAR v1.0	original GRanD	georf: CF,JZ,AX; GRanD-har: AM
730	730	2307	-17.228616	-65.892352	geocoding (Google Maps)	C2			-999	150	GRanD v1.3 and GeoDAR v1.0	original GRanD	georf: CF,JZ,AX; GRanD-har: AM
731	731	-999	-16.40595564	-68.04684425	geocoding (Google Maps)	C4	correct	Google Maps	-999	-999	GeoDAR v1.0 alone	GeoDAR v1.0	georf: AM,AX; val: JM,JW
732	732	6890	-17.09913938	-66.32670427	geocoding (Google Maps)	C2			-999	185.5	GRanD v1.3 and GeoDAR v1.0	original GRanD	georf: CF,JZ,AX; GRanD-har: AM
733	733	2309	-21.60071	-64.728125	geocoding (Google Maps)	C2			-999	54.3	GRanD v1.3 and GeoDAR v1.0	original GRanD	georf: CF,JZ,AX; GRanD-har: AM
734	734	-999	-17.20895272	-66.1882109	geocoding (Google Maps)	C2			-999	-999	GeoDAR v1.0 alone	GeoDAR v1.0	georf: CF,JZ,AX,JW
735	735	3882	44.592717	18.954568	geo-matching MARS	M3			-999	20.6	GRanD v1.3 and GeoDAR v1.0	original GRanD	georf: AM,JW; GRanD-har: AM
736	736	3914	43.660417	17.035417	geo-matching MARS	M3			-999	802.5	GRanD v1.3 and GeoDAR v1.0	original GRanD	georf: AM,JW; GRanD-har: AM
737	737	-999	43.73289759	17.01573987	geo-matching MARS	M3			-999	-999	GeoDAR v1.0 alone	GeoDAR v1.0	georf: AM,JW
738	738	-999	43.58725055	17.71890294	geo-matching MARS	M3			-999	-999	GeoDAR v1.0 alone	GeoDAR v1.0	georf: AM,JW
739	739	-999	44.50835381	18.50878083	geo-matching MARS	M3			-999	-999	GeoDAR v1.0 alone	GeoDAR v1.0	georf: AM,JW
740	740	3945	42.736308	18.497033	geo-matching MARS	M3			-999	1280	GRanD v1.3 and GeoDAR v1.0	original GRanD	georf: AM,JW; GRanD-har: AM
741	741	3918	43.449145	17.835751	geo-matching MARS	M3			-999	68	GRanD v1.3 and GeoDAR v1.0	original GRanD	georf: AM,JW; GRanD-har: AM
742	742	-999	43.52219772	17.34481169	geo-matching MARS	M3			-999	-999	GeoDAR v1.0 alone	GeoDAR v1.0	georf: AM,JW
743	743	3884	44.506206	17.161242	geo-matching MARS	M3			-999	52	GRanD v1.3 and GeoDAR v1.0	original GRanD	georf: AM,JW; GRanD-har: AM
744	744	3876	44.811938	17.635265	geo-matching MARS	M3			-999	9.5	GRanD v1.3 and GeoDAR v1.0	original GRanD	georf: AM,JW; GRanD-har: AM
745	745	-999	43.17296247	18.578098	geo-matching MARS	M3			-999	-999	GeoDAR v1.0 alone	GeoDAR v1.0	georf: AM,JW
746	746	-999	44.87010668	16.89505968	geo-matching MARS	M3			-999	-999	GeoDAR v1.0 alone	GeoDAR v1.0	georf: AM,JW
747	747	-999	44.88146814	18.41704134	geo-matching MARS	M1			-999	-999	GeoDAR v1.0 alone	GeoDAR v1.0	georf: AM,JW
748	748	-999	43.37785267	17.84563478	geo-matching MARS	M1			-999	-999	GeoDAR v1.0 alone	GeoDAR v1.0	georf: AM,JW
749	749	-999	44.88565834	18.40903326	geo-matching MARS	M1			-999	-999	GeoDAR v1.0 alone	GeoDAR v1.0	georf: AM,JW
750	750	3910	43.759832	19.288206	geo-matching MARS	M1			-999	161	GRanD v1.3 and GeoDAR v1.0	original GRanD	georf: AM,JW; GRanD-har: AM
751	751	3912	43.694412	17.731927	geo-matching MARS	M3			-999	31.8	GRanD v1.3 and GeoDAR v1.0	original GRanD	georf: AM,JW; GRanD-har: AM
752	752	3909	43.791155	17.571201	geo-matching MARS	M3			-999	487	GRanD v1.3 and GeoDAR v1.0	original GRanD	georf: AM,JW; GRanD-har: AM
753	753	-999	43.30046308	18.10256847	geo-matching MARS	M1			-999	-999	GeoDAR v1.0 alone	GeoDAR v1.0	georf: AM,JW
754	754	4114	-21.843726	27.731227	geocoding (Google Maps)	C2			-999	103.7	GRanD v1.3 and GeoDAR v1.0	original GRanD	georf: CF,JZ,AX,AM; GRanD-har: AM
755	755	4134	-24.698254	25.91869	geocoding (Google Maps)	C1			-999	144	GRanD v1.3 and GeoDAR v1.0	original GRanD	georf: AM; GRanD-har: AM
756	756	4110	-21.364579	27.427079	geocoding (Google Maps)	C2			-999	85	GRanD v1.3 and GeoDAR v1.0	original GRanD	georf: CF,JZ,AX,AM; GRanD-har: AM
757	757	4131	-24.443603	26.017675	geocoding (Google Maps)	C2			-999	18.5	GRanD v1.3 and GeoDAR v1.0	original GRanD	georf: CF,JZ,AX,AM; GRanD-har: AX,JW
758	758	-999	-24.972885	25.700714	geocoding (Google Maps)	C2			-999	-999	GeoDAR v1.0 alone	GeoDAR v1.0	georf: CF,JZ,JW,AM
759	759	-999	-20.867795	27.448946	geocoding (Google Maps)	C1	correct	Google Maps	-999	-999	GeoDAR v1.0 alone	GeoDAR v1.0	georf: AM; val: JM,JW
760	760	6891	-21.56469422	27.98100462	geocoding (Google Maps)	C4			-999	400	GRanD v1.3 and GeoDAR v1.0	original GRanD	georf: AX,AM; GRanD-har: AM
761	761	4141	-25.115074	25.688432	geocoding (Google Maps)	C1			-999	2.3	GRanD v1.3 and GeoDAR v1.0	original GRanD	georf: AM; GRanD-har: AM
762	762	2408	-22.939583	-50.246875	geo-matching RSB	M1			-999	149	GRanD v1.3 and GeoDAR v1.0	original GRanD	georf: AM,FY,AX; GRanD-har: AM
763	763	2527	-13.567713	-41.821875	geo-matching RSB	M1			-999	105	GRanD v1.3 and GeoDAR v1.0	original GRanD	georf: AM,FY,AX; GRanD-har: AM
764	764	-999	-26.60672694	-49.33831139	geo-matching RSB	M1			-999	-999	GeoDAR v1.0 alone	GeoDAR v1.0	georf: AM,FY,AX
765	765	-999	-22.03916667	-43.76833333	geo-matching RSB	M1			-999	-999	GeoDAR v1.0 alone	GeoDAR v1.0	georf: AM,FY,AX
766	766	-999	-7.8913064	-37.0118503	geocoding (Google Maps)	C1			-999	-999	GeoDAR v1.0 alone	GeoDAR v1.0	georf: AM,AX
767	767	-999	-5.53013483	-40.08126076	geo-matching RSB	M1			-999	-999	GeoDAR v1.0 alone	GeoDAR v1.0	georf: AM,FY,AX
768	768	-999	-19.84691303	-43.96746214	geocoding (Google Maps)	C2			-999	-999	GeoDAR v1.0 alone	GeoDAR v1.0	georf: CF,JZ,AX,JW
769	769	-999	-5.26057794	-40.80725765	geo-matching RSB	M1			-999	-999	GeoDAR v1.0 alone	GeoDAR v1.0	georf: AM,FY,AX
770	770	-999	-20.76361111	-41.52833333	geo-matching RSB	M1			-999	-999	GeoDAR v1.0 alone	GeoDAR v1.0	georf: AM,FY,AX
771	771	-999	-3.76111086	-40.03616671	geo-matching RSB	M1			-999	-999	GeoDAR v1.0 alone	GeoDAR v1.0	georf: AM,FY,AX
772	772	-999	-14.86836111	-53.30130556	geo-matching RSB	M2			-999	-999	GeoDAR v1.0 alone	GeoDAR v1.0	georf: AM,FY,AX
773	773	6898	-16.31852125	-48.18982461	geo-matching RSB	M1			-999	3679.8	GRanD v1.3 and GeoDAR v1.0	original GRanD	georf: AM,FY,AX; GRanD-har: AM
774	774	-999	-21.58480556	-46.74767222	geo-matching RSB	M2			-999	-999	GeoDAR v1.0 alone	GeoDAR v1.0	georf: AM,FY,AX
775	775	-999	-21.97911751	-43.36348282	geo-matching RSB	M1			-999	-999	GeoDAR v1.0 alone	GeoDAR v1.0	georf: AM,FY,AX,JW
776	776	-999	-28.04138889	-49.12833333	geo-matching RSB	M1			-999	-999	GeoDAR v1.0 alone	GeoDAR v1.0	georf: AM,FY,AX
777	777	-999	-11.93872222	-62.04051111	geo-matching RSB	M2			-999	-999	GeoDAR v1.0 alone	GeoDAR v1.0	georf: AM,FY,AX
778	778	-999	-20.58179051	-47.77968448	geo-matching RSB	M2			-999	-999	GeoDAR v1.0 alone	GeoDAR v1.0	georf: AM,FY,AX,JW
779	779	-999	-20.10388889	-44.84305556	geo-matching RSB	M1			-999	-999	GeoDAR v1.0 alone	GeoDAR v1.0	georf: AM,FY,AX
780	780	-999	-4.090177082	-38.98966389	geo-matching RSB	M3			-999	-999	GeoDAR v1.0 alone	GeoDAR v1.0	georf: AM,FY,AX,JW
781	781	2492	-6.98584	-40.355841	geo-matching RSB	M1			-999	52	GRanD v1.3 and GeoDAR v1.0	original GRanD	georf: AM,FY,AX; GRanD-har: AM
782	782	-999	-18.6781937	-51.86806011	geo-matching RSB	M1			-999	-999	GeoDAR v1.0 alone	GeoDAR v1.0	georf: AM,FY,AX,JW
783	783	-999	-21.0725	-41.72194444	geo-matching RSB	M1			-999	-999	GeoDAR v1.0 alone	GeoDAR v1.0	georf: AM,FY,AX
784	784	-999	-3.181698251	-40.44872906	geo-matching RSB	M1	correct	RSB	-999	-999	GeoDAR v1.0 alone	GeoDAR v1.0	georf: AM,FY,AX; val: MD
785	785	-999	-9.534219444	-36.61493611	geo-matching RSB	M3	correct	RSB	-999	-999	GeoDAR v1.0 alone	GeoDAR v1.0	georf: AM,FY,AX; val: MD
786	786	-999	-10.48883333	-40.01022222	geo-matching RSB	M1			-999	-999	GeoDAR v1.0 alone	GeoDAR v1.0	georf: AM,FY,AX
787	787	2394	-20.772788	-51.618652	geo-matching RSB	M1			-999	3680	GRanD v1.3 and GeoDAR v1.0	original GRanD	georf: AM,FY,AX; GRanD-har: AM
788	788	-999	-19.52	-42.76666667	geo-matching RSB	M1			-999	-999	GeoDAR v1.0 alone	GeoDAR v1.0	georf: AM,FY,AX
789	789	-999	-8.467599355	-38.2231124	geo-matching RSB	M1			-999	-999	GeoDAR v1.0 alone	GeoDAR v1.0	georf: AM,FY,AX,JW
790	790	-999	-7.476754006	-37.29503193	geo-matching RSB	M1			-999	-999	GeoDAR v1.0 alone	GeoDAR v1.0	georf: AM,FY,AX,JW
791	791	-999	-21.92668611	-41.95058889	geo-matching RSB	M2			-999	-999	GeoDAR v1.0 alone	GeoDAR v1.0	georf: AM,FY,AX
792	792	-999	-15.12401621	-58.96255027	geo-matching RSB	M2			-999	-999	GeoDAR v1.0 alone	GeoDAR v1.0	georf: AM,FY,AX,JW
793	793	-999	-29.26847222	-50.74666667	geo-matching RSB	M1			-999	-999	GeoDAR v1.0 alone	GeoDAR v1.0	georf: AM,FY,AX
794	794	-999	-7.860833333	-38.78472222	geo-matching RSB	M1			-999	-999	GeoDAR v1.0 alone	GeoDAR v1.0	georf: AM,FY,AX
795	795	6912	-17.89518547	-40.20260296	geo-matching RSB	M1			-999	150.6	GRanD v1.3 and GeoDAR v1.0	original GRanD	georf: AM,FY,AX; GRanD-har: AM
796	796	2443	-26.653887	-52.541851	geo-matching RSB	M1			-999	120	GRanD v1.3 and GeoDAR v1.0	original GRanD	georf: AM,FY,AX; GRanD-har: AM
797	797	2418	-23.389216	-46.992473	geo-matching RSB	M1			-999	59	GRanD v1.3 and GeoDAR v1.0	original GRanD	georf: AM,FY,AX; GRanD-har: AM
798	798	2541	-20.145494	-44.257901	geo-matching RSB	M1			-999	136.9	GRanD v1.3 and GeoDAR v1.0	original GRanD	georf: AM,FY,AX; GRanD-har: AM
799	799	-999	-27.05799499	-52.47089259	geo-matching RSB	M1			-999	-999	GeoDAR v1.0 alone	GeoDAR v1.0	georf: AM,FY,AX,JW
800	800	-999	-10.36880556	-40.09652778	geo-matching RSB	M1			-999	-999	GeoDAR v1.0 alone	GeoDAR v1.0	georf: AM,FY,AX
801	801	-999	-22.67249635	-43.75535379	geo-matching RSB	M1			-999	-999	GeoDAR v1.0 alone	GeoDAR v1.0	georf: AM,FY,AX,JW
802	802	2532	-15.521803	-41.511686	geocoding (Google Maps)	C2			-999	202	GRanD v1.3 and GeoDAR v1.0	original GRanD	georf: CF,JZ,AX; GRanD-har: AM
803	803	-999	-26.75916667	-52.25777778	geo-matching RSB	M1			-999	-999	GeoDAR v1.0 alone	GeoDAR v1.0	georf: AM,FY,AX
804	804	-999	-15.99233611	-55.08736667	geo-matching RSB	M1			-999	-999	GeoDAR v1.0 alone	GeoDAR v1.0	georf: AM,FY,AX
805	805	2453	-29.447655	-53.287721	geo-matching RSB	M1			-999	335	GRanD v1.3 and GeoDAR v1.0	original GRanD	georf: AM,FY,AX; GRanD-har: AM
806	806	-999	-14.63347222	-53.91283333	geo-matching RSB	M1			-999	-999	GeoDAR v1.0 alone	GeoDAR v1.0	georf: AM,FY,AX
807	807	-999	-19.54545833	-43.03093611	geo-matching RSB	M2			-999	-999	GeoDAR v1.0 alone	GeoDAR v1.0	georf: AM,FY,AX
808	808	2411	-23.131401	-49.732019	geo-matching RSB	M1			-999	8795	GRanD v1.3 and GeoDAR v1.0	original GRanD	georf: AM,FY,AX; GRanD-har: AM
809	809	2525	-12.67444444	-38.37861111	geo-matching RSB	M1			-999	128	GRanD v1.3 and GeoDAR v1.0	corrected GRanD	georf: AM,FY,AX; GRanD-har: JW
810	810	2487	-6.422699	-36.602106	geo-matching RSB	M1			-999	40	GRanD v1.3 and GeoDAR v1.0	original GRanD	georf: AM,FY,AX; GRanD-har: AM
811	811	-999	-20.39341389	-40.57292778	geo-matching RSB	M1			-999	-999	GeoDAR v1.0 alone	GeoDAR v1.0	georf: AM,FY,AX
812	812	-999	-10.23631827	-37.40524777	geo-matching RSB	M1			-999	-999	GeoDAR v1.0 alone	GeoDAR v1.0	georf: AM,FY,AX,JW
813	813	-999	-3.39702942	-40.26384293	geo-matching RSB	M1			-999	-999	GeoDAR v1.0 alone	GeoDAR v1.0	georf: AM,FY,AX
814	814	-999	-28.82815769	-51.84182471	geo-matching RSB	M1			-999	-999	GeoDAR v1.0 alone	GeoDAR v1.0	georf: AM,FY,AX,JW
815	815	-999	-21.937456	-42.09034886	geo-matching RSB	M1	correct	RSB	-999	-999	GeoDAR v1.0 alone	GeoDAR v1.0	georf: AM,FY,AX; val: MD
816	816	-999	-9.2835	-43.3217	geo-matching RSB	M2			-999	-999	GeoDAR v1.0 alone	GeoDAR v1.0	georf: AM,FY,AX
817	817	-999	-25.53277778	-51.81555556	geo-matching RSB	M2			-999	-999	GeoDAR v1.0 alone	GeoDAR v1.0	georf: AM,FY,AX
818	818	-999	-25.15191944	-49.41278056	geo-matching RSB	M2			-999	-999	GeoDAR v1.0 alone	GeoDAR v1.0	georf: AM,FY,AX
819	819	2370	-15.668833	-47.956366	geo-matching RSB	M1			-999	58.5	GRanD v1.3 and GeoDAR v1.0	original GRanD	georf: AM,FY,AX; GRanD-har: AM
820	820	-999	-12.45230556	-45.19055556	geo-matching RSB	M1			-999	-999	GeoDAR v1.0 alone	GeoDAR v1.0	georf: AM,FY,AX
821	821	2538	-19.501358	-40.915547	geo-matching RSB	M1			-999	51.8	GRanD v1.3 and GeoDAR v1.0	original GRanD	georf: AM,FY,AX; GRanD-har: AM
822	822	2395	-21.118108	-50.20033	geo-matching RSB	M1			-999	3100	GRanD v1.3 and GeoDAR v1.0	original GRanD	georf: AM,FY,AX; GRanD-har: AM
823	823	-999	-27.54527778	-53.80527778	geo-matching RSB	M2			-999	-999	GeoDAR v1.0 alone	GeoDAR v1.0	georf: AM,FY,AX
824	824	-999	-8.074998239	-38.78790079	geo-matching RSB	M1			-999	-999	GeoDAR v1.0 alone	GeoDAR v1.0	georf: AM,FY,AX,JW
825	825	-999	-14.63195624	-41.1908314	geo-matching RSB	M1	correct	RSB	-999	-999	GeoDAR v1.0 alone	GeoDAR v1.0	georf: AM,FY,AX; val: MD
826	826	-999	-9.416638889	-37.09683333	geo-matching RSB	M1			-999	-999	GeoDAR v1.0 alone	GeoDAR v1.0	georf: AM,FY,AX
827	827	-999	-6.193605	-37.54229	geo-matching RSB	M1			-999	-999	GeoDAR v1.0 alone	GeoDAR v1.0	georf: AM,FY,AX
828	828	2545	-22.138187	-42.097593	geo-matching RSB	M1	correct	RSB	-999	51.5	GRanD v1.3 and GeoDAR v1.0	original GRanD	georf: AM,FY,AX; val: MD; GRanD-har: AM
829	829	-999	-5.1273477	-38.8858817	geocoding (Google Maps)	C1			-999	-999	GeoDAR v1.0 alone	GeoDAR v1.0	georf: AM,AX
830	830	-999	-4.366539333	-40.14261272	geocoding (Google Maps)	C1			-999	-999	GeoDAR v1.0 alone	GeoDAR v1.0	georf: AM,AX
831	831	-999	-9.637777778	-40.02833333	geo-matching RSB	M1			-999	-999	GeoDAR v1.0 alone	GeoDAR v1.0	georf: AM,FY,AX
832	832	-999	-15.77109064	-41.48891045	geo-matching RSB	M1			-999	-999	GeoDAR v1.0 alone	GeoDAR v1.0	georf: AM,FY,AX,JW
833	833	-999	-18.73611111	-52.29638889	geo-matching RSB	M1			-999	-999	GeoDAR v1.0 alone	GeoDAR v1.0	georf: AM,FY,AX
834	834	-999	-7.50179351	-38.74776391	geo-matching RSB	M1			-999	-999	GeoDAR v1.0 alone	GeoDAR v1.0	georf: AM,FY,AX
835	835	2442	-26.009197	-51.667097	geo-matching RSB	M1			-999	6100	GRanD v1.3 and GeoDAR v1.0	original GRanD	georf: AM,FY,AX; GRanD-har: AM
836	836	-999	-26.57777778	-52.49611111	geo-matching RSB	M1			-999	-999	GeoDAR v1.0 alone	GeoDAR v1.0	georf: AM,FY,AX
837	837	-999	-28.2925	-53.87777778	geo-matching RSB	M1			-999	-999	GeoDAR v1.0 alone	GeoDAR v1.0	georf: AM,FY,AX
838	838	2501	-7.486455	-36.140918	geo-matching RSB	M1			-999	535.7	GRanD v1.3 and GeoDAR v1.0	original GRanD	georf: AM,FY,AX; GRanD-har: AM
839	839	-999	-28.75241661	-51.84338868	geo-matching RSB	M1			-999	-999	GeoDAR v1.0 alone	GeoDAR v1.0	georf: AM,FY,AX,JW
840	840	-999	-16.940479	-42.01485599	geo-matching RSB	M1			-999	-999	GeoDAR v1.0 alone	GeoDAR v1.0	georf: AM,FY,AX,JW
841	841	-999	-14.68725	-46.29763889	geo-matching RSB	M1			-999	-999	GeoDAR v1.0 alone	GeoDAR v1.0	georf: AM,FY,AX
842	842	-999	-7.15993	-34.91223	geo-matching RSB	M1			-999	-999	GeoDAR v1.0 alone	GeoDAR v1.0	georf: AM,FY,AX
843	843	2424	-23.627325	-46.196861	geo-matching RSB	M1			-999	220	GRanD v1.3 and GeoDAR v1.0	original GRanD	georf: AM,FY,AX; GRanD-har: AM
844	844	-999	-19.89327778	-43.36652778	geo-matching RSB	M1			-999	-999	GeoDAR v1.0 alone	GeoDAR v1.0	georf: AM,FY,AX
845	845	2396	-21.14375	-45.034364	geo-matching RSB	M1			-999	267	GRanD v1.3 and GeoDAR v1.0	original GRanD	georf: AM,FY,AX; GRanD-har: AM
846	846	-999	-9.15698229	-40.62179361	geo-matching RSB	M3			-999	-999	GeoDAR v1.0 alone	GeoDAR v1.0	georf: AM,FY,AX
847	847	-999	-20.06111111	-44.60725	geo-matching RSB	M1			-999	-999	GeoDAR v1.0 alone	GeoDAR v1.0	georf: AM,FY,AX
848	848	-999	-18.14305556	-48.26972222	geo-matching RSB	M1			-999	-999	GeoDAR v1.0 alone	GeoDAR v1.0	georf: AM,FY,AX
849	849	-999	-20.49472222	-43.4825	geo-matching RSB	M2			-999	-999	GeoDAR v1.0 alone	GeoDAR v1.0	georf: AM,FY,AX
850	850	-999	-24.100375	-47.71983333	geo-matching RSB	M1			-999	-999	GeoDAR v1.0 alone	GeoDAR v1.0	georf: AM,FY,AX
851	851	-999	-19.80178056	-40.07956389	geo-matching RSB	M1			-999	-999	GeoDAR v1.0 alone	GeoDAR v1.0	georf: AM,FY,AX
852	852	2482	-5.905893	-40.255769	geo-matching RSB	M1			-999	51.9	GRanD v1.3 and GeoDAR v1.0	original GRanD	georf: AM,FY,AX; GRanD-har: AM
853	853	2476	-5.58064	-39.403648	geo-matching RSB	M1			-999	71.8	GRanD v1.3 and GeoDAR v1.0	original GRanD	georf: AM,FY,AX; GRanD-har: AM
854	854	-999	-11.67520278	-46.668075	geo-matching RSB	M2			-999	-999	GeoDAR v1.0 alone	GeoDAR v1.0	georf: AM,FY,AX
855	855	-999	-5.94790735	-38.90719186	geo-matching RSB	M3			-999	-999	GeoDAR v1.0 alone	GeoDAR v1.0	georf: AM,FY,AX
856	856	-999	-15.35766667	-55.45534722	geo-matching RSB	M1			-999	-999	GeoDAR v1.0 alone	GeoDAR v1.0	georf: AM,FY,AX
857	857	-999	-6.429214	-36.35495	geo-matching RSB	M1			-999	-999	GeoDAR v1.0 alone	GeoDAR v1.0	georf: AM,FY,AX
858	858	-999	-18.0675	-51.1675	geo-matching RSB	M1			-999	-999	GeoDAR v1.0 alone	GeoDAR v1.0	georf: AM,FY,AX
859	859	-999	-5.63597694	-38.58926902	geocoding (Google Maps)	C2			-999	-999	GeoDAR v1.0 alone	GeoDAR v1.0	georf: CF,JZ,AX,JW
860	860	2392	-20.668972	-46.313563	Wada et al. (2017)	M1			-999	22950	GRanD v1.3 and GeoDAR v1.0	original GRanD	georf: AM,FY,AX; GRanD-har: AM
861	861	2398	-21.577825	-46.622917	geo-matching RSB	M1			-999	560	GRanD v1.3 and GeoDAR v1.0	original GRanD	georf: AM,FY,AX; GRanD-har: AM
862	862	-999	-24.74583333	-52.46805556	geo-matching RSB	M2			-999	-999	GeoDAR v1.0 alone	GeoDAR v1.0	georf: AM,FY,AX
863	863	-999	-29.004689	-51.38307399	geo-matching RSB	M1			-999	-999	GeoDAR v1.0 alone	GeoDAR v1.0	georf: AM,FY,AX,JW
864	864	-999	-9.569527778	-36.92441667	geo-matching RSB	M1			-999	-999	GeoDAR v1.0 alone	GeoDAR v1.0	georf: AM,FY,AX
865	865	-999	-26.78817778	-52.50370556	geo-matching RSB	M1			-999	-999	GeoDAR v1.0 alone	GeoDAR v1.0	georf: AM,FY,AX
866	866	-999	-22.12180398	-42.31005147	geo-matching RSB	M1			-999	-999	GeoDAR v1.0 alone	GeoDAR v1.0	georf: AM,FY,AX,JW
867	867	-999	-28.2819904	-53.81207576	geo-matching RSB	M1			-999	-999	GeoDAR v1.0 alone	GeoDAR v1.0	georf: AM,FY,AX,JW
868	868	-999	-8.037079	-35.162421	geo-matching RSB	M3			-999	-999	GeoDAR v1.0 alone	GeoDAR v1.0	georf: AM,FY,AX
869	869	2369	-14.87336	-55.783711	geo-matching RSB	M1			-999	2600	GRanD v1.3 and GeoDAR v1.0	original GRanD	georf: AM,FY,AX; GRanD-har: AM
870	870	-999	-7.51737	-38.01991	geo-matching RSB	M1			-999	-999	GeoDAR v1.0 alone	GeoDAR v1.0	georf: AM,FY,AX
871	871	-999	-9.484722222	-36.68216667	geo-matching RSB	M1			-999	-999	GeoDAR v1.0 alone	GeoDAR v1.0	georf: AM,FY,AX
872	872	-999	-20.0579345	-40.6454028	geocoding (Google Maps)	C1			-999	-999	GeoDAR v1.0 alone	GeoDAR v1.0	georf: AM,AX
873	873	-999	-28.10777778	-48.95972222	geo-matching RSB	M2			-999	-999	GeoDAR v1.0 alone	GeoDAR v1.0	georf: AM,FY,AX
874	874	-999	-8.267298559	-40.27489354	geo-matching RSB	M1			-999	-999	GeoDAR v1.0 alone	GeoDAR v1.0	georf: AM,FY,AX,JW
875	875	-999	-12.90361111	-58.91277778	geo-matching RSB	M1			-999	-999	GeoDAR v1.0 alone	GeoDAR v1.0	georf: AM,FY,AX
876	876	-999	-6.662925	-37.39131	geo-matching RSB	M1			-999	-999	GeoDAR v1.0 alone	GeoDAR v1.0	georf: AM,FY,AX
877	877	-999	-13.01361111	-42.55	geo-matching RSB	M1			-999	-999	GeoDAR v1.0 alone	GeoDAR v1.0	georf: AM,FY,AX
878	878	-999	-4.76674147	-40.58329521	geo-matching RSB	M1			-999	-999	GeoDAR v1.0 alone	GeoDAR v1.0	georf: AM,FY,AX
879	879	-999	-14.7675	-42.79555556	geo-matching RSB	M1			-999	-999	GeoDAR v1.0 alone	GeoDAR v1.0	georf: AM,FY,AX
880	880	-999	-26.74765	-52.40797222	geo-matching RSB	M1			-999	-999	GeoDAR v1.0 alone	GeoDAR v1.0	georf: AM,FY,AX
881	881	-999	-3.88952654	-39.86190847	geo-matching RSB	M1			-999	-999	GeoDAR v1.0 alone	GeoDAR v1.0	georf: AM,FY,AX
882	882	-999	-22.68722222	-43.825	geo-matching RSB	M1			-999	-999	GeoDAR v1.0 alone	GeoDAR v1.0	georf: AM,FY,AX
883	883	2454	-30.825614	-51.849514	geocoding (Google Maps)	C1			-999	148	GRanD v1.3 and GeoDAR v1.0	original GRanD	georf: AM,AX; GRanD-har: AM
884	884	-999	-29.03583333	-51.09388889	geo-matching RSB	M1			-999	-999	GeoDAR v1.0 alone	GeoDAR v1.0	georf: AM,FY,AX
885	885	-999	-28.93772646	-51.46638785	geo-matching RSB	M1			-999	-999	GeoDAR v1.0 alone	GeoDAR v1.0	georf: AM,FY,AX,JW
886	886	-999	-5.970548	-36.66281	geo-matching RSB	M1			-999	-999	GeoDAR v1.0 alone	GeoDAR v1.0	georf: AM,FY,AX
887	887	2497	-7.094065	-40.587682	geocoding (Google Maps)	C1			-999	52.8	GRanD v1.3 and GeoDAR v1.0	original GRanD	georf: AM,AX; GRanD-har: AM
888	888	-999	-13.41878139	-46.38435559	geo-matching RSB	M1			-999	-999	GeoDAR v1.0 alone	GeoDAR v1.0	georf: AM,FY,AX,JW
889	889	-999	-19.11658625	-42.66343876	geo-matching RSB	M1			-999	-999	GeoDAR v1.0 alone	GeoDAR v1.0	georf: AM,FY,AX,JW
890	890	-999	-21.34427778	-42.97005833	geo-matching RSB	M1			-999	-999	GeoDAR v1.0 alone	GeoDAR v1.0	georf: AM,FY,AX
891	891	-999	-7.10920448	-38.68373304	geo-matching RSB	M1			-999	-999	GeoDAR v1.0 alone	GeoDAR v1.0	georf: AM,FY,AX
892	892	2540	-19.977083	-44.34375	geocoding (Google Maps)	C1			-999	93.2	GRanD v1.3 and GeoDAR v1.0	original GRanD	georf: AM,AX; GRanD-har: AM
893	893	-999	-13.36694444	-59.0125	geo-matching RSB	M1			-999	-999	GeoDAR v1.0 alone	GeoDAR v1.0	georf: AM,FY,AX
894	894	-999	-22.5448086	-44.79634854	geo-matching RSB	M1			-999	-999	GeoDAR v1.0 alone	GeoDAR v1.0	georf: AM,FY,AX,JW
895	895	-999	-27.54818389	-49.005235	geo-matching RSB	M1			-999	-999	GeoDAR v1.0 alone	GeoDAR v1.0	georf: AM,FY,AX
896	896	-999	-5.890304	-35.359734	geo-matching RSB	M1			-999	-999	GeoDAR v1.0 alone	GeoDAR v1.0	georf: AM,FY,AX
897	897	2479	-5.669958	-36.880208	geo-matching RSB	M1			-999	2400	GRanD v1.3 and GeoDAR v1.0	original GRanD	georf: AM,FY,AX; GRanD-har: AM
898	898	-999	-8.0025	-36.268611	geo-matching RSB	M1			-999	-999	GeoDAR v1.0 alone	GeoDAR v1.0	georf: AM,FY,AX
899	899	-999	-13.6302261	-59.87225995	geo-matching RSB	M2			-999	-999	GeoDAR v1.0 alone	GeoDAR v1.0	georf: AM,FY,AX,JW
900	900	2468	-4.216214	-40.067886	geo-matching RSB	M1			-999	250.5	GRanD v1.3 and GeoDAR v1.0	original GRanD	georf: AM,FY,AX; GRanD-har: AM
901	901	2400	-22.153695	-48.751012	geo-matching RSB	M3			-999	960	GRanD v1.3 and GeoDAR v1.0	original GRanD	georf: AM,FY,AX; GRanD-har: AM
902	902	-999	-9.048690466	-40.44909956	geo-matching RSB	M1			-999	-999	GeoDAR v1.0 alone	GeoDAR v1.0	georf: AM,FY,AX
903	903	-999	-21.93805556	-46.81583333	geo-matching RSB	M2			-999	-999	GeoDAR v1.0 alone	GeoDAR v1.0	georf: AM,FY,AX
904	904	-999	-2.444074519	-45.01468142	geo-matching RSB	M1			-999	-999	GeoDAR v1.0 alone	GeoDAR v1.0	georf: AM,FY,AX
905	905	2430	-25.14063	-48.871824	geo-matching RSB	M1			-999	178.1	GRanD v1.3 and GeoDAR v1.0	original GRanD	georf: AM,FY,AX; GRanD-har: AX,JW
906	906	2467	-4.211519	-40.448071	geo-matching RSB	M1			-999	1000	GRanD v1.3 and GeoDAR v1.0	original GRanD	georf: AM,FY,AX; GRanD-har: AM
907	907	2462	-3.744122	-39.356769	geo-matching RSB	M1			-999	202	GRanD v1.3 and GeoDAR v1.0	original GRanD	georf: AM,FY,AX; GRanD-har: AM
908	908	-999	-22.77986704	-44.22862468	geo-matching RSB	M1			-999	-999	GeoDAR v1.0 alone	GeoDAR v1.0	georf: AM,FY,AX,JW
909	909	-999	-21.92444444	-45.47083333	geo-matching RSB	M1			-999	-999	GeoDAR v1.0 alone	GeoDAR v1.0	georf: AM,FY,AX
910	910	-999	-8.517867318	-35.48982535	geo-matching RSB	M1			-999	-999	GeoDAR v1.0 alone	GeoDAR v1.0	georf: AM,FY,AX,JW
911	911	-999	-8.996138889	-36.12408333	geo-matching RSB	M2			-999	-999	GeoDAR v1.0 alone	GeoDAR v1.0	georf: AM,FY,AX
912	912	-999	-10.36571917	-37.1859925	geo-matching RSB	M1			-999	-999	GeoDAR v1.0 alone	GeoDAR v1.0	georf: AM,FY,AX
913	913	-999	-19.78475278	-40.12477222	geo-matching RSB	M1			-999	-999	GeoDAR v1.0 alone	GeoDAR v1.0	georf: AM,FY,AX
914	914	2363	-1.914499	-59.477151	Wada et al. (2017)	M1			-999	17533	GRanD v1.3 and GeoDAR v1.0	original GRanD	georf: AM,FY,AX; GRanD-har: AM
915	915	-999	-3.8385277	-38.5079852	geocoding (Google Maps)	C1			-999	-999	GeoDAR v1.0 alone	GeoDAR v1.0	georf: AM,AX
916	916	-999	-27.77222222	-51.33333333	geo-matching RSB	M1			-999	-999	GeoDAR v1.0 alone	GeoDAR v1.0	georf: AM,FY,AX
917	917	-999	-4.65048107	-38.4895536	geo-matching RSB	M2			-999	-999	GeoDAR v1.0 alone	GeoDAR v1.0	georf: AM,FY,AX
918	918	-999	-21.88418714	-43.54061416	geo-matching RSB	M1			-999	-999	GeoDAR v1.0 alone	GeoDAR v1.0	georf: AM,FY,AX,JW
919	919	-999	-8.066902	-37.22242	geo-matching RSB	M1			-999	-999	GeoDAR v1.0 alone	GeoDAR v1.0	georf: AM,FY,AX
920	920	6901	-16.7365177	-42.57619271	geo-matching RSB	M1			-999	5964	GRanD v1.3 and GeoDAR v1.0	original GRanD	georf: AM,FY,AX; GRanD-har: AM
921	921	-999	-6.015571139	-37.81179835	geocoding (Google Maps)	C1			-999	-999	GeoDAR v1.0 alone	GeoDAR v1.0	georf: AM,AX
922	922	-999	-27.63666667	-51.49	geo-matching RSB	M1	correct	RSB	-999	-999	GeoDAR v1.0 alone	GeoDAR v1.0	georf: AM,FY,AX; val: MD
923	923	-999	-6.798924787	-38.57136449	geocoding (Google Maps)	C1	correct	Google Maps	-999	-999	GeoDAR v1.0 alone	GeoDAR v1.0	georf: AM,AX; val: JM,JW
924	924	-999	-26.67485058	-51.71620811	geo-matching RSB	M1			-999	-999	GeoDAR v1.0 alone	GeoDAR v1.0	georf: AM,FY,AX,JW
925	925	-999	-28.17472222	-54.81888889	geo-matching RSB	M2			-999	-999	GeoDAR v1.0 alone	GeoDAR v1.0	georf: AM,FY,AX
926	926	-999	-27.44	-53.56138889	geo-matching RSB	M1			-999	-999	GeoDAR v1.0 alone	GeoDAR v1.0	georf: AM,FY,AX
927	927	2419	-23.52679	-45.955088	geo-matching RSB	M3			-999	35	GRanD v1.3 and GeoDAR v1.0	original GRanD	georf: AM,FY,AX; GRanD-har: AX,JW
928	928	-999	-7.966388889	-35.74138889	geo-matching RSB	M1			-999	-999	GeoDAR v1.0 alone	GeoDAR v1.0	georf: AM,FY,AX
929	929	2385	-20.027691	-48.217709	geocoding (Google Maps)	C1			-999	2170	GRanD v1.3 and GeoDAR v1.0	original GRanD	georf: AM,AX; GRanD-har: AM
930	930	-999	-18.36343783	-43.95988174	geo-matching RSB	M2			-999	-999	GeoDAR v1.0 alone	GeoDAR v1.0	georf: AM,FY,AX,JW
931	931	2520	-11.253571	-39.096875	geo-matching RSB	M1			-999	65.8	GRanD v1.3 and GeoDAR v1.0	original GRanD	georf: AM,FY,AX; GRanD-har: AM
932	932	2544	-21.582835	-43.527855	geocoding (Google Maps)	C2			-999	153	GRanD v1.3 and GeoDAR v1.0	original GRanD	georf: CF,JZ,AX; GRanD-har: AM
933	933	-999	-8.1375	-39.59722222	geo-matching RSB	M1			-999	-999	GeoDAR v1.0 alone	GeoDAR v1.0	georf: AM,FY,AX
934	934	-999	-4.04229347	-39.98812244	geo-matching RSB	M1			-999	-999	GeoDAR v1.0 alone	GeoDAR v1.0	georf: AM,FY,AX
935	935	2382	-19.867125	-50.345936	Wada et al. (2017)	M1	correct	Wada et al. (2017)	-999	11100	GRanD v1.3 and GeoDAR v1.0	original GRanD	georf: AM,FY,AX; val: MD; GRanD-har: AM
936	936	-999	-28.12388889	-49.13277778	geo-matching RSB	M1			-999	-999	GeoDAR v1.0 alone	GeoDAR v1.0	georf: AM,FY,AX
937	937	2449	-28.350331	-52.214867	geo-matching RSB	M1			-999	42	GRanD v1.3 and GeoDAR v1.0	original GRanD	georf: AM,FY,AX; GRanD-har: AM
938	938	2543	-21.327666	-44.61514	geocoding (Google Maps)	C2			-999	792	GRanD v1.3 and GeoDAR v1.0	original GRanD	georf: CF,JZ,AX; GRanD-har: AM
939	939	2466	-4.06537	-39.455911	geo-matching RSB	M1			-999	322.2	GRanD v1.3 and GeoDAR v1.0	original GRanD	georf: AM,FY,AX; GRanD-har: AM
940	940	-999	-19.02611111	-42.12555556	geo-matching RSB	M1			-999	-999	GeoDAR v1.0 alone	GeoDAR v1.0	georf: AM,FY,AX
941	941	-999	-20.1761111	-43.9616667	geocoding (Google Maps)	C1	correct	Google Maps	-999	-999	GeoDAR v1.0 alone	GeoDAR v1.0	georf: AM,AX; val: JM,JW
942	942	-999	-28.79138889	-50.74588889	geo-matching RSB	M2			-999	-999	GeoDAR v1.0 alone	GeoDAR v1.0	georf: AM,FY,AX
943	943	-999	-11.46638008	-39.52179936	geo-matching RSB	M1	correct	RSB	-999	-999	GeoDAR v1.0 alone	GeoDAR v1.0	georf: AM,FY,AX; val: MD
944	944	-999	-8.092222222	-35.03916667	geo-matching RSB	M1			-999	-999	GeoDAR v1.0 alone	GeoDAR v1.0	georf: AM,FY,AX
945	945	-999	-13.85166667	-53.25583333	geo-matching RSB	M1			-999	-999	GeoDAR v1.0 alone	GeoDAR v1.0	georf: AM,FY,AX
946	946	-999	-17.1575	-42.2425	geo-matching RSB	M1			-999	-999	GeoDAR v1.0 alone	GeoDAR v1.0	georf: AM,FY,AX
947	947	-999	-24.08694444	-52.30027778	geo-matching RSB	M1			-999	-999	GeoDAR v1.0 alone	GeoDAR v1.0	georf: AM,FY,AX
948	948	-999	-27.575	-53.78972222	geo-matching RSB	M1			-999	-999	GeoDAR v1.0 alone	GeoDAR v1.0	georf: AM,FY,AX
949	949	-999	-11.24361111	-39.73555556	geo-matching RSB	M1			-999	-999	GeoDAR v1.0 alone	GeoDAR v1.0	georf: AM,FY,AX
950	950	-999	-14.41361111	-42.09527778	geo-matching RSB	M1			-999	-999	GeoDAR v1.0 alone	GeoDAR v1.0	georf: AM,FY,AX
951	951	-999	-20.1735565	-43.8965667	geocoding (Google Maps)	C1			-999	-999	GeoDAR v1.0 alone	GeoDAR v1.0	georf: AM,AX
952	952	-999	-25.49361111	-52.21277778	geo-matching RSB	M1			-999	-999	GeoDAR v1.0 alone	GeoDAR v1.0	georf: AM,FY,AX
953	953	-999	-29.06484784	-51.67637487	geo-matching RSB	M1			-999	-999	GeoDAR v1.0 alone	GeoDAR v1.0	georf: AM,FY,AX,JW
954	954	-999	-6.593914204	-36.75209506	geocoding (Google Maps)	C1			-999	-999	GeoDAR v1.0 alone	GeoDAR v1.0	georf: AM,AX
955	955	2390	-20.37291	-51.377077	Wada et al. (2017)	M1	correct	Wada et al. (2017)	-999	21170	GRanD v1.3 and GeoDAR v1.0	original GRanD	georf: AM,FY,AX; val: MD; GRanD-har: AM
956	956	-999	-21.30282115	-42.91306538	geo-matching RSB	M1			-999	-999	GeoDAR v1.0 alone	GeoDAR v1.0	georf: AM,FY,AX,JW
957	957	-999	-11.81083333	-42.05666667	geo-matching RSB	M1			-999	-999	GeoDAR v1.0 alone	GeoDAR v1.0	georf: AM,FY,AX
958	958	-999	-8.086929235	-39.42871822	geo-matching RSB	M1			-999	-999	GeoDAR v1.0 alone	GeoDAR v1.0	georf: AM,FY,AX,JW
959	959	-999	-14.73916667	-58.10194444	geo-matching RSB	M1			-999	-999	GeoDAR v1.0 alone	GeoDAR v1.0	georf: AM,FY,AX
960	960	-999	-27.77138889	-54.38888889	geo-matching RSB	M1			-999	-999	GeoDAR v1.0 alone	GeoDAR v1.0	georf: AM,FY,AX
961	961	-999	-9.683055556	-54.96277778	geo-matching RSB	M1			-999	-999	GeoDAR v1.0 alone	GeoDAR v1.0	georf: AM,FY,AX
962	962	-999	-21.623972	-47.009677	Wada et al. (2017)	M1			-999	-999	GeoDAR v1.0 alone	GeoDAR v1.0	georf: AM,FY,AX
963	963	-999	-22.88765433	-45.21910367	geocoding (Google Maps)	C1	correct	Google Maps	-999	-999	GeoDAR v1.0 alone	GeoDAR v1.0	georf: AM,AX; val: JM,JW
964	964	-999	-26.77066111	-52.22455278	geo-matching RSB	M1			-999	-999	GeoDAR v1.0 alone	GeoDAR v1.0	georf: AM,FY,AX
965	965	-999	-22.63777778	-43.89666667	geo-matching RSB	M2			-999	-999	GeoDAR v1.0 alone	GeoDAR v1.0	georf: AM,FY,AX
966	966	-999	-6.694398	-38.518026	geo-matching RSB	M1			-999	-999	GeoDAR v1.0 alone	GeoDAR v1.0	georf: AM,FY,AX
967	967	-999	-5.783707603	-37.91645698	geocoding (Google Maps)	C1	correct	Google Maps	-999	-999	GeoDAR v1.0 alone	GeoDAR v1.0	georf: AM,AX; val: JM,JW
968	968	6907	-15.12869544	-58.73130572	geo-matching RSB	M1			-999	480	GRanD v1.3 and GeoDAR v1.0	original GRanD	georf: AM,FY,AX; GRanD-har: AM
969	969	2511	-8.543243	-40.169866	geo-matching RSB	M1			-999	123.5	GRanD v1.3 and GeoDAR v1.0	original GRanD	georf: AM,FY,AX; GRanD-har: AM
970	970	-999	-20.48944444	-43.44527778	geo-matching RSB	M2			-999	-999	GeoDAR v1.0 alone	GeoDAR v1.0	georf: AM,FY,AX
971	971	6900	-27.14151772	-53.04275881	geo-matching RSB	M1			-999	1502	GRanD v1.3 and GeoDAR v1.0	original GRanD	georf: AM,FY,AX; GRanD-har: AM
972	972	-999	-13.75880556	-41.8045	geo-matching RSB	M1			-999	-999	GeoDAR v1.0 alone	GeoDAR v1.0	georf: AM,FY,AX
973	973	2405	-22.664577	-51.356229	Wada et al. (2017)	C2	correct	Wada et al. (2017)	-999	10540	GRanD v1.3 and GeoDAR v1.0	original GRanD	georf: CF,JZ,AX; val: MD; GRanD-har: AM
974	974	-999	-15.83858056	-54.38240833	geo-matching RSB	M1			-999	-999	GeoDAR v1.0 alone	GeoDAR v1.0	georf: AM,FY,AX
975	975	-999	-22.11527778	-44.83944444	geo-matching RSB	M1			-999	-999	GeoDAR v1.0 alone	GeoDAR v1.0	georf: AM,FY,AX
976	976	-999	-6.713819	-36.03592	geo-matching RSB	M1			-999	-999	GeoDAR v1.0 alone	GeoDAR v1.0	georf: AM,FY,AX
977	977	2518	-9.881708	-39.040928	geo-matching RSB	M1			-999	245	GRanD v1.3 and GeoDAR v1.0	original GRanD	georf: AM,FY,AX; GRanD-har: AM
978	978	2530	-14.284019	-42.680191	geo-matching RSB	M1			-999	50	GRanD v1.3 and GeoDAR v1.0	original GRanD	georf: AM,FY,AX; GRanD-har: AM
979	979	-999	-26.61450444	-49.40526639	geo-matching RSB	M1			-999	-999	GeoDAR v1.0 alone	GeoDAR v1.0	georf: AM,FY,AX
980	980	-999	-7.0731376	-37.2717962	geocoding (Google Maps)	C1			-999	-999	GeoDAR v1.0 alone	GeoDAR v1.0	georf: AM,AX
981	981	-999	-3.63385547	-39.51645937	geo-matching RSB	M1			-999	-999	GeoDAR v1.0 alone	GeoDAR v1.0	georf: AM,FY,AX
982	982	-999	-15.75343889	-55.54571111	geo-matching RSB	M1			-999	-999	GeoDAR v1.0 alone	GeoDAR v1.0	georf: AM,FY,AX
983	983	-999	-17.38805556	-49.21694444	geo-matching RSB	M2			-999	-999	GeoDAR v1.0 alone	GeoDAR v1.0	georf: AM,FY,AX
984	984	2484	-6.239583	-38.927083	geo-matching RSB	M1			-999	2100	GRanD v1.3 and GeoDAR v1.0	original GRanD	georf: AM,FY,AX; GRanD-har: AM
985	985	2547	-22.598905	-42.265364	geocoding (Google Maps)	C1			-999	126	GRanD v1.3 and GeoDAR v1.0	original GRanD	georf: AM,AX; GRanD-har: AM
986	986	2434	-25.530776	-49.389292	geo-matching RSB	M1			-999	59	GRanD v1.3 and GeoDAR v1.0	original GRanD	georf: AM,FY,AX; GRanD-har: AM
987	987	2446	-27.525972	-51.78948	geo-matching RSB	M1			-999	3400	GRanD v1.3 and GeoDAR v1.0	original GRanD	georf: AM,FY,AX; GRanD-har: AM
988	988	2522	-11.521958	-40.045319	geo-matching RSB	M1			-999	224	GRanD v1.3 and GeoDAR v1.0	original GRanD	georf: AM,FY,AX; GRanD-har: AM
989	989	-999	-23.38027778	-47.03083333	geo-matching RSB	M1			-999	-999	GeoDAR v1.0 alone	GeoDAR v1.0	georf: AM,FY,AX
990	990	-999	-13.33861111	-44.63277778	geo-matching RSB	M1			-999	-999	GeoDAR v1.0 alone	GeoDAR v1.0	georf: AM,FY,AX
991	991	-999	-27.56111111	-53.57722222	geo-matching RSB	M1	correct	RSB	-999	-999	GeoDAR v1.0 alone	GeoDAR v1.0	georf: AM,FY,AX; val: MD
992	992	-999	-28.96333333	-50.7975	geo-matching RSB	M1			-999	-999	GeoDAR v1.0 alone	GeoDAR v1.0	georf: AM,FY,AX
993	993	2375	-18.215177	-45.268872	Wada et al. (2017)	M1			-999	21000	GRanD v1.3 and GeoDAR v1.0	original GRanD	georf: AM,FY,AX; GRanD-har: AM
994	994	-999	-23.71586456	-46.95906127	geo-matching RSB	M1			-999	-999	GeoDAR v1.0 alone	GeoDAR v1.0	georf: AM,FY,AX,JW
995	995	-999	-6.240992	-37.486277	geo-matching RSB	M3			-999	-999	GeoDAR v1.0 alone	GeoDAR v1.0	georf: AM,FY,AX
996	996	-999	-21.48547778	-43.45978611	geo-matching RSB	M1			-999	-999	GeoDAR v1.0 alone	GeoDAR v1.0	georf: AM,FY,AX
997	997	-999	-28.61455833	-51.40353333	geo-matching RSB	M2			-999	-999	GeoDAR v1.0 alone	GeoDAR v1.0	georf: AM,FY,AX
998	998	-999	-8.0108	-41.4937	geo-matching RSB	M1			-999	-999	GeoDAR v1.0 alone	GeoDAR v1.0	georf: AM,FY,AX
999	999	-999	-12.70444444	-60.88472222	geo-matching RSB	M1			-999	-999	GeoDAR v1.0 alone	GeoDAR v1.0	georf: AM,FY,AX
1000	1000	-999	-16.34194444	-51.4375	geo-matching RSB	M1			-999	-999	GeoDAR v1.0 alone	GeoDAR v1.0	georf: AM,FY,AX
1001	1001	-999	-6.193974368	-36.01991373	geocoding (Google Maps)	C1			-999	-999	GeoDAR v1.0 alone	GeoDAR v1.0	georf: AM,AX,JW
1002	1002	-999	-21.37084167	-42.98994722	geo-matching RSB	M1			-999	-999	GeoDAR v1.0 alone	GeoDAR v1.0	georf: AM,FY,AX
1003	1003	-999	-17.07555556	-40.08527778	geo-matching RSB	M1			-999	-999	GeoDAR v1.0 alone	GeoDAR v1.0	georf: AM,FY,AX
1004	1004	-999	-9.663451836	-37.22349958	geo-matching RSB	M3			-999	-999	GeoDAR v1.0 alone	GeoDAR v1.0	georf: AM,FY,AX,JW
1005	1005	-999	-26.70333333	-51.91861111	geo-matching RSB	M1			-999	-999	GeoDAR v1.0 alone	GeoDAR v1.0	georf: AM,FY,AX
1006	1006	-999	-8.247398	-36.375982	geo-matching RSB	M3			-999	-999	GeoDAR v1.0 alone	GeoDAR v1.0	georf: AM,FY,AX
1007	1007	-999	-8.360737	-36.032247	geo-matching RSB	M1	correct	RSB	-999	-999	GeoDAR v1.0 alone	GeoDAR v1.0	georf: AM,FY,AX; val: MD
1008	1008	-999	-6.9366491	-37.0708891	geocoding (Google Maps)	C1			-999	-999	GeoDAR v1.0 alone	GeoDAR v1.0	georf: AM,AX
1009	1009	-999	-4.85312503	-38.16556769	geo-matching RSB	M1			-999	-999	GeoDAR v1.0 alone	GeoDAR v1.0	georf: AM,FY,AX
1010	1010	-999	-18.68101694	-48.49962056	geo-matching RSB	M1			-999	-999	GeoDAR v1.0 alone	GeoDAR v1.0	georf: AM,FY,AX
1011	1011	-999	-10.56991583	-38.07134056	geo-matching RSB	M1			-999	-999	GeoDAR v1.0 alone	GeoDAR v1.0	georf: AM,FY,AX
1012	1012	-999	-4.01400198	-38.8851752	geo-matching RSB	M1			-999	-999	GeoDAR v1.0 alone	GeoDAR v1.0	georf: AM,FY,AX
1013	1013	-999	-14.54683333	-42.32091667	geo-matching RSB	M1			-999	-999	GeoDAR v1.0 alone	GeoDAR v1.0	georf: AM,FY,AX
1014	1014	-999	-12.53638889	-40.31666667	geo-matching RSB	M1			-999	-999	GeoDAR v1.0 alone	GeoDAR v1.0	georf: AM,FY,AX
1015	1015	-999	-24.15029322	-47.54788072	geo-matching RSB	M1	correct	RSB	-999	-999	GeoDAR v1.0 alone	GeoDAR v1.0	georf: AM,FY,AX; val: MD
1016	1016	-999	-19.58110167	-43.04333121	geocoding (Google Maps)	C2			-999	-999	GeoDAR v1.0 alone	GeoDAR v1.0	georf: CF,JZ,AX,JW
1017	1017	-999	-10.374	-37.697	geo-matching RSB	M1			-999	-999	GeoDAR v1.0 alone	GeoDAR v1.0	georf: AM,FY,AX
1018	1018	-999	-14.47988889	-56.39052778	geo-matching RSB	M1			-999	-999	GeoDAR v1.0 alone	GeoDAR v1.0	georf: AM,FY,AX
1019	1019	2489	-6.649305	-37.201042	geocoding (Google Maps)	C1			-999	65.3	GRanD v1.3 and GeoDAR v1.0	original GRanD	georf: AM,AX; GRanD-har: AM
1020	1020	-999	-29.03044375	-51.52091546	geo-matching RSB	M1			-999	-999	GeoDAR v1.0 alone	GeoDAR v1.0	georf: AM,FY,AX,JW
1021	1021	2474	-5.331242	-38.924395	geo-matching RSB	M1			-999	1700	GRanD v1.3 and GeoDAR v1.0	original GRanD	georf: AM,FY,AX; GRanD-har: AM
1022	1022	-999	-8.36721	-36.85793	geo-matching RSB	M1			-999	-999	GeoDAR v1.0 alone	GeoDAR v1.0	georf: AM,FY,AX
1023	1023	-999	-11.81416667	-46.78583333	geo-matching RSB	M1			-999	-999	GeoDAR v1.0 alone	GeoDAR v1.0	georf: AM,FY,AX
1024	1024	-999	-23.18777778	-49.38453056	geo-matching RSB	M1			-999	-999	GeoDAR v1.0 alone	GeoDAR v1.0	georf: AM,FY,AX
1025	1025	6893	-27.77844482	-51.18900241	geo-matching RSB	M1			-999	5000	GRanD v1.3 and GeoDAR v1.0	original GRanD	georf: AM,FY,AX; GRanD-har: AM
1026	1026	-999	-8.360347	-36.041807	geo-matching RSB	M1			-999	-999	GeoDAR v1.0 alone	GeoDAR v1.0	georf: AM,FY,AX
1027	1027	2414	-23.212197	-49.229344	geo-matching RSB	M1	correct	RSB	-999	7008	GRanD v1.3 and GeoDAR v1.0	original GRanD	georf: AM,FY,AX; val: MD; GRanD-har: AM
1028	1028	-999	-22.13939887	-42.35197925	geo-matching RSB	M2			-999	-999	GeoDAR v1.0 alone	GeoDAR v1.0	georf: AM,FY,AX,JW
1029	1029	-999	-20.3675	-44.19638889	geo-matching RSB	M2			-999	-999	GeoDAR v1.0 alone	GeoDAR v1.0	georf: AM,FY,AX
1030	1030	-999	-19.70796823	-42.96095891	geo-matching RSB	M1			-999	-999	GeoDAR v1.0 alone	GeoDAR v1.0	georf: AM,FY,AX,JW
1031	1031	-999	-17.07416667	-40.06833333	geo-matching RSB	M1			-999	-999	GeoDAR v1.0 alone	GeoDAR v1.0	georf: AM,FY,AX
1032	1032	-999	-19.81286018	-43.26693932	geo-matching RSB	M1			-999	-999	GeoDAR v1.0 alone	GeoDAR v1.0	georf: AM,FY,AX,JW
1033	1033	-999	-22.49386925	-45.33009913	geo-matching RSB	M1			-999	-999	GeoDAR v1.0 alone	GeoDAR v1.0	georf: AM,FY,AX,JW
1034	1034	2412	-23.174141	-46.392083	geo-matching RSB	M1			-999	289	GRanD v1.3 and GeoDAR v1.0	original GRanD	georf: AM,FY,AX; GRanD-har: AM
1035	1035	-999	-6.304423	-38.249577	geo-matching RSB	M1			-999	-999	GeoDAR v1.0 alone	GeoDAR v1.0	georf: AM,FY,AX
1036	1036	-999	-22.37788056	-48.17431667	geo-matching RSB	M2			-999	-999	GeoDAR v1.0 alone	GeoDAR v1.0	georf: AM,FY,AX
1037	1037	-999	-27.89722946	-54.10741206	geo-matching RSB	M2			-999	-999	GeoDAR v1.0 alone	GeoDAR v1.0	georf: AM,FY,AX,JW
1038	1038	-999	-15.26103788	-58.72144524	geo-matching RSB	M1			-999	-999	GeoDAR v1.0 alone	GeoDAR v1.0	georf: AM,FY,AX,JW
1039	1039	-999	-9.224083333	-37.39333333	geo-matching RSB	M3			-999	-999	GeoDAR v1.0 alone	GeoDAR v1.0	georf: AM,FY,AX
1040	1040	-999	-27.72970878	-54.40783608	geo-matching RSB	M2			-999	-999	GeoDAR v1.0 alone	GeoDAR v1.0	georf: AM,FY,AX,JW
1041	1041	2404	-22.60225	-52.868501	geo-matching RSB	M1			-999	1920	GRanD v1.3 and GeoDAR v1.0	original GRanD	georf: AM,FY,AX; GRanD-har: AM
1042	1042	-999	-6.908946884	-37.58928981	geocoding (Google Maps)	C1	correct	Google Maps	-999	-999	GeoDAR v1.0 alone	GeoDAR v1.0	georf: AM,AX; val: JM,JW
1043	1043	2475	-5.38223	-38.461807	geo-matching RSB	M1			-999	54.7	GRanD v1.3 and GeoDAR v1.0	original GRanD	georf: AM,FY,AX; GRanD-har: AM
1044	1044	-999	-23.0508	-46.31999	geo-matching RSB	M1			-999	-999	GeoDAR v1.0 alone	GeoDAR v1.0	georf: AM,FY,AX
1045	1045	2366	-10.69973	-47.793965	geo-matching RSB	M1			-999	82	GRanD v1.3 and GeoDAR v1.0	original GRanD	georf: AM,FY,AX; GRanD-har: AM
1046	1046	-999	-16.48148943	-51.4186353	geo-matching RSB	M2	correct	RSB	-999	-999	GeoDAR v1.0 alone	GeoDAR v1.0	georf: AM,FY,AX; val: MD
1047	1047	2409	-22.943696	-50.517133	geo-matching RSB	M1			-999	215	GRanD v1.3 and GeoDAR v1.0	original GRanD	georf: AM,FY,AX; GRanD-har: AM
1048	1048	-999	-25.46416667	-51.6625	geo-matching RSB	M2			-999	-999	GeoDAR v1.0 alone	GeoDAR v1.0	georf: AM,FY,AX
1049	1049	-999	-26.89983333	-53.02918333	geo-matching RSB	M2			-999	-999	GeoDAR v1.0 alone	GeoDAR v1.0	georf: AM,FY,AX
1050	1050	-999	-12.53027778	-57.88083333	geo-matching RSB	M1			-999	-999	GeoDAR v1.0 alone	GeoDAR v1.0	georf: AM,FY,AX
1051	1051	-999	-16.00366944	-55.11571944	geo-matching RSB	M1			-999	-999	GeoDAR v1.0 alone	GeoDAR v1.0	georf: AM,FY,AX
1052	1052	-999	-4.40659478	-39.31205395	geo-matching RSB	M1			-999	-999	GeoDAR v1.0 alone	GeoDAR v1.0	georf: AM,FY,AX
1053	1053	2529	-14.228343	-39.465327	geo-matching RSB	M1			-999	53	GRanD v1.3 and GeoDAR v1.0	original GRanD	georf: AM,FY,AX; GRanD-har: AM
1054	1054	-999	-20.023611	-44.119722	geo-matching RSB	M3			-999	-999	GeoDAR v1.0 alone	GeoDAR v1.0	georf: AM,FY,AX
1055	1055	-999	-15.97671389	-55.08281667	geo-matching RSB	M1			-999	-999	GeoDAR v1.0 alone	GeoDAR v1.0	georf: AM,FY,AX
1056	1056	2438	-25.75626	-52.085417	geo-matching RSB	M1			-999	110	GRanD v1.3 and GeoDAR v1.0	original GRanD	georf: AM,FY,AX; GRanD-har: AM
1057	1057	-999	-12.79372807	-56.00796918	geo-matching RSB	M1			-999	-999	GeoDAR v1.0 alone	GeoDAR v1.0	georf: AM,FY,AX,JW
1058	1058	-999	-18.06141667	-48.20905556	geo-matching RSB	M1	correct	RSB	-999	-999	GeoDAR v1.0 alone	GeoDAR v1.0	georf: AM,FY,AX; val: MD
1059	1059	-999	-16.10488834	-55.34468045	geo-matching RSB	M1			-999	-999	GeoDAR v1.0 alone	GeoDAR v1.0	georf: AM,FY,AX,JW
1060	1060	-999	-21.76772222	-46.60793889	geo-matching RSB	M1			-999	-999	GeoDAR v1.0 alone	GeoDAR v1.0	georf: AM,FY,AX
1061	1061	2381	-19.129517	-47.696299	Wada et al. (2017)	M1	correct	Wada et al. (2017)	-999	12800	GRanD v1.3 and GeoDAR v1.0	original GRanD	georf: AM,FY,AX; val: MD; GRanD-har: AM
1062	1062	-999	-7.23847	-37.31237	geo-matching RSB	M1			-999	-999	GeoDAR v1.0 alone	GeoDAR v1.0	georf: AM,FY,AX
1063	1063	-999	-22.69746111	-46.85120833	geo-matching RSB	M1			-999	-999	GeoDAR v1.0 alone	GeoDAR v1.0	georf: AM,FY,AX
1064	1064	2515	-9.415353	-38.208063	geo-matching RSB	M1			-999	128	GRanD v1.3 and GeoDAR v1.0	original GRanD	georf: AM,FY,AX; GRanD-har: AM
1065	1065	-999	-6.224496	-36.03037	geo-matching RSB	M1			-999	-999	GeoDAR v1.0 alone	GeoDAR v1.0	georf: AM,FY,AX
1066	1066	-999	-17.34710619	-47.48901307	geo-matching RSB	M2			-999	-999	GeoDAR v1.0 alone	GeoDAR v1.0	georf: AM,FY,AX,JW
1067	1067	-999	-7.473054	-36.6636971	geocoding (Google Maps)	C1			-999	-999	GeoDAR v1.0 alone	GeoDAR v1.0	georf: AM,AX
1068	1068	2470	-4.83856	-39.141268	geo-matching RSB	M2			-999	143	GRanD v1.3 and GeoDAR v1.0	original GRanD	georf: AM,FY,AX; GRanD-har: AM
1069	1069	-999	-10.47933333	-39.21033333	geo-matching RSB	M1			-999	-999	GeoDAR v1.0 alone	GeoDAR v1.0	georf: AM,FY,AX
1070	1070	-999	-27.50275809	-52.81166093	geo-matching RSB	M2			-999	-999	GeoDAR v1.0 alone	GeoDAR v1.0	georf: AM,FY,AX,JW
1071	1071	2304	-8.740355	-63.468165	geo-matching RSB	M1			-999	3493	GRanD v1.3 and GeoDAR v1.0	original GRanD	georf: AM,FY,AX; GRanD-har: AM
1072	1072	-999	-19.82395833	-40.07529722	geo-matching RSB	M1			-999	-999	GeoDAR v1.0 alone	GeoDAR v1.0	georf: AM,FY,AX
1073	1073	2506	-7.894196	-35.340625	geo-matching RSB	M3			-999	270	GRanD v1.3 and GeoDAR v1.0	original GRanD	georf: AM,FY,AX; GRanD-har: AM
1074	1074	-999	-19.2	-52.35333333	geo-matching RSB	M1	correct	RSB	-999	-999	GeoDAR v1.0 alone	GeoDAR v1.0	georf: AM,FY,AX; val: MD
1075	1075	2526	-12.8934	-38.385157	geocoding (Google Maps)	C1			-999	4	GRanD v1.3 and GeoDAR v1.0	original GRanD	georf: AM,AX; GRanD-har: AM
1076	1076	-999	-16.66666667	-44.90194444	geo-matching RSB	M1			-999	-999	GeoDAR v1.0 alone	GeoDAR v1.0	georf: AM,FY,AX
1077	1077	-999	-20.60305556	-40.80527778	geo-matching RSB	M1			-999	-999	GeoDAR v1.0 alone	GeoDAR v1.0	georf: AM,FY,AX
1078	1078	2473	-5.19855	-39.314853	geo-matching RSB	M1			-999	54	GRanD v1.3 and GeoDAR v1.0	original GRanD	georf: AM,FY,AX; GRanD-har: AM
1079	1079	2517	-9.614352	-37.814578	geo-matching RSB	M1			-999	3800	GRanD v1.3 and GeoDAR v1.0	original GRanD	georf: AM,FY,AX; GRanD-har: AM
1080	1080	-999	-4.33766687	-40.62851894	geo-matching RSB	M1			-999	-999	GeoDAR v1.0 alone	GeoDAR v1.0	georf: AM,FY,AX
1081	1081	-999	-6.674118489	-38.75400699	geo-matching RSB	M1			-999	-999	GeoDAR v1.0 alone	GeoDAR v1.0	georf: AM,FY,AX,JW
1082	1082	6913	-25.64508585	-51.95652321	geo-matching RSB	M1			-999	431.2	GRanD v1.3 and GeoDAR v1.0	original GRanD	georf: AM,FY,AX; GRanD-har: AM
1083	1083	-999	-12.21333333	-45.4625	geo-matching RSB	M2			-999	-999	GeoDAR v1.0 alone	GeoDAR v1.0	georf: AM,FY,AX
1084	1084	-999	-12.89222222	-38.46111111	geo-matching RSB	M1			-999	-999	GeoDAR v1.0 alone	GeoDAR v1.0	georf: AM,FY,AX
1085	1085	-999	-18.65916667	-48.43916667	geo-matching RSB	M1			-999	-999	GeoDAR v1.0 alone	GeoDAR v1.0	georf: AM,FY,AX
1086	1086	-999	-21.49155833	-43.45425	geo-matching RSB	M1			-999	-999	GeoDAR v1.0 alone	GeoDAR v1.0	georf: AM,FY,AX
1087	1087	-999	-24.31028461	-50.59690957	geo-matching RSB	M1			-999	-999	GeoDAR v1.0 alone	GeoDAR v1.0	georf: AM,FY,AX
1088	1088	-999	-3.69030767	-39.29597572	geo-matching RSB	M1			-999	-999	GeoDAR v1.0 alone	GeoDAR v1.0	georf: AM,FY,AX
1089	1089	-999	-9.1649533	-42.8826673	geocoding (Google Maps)	C2			-999	-999	GeoDAR v1.0 alone	GeoDAR v1.0	georf: CF,JZ,AX
1090	1090	-999	-20.45680556	-41.4625	geo-matching RSB	M1			-999	-999	GeoDAR v1.0 alone	GeoDAR v1.0	georf: AM,FY,AX
1091	1091	-999	-27.31888889	-49.04333333	geo-matching RSB	M1			-999	-999	GeoDAR v1.0 alone	GeoDAR v1.0	georf: AM,FY,AX
1092	1092	2483	-6.145734	-38.189112	geo-matching RSB	M1			-999	54.8	GRanD v1.3 and GeoDAR v1.0	original GRanD	georf: AM,FY,AX; GRanD-har: AM
1093	1093	-999	-10.21583333	-39.94666667	geo-matching RSB	M3			-999	-999	GeoDAR v1.0 alone	GeoDAR v1.0	georf: AM,FY,AX
1094	1094	-999	-7.513888889	-35.33833333	geo-matching RSB	M1			-999	-999	GeoDAR v1.0 alone	GeoDAR v1.0	georf: AM,FY,AX
1095	1095	-999	-20.49416667	-47.85916667	geo-matching RSB	M2			-999	-999	GeoDAR v1.0 alone	GeoDAR v1.0	georf: AM,FY,AX
1096	1096	2461	-3.506262	-40.27882	geo-matching RSB	M2			-999	52	GRanD v1.3 and GeoDAR v1.0	original GRanD	georf: AM,FY,AX; GRanD-har: AM
1097	1097	-999	-20.91708333	-41.722	geo-matching RSB	M1			-999	-999	GeoDAR v1.0 alone	GeoDAR v1.0	georf: AM,FY,AX
1098	1098	-999	0.854166667	-51.195	geo-matching RSB	M1			-999	-999	GeoDAR v1.0 alone	GeoDAR v1.0	georf: AM,FY,AX
1099	1099	2480	-5.697905	-38.953337	geo-matching RSB	M1	correct	RSB	-999	68.2	GRanD v1.3 and GeoDAR v1.0	original GRanD	georf: AM,FY,AX; val: MD; GRanD-har: AM
1100	1100	-999	-10.16452778	-59.4575	geo-matching RSB	M1			-999	-999	GeoDAR v1.0 alone	GeoDAR v1.0	georf: AM,FY,AX
1101	1101	2509	-8.226872	-39.897917	geo-matching RSB	M1	correct	RSB	-999	348.3	GRanD v1.3 and GeoDAR v1.0	original GRanD	georf: AM,FY,AX; val: MD; GRanD-har: AM
1102	1102	-999	-11.90481655	-61.23432706	geo-matching RSB	M1	correct	RSB	-999	-999	GeoDAR v1.0 alone	GeoDAR v1.0	georf: AM,FY,AX; val: MD
1103	1103	-999	-18.81972222	-52.1775	geo-matching RSB	M1			-999	-999	GeoDAR v1.0 alone	GeoDAR v1.0	georf: AM,FY,AX
1104	1104	-999	-27.45730333	-50.63819972	geo-matching RSB	M1			-999	-999	GeoDAR v1.0 alone	GeoDAR v1.0	georf: AM,FY,AX
1105	1105	-999	-13.26555556	-59.01944444	geo-matching RSB	M1			-999	-999	GeoDAR v1.0 alone	GeoDAR v1.0	georf: AM,FY,AX
1106	1106	-999	-8.310277778	-36.42583333	geo-matching RSB	M1			-999	-999	GeoDAR v1.0 alone	GeoDAR v1.0	georf: AM,FY,AX
1107	1107	6903	-26.89109068	-49.68309241	geo-matching RSB	M1			-999	263	GRanD v1.3 and GeoDAR v1.0	original GRanD	georf: AM,FY,AX; GRanD-har: AM
1108	1108	-999	-15.36391667	-55.43477778	geo-matching RSB	M1			-999	-999	GeoDAR v1.0 alone	GeoDAR v1.0	georf: AM,FY,AX
1109	1109	-999	-19.28555556	-52.40027778	geo-matching RSB	M1			-999	-999	GeoDAR v1.0 alone	GeoDAR v1.0	georf: AM,FY,AX
1110	1110	-999	-26.42935285	-50.9664129	geo-matching RSB	M2			-999	-999	GeoDAR v1.0 alone	GeoDAR v1.0	georf: AM,FY,AX,JW
1111	1111	2362	0.902189	-51.261334	geo-matching RSB	M1			-999	138	GRanD v1.3 and GeoDAR v1.0	original GRanD	georf: AM,FY,AX; GRanD-har: AM
1112	1112	2425	-23.673676	-46.726966	geocoding (Google Maps)	C1			-999	194	GRanD v1.3 and GeoDAR v1.0	original GRanD	georf: AM,AX; GRanD-har: AM
1113	1113	-999	-10.59694444	-40.34305556	geo-matching RSB	M1			-999	-999	GeoDAR v1.0 alone	GeoDAR v1.0	georf: AM,FY,AX
1114	1114	2373	-16.210069	-47.322988	geo-matching RSB	M1			-999	492	GRanD v1.3 and GeoDAR v1.0	original GRanD	georf: AM,FY,AX; GRanD-har: AM
1115	1115	-999	-22.0112934	-43.26984634	geo-matching RSB	M1			-999	-999	GeoDAR v1.0 alone	GeoDAR v1.0	georf: AM,FY,AX,JW
1116	1116	-999	-28.71102781	-51.85204699	geo-matching RSB	M1			-999	-999	GeoDAR v1.0 alone	GeoDAR v1.0	georf: AM,FY,AX,JW
1117	1117	-999	-20.20734895	-42.85540136	geo-matching RSB	M1			-999	-999	GeoDAR v1.0 alone	GeoDAR v1.0	georf: AM,FY,AX,JW
1118	1118	-999	-21.19862983	-41.37602369	geo-matching RSB	M1			-999	-999	GeoDAR v1.0 alone	GeoDAR v1.0	georf: AM,FY,AX,JW
1119	1119	-999	-22.20777778	-42.55972222	geo-matching RSB	M1			-999	-999	GeoDAR v1.0 alone	GeoDAR v1.0	georf: AM,FY,AX
1120	1120	-999	-17.30041667	-53.21777778	geo-matching RSB	M1			-999	-999	GeoDAR v1.0 alone	GeoDAR v1.0	georf: AM,FY,AX
1121	1121	-999	-8.059878075	-39.05189262	geo-matching RSB	M1			-999	-999	GeoDAR v1.0 alone	GeoDAR v1.0	georf: AM,FY,AX,JW
1122	1122	6915	-18.04477047	-47.67428406	geo-matching RSB	M1	correct	RSB	-999	5199	GRanD v1.3 and GeoDAR v1.0	original GRanD	georf: AM,FY,AX; val: MD; GRanD-har: AM
1123	1123	-999	-24.78839793	-51.43088764	geo-matching RSB	M1			-999	-999	GeoDAR v1.0 alone	GeoDAR v1.0	georf: AM,FY,AX,JW
1124	1124	-999	-28.0811	-49.1488	geo-matching RSB	M1			-999	-999	GeoDAR v1.0 alone	GeoDAR v1.0	georf: AM,FY,AX
1125	1125	-999	-5.98368382	-40.12329538	geo-matching RSB	M1			-999	-999	GeoDAR v1.0 alone	GeoDAR v1.0	georf: AM,FY,AX
1126	1126	2524	-12.56231389	-38.15997778	geo-matching RSB	M1			-999	240	GRanD v1.3 and GeoDAR v1.0	corrected GRanD	georf: AM,FY,AX; GRanD-har: JW
1127	1127	2389	-20.313631	-49.188073	geo-matching RSB	M1			-999	6150	GRanD v1.3 and GeoDAR v1.0	original GRanD	georf: AM,FY,AX; GRanD-har: AM
1128	1128	-999	-25.71488182	-48.97281799	geo-matching RSB	M1			-999	-999	GeoDAR v1.0 alone	GeoDAR v1.0	georf: AM,FY,AX,JW
1129	1129	2450	-28.555233	-52.542708	geocoding (Google Maps)	C2			-999	258	GRanD v1.3 and GeoDAR v1.0	original GRanD	georf: CF,JZ,AX; GRanD-har: AM
1130	1130	-999	-27.03333333	-49.55	geo-matching RSB	M1			-999	-999	GeoDAR v1.0 alone	GeoDAR v1.0	georf: AM,FY,AX
1131	1131	-999	-5.48921086	-38.45303653	geo-matching RSB	M1			-999	-999	GeoDAR v1.0 alone	GeoDAR v1.0	georf: AM,FY,AX
1132	1132	-999	-20.1832387	-42.36600065	geo-matching RSB	M1			-999	-999	GeoDAR v1.0 alone	GeoDAR v1.0	georf: AM,FY,AX,JW
1133	1133	2439	-25.794052	-52.114834	geo-matching RSB	M1	correct	RSB	-999	3000	GRanD v1.3 and GeoDAR v1.0	original GRanD	georf: AM,FY,AX; val: MD; GRanD-har: AM
1134	1134	2481	-5.729551	-39.649442	geo-matching RSB	M1			-999	43	GRanD v1.3 and GeoDAR v1.0	original GRanD	georf: AM,FY,AX; GRanD-har: AM
1135	1135	-999	-12.1518768	-46.8166921	geo-matching RSB	M1	correct	RSB	-999	-999	GeoDAR v1.0 alone	GeoDAR v1.0	georf: AM,FY,AX; val: MD
1136	1136	2463	-3.78024	-40.498475	geo-matching RSB	M1			-999	104.4	GRanD v1.3 and GeoDAR v1.0	original GRanD	georf: AM,FY,AX; GRanD-har: AM
1137	1137	-999	-27.01222222	-52.42722222	geo-matching RSB	M1			-999	-999	GeoDAR v1.0 alone	GeoDAR v1.0	georf: AM,FY,AX
1138	1138	6909	-17.6085572	-54.82548009	geo-matching RSB	M1			-999	110	GRanD v1.3 and GeoDAR v1.0	original GRanD	georf: AM,FY,AX; GRanD-har: AM
1139	1139	-999	-14.34638889	-56.79472222	geo-matching RSB	M2			-999	-999	GeoDAR v1.0 alone	GeoDAR v1.0	georf: AM,FY,AX
1140	1140	2508	-7.972189	-38.323607	geocoding (Google Maps)	C1			-999	21	GRanD v1.3 and GeoDAR v1.0	original GRanD	georf: AM,AX; GRanD-har: AM
1141	1141	-999	-28.44178889	-54.288625	geo-matching RSB	M1	correct	RSB	-999	-999	GeoDAR v1.0 alone	GeoDAR v1.0	georf: AM,FY,AX; val: MD
1142	1142	-999	-5.416666667	-40.48	geo-matching RSB	M1			-999	-999	GeoDAR v1.0 alone	GeoDAR v1.0	georf: AM,FY,AX
1143	1143	-999	-26.78	-49.42722222	geo-matching RSB	M1			-999	-999	GeoDAR v1.0 alone	GeoDAR v1.0	georf: AM,FY,AX
1144	1144	2469	-4.332993	-41.725171	geocoding (Google Maps)	C1	correct	Google Maps	-999	54.6	GRanD v1.3 and GeoDAR v1.0	original GRanD	georf: AM,AX; val: JM,JW; GRanD-har: AM
1145	1145	-999	-25.70191867	-52.00310625	geo-matching RSB	M1			-999	-999	GeoDAR v1.0 alone	GeoDAR v1.0	georf: AM,FY,AX
1146	1146	-999	-14.30244444	-42.32747222	geo-matching RSB	M1			-999	-999	GeoDAR v1.0 alone	GeoDAR v1.0	georf: AM,FY,AX
1147	1147	-999	-14.90888889	-41.96280556	geo-matching RSB	M1			-999	-999	GeoDAR v1.0 alone	GeoDAR v1.0	georf: AM,FY,AX
1148	1148	-999	-3.49965043	-40.60598289	geo-matching RSB	M1			-999	-999	GeoDAR v1.0 alone	GeoDAR v1.0	georf: AM,FY,AX
1149	1149	-999	-22.38079921	-46.90107076	geo-matching RSB	M1			-999	-999	GeoDAR v1.0 alone	GeoDAR v1.0	georf: AM,FY,AX,JW
1150	1150	-999	-21.475	-42.84583333	geo-matching RSB	M1			-999	-999	GeoDAR v1.0 alone	GeoDAR v1.0	georf: AM,FY,AX
1151	1151	-999	-16.29986667	-52.70715833	geo-matching RSB	M3			-999	-999	GeoDAR v1.0 alone	GeoDAR v1.0	georf: AM,FY,AX
1152	1152	-999	-7.74436	-37.621507	geo-matching RSB	M1			-999	-999	GeoDAR v1.0 alone	GeoDAR v1.0	georf: AM,FY,AX
1153	1153	2383	-19.990204	-47.755162	geo-matching RSB	M1			-999	234.5	GRanD v1.3 and GeoDAR v1.0	original GRanD	georf: AM,FY,AX; GRanD-har: AM
1154	1154	-999	-5.78001881	-38.34665792	geo-matching RSB	M1			-999	-999	GeoDAR v1.0 alone	GeoDAR v1.0	georf: AM,FY,AX
1155	1155	-999	-20.49416667	-43.52138889	geo-matching RSB	M2			-999	-999	GeoDAR v1.0 alone	GeoDAR v1.0	georf: AM,FY,AX
1156	1156	-999	-5.08400174	-38.30616145	geo-matching RSB	M1			-999	-999	GeoDAR v1.0 alone	GeoDAR v1.0	georf: AM,FY,AX
1157	1157	-999	-21.12076389	-41.72003333	geo-matching RSB	M1			-999	-999	GeoDAR v1.0 alone	GeoDAR v1.0	georf: AM,FY,AX
1158	1158	2465	-3.805919	-39.259631	geo-matching RSB	M1			-999	395.6	GRanD v1.3 and GeoDAR v1.0	original GRanD	georf: AM,FY,AX; GRanD-har: AM
1159	1159	-999	-8.47376	-35.675627	geo-matching RSB	M1			-999	-999	GeoDAR v1.0 alone	GeoDAR v1.0	georf: AM,FY,AX
1160	1160	2377	-18.446974	-47.984377	Wada et al. (2017)	M1	correct	Wada et al. (2017)	-999	17590	GRanD v1.3 and GeoDAR v1.0	original GRanD	georf: AM,FY,AX; val: MD; GRanD-har: AM
1161	1161	-999	-16.18333333	-47.03333333	geo-matching RSB	M1			-999	-999	GeoDAR v1.0 alone	GeoDAR v1.0	georf: AM,FY,AX
1162	1162	-999	-26.66308381	-53.65543702	geo-matching RSB	M1			-999	-999	GeoDAR v1.0 alone	GeoDAR v1.0	georf: AM,FY,AX,JW
1163	1163	-999	-22.52701944	-48.64861389	geo-matching RSB	M2			-999	-999	GeoDAR v1.0 alone	GeoDAR v1.0	georf: AM,FY,AX
1164	1164	-999	-10.67407778	-39.87273056	geo-matching RSB	M3			-999	-999	GeoDAR v1.0 alone	GeoDAR v1.0	georf: AM,FY,AX
1165	1165	2435	-25.534537	-53.009057	geocoding (Google Maps)	C1			-999	1270	GRanD v1.3 and GeoDAR v1.0	original GRanD	georf: AM,AX; GRanD-har: AM
1166	1166	-999	-25.52813808	-49.52670402	geo-matching RSB	M1			-999	-999	GeoDAR v1.0 alone	GeoDAR v1.0	georf: AM,FY,AX
1167	1167	-999	-8.287927778	-35.071675	geo-matching RSB	M1			-999	-999	GeoDAR v1.0 alone	GeoDAR v1.0	georf: AM,FY,AX
1168	1168	2379	-18.911496	-48.038706	geo-matching RSB	M1			-999	1120	GRanD v1.3 and GeoDAR v1.0	original GRanD	georf: AM,FY,AX; GRanD-har: AM
1169	1169	2516	-9.42266	-40.824117	Wada et al. (2017)	M1			-999	34100	GRanD v1.3 and GeoDAR v1.0	original GRanD	georf: AM,FY,AX; GRanD-har: AM
1170	1170	-999	-25	-48.62166667	geo-matching RSB	M1			-999	-999	GeoDAR v1.0 alone	GeoDAR v1.0	georf: AM,FY,AX
1171	1171	-999	-26.67573827	-51.75383003	geo-matching RSB	M1	correct	RSB	-999	-999	GeoDAR v1.0 alone	GeoDAR v1.0	georf: AM,FY,AX; val: MD
1172	1172	-999	-21.09000833	-42.34229444	geo-matching RSB	M1			-999	-999	GeoDAR v1.0 alone	GeoDAR v1.0	georf: AM,FY,AX
1173	1173	-999	-6.437949937	-36.62992605	geo-matching RSB	M1			-999	-999	GeoDAR v1.0 alone	GeoDAR v1.0	georf: AM,FY,AX,JW
1174	1174	6894	-18.52736084	-51.14784459	geo-matching RSB	M1			-999	231.8	GRanD v1.3 and GeoDAR v1.0	original GRanD	georf: AM,FY,AX; GRanD-har: AM
1175	1175	-999	-19.33580023	-52.67266244	geo-matching RSB	M1			-999	-999	GeoDAR v1.0 alone	GeoDAR v1.0	georf: AM,FY,AX,JW
1176	1176	-999	-14.81694444	-57.92444444	geo-matching RSB	M1			-999	-999	GeoDAR v1.0 alone	GeoDAR v1.0	georf: AM,FY,AX
1177	1177	-999	-20.54861111	-47.81297222	geo-matching RSB	M1	correct	RSB	-999	-999	GeoDAR v1.0 alone	GeoDAR v1.0	georf: AM,FY,AX; val: MD
1178	1178	-999	-3.57130396	-39.97699296	geo-matching RSB	M1			-999	-999	GeoDAR v1.0 alone	GeoDAR v1.0	georf: AM,FY,AX
1179	1179	-999	-21.60290072	-46.94763496	geo-matching RSB	M1	correct	RSB	-999	-999	GeoDAR v1.0 alone	GeoDAR v1.0	georf: AM,FY,AX; val: MD
1180	1180	-999	-24.59472222	-49.13388889	geo-matching RSB	M1			-999	-999	GeoDAR v1.0 alone	GeoDAR v1.0	georf: AM,FY,AX
1181	1181	-999	-29.34630084	-50.70214245	geo-matching RSB	M1			-999	-999	GeoDAR v1.0 alone	GeoDAR v1.0	georf: AM,FY,AX,JW
1182	1182	-999	-8.749889118	-55.03421129	geo-matching RSB	M1			-999	-999	GeoDAR v1.0 alone	GeoDAR v1.0	georf: AM,FY,AX
1183	1183	-999	-4.371097858	-39.3161516	geo-matching RSB	M1	correct	RSB	-999	-999	GeoDAR v1.0 alone	GeoDAR v1.0	georf: AM,FY,AX; val: MD
1184	1184	-999	-19.62546333	-43.18294361	geo-matching RSB	M2			-999	-999	GeoDAR v1.0 alone	GeoDAR v1.0	georf: AM,FY,AX
1185	1185	2452	-29.259051	-53.236458	geo-matching RSB	M1			-999	600	GRanD v1.3 and GeoDAR v1.0	original GRanD	georf: AM,FY,AX; GRanD-har: AM
1186	1186	-999	-8.448162181	-38.0734337	geo-matching RSB	M1			-999	-999	GeoDAR v1.0 alone	GeoDAR v1.0	georf: AM,FY,AX,JW
1187	1187	-999	-19.63983805	-45.10983987	geo-matching RSB	M2			-999	-999	GeoDAR v1.0 alone	GeoDAR v1.0	georf: AM,FY,AX,JW
1188	1188	-999	-23.397	-46.657	geo-matching RSB	M1			-999	-999	GeoDAR v1.0 alone	GeoDAR v1.0	georf: AM,FY,AX
1189	1189	-999	-19.657	-46.94018056	geo-matching RSB	M2			-999	-999	GeoDAR v1.0 alone	GeoDAR v1.0	georf: AM,FY,AX
1190	1190	-999	-27.32333333	-49.02666667	geo-matching RSB	M1			-999	-999	GeoDAR v1.0 alone	GeoDAR v1.0	georf: AM,FY,AX
1191	1191	2388	-20.285484	-47.06298	geocoding (Google Maps)	C1			-999	4040	GRanD v1.3 and GeoDAR v1.0	original GRanD	georf: AM,AX; GRanD-har: AM
1192	1192	-999	-29.082976	-49.86517806	geo-matching RSB	M1			-999	-999	GeoDAR v1.0 alone	GeoDAR v1.0	georf: AM,FY,AX
1193	1193	2401	-22.471582	-52.958685	Wada et al. (2017)				-999	20000	GRanD v1.3 and GeoDAR v1.0	original GRanD	GRanD-har: AM
1194	1194	2374	-17.988426	-48.529932	geocoding (Google Maps)	C1	correct	Google Maps	-999	1500	GRanD v1.3 and GeoDAR v1.0	original GRanD	georf: AM,AX; val: JM,JW; GRanD-har: AX,JW
1195	1195	-999	-27.73861574	-51.31409685	geo-matching RSB	M1			-999	-999	GeoDAR v1.0 alone	GeoDAR v1.0	georf: AM,FY,AX,JW
1196	1196	-999	-4.29526	-39.945214	geo-matching RSB	M1			-999	-999	GeoDAR v1.0 alone	GeoDAR v1.0	georf: AM,FY,AX
1197	1197	-999	-23.5801598	-47.43819049	geocoding (Google Maps)	C1			-999	-999	GeoDAR v1.0 alone	GeoDAR v1.0	georf: AM,AX,JW
1198	1198	-999	-9.66975	-37.31444444	geo-matching RSB	M1	correct	RSB	-999	-999	GeoDAR v1.0 alone	GeoDAR v1.0	georf: AM,FY,AX; val: MD
1199	1199	2406	-22.701457	-47.271306	geo-matching RSB	M1			-999	107	GRanD v1.3 and GeoDAR v1.0	original GRanD	georf: AM,FY,AX; GRanD-har: AM
1200	1200	-999	-6.690396	-35.77977	geo-matching RSB	M1			-999	-999	GeoDAR v1.0 alone	GeoDAR v1.0	georf: AM,FY,AX
1201	1201	-999	-19.48611111	-47.54138889	geo-matching RSB	M1			-999	-999	GeoDAR v1.0 alone	GeoDAR v1.0	georf: AM,FY,AX
1202	1202	6905	-9.761948325	-48.37049085	geo-matching RSB	M1			-999	5190	GRanD v1.3 and GeoDAR v1.0	original GRanD	georf: AM,FY,AX; GRanD-har: AM
1203	1203	-999	-5.9169793	-40.41491123	geo-matching RSB	M1			-999	-999	GeoDAR v1.0 alone	GeoDAR v1.0	georf: AM,FY,AX
1204	1204	2428	-23.940295	-47.193039	geo-matching RSB	M1			-999	135	GRanD v1.3 and GeoDAR v1.0	original GRanD	georf: AM,FY,AX; GRanD-har: AM
1205	1205	-999	-26.75305556	-49.41833333	geo-matching RSB	M1			-999	-999	GeoDAR v1.0 alone	GeoDAR v1.0	georf: AM,FY,AX
1206	1206	-999	-27.62055556	-53.80472222	geo-matching RSB	M1			-999	-999	GeoDAR v1.0 alone	GeoDAR v1.0	georf: AM,FY,AX
1207	1207	-999	-9.631488716	-54.97357662	geo-matching RSB	M1			-999	-999	GeoDAR v1.0 alone	GeoDAR v1.0	georf: AM,FY,AX,JW
1208	1208	-999	-6.5283452	-36.111283	geocoding (Google Maps)	C1	correct	Google Maps	-999	-999	GeoDAR v1.0 alone	GeoDAR v1.0	georf: AM,AX; val: JM,JW
1209	1209	-999	-24.10500556	-52.33011389	geo-matching RSB	M1			-999	-999	GeoDAR v1.0 alone	GeoDAR v1.0	georf: AM,FY,AX
1210	1210	-999	-11.95046111	-46.7555425	geo-matching RSB	M1			-999	-999	GeoDAR v1.0 alone	GeoDAR v1.0	georf: AM,FY,AX
1211	1211	-999	-13.38802524	-57.62267528	geo-matching RSB	M1			-999	-999	GeoDAR v1.0 alone	GeoDAR v1.0	georf: AM,FY,AX,JW
1212	1212	-999	-7.644283596	-37.15630619	geo-matching RSB	M1			-999	-999	GeoDAR v1.0 alone	GeoDAR v1.0	georf: AM,FY,AX,JW
1213	1213	-999	-11.18883333	-40.05347222	geo-matching RSB	M1			-999	-999	GeoDAR v1.0 alone	GeoDAR v1.0	georf: AM,FY,AX
1214	1214	-999	-3.704023	-40.363537	geo-matching RSB	M1			-999	-999	GeoDAR v1.0 alone	GeoDAR v1.0	georf: AM,FY,AX
1215	1215	-999	-5.8519444	-37.0847222	geocoding (Google Maps)	C1			-999	-999	GeoDAR v1.0 alone	GeoDAR v1.0	georf: AM,AX
1216	1216	-999	-5.936649125	-37.93628608	geocoding (Google Maps)	C1			-999	-999	GeoDAR v1.0 alone	GeoDAR v1.0	georf: AM,AX
1217	1217	-999	-24.73305556	-53.89277778	geo-matching RSB	M1			-999	-999	GeoDAR v1.0 alone	GeoDAR v1.0	georf: AM,FY,AX
1218	1218	2399	-21.760417	-48.989197	geo-matching RSB	M1			-999	985	GRanD v1.3 and GeoDAR v1.0	original GRanD	georf: AM,FY,AX; GRanD-har: AM
1219	1219	-999	-27.12360278	-52.76609444	geo-matching RSB	M1			-999	-999	GeoDAR v1.0 alone	GeoDAR v1.0	georf: AM,FY,AX
1220	1220	-999	-12.84861111	-58.92611111	geo-matching RSB	M1			-999	-999	GeoDAR v1.0 alone	GeoDAR v1.0	georf: AM,FY,AX
1221	1221	-999	-14.3253122	-46.22961587	geo-matching RSB	M1	correct	RSB	-999	-999	GeoDAR v1.0 alone	GeoDAR v1.0	georf: AM,FY,AX; val: MD
1222	1222	-999	-15.38138889	-54.41113889	geo-matching RSB	M1			-999	-999	GeoDAR v1.0 alone	GeoDAR v1.0	georf: AM,FY,AX
1223	1223	-999	-3.97560265	-39.5086909	geo-matching RSB	M1			-999	-999	GeoDAR v1.0 alone	GeoDAR v1.0	georf: AM,FY,AX
1224	1224	-999	-20.69583333	-41.08144444	geo-matching RSB	M1			-999	-999	GeoDAR v1.0 alone	GeoDAR v1.0	georf: AM,FY,AX
1225	1225	-999	-20.77305556	-44.69722222	geo-matching RSB	M2			-999	-999	GeoDAR v1.0 alone	GeoDAR v1.0	georf: AM,FY,AX
1226	1226	-999	-23.20972562	-47.29523169	geo-matching RSB	M1			-999	-999	GeoDAR v1.0 alone	GeoDAR v1.0	georf: AM,FY,AX
1227	1227	2533	-15.827091	-43.260094	geocoding (Google Maps)	C2			-999	705	GRanD v1.3 and GeoDAR v1.0	original GRanD	georf: CF,JZ,AX; GRanD-har: AM
1228	1228	2417	-23.373508	-45.868093	geo-matching RSB	M1			-999	438	GRanD v1.3 and GeoDAR v1.0	original GRanD	georf: AM,FY,AX; GRanD-har: AM
1229	1229	2440	-25.823999	-49.064583	geocoding (Google Maps)	C1			-999	35.7	GRanD v1.3 and GeoDAR v1.0	original GRanD	georf: AM,AX; GRanD-har: AM
1230	1230	2514	-9.356126	-38.210531	geo-matching RSB	M1			-999	1200	GRanD v1.3 and GeoDAR v1.0	original GRanD	georf: AM,FY,AX; GRanD-har: AM
1231	1231	2448	-27.820046	-50.48125	geo-matching RSB	M1			-999	42	GRanD v1.3 and GeoDAR v1.0	original GRanD	georf: AM,FY,AX; GRanD-har: AM
1232	1232	-999	-8.137966717	-41.16263859	geocoding (Google Maps)	C1	correct	Google Maps	-999	-999	GeoDAR v1.0 alone	GeoDAR v1.0	georf: AM,AX; val: JM,JW
1233	1233	-999	-17.59472222	-40.98555556	geo-matching RSB	M1			-999	-999	GeoDAR v1.0 alone	GeoDAR v1.0	georf: AM,FY,AX
1234	1234	-999	-9.58075	-39.88736111	geo-matching RSB	M1			-999	-999	GeoDAR v1.0 alone	GeoDAR v1.0	georf: AM,FY,AX
1235	1235	-999	-28.94166667	-51.77333333	geo-matching RSB	M1			-999	-999	GeoDAR v1.0 alone	GeoDAR v1.0	georf: AM,FY,AX
1236	1236	2451	-29.014228	-53.188468	geo-matching RSB	M1			-999	3671	GRanD v1.3 and GeoDAR v1.0	original GRanD	georf: AM,FY,AX; GRanD-har: AM
1237	1237	-999	-28.67166667	-52.72611111	geo-matching RSB	M2			-999	-999	GeoDAR v1.0 alone	GeoDAR v1.0	georf: AM,FY,AX
1238	1238	-999	-11.74027778	-46.75305556	geo-matching RSB	M2			-999	-999	GeoDAR v1.0 alone	GeoDAR v1.0	georf: AM,FY,AX
1239	1239	-999	-8.773333333	-54.95722222	geo-matching RSB	M1			-999	-999	GeoDAR v1.0 alone	GeoDAR v1.0	georf: AM,FY,AX
1240	1240	2371	-15.777225	-48.230716	geo-matching RSB	M1			-999	120	GRanD v1.3 and GeoDAR v1.0	original GRanD	georf: AM,FY,AX; GRanD-har: AM
1241	1241	-999	-17.0725	-40.10472222	geo-matching RSB	M1			-999	-999	GeoDAR v1.0 alone	GeoDAR v1.0	georf: AM,FY,AX
1242	1242	2471	-4.973314	-39.061709	geo-matching RSB	M1			-999	125.7	GRanD v1.3 and GeoDAR v1.0	original GRanD	georf: AM,FY,AX; GRanD-har: AM
1243	1243	-999	-20.50805556	-41.28055556	geo-matching RSB	M1			-999	-999	GeoDAR v1.0 alone	GeoDAR v1.0	georf: AM,FY,AX
1244	1244	-999	-13.01861111	-58.19333333	geo-matching RSB	M1			-999	-999	GeoDAR v1.0 alone	GeoDAR v1.0	georf: AM,FY,AX
1245	1245	-999	-20.98631543	-41.71070556	geo-matching RSB	M1			-999	-999	GeoDAR v1.0 alone	GeoDAR v1.0	georf: AM,FY,AX,JW
1246	1246	-999	-28.14275556	-55.05045278	geo-matching RSB	M1			-999	-999	GeoDAR v1.0 alone	GeoDAR v1.0	georf: AM,FY,AX
1247	1247	-999	-2.599181	-44.2707	geo-matching RSB	M1			-999	-999	GeoDAR v1.0 alone	GeoDAR v1.0	georf: AM,FY,AX
1248	1248	-999	-3.6569445	-40.36534718	geo-matching RSB	M1			-999	-999	GeoDAR v1.0 alone	GeoDAR v1.0	georf: AM,FY,AX
1249	1249	-999	-8.029238387	-39.0605099	geo-matching RSB	M1			-999	-999	GeoDAR v1.0 alone	GeoDAR v1.0	georf: AM,FY,AX,JW
1250	1250	2436	-25.542197	-53.488542	geo-matching RSB	M1			-999	3573	GRanD v1.3 and GeoDAR v1.0	original GRanD	georf: AM,FY,AX; GRanD-har: AM
1251	1251	-999	-28.97194444	-51.75777778	geo-matching RSB	M1			-999	-999	GeoDAR v1.0 alone	GeoDAR v1.0	georf: AM,FY,AX
1252	1252	-999	-22.20916667	-43.13833333	geo-matching RSB	M1			-999	-999	GeoDAR v1.0 alone	GeoDAR v1.0	georf: AM,FY,AX
1253	1253	-999	-23.28151604	-47.2401602	geo-matching RSB	M2			-999	-999	GeoDAR v1.0 alone	GeoDAR v1.0	georf: AM,FY,AX,JW
1254	1254	-999	-20.39972222	-41.26677778	geo-matching RSB	M1			-999	-999	GeoDAR v1.0 alone	GeoDAR v1.0	georf: AM,FY,AX
1255	1255	-999	-11.46611111	-46.81888889	geo-matching RSB	M2			-999	-999	GeoDAR v1.0 alone	GeoDAR v1.0	georf: AM,FY,AX
1256	1256	-999	-7.775739	-37.472101	geo-matching RSB	M1			-999	-999	GeoDAR v1.0 alone	GeoDAR v1.0	georf: AM,FY,AX
1257	1257	2429	-24.014503	-47.255453	geo-matching RSB	M1			-999	90	GRanD v1.3 and GeoDAR v1.0	original GRanD	georf: AM,FY,AX; GRanD-har: AM
1258	1258	-999	-7.525833333	-37.36972222	geo-matching RSB	M2			-999	-999	GeoDAR v1.0 alone	GeoDAR v1.0	georf: AM,FY,AX
1259	1259	-999	-18.63888889	-43.96527778	geo-matching RSB	M1			-999	-999	GeoDAR v1.0 alone	GeoDAR v1.0	georf: AM,FY,AX
1260	1260	-999	-5.94899294	-38.83102613	geo-matching RSB	M1			-999	-999	GeoDAR v1.0 alone	GeoDAR v1.0	georf: AM,FY,AX
1261	1261	-999	-21.41286709	-47.33430468	geo-matching RSB	M1			-999	-999	GeoDAR v1.0 alone	GeoDAR v1.0	georf: AM,FY,AX
1262	1262	2365	-3.832791	-49.647234	Wada et al. (2017)	M1	correct	Wada et al. (2017)	-999	49536	GRanD v1.3 and GeoDAR v1.0	original GRanD	georf: AM,FY,AX; val: MD; GRanD-har: AM
1263	1263	-999	-26.7875	-53.39416667	geo-matching RSB	M1			-999	-999	GeoDAR v1.0 alone	GeoDAR v1.0	georf: AM,FY,AX
1264	1264	-999	-21.6845352	-43.4029492	geocoding (Google Maps)	C1			-999	-999	GeoDAR v1.0 alone	GeoDAR v1.0	georf: AM,AX
1265	1265	2393	-20.672917	-53.56875	geo-matching RSB	M1			-999	93	GRanD v1.3 and GeoDAR v1.0	original GRanD	georf: AM,FY,AX; GRanD-har: AM
1266	1266	-999	-24.0614088	-47.41643633	geo-matching RSB	M1			-999	-999	GeoDAR v1.0 alone	GeoDAR v1.0	georf: AM,FY,AX,JW
1267	1267	-999	-14.45722222	-59.50694444	geo-matching RSB	M1			-999	-999	GeoDAR v1.0 alone	GeoDAR v1.0	georf: AM,FY,AX
1268	1268	-999	-11.27527778	-39.36777778	geo-matching RSB	M1			-999	-999	GeoDAR v1.0 alone	GeoDAR v1.0	georf: AM,FY,AX
1269	1269	2423	-23.612356	-47.397407	geo-matching RSB	M1			-999	355.5	GRanD v1.3 and GeoDAR v1.0	original GRanD	georf: AM,FY,AX; GRanD-har: AM
1270	1270	-999	-12.85972222	-38.39722222	geo-matching RSB	M1			-999	-999	GeoDAR v1.0 alone	GeoDAR v1.0	georf: AM,FY,AX
1271	1271	2367	-13.395155	-48.147113	geocoding (Google Maps)	C3	correct	Google Maps	-999	2300	GRanD v1.3 and GeoDAR v1.0	original GRanD	georf: AM,AX; val: JM,JW; GRanD-har: AX,JW
1272	1272	6895	-27.60288157	-51.32649867	geo-matching RSB	M1			-999	1477	GRanD v1.3 and GeoDAR v1.0	original GRanD	georf: AM,FY,AX; GRanD-har: AM
1273	1273	-999	-27.71751389	-50.65853056	geo-matching RSB	M1			-999	-999	GeoDAR v1.0 alone	GeoDAR v1.0	georf: AM,FY,AX
1274	1274	2507	-7.946525	-38.282818	geocoding (Google Maps)	C1			-999	36	GRanD v1.3 and GeoDAR v1.0	original GRanD	georf: AM,AX; GRanD-har: AX,JW
1275	1275	-999	-22.48022222	-47.59219444	geo-matching RSB	M2			-999	-999	GeoDAR v1.0 alone	GeoDAR v1.0	georf: AM,FY,AX
1276	1276	-999	-20.4617963	-43.4970188	geocoding (Google Maps)	C1			-999	-999	GeoDAR v1.0 alone	GeoDAR v1.0	georf: AM,AX
1277	1277	6892	-19.45634075	-41.09789338	geo-matching RSB	M1			-999	185.1	GRanD v1.3 and GeoDAR v1.0	original GRanD	georf: AM,FY,AX; GRanD-har: AM
1278	1278	-999	-3.837841	-39.690069	geo-matching RSB	M2			-999	-999	GeoDAR v1.0 alone	GeoDAR v1.0	georf: AM,FY,AX
1279	1279	-999	-25.50567033	-49.02786693	geocoding (Google Maps)	C1			-999	-999	GeoDAR v1.0 alone	GeoDAR v1.0	georf: AM,AX,JW
1280	1280	-999	-16.08792628	-42.05592048	geocoding (Google Maps)	C1	correct	Google Maps	-999	-999	GeoDAR v1.0 alone	GeoDAR v1.0	georf: AM,AX; val: JM,JW
1281	1281	-999	-26.75891667	-52.38544167	geo-matching RSB	M1			-999	-999	GeoDAR v1.0 alone	GeoDAR v1.0	georf: AM,FY,AX
1282	1282	-999	-7.09032345	-39.48663894	geo-matching RSB	M1			-999	-999	GeoDAR v1.0 alone	GeoDAR v1.0	georf: AM,FY,AX
1283	1283	-999	-6.345867	-35.79451	geo-matching RSB	M1			-999	-999	GeoDAR v1.0 alone	GeoDAR v1.0	georf: AM,FY,AX
1284	1284	-999	-24.57370556	-51.55728611	geo-matching RSB	M1			-999	-999	GeoDAR v1.0 alone	GeoDAR v1.0	georf: AM,FY,AX
1285	1285	-999	-6.782450332	-48.15020742	geo-matching RSB	M2	correct	RSB	-999	-999	GeoDAR v1.0 alone	GeoDAR v1.0	georf: AM,FY,AX; val: MD
1286	1286	-999	-18.55888889	-53.13611111	geo-matching RSB	M1			-999	-999	GeoDAR v1.0 alone	GeoDAR v1.0	georf: AM,FY,AX
1287	1287	-999	-10.45944444	-41.22333333	geo-matching RSB	M3			-999	-999	GeoDAR v1.0 alone	GeoDAR v1.0	georf: AM,FY,AX
1288	1288	-999	-8.3454941	-36.3747609	geocoding (Google Maps)	C1			-999	-999	GeoDAR v1.0 alone	GeoDAR v1.0	georf: AM,AX
1289	1289	-999	-14.98052	-41.40402	geo-matching RSB	M1			-999	-999	GeoDAR v1.0 alone	GeoDAR v1.0	georf: AM,FY,AX
1290	1290	-999	-22.93399444	-46.89601944	geo-matching RSB	M1	correct	RSB	-999	-999	GeoDAR v1.0 alone	GeoDAR v1.0	georf: AM,FY,AX; val: MD
1291	1291	-999	-22.03263289	-43.15450915	geo-matching RSB	M1			-999	-999	GeoDAR v1.0 alone	GeoDAR v1.0	georf: AM,FY,AX,JW
1292	1292	-999	-6.118919579	-37.81923817	geocoding (Google Maps)	C1			-999	-999	GeoDAR v1.0 alone	GeoDAR v1.0	georf: AM,AX
1293	1293	-999	-15.23583333	-58.72833333	geo-matching RSB	M1			-999	-999	GeoDAR v1.0 alone	GeoDAR v1.0	georf: AM,FY,AX
1294	1294	2490	-6.752165	-43.568828	geo-matching RSB	M1			-999	5060	GRanD v1.3 and GeoDAR v1.0	original GRanD	georf: AM,FY,AX; GRanD-har: AM
1295	1295	-999	-5.618753	-36.83185	geo-matching RSB	M1			-999	-999	GeoDAR v1.0 alone	GeoDAR v1.0	georf: AM,FY,AX
1296	1296	-999	-20.84014628	-47.30405953	geo-matching RSB	M2			-999	-999	GeoDAR v1.0 alone	GeoDAR v1.0	georf: AM,FY,AX,JW
1297	1297	-999	-7.772777778	-40.37611111	geo-matching RSB	M1			-999	-999	GeoDAR v1.0 alone	GeoDAR v1.0	georf: AM,FY,AX
1298	1298	-999	-7.896388889	-40.14972222	geo-matching RSB	M1			-999	-999	GeoDAR v1.0 alone	GeoDAR v1.0	georf: AM,FY,AX
1299	1299	-999	-10.30111111	-39.78527778	geo-matching RSB	M1			-999	-999	GeoDAR v1.0 alone	GeoDAR v1.0	georf: AM,FY,AX
1300	1300	6904	-9.267427622	-64.64808573	geo-matching RSB	M1	correct	RSB	-999	2746.7	GRanD v1.3 and GeoDAR v1.0	original GRanD	georf: AM,FY,AX; val: MD; GRanD-har: AM
1301	1301	2531	-14.831249	-42.806251	geocoding (Google Maps)	C1			-999	75.9	GRanD v1.3 and GeoDAR v1.0	original GRanD	georf: AM,AX; GRanD-har: AM
1302	1302	2426	-23.7069	-46.676824	geocoding (Google Maps)	C2			-999	1229	GRanD v1.3 and GeoDAR v1.0	original GRanD	georf: CF,JZ,AX; GRanD-har: AX,JW
1303	1303	-999	-3.3211445	-40.55372122	geo-matching RSB	M1			-999	-999	GeoDAR v1.0 alone	GeoDAR v1.0	georf: AM,FY,AX
1304	1304	-999	-25.02538889	-50.0645	geo-matching RSB	M1			-999	-999	GeoDAR v1.0 alone	GeoDAR v1.0	georf: AM,FY,AX
1305	1305	2368	-13.836896	-48.303687	Wada et al. (2017)	C1			-999	54400	GRanD v1.3 and GeoDAR v1.0	original GRanD	georf: AM,AX; GRanD-har: AM
1306	1306	-999	-7.48064347	-38.73040176	geo-matching RSB	M1			-999	-999	GeoDAR v1.0 alone	GeoDAR v1.0	georf: AM,FY,AX
1307	1307	-999	-6.189462792	-37.9523985	geocoding (Google Maps)	C1			-999	-999	GeoDAR v1.0 alone	GeoDAR v1.0	georf: AM,AX
1308	1308	-999	-11.69377222	-38.98946667	geo-matching RSB	M1			-999	-999	GeoDAR v1.0 alone	GeoDAR v1.0	georf: AM,FY,AX
1309	1309	-999	-12.52833333	-46.26861111	geo-matching RSB	M2			-999	-999	GeoDAR v1.0 alone	GeoDAR v1.0	georf: AM,FY,AX
1310	1310	-999	-19.83794167	-40.08416667	geo-matching RSB	M1			-999	-999	GeoDAR v1.0 alone	GeoDAR v1.0	georf: AM,FY,AX
1311	1311	6896	-18.79007247	-48.14706077	geo-matching RSB	M1			-999	872	GRanD v1.3 and GeoDAR v1.0	original GRanD	georf: AM,FY,AX; GRanD-har: AX,JW
1312	1312	-999	-18.9473866	-42.52938631	geo-matching RSB	M1			-999	-999	GeoDAR v1.0 alone	GeoDAR v1.0	georf: AM,FY,AX,JW
1313	1313	-999	-14.57147222	-40.30161111	geo-matching RSB	M1			-999	-999	GeoDAR v1.0 alone	GeoDAR v1.0	georf: AM,FY,AX
1314	1314	-999	-28.89094444	-51.45386111	geo-matching RSB	M1			-999	-999	GeoDAR v1.0 alone	GeoDAR v1.0	georf: AM,FY,AX
1315	1315	2486	-6.401447	-38.957628	geo-matching RSB	M1			-999	66.4	GRanD v1.3 and GeoDAR v1.0	original GRanD	georf: AM,FY,AX; GRanD-har: AM
1316	1316	2391	-20.66689	-51.300123	Wada et al. (2017)	M1	correct	Wada et al. (2017)	-999	13450	GRanD v1.3 and GeoDAR v1.0	original GRanD	georf: AM,FY,AX; val: MD; GRanD-har: AM
1317	1317	-999	-15.29029988	-58.71306096	geo-matching RSB	M1	register	RSB	-999	-999	GeoDAR v1.0 alone	GeoDAR v1.0	georf: AM,FY,AX; val: MD
1318	1318	-999	-27.65876667	-51.74846389	geo-matching RSB	M1			-999	-999	GeoDAR v1.0 alone	GeoDAR v1.0	georf: AM,FY,AX
1319	1319	-999	-20.91472222	-42.0275	geo-matching RSB	M1			-999	-999	GeoDAR v1.0 alone	GeoDAR v1.0	georf: AM,FY,AX
1320	1320	-999	-19.44091667	-41.61286111	geo-matching RSB	M1			-999	-999	GeoDAR v1.0 alone	GeoDAR v1.0	georf: AM,FY,AX
1321	1321	-999	-22.15331667	-44.09023333	geo-matching RSB	M1			-999	-999	GeoDAR v1.0 alone	GeoDAR v1.0	georf: AM,FY,AX
1322	1322	2510	-8.504456	-37.701042	geo-matching RSB	M1			-999	504	GRanD v1.3 and GeoDAR v1.0	original GRanD	georf: AM,FY,AX; GRanD-har: AX,JW
1323	1323	-999	-26.87920889	-49.10822333	geo-matching RSB	M1			-999	-999	GeoDAR v1.0 alone	GeoDAR v1.0	georf: AM,FY,AX
1324	1324	2397	-21.298021	-49.780896	geo-matching RSB	M1			-999	7408	GRanD v1.3 and GeoDAR v1.0	original GRanD	georf: AM,FY,AX; GRanD-har: AM
1325	1325	-999	-10.81833333	-39.57888889	geo-matching RSB	M1			-999	-999	GeoDAR v1.0 alone	GeoDAR v1.0	georf: AM,FY,AX
1326	1326	2546	-22.527928	-44.567049	geo-matching RSB	M1			-999	890	GRanD v1.3 and GeoDAR v1.0	original GRanD	georf: AM,FY,AX; GRanD-har: AM
1327	1327	-999	-4.2495	-41.7817	geo-matching RSB	M1			-999	-999	GeoDAR v1.0 alone	GeoDAR v1.0	georf: AM,FY,AX
1328	1328	-999	-15.51722118	-49.48566935	geo-matching RSB	M1			-999	-999	GeoDAR v1.0 alone	GeoDAR v1.0	georf: AM,FY,AX,JW
1329	1329	-999	-6.7095594	-36.6862842	geocoding (Google Maps)	C1			-999	-999	GeoDAR v1.0 alone	GeoDAR v1.0	georf: AM,AX
1330	1330	-999	-29.09676812	-49.88065684	geo-matching RSB	M1			-999	-999	GeoDAR v1.0 alone	GeoDAR v1.0	georf: AM,FY,AX
1331	1331	-999	-8.595403233	-35.39104344	geo-matching RSB	M2			-999	-999	GeoDAR v1.0 alone	GeoDAR v1.0	georf: AM,FY,AX,JW
1332	1332	-999	-23.63842651	-45.83259114	geo-matching RSB	M1	correct	RSB	-999	-999	GeoDAR v1.0 alone	GeoDAR v1.0	georf: AM,FY,AX; val: MD
1333	1333	-999	-13.19740889	-58.98419861	geo-matching RSB	M1			-999	-999	GeoDAR v1.0 alone	GeoDAR v1.0	georf: AM,FY,AX
1334	1334	-999	-4.19378535	-38.80001891	geo-matching RSB	M1			-999	-999	GeoDAR v1.0 alone	GeoDAR v1.0	georf: AM,FY,AX
1335	1335	-999	-20.66623611	-47.6537	geo-matching RSB	M2			-999	-999	GeoDAR v1.0 alone	GeoDAR v1.0	georf: AM,FY,AX
1336	1336	-999	-18.68888889	-49.00888889	geo-matching RSB	M1			-999	-999	GeoDAR v1.0 alone	GeoDAR v1.0	georf: AM,FY,AX
1337	1337	-999	-22.21861111	-43.16555556	geo-matching RSB	M1			-999	-999	GeoDAR v1.0 alone	GeoDAR v1.0	georf: AM,FY,AX
1338	1338	-999	-27.11055556	-52.48055556	geo-matching RSB	M2			-999	-999	GeoDAR v1.0 alone	GeoDAR v1.0	georf: AM,FY,AX
1339	1339	-999	-16.71334563	-54.74835201	geo-matching RSB	M1	correct	RSB	-999	-999	GeoDAR v1.0 alone	GeoDAR v1.0	georf: AM,FY,AX; val: MD
1340	1340	2415	-23.331515	-46.676958	geocoding (Google Maps)	C2			-999	36	GRanD v1.3 and GeoDAR v1.0	original GRanD	georf: CF,JZ,AX; GRanD-har: AM
1341	1341	2505	-7.672783	-36.899817	geo-matching RSB	M1			-999	36.8	GRanD v1.3 and GeoDAR v1.0	original GRanD	georf: AM,FY,AX; GRanD-har: AM
1342	1342	-999	-26.76663889	-52.31777778	geo-matching RSB	M1			-999	-999	GeoDAR v1.0 alone	GeoDAR v1.0	georf: AM,FY,AX
1343	1343	-999	-13.77909167	-59.77213056	geo-matching RSB	M1			-999	-999	GeoDAR v1.0 alone	GeoDAR v1.0	georf: AM,FY,AX
1344	1344	-999	-21.62699454	-46.79005692	geo-matching RSB	M1			-999	-999	GeoDAR v1.0 alone	GeoDAR v1.0	georf: AM,FY,AX,JW
1345	1345	-999	-18.94997222	-49.38333333	geo-matching RSB	M1			-999	-999	GeoDAR v1.0 alone	GeoDAR v1.0	georf: AM,FY,AX
1346	1346	-999	-11.89114673	-46.77025065	geo-matching RSB	M1			-999	-999	GeoDAR v1.0 alone	GeoDAR v1.0	georf: AM,FY,AX,JW
1347	1347	2422	-23.603876	-46.088542	geo-matching RSB	M1			-999	128	GRanD v1.3 and GeoDAR v1.0	original GRanD	georf: AM,FY,AX; GRanD-har: AM
1348	1348	-999	-10.48666667	-39.35583333	geo-matching RSB	M1			-999	-999	GeoDAR v1.0 alone	GeoDAR v1.0	georf: AM,FY,AX
1349	1349	-999	-20.11730028	-42.39617743	geo-matching RSB	M1			-999	-999	GeoDAR v1.0 alone	GeoDAR v1.0	georf: AM,FY,AX,JW
1350	1350	2386	-20.13125	-48.56764	geo-matching RSB	M1			-999	1524	GRanD v1.3 and GeoDAR v1.0	original GRanD	georf: AM,FY,AX; GRanD-har: AM
1351	1351	-999	-19.9523658	-43.9469571	geocoding (Google Maps)	C1			-999	-999	GeoDAR v1.0 alone	GeoDAR v1.0	georf: AM,AX
1352	1352	-999	-29.12877633	-53.3200944	geo-matching RSB	M1			-999	-999	GeoDAR v1.0 alone	GeoDAR v1.0	georf: AM,FY,AX,JW
1353	1353	-999	-20.21473611	-47.7073	geo-matching RSB	M1			-999	-999	GeoDAR v1.0 alone	GeoDAR v1.0	georf: AM,FY,AX
1354	1354	-999	-3.88200395	-40.01314879	geo-matching RSB	M1			-999	-999	GeoDAR v1.0 alone	GeoDAR v1.0	georf: AM,FY,AX
1355	1355	-999	-19.84666667	-43.1225	geo-matching RSB	M1			-999	-999	GeoDAR v1.0 alone	GeoDAR v1.0	georf: AM,FY,AX
1356	1356	-999	-9.778055556	-54.98861111	geo-matching RSB	M1			-999	-999	GeoDAR v1.0 alone	GeoDAR v1.0	georf: AM,FY,AX
1357	1357	-999	-13.39340556	-46.39063889	geo-matching RSB	M1			-999	-999	GeoDAR v1.0 alone	GeoDAR v1.0	georf: AM,FY,AX
1358	1358	-999	-29.02066111	-50.73084444	geo-matching RSB	M2			-999	-999	GeoDAR v1.0 alone	GeoDAR v1.0	georf: AM,FY,AX
1359	1359	-999	-28.15277778	-49.11833333	geo-matching RSB	M1			-999	-999	GeoDAR v1.0 alone	GeoDAR v1.0	georf: AM,FY,AX
1360	1360	-999	-7.215936	-35.917344	geo-matching RSB	M1			-999	-999	GeoDAR v1.0 alone	GeoDAR v1.0	georf: AM,FY,AX
1361	1361	-999	-8.494186	-36.944897	geo-matching RSB	M1			-999	-999	GeoDAR v1.0 alone	GeoDAR v1.0	georf: AM,FY,AX
1362	1362	-999	-20.504167	-43.772778	geo-matching RSB	M1			-999	-999	GeoDAR v1.0 alone	GeoDAR v1.0	georf: AM,FY,AX
1363	1363	2407	-22.900808	-49.994792	geo-matching RSB	M1			-999	48	GRanD v1.3 and GeoDAR v1.0	original GRanD	georf: AM,FY,AX; GRanD-har: AM
1364	1364	-999	-15.0474054	-58.7518751	geocoding (Google Maps)	C1			-999	-999	GeoDAR v1.0 alone	GeoDAR v1.0	georf: AM,AX
1365	1365	-999	-20.54536111	-42.95911111	geo-matching RSB	M1			-999	-999	GeoDAR v1.0 alone	GeoDAR v1.0	georf: AM,FY,AX
1366	1366	-999	-19.47361111	-52.53972222	geo-matching RSB	M1			-999	-999	GeoDAR v1.0 alone	GeoDAR v1.0	georf: AM,FY,AX
1367	1367	-999	-18.59916667	-41.84777778	geo-matching RSB	M1			-999	-999	GeoDAR v1.0 alone	GeoDAR v1.0	georf: AM,FY,AX
1368	1368	-999	-28.895	-50.81222222	geo-matching RSB	M1			-999	-999	GeoDAR v1.0 alone	GeoDAR v1.0	georf: AM,FY,AX
1369	1369	-999	-9.396944444	-38.20277778	geo-matching RSB	M1			-999	-999	GeoDAR v1.0 alone	GeoDAR v1.0	georf: AM,FY,AX
1370	1370	-999	-6.8827836	-36.9191704	geocoding (Google Maps)	C1			-999	-999	GeoDAR v1.0 alone	GeoDAR v1.0	georf: AM,AX
1371	1371	-999	-20.04679444	-41.74289722	geo-matching RSB	M1			-999	-999	GeoDAR v1.0 alone	GeoDAR v1.0	georf: AM,FY,AX
1372	1372	-999	-12.44083333	-45.16555556	geo-matching RSB	M1			-999	-999	GeoDAR v1.0 alone	GeoDAR v1.0	georf: AM,FY,AX
1373	1373	2380	-19.017154	-50.499679	Wada et al. (2017)	M1	correct	Wada et al. (2017)	-999	12540	GRanD v1.3 and GeoDAR v1.0	original GRanD	georf: AM,FY,AX; val: MD; GRanD-har: AM
1374	1374	-999	-18.78733932	-52.37565828	geo-matching RSB	M1			-999	-999	GeoDAR v1.0 alone	GeoDAR v1.0	georf: AM,FY,AX,JW
1375	1375	-999	-21.76377222	-46.60501944	geo-matching RSB	M1			-999	-999	GeoDAR v1.0 alone	GeoDAR v1.0	georf: AM,FY,AX
1376	1376	2410	-22.952088	-46.443544	geo-matching RSB	M2			-999	1400	GRanD v1.3 and GeoDAR v1.0	original GRanD	georf: AM,FY,AX; GRanD-har: AM
1377	1377	-999	-24.05755556	-50.71011111	geo-matching RSB	M2			-999	-999	GeoDAR v1.0 alone	GeoDAR v1.0	georf: AM,FY,AX
1378	1378	2387	-20.152544	-47.27703	geo-matching RSB	M1			-999	1420	GRanD v1.3 and GeoDAR v1.0	original GRanD	georf: AM,FY,AX; GRanD-har: AM
1379	1379	-999	-22.607425	-46.50449444	geo-matching RSB	M2			-999	-999	GeoDAR v1.0 alone	GeoDAR v1.0	georf: AM,FY,AX
1380	1380	-999	-12.8362	-38.32428056	geo-matching RSB	M1			-999	-999	GeoDAR v1.0 alone	GeoDAR v1.0	georf: AM,FY,AX
1381	1381	-999	-10.85352778	-40.17197222	geo-matching RSB	M1			-999	-999	GeoDAR v1.0 alone	GeoDAR v1.0	georf: AM,FY,AX
1382	1382	2416	-23.365001	-45.659031	geo-matching RSB	M1			-999	4732	GRanD v1.3 and GeoDAR v1.0	original GRanD	georf: AM,FY,AX; GRanD-har: AM
1383	1383	-999	-3.89488168	-40.61120527	geo-matching RSB	M1			-999	-999	GeoDAR v1.0 alone	GeoDAR v1.0	georf: AM,FY,AX
1384	1384	6902	-27.27860579	-52.38147291	geo-matching RSB	M1			-999	5100	GRanD v1.3 and GeoDAR v1.0	original GRanD	georf: AM,FY,AX; GRanD-har: AM
1385	1385	-999	-25.17702541	-50.94100812	geo-matching RSB	M1			-999	-999	GeoDAR v1.0 alone	GeoDAR v1.0	georf: AM,FY,AX,JW
1386	1386	2521	-11.460394	-42.345561	geo-matching RSB	M1			-999	165	GRanD v1.3 and GeoDAR v1.0	original GRanD	georf: AM,FY,AX; GRanD-har: AM
1387	1387	-999	-21.8525	-42.60638889	geo-matching RSB	M1			-999	-999	GeoDAR v1.0 alone	GeoDAR v1.0	georf: AM,FY,AX
1388	1388	2491	-6.845443	-38.311611	geo-matching RSB	M3			-999	44.6	GRanD v1.3 and GeoDAR v1.0	original GRanD	georf: AM,FY,AX; GRanD-har: AM
1389	1389	-999	-28.77454744	-51.84486896	geo-matching RSB	M1			-999	-999	GeoDAR v1.0 alone	GeoDAR v1.0	georf: AM,FY,AX,JW
1390	1390	-999	-20.61744527	-41.48499709	geo-matching RSB	M1	correct	RSB	-999	-999	GeoDAR v1.0 alone	GeoDAR v1.0	georf: AM,FY,AX; val: MD
1391	1391	-999	-5.39175748	-40.30267198	geo-matching RSB	M1			-999	-999	GeoDAR v1.0 alone	GeoDAR v1.0	georf: AM,FY,AX
1392	1392	-999	-19.08560262	-42.8526738	geo-matching RSB	M2			-999	-999	GeoDAR v1.0 alone	GeoDAR v1.0	georf: AM,FY,AX,JW
1393	1393	-999	-7.6586	-43.0862	geo-matching RSB	M1			-999	-999	GeoDAR v1.0 alone	GeoDAR v1.0	georf: AM,FY,AX
1394	1394	2493	-6.987045	-38.453524	geo-matching RSB	M1			-999	255	GRanD v1.3 and GeoDAR v1.0	original GRanD	georf: AM,FY,AX; GRanD-har: AM
1395	1395	-999	-29.08355556	-52.20816667	geo-matching RSB	M1			-999	-999	GeoDAR v1.0 alone	GeoDAR v1.0	georf: AM,FY,AX
1396	1396	-999	-18.93554623	-42.48499896	geo-matching RSB	M1			-999	-999	GeoDAR v1.0 alone	GeoDAR v1.0	georf: AM,FY,AX,JW
1397	1397	-999	-26.95888889	-52.34111111	geo-matching RSB	M1			-999	-999	GeoDAR v1.0 alone	GeoDAR v1.0	georf: AM,FY,AX
1398	1398	-999	-12.58538683	-60.9297784	geo-matching RSB	M1			-999	-999	GeoDAR v1.0 alone	GeoDAR v1.0	georf: AM,FY,AX,JW
1399	1399	-999	-21.98598069	-47.88194917	geo-matching RSB	M1			-999	-999	GeoDAR v1.0 alone	GeoDAR v1.0	georf: AM,FY,AX,JW
1400	1400	-999	-27.62472222	-50.98388889	geo-matching RSB	M1			-999	-999	GeoDAR v1.0 alone	GeoDAR v1.0	georf: AM,FY,AX
1401	1401	-999	-9.02026513	-42.7002439	geo-matching RSB	M1			-999	-999	GeoDAR v1.0 alone	GeoDAR v1.0	georf: AM,FY,AX,JW
1402	1402	-999	-29.07277778	-53.20805556	geo-matching RSB	M1			-999	-999	GeoDAR v1.0 alone	GeoDAR v1.0	georf: AM,FY,AX
1403	1403	-999	-24.02334444	-47.35583056	geo-matching RSB	M1			-999	-999	GeoDAR v1.0 alone	GeoDAR v1.0	georf: AM,FY,AX
1404	1404	2420	-23.573535	-46.277104	geo-matching RSB	M1			-999	122	GRanD v1.3 and GeoDAR v1.0	original GRanD	georf: AM,FY,AX; GRanD-har: AM
1405	1405	-999	-16.30444444	-55.06020403	geo-matching RSB	M1			-999	-999	GeoDAR v1.0 alone	GeoDAR v1.0	georf: AM,FY,AX,JW
1406	1406	-999	-24.13318223	-49.64401564	geo-matching RSB	M1			-999	-999	GeoDAR v1.0 alone	GeoDAR v1.0	georf: AM,FY,AX,JW
1407	1407	-999	-23.74969243	-50.90805614	geo-matching RSB	M1			-999	-999	GeoDAR v1.0 alone	GeoDAR v1.0	georf: AM,FY,AX,JW
1408	1408	-999	-13.07469251	-58.97555556	geo-matching RSB	M1	correct	RSB	-999	-999	GeoDAR v1.0 alone	GeoDAR v1.0	georf: AM,FY,AX; val: MD
1409	1409	-999	-11.98569057	-62.17966355	geo-matching RSB	M1			-999	-999	GeoDAR v1.0 alone	GeoDAR v1.0	georf: AM,FY,AX,JW
1410	1410	-999	-19.11583333	-50.64361111	geo-matching RSB	M1			-999	-999	GeoDAR v1.0 alone	GeoDAR v1.0	georf: AM,FY,AX
1411	1411	2519	-10.651812	-39.723748	geo-matching RSB	M1			-999	146.8	GRanD v1.3 and GeoDAR v1.0	original GRanD	georf: AM,FY,AX; GRanD-har: AM
1412	1412	-999	-22.20833333	-43.04583333	geo-matching RSB	M3			-999	-999	GeoDAR v1.0 alone	GeoDAR v1.0	georf: AM,FY,AX
1413	1413	2464	-3.799619	-40.255136	geo-matching RSB	M1			-999	50.1	GRanD v1.3 and GeoDAR v1.0	original GRanD	georf: AM,FY,AX; GRanD-har: AM
1414	1414	-999	-28.31180556	-53.89547222	geo-matching RSB	M1			-999	-999	GeoDAR v1.0 alone	GeoDAR v1.0	georf: AM,FY,AX
1415	1415	-999	-14.33491667	-42.37972222	geo-matching RSB	M1			-999	-999	GeoDAR v1.0 alone	GeoDAR v1.0	georf: AM,FY,AX
1416	1416	-999	-28.80676735	-50.61281075	geo-matching RSB	M1			-999	-999	GeoDAR v1.0 alone	GeoDAR v1.0	georf: AM,FY,AX,JW
1417	1417	-999	-7.54585	-38.16272	geo-matching RSB	M1			-999	-999	GeoDAR v1.0 alone	GeoDAR v1.0	georf: AM,FY,AX
1418	1418	-999	-22.5516899	-43.27112031	geo-matching RSB	M1			-999	-999	GeoDAR v1.0 alone	GeoDAR v1.0	georf: AM,FY,AX,JW
1419	1419	-999	-22.07450267	-48.0452662	geo-matching RSB	M1			-999	-999	GeoDAR v1.0 alone	GeoDAR v1.0	georf: AM,FY,AX,JW
1420	1420	-999	-22.15833333	-45.275	geo-matching RSB	M1			-999	-999	GeoDAR v1.0 alone	GeoDAR v1.0	georf: AM,FY,AX
1421	1421	-999	-14.75611111	-58.04444444	geo-matching RSB	M1			-999	-999	GeoDAR v1.0 alone	GeoDAR v1.0	georf: AM,FY,AX
1422	1422	-999	-19.64277778	-43.69111111	geo-matching RSB	M1			-999	-999	GeoDAR v1.0 alone	GeoDAR v1.0	georf: AM,FY,AX
1423	1423	-999	-22.71697222	-47.65180556	geo-matching RSB	M2			-999	-999	GeoDAR v1.0 alone	GeoDAR v1.0	georf: AM,FY,AX
1424	1424	-999	-11.99479493	-60.69567679	geo-matching RSB	M1	correct	RSB	-999	-999	GeoDAR v1.0 alone	GeoDAR v1.0	georf: AM,FY,AX,JW; val: MD
1425	1425	-999	-20.38833333	-44.18777778	geo-matching RSB	M2			-999	-999	GeoDAR v1.0 alone	GeoDAR v1.0	georf: AM,FY,AX
1426	1426	-999	-23.54221944	-47.24776667	geo-matching RSB	M2			-999	-999	GeoDAR v1.0 alone	GeoDAR v1.0	georf: AM,FY,AX
1427	1427	-999	-6.083634	-38.12487	geo-matching RSB	M1			-999	-999	GeoDAR v1.0 alone	GeoDAR v1.0	georf: AM,FY,AX
1428	1428	2513	-9.142167	-38.311892	Wada et al. (2017)	M1			-999	10800	GRanD v1.3 and GeoDAR v1.0	original GRanD	georf: AM,FY,AX; GRanD-har: AM
1429	1429	6908	-12.23950286	-48.38524691	geo-matching RSB	M1			-999	2740	GRanD v1.3 and GeoDAR v1.0	original GRanD	georf: AM,FY,AX; GRanD-har: AM
1430	1430	-999	-5.906353	-37.507947	geo-matching RSB	M3			-999	-999	GeoDAR v1.0 alone	GeoDAR v1.0	georf: AM,FY,AX
1431	1431	-999	-27.02805556	-49.57444444	geo-matching RSB	M2			-999	-999	GeoDAR v1.0 alone	GeoDAR v1.0	georf: AM,FY,AX
1432	1432	-999	-4.44552015	-38.96111798	geo-matching RSB	M1			-999	-999	GeoDAR v1.0 alone	GeoDAR v1.0	georf: AM,FY,AX
1433	1433	-999	-19.24634638	-52.88333591	geo-matching RSB	M1	correct	RSB	-999	-999	GeoDAR v1.0 alone	GeoDAR v1.0	georf: AM,FY,AX; val: MD
1434	1434	-999	-26.79125833	-52.13408611	geo-matching RSB	M1			-999	-999	GeoDAR v1.0 alone	GeoDAR v1.0	georf: AM,FY,AX
1435	1435	-999	-14.74610833	-39.08266	geo-matching RSB	M1			-999	-999	GeoDAR v1.0 alone	GeoDAR v1.0	georf: AM,FY,AX
1436	1436	-999	-21.80685352	-46.13513889	geo-matching RSB	M1			-999	-999	GeoDAR v1.0 alone	GeoDAR v1.0	georf: AM,FY,AX,JW
1437	1437	-999	-22.60083333	-45.54722222	geo-matching RSB	M1			-999	-999	GeoDAR v1.0 alone	GeoDAR v1.0	georf: AM,FY,AX
1438	1438	-999	-5.79438804	-40.17261165	geo-matching RSB	M1			-999	-999	GeoDAR v1.0 alone	GeoDAR v1.0	georf: AM,FY,AX
1439	1439	-999	-6.267385531	-40.22043014	geo-matching RSB	M1			-999	-999	GeoDAR v1.0 alone	GeoDAR v1.0	georf: AM,FY,AX,JW
1440	1440	-999	-9.534805556	-36.97608333	geo-matching RSB	M1			-999	-999	GeoDAR v1.0 alone	GeoDAR v1.0	georf: AM,FY,AX
1441	1441	-999	-19.41116855	-54.49328038	geo-matching RSB	M1			-999	-999	GeoDAR v1.0 alone	GeoDAR v1.0	georf: AM,FY,AX,JW
1442	1442	-999	-9.341147222	-38.08907222	geo-matching RSB	M1			-999	-999	GeoDAR v1.0 alone	GeoDAR v1.0	georf: AM,FY,AX
1443	1443	2488	-6.493176	-37.0649	geocoding (Google Maps)	C1			-999	81	GRanD v1.3 and GeoDAR v1.0	original GRanD	georf: AM,AX; GRanD-har: AM
1444	1444	-999	-6.431403	-37.650684	geo-matching RSB	M3			-999	-999	GeoDAR v1.0 alone	GeoDAR v1.0	georf: AM,FY,AX
1445	1445	6897	-16.78567128	-47.93960286	geo-matching RSB	M1			-999	972.1	GRanD v1.3 and GeoDAR v1.0	original GRanD	georf: AM,FY,AX; GRanD-har: AM
1446	1446	-999	-5.880937	-37.345789	geo-matching RSB	M1			-999	-999	GeoDAR v1.0 alone	GeoDAR v1.0	georf: AM,FY,AX
1447	1447	2437	-25.610142	-52.614328	geo-matching RSB	M1			-999	6780	GRanD v1.3 and GeoDAR v1.0	original GRanD	georf: AM,FY,AX; GRanD-har: AM
1448	1448	2384	-20.027008	-47.435526	geo-matching RSB	M1			-999	420	GRanD v1.3 and GeoDAR v1.0	original GRanD	georf: AM,FY,AX; GRanD-har: AM
1449	1449	-999	-8.55918	-36.988304	geo-matching RSB	M1			-999	-999	GeoDAR v1.0 alone	GeoDAR v1.0	georf: AM,FY,AX
1450	1450	-999	-18.72183333	-42.27152778	geo-matching RSB	M1			-999	-999	GeoDAR v1.0 alone	GeoDAR v1.0	georf: AM,FY,AX
1451	1451	2376	-18.407776	-49.096387	Wada et al. (2017)	M1	correct	Wada et al. (2017)	-999	17000	GRanD v1.3 and GeoDAR v1.0	original GRanD	georf: AM,FY,AX; val: MD; GRanD-har: AM
1452	1452	2534	-15.96913	-39.590092	geo-matching RSB	M1			-999	2720	GRanD v1.3 and GeoDAR v1.0	original GRanD	georf: AM,FY,AX; GRanD-har: AM
1453	1453	-999	-6.2372646	-36.5053962	geocoding (Google Maps)	C1			-999	-999	GeoDAR v1.0 alone	GeoDAR v1.0	georf: AM,AX
1454	1454	-999	-29.1115914	-51.1646283	geocoding (Google Maps)	C1	correct	Google Maps	-999	-999	GeoDAR v1.0 alone	GeoDAR v1.0	georf: AM,AX; val: JM,JW
1455	1455	-999	-29.29944444	-50.56972222	geo-matching RSB	M1			-999	-999	GeoDAR v1.0 alone	GeoDAR v1.0	georf: AM,FY,AX
1456	1456	-999	-20.12666667	-43.95027778	geo-matching RSB	M1			-999	-999	GeoDAR v1.0 alone	GeoDAR v1.0	georf: AM,FY,AX
1457	1457	-999	-2.548151	-44.30441	geo-matching RSB	M1			-999	-999	GeoDAR v1.0 alone	GeoDAR v1.0	georf: AM,FY,AX
1458	1458	-999	-26.94	-51.9525	geo-matching RSB	M1			-999	-999	GeoDAR v1.0 alone	GeoDAR v1.0	georf: AM,FY,AX
1459	1459	-999	-22.01972222	-43.30222222	geo-matching RSB	M1			-999	-999	GeoDAR v1.0 alone	GeoDAR v1.0	georf: AM,FY,AX
1460	1460	-999	-4.81734606	-40.36269595	geo-matching RSB	M1			-999	-999	GeoDAR v1.0 alone	GeoDAR v1.0	georf: AM,FY,AX
1461	1461	6899	-6.589608351	-47.46457272	geo-matching RSB	M1			-999	5400	GRanD v1.3 and GeoDAR v1.0	original GRanD	georf: AM,FY,AX; GRanD-har: AM
1462	1462	-999	-29.12027778	-53.36777778	geo-matching RSB	M1			-999	-999	GeoDAR v1.0 alone	GeoDAR v1.0	georf: AM,FY,AX
1463	1463	-999	-19.53604444	-42.12591389	geo-matching RSB	M1			-999	-999	GeoDAR v1.0 alone	GeoDAR v1.0	georf: AM,FY,AX
1464	1464	-999	-29.50111111	-51.00222222	geo-matching RSB	M1			-999	-999	GeoDAR v1.0 alone	GeoDAR v1.0	georf: AM,FY,AX
1465	1465	2364	-2.817134	-54.299844	geo-matching RSB	M1			-999	472	GRanD v1.3 and GeoDAR v1.0	original GRanD	georf: AM,FY,AX; GRanD-har: AM
1466	1466	-999	-7.59024	-37.9136	geo-matching RSB	M1			-999	-999	GeoDAR v1.0 alone	GeoDAR v1.0	georf: AM,FY,AX
1467	1467	6914	-8.801884023	-63.95193794	geo-matching RSB	M1			-999	130.4	GRanD v1.3 and GeoDAR v1.0	original GRanD	georf: AM,FY,AX; GRanD-har: AM
1468	1468	-999	-6.159109	-35.596766	geo-matching RSB	M1			-999	-999	GeoDAR v1.0 alone	GeoDAR v1.0	georf: AM,FY,AX
1469	1469	-999	-9.624972222	-36.77061111	geo-matching RSB	M1			-999	-999	GeoDAR v1.0 alone	GeoDAR v1.0	georf: AM,FY,AX
1470	1470	-999	-24.08120322	-47.47705881	geo-matching RSB	M1			-999	-999	GeoDAR v1.0 alone	GeoDAR v1.0	georf: AM,FY,AX,JW
1471	1471	-999	-9.351111111	-56.7775	geo-matching RSB	M2			-999	-999	GeoDAR v1.0 alone	GeoDAR v1.0	georf: AM,FY,AX
1472	1472	-999	-20.91833333	-42.66	geo-matching RSB	M1			-999	-999	GeoDAR v1.0 alone	GeoDAR v1.0	georf: AM,FY,AX
1473	1473	2372	-15.797829	-47.786177	geo-matching RSB	M1			-999	600	GRanD v1.3 and GeoDAR v1.0	original GRanD	georf: AM,FY,AX; GRanD-har: AM
1474	1474	-999	-20.227675	-41.99455556	geo-matching RSB	M2			-999	-999	GeoDAR v1.0 alone	GeoDAR v1.0	georf: AM,FY,AX
1475	1475	-999	-6.409896471	-36.7960361	geocoding (Google Maps)	C1	correct	Google Maps	-999	-999	GeoDAR v1.0 alone	GeoDAR v1.0	georf: AM,AX; val: JM,JW
1476	1476	-999	-7.716753	-35.675609	geo-matching RSB	M3			-999	-999	GeoDAR v1.0 alone	GeoDAR v1.0	georf: AM,FY,AX
1477	1477	6910	-18.8811449	-44.77734119	geo-matching RSB	M1			-999	241.6	GRanD v1.3 and GeoDAR v1.0	original GRanD	georf: AM,FY,AX; GRanD-har: AM
1478	1478	2512	-9.002083	-42.428222	geo-matching RSB	M1			-999	181.2	GRanD v1.3 and GeoDAR v1.0	original GRanD	georf: AM,FY,AX; GRanD-har: AM
1479	1479	2503	-7.643984	-38.896875	geo-matching RSB	M1			-999	108.3	GRanD v1.3 and GeoDAR v1.0	original GRanD	georf: AM,FY,AX; GRanD-har: AM
1480	1480	-999	-13.07388889	-60.61444444	geo-matching RSB	M1			-999	-999	GeoDAR v1.0 alone	GeoDAR v1.0	georf: AM,FY,AX
1481	1481	2402	-22.520103	-48.533827	geo-matching RSB	M1			-999	3160	GRanD v1.3 and GeoDAR v1.0	original GRanD	georf: AM,FY,AX; GRanD-har: AM
1482	1482	-999	-7.969456	-35.115592	geo-matching RSB	M1			-999	-999	GeoDAR v1.0 alone	GeoDAR v1.0	georf: AM,FY,AX
1483	1483	-999	-19.76926329	-41.78850993	geo-matching RSB	M1			-999	-999	GeoDAR v1.0 alone	GeoDAR v1.0	georf: AM,FY,AX,JW
1484	1484	-999	-26.04972222	-52.8	geo-matching RSB	M2			-999	-999	GeoDAR v1.0 alone	GeoDAR v1.0	georf: AM,FY,AX
1485	1485	-999	-27.45608329	-48.98394326	geo-matching RSB	M1			-999	-999	GeoDAR v1.0 alone	GeoDAR v1.0	georf: AM,FY,AX,JW
1486	1486	-999	-21.88810556	-48.14740833	geo-matching RSB	M2			-999	-999	GeoDAR v1.0 alone	GeoDAR v1.0	georf: AM,FY,AX
1487	1487	-999	-21.2973717	-44.6148865	geocoding (Google Maps)	C1			-999	-999	GeoDAR v1.0 alone	GeoDAR v1.0	georf: AM,AX
1488	1488	-999	-22.98972222	-45.75527778	geo-matching RSB	M1			-999	-999	GeoDAR v1.0 alone	GeoDAR v1.0	georf: AM,FY,AX
1489	1489	-999	-17.5375	-54.43333333	geo-matching RSB	M1			-999	-999	GeoDAR v1.0 alone	GeoDAR v1.0	georf: AM,FY,AX
1490	1490	-999	-22.17033178	-47.90399424	geo-matching RSB	M1			-999	-999	GeoDAR v1.0 alone	GeoDAR v1.0	georf: AM,FY,AX,JW
1491	1491	-999	-19.61387022	-41.80468398	geo-matching RSB	M1	correct	RSB	-999	-999	GeoDAR v1.0 alone	GeoDAR v1.0	georf: AM,FY,AX; val: MD
1492	1492	2528	-13.868135	-40.236724	geo-matching RSB	M1			-999	1640	GRanD v1.3 and GeoDAR v1.0	original GRanD	georf: AM,FY,AX; GRanD-har: AM
1493	1493	-999	-13.40595107	-46.34230821	geo-matching RSB	M1			-999	-999	GeoDAR v1.0 alone	GeoDAR v1.0	georf: AM,FY,AX,JW
1494	1494	-999	-18.73111111	-51.79861111	geo-matching RSB	M1			-999	-999	GeoDAR v1.0 alone	GeoDAR v1.0	georf: AM,FY,AX
1495	1495	2535	-16.113403	-42.280144	geo-matching RSB	M1			-999	85	GRanD v1.3 and GeoDAR v1.0	original GRanD	georf: AM,FY,AX; GRanD-har: AM
1496	1496	-999	-22.98663889	-51.82422222	geo-matching RSB	M2			-999	-999	GeoDAR v1.0 alone	GeoDAR v1.0	georf: AM,FY,AX
1497	1497	-999	-21.84466667	-43.33950833	geo-matching RSB	M1			-999	-999	GeoDAR v1.0 alone	GeoDAR v1.0	georf: AM,FY,AX
1498	1498	-999	-15.39216294	-58.63906024	geo-matching RSB	M1	correct	RSB	-999	-999	GeoDAR v1.0 alone	GeoDAR v1.0	georf: AM,FY,AX; val: MD
1499	1499	-999	-7.3809463	-36.8095495	geocoding (Google Maps)	C2			-999	-999	GeoDAR v1.0 alone	GeoDAR v1.0	georf: CF,JZ,AX
1500	1500	-999	4.9640213	115.0147639	geocoding (Google Maps)	C1			-999	-999	GeoDAR v1.0 alone	GeoDAR v1.0	georf: AM,AX
1501	1501	-999	4.9043348	114.9459571	geocoding (Google Maps)	C1			-999	-999	GeoDAR v1.0 alone	GeoDAR v1.0	georf: AM,AX
1502	1502	-999	4.629137617	114.7519322	geocoding (Google Maps)	C4	correct	Google Maps	-999	-999	GeoDAR v1.0 alone	GeoDAR v1.0	georf: AX; val: JM,JW
1503	1503	3948	42.697959	24.286785	geocoding (Google Maps)	C4			-999	11.6	GRanD v1.3 and GeoDAR v1.0	original GRanD	georf: AX,AM,JW; GRanD-har: AM
1504	1504	-999	42.52474647	23.58455644	geo-matching MARS	M2			-999	-999	GeoDAR v1.0 alone	GeoDAR v1.0	georf: AM,JW
1505	1505	-999	43.3651498	24.0134196	geocoding (Google Maps)	C4			-999	-999	GeoDAR v1.0 alone	GeoDAR v1.0	georf: AX,AM,JW
1506	1506	-999	42.2499955	26.0880203	geocoding (Google Maps)	C4			-999	-999	GeoDAR v1.0 alone	GeoDAR v1.0	georf: AM,JW
1507	1507	-999	43.23144275	26.0084198	geo-matching MARS	M2			-999	-999	GeoDAR v1.0 alone	GeoDAR v1.0	georf: AM,JW
1508	1508	3938	42.880757	26.917708	geo-matching MARS	M2			-999	228.5	GRanD v1.3 and GeoDAR v1.0	original GRanD	georf: AM,JW; GRanD-har: AM
1509	1509	3969	42.018475	24.201815	geocoding (Google Maps)	C4			-999	305.8	GRanD v1.3 and GeoDAR v1.0	original GRanD	georf: AX,AM,JW; GRanD-har: AM
1510	1510	-999	41.7578849	24.1692021	geocoding (Google Maps)	C4			-999	-999	GeoDAR v1.0 alone	GeoDAR v1.0	georf: AX,AM,JW
1511	1511	3933	43.026661	27.410379	geo-matching MARS	M2			-999	329	GRanD v1.3 and GeoDAR v1.0	original GRanD	georf: AM,JW; GRanD-har: AM
1512	1512	3961	42.254306	27.591848	geo-matching MARS	M2			-999	34.8	GRanD v1.3 and GeoDAR v1.0	original GRanD	georf: AM,JW; GRanD-har: AM
1513	1513	3934	43.00625	24.427083	geo-matching MARS	M2			-999	59	GRanD v1.3 and GeoDAR v1.0	original GRanD	georf: AM,JW; GRanD-har: AM
1514	1514	3950	42.617786	23.745054	geo-matching MARS	M2			-999	36	GRanD v1.3 and GeoDAR v1.0	original GRanD	georf: AM,JW; GRanD-har: AM
1515	1515	-999	41.9631558	26.1064174	geocoding (Google Maps)	C2			-999	-999	GeoDAR v1.0 alone	GeoDAR v1.0	georf: CF,JZ,AX,AM,JW
1516	1516	-999	42.60408482	23.40414203	geo-matching MARS	M2			-999	-999	GeoDAR v1.0 alone	GeoDAR v1.0	georf: AM,JW
1517	1517	-999	42.83493567	23.33135874	geo-matching MARS	M2			-999	-999	GeoDAR v1.0 alone	GeoDAR v1.0	georf: AM,JW
1518	1518	-999	42.30498996	24.9957906	geo-matching MARS	M2			-999	-999	GeoDAR v1.0 alone	GeoDAR v1.0	georf: AM,JW
1519	1519	-999	41.89396772	25.35249848	geo-matching MARS	M2			-999	-999	GeoDAR v1.0 alone	GeoDAR v1.0	georf: AM,JW
1520	1520	3954	42.534464	23.14412	geocoding (Google Maps)	C4			-999	20.6	GRanD v1.3 and GeoDAR v1.0	original GRanD	georf: AX,AM,JW; GRanD-har: AM
1521	1521	-999	42.49209705	27.00886219	geo-matching MARS	M2			-999	-999	GeoDAR v1.0 alone	GeoDAR v1.0	georf: AM,JW
1522	1522	-999	43.47385349	24.49607443	geo-matching MARS	M2			-999	-999	GeoDAR v1.0 alone	GeoDAR v1.0	georf: AM,JW
1523	1523	3953	42.544241	24.92276	geo-matching MARS	M2			-999	27	GRanD v1.3 and GeoDAR v1.0	original GRanD	georf: AM,JW; GRanD-har: AM
1524	1524	3970	41.985417	25.427083	geo-matching MARS	M1			-999	25	GRanD v1.3 and GeoDAR v1.0	original GRanD	georf: AM,JW; GRanD-har: AM
1525	1525	-999	42.17389506	23.24996271	geocoding (Google Maps)	C4			-999	-999	GeoDAR v1.0 alone	GeoDAR v1.0	georf: AX,AM,JW
1526	1526	3930	43.121533	25.172917	geocoding (Google Maps)	C4			-999	220	GRanD v1.3 and GeoDAR v1.0	original GRanD	georf: AX,AM,JW; GRanD-har: AM
1527	1527	3973	41.929904	26.015432	geo-matching MARS	M2			-999	9	GRanD v1.3 and GeoDAR v1.0	original GRanD	georf: AM,JW; GRanD-har: AM
1528	1528	3946	42.71935	27.621668	geo-matching MARS	M2			-999	45.2	GRanD v1.3 and GeoDAR v1.0	original GRanD	georf: AM,JW; GRanD-har: AM
1529	1529	3922	43.404508	26.672809	geocoding (Google Maps)	C4			-999	25.5	GRanD v1.3 and GeoDAR v1.0	original GRanD	georf: AX,AM,JW; GRanD-har: AM
1530	1530	3983	41.647573	24.152976	geocoding (Google Maps)	C4			-999	449.3	GRanD v1.3 and GeoDAR v1.0	original GRanD	georf: AX,AM,JW; GRanD-har: AM
1531	1531	3966	42.118585	26.856484	geocoding (Google Maps)	C4			-999	50	GRanD v1.3 and GeoDAR v1.0	original GRanD	georf: AX,AM,JW; GRanD-har: AM
1532	1532	-999	42.59530052	24.66533437	geo-matching MARS	M2			-999	-999	GeoDAR v1.0 alone	GeoDAR v1.0	georf: AM,JW
1533	1533	-999	41.8814455	26.08411989	geo-matching MARS	M2			-999	-999	GeoDAR v1.0 alone	GeoDAR v1.0	georf: AM,JW
1534	1534	-999	43.27173799	24.9248647	geo-matching MARS	M2	correct	MARS	-999	-999	GeoDAR v1.0 alone	GeoDAR v1.0	georf: AM,JW; val: MD
1535	1535	-999	43.16236841	27.22600621	geo-matching MARS	M2			-999	-999	GeoDAR v1.0 alone	GeoDAR v1.0	georf: AM,JW
1536	1536	3958	42.419925	24.002615	geocoding (Google Maps)	C4			-999	141.3	GRanD v1.3 and GeoDAR v1.0	original GRanD	georf: AX,AM,JW; GRanD-har: AM
1537	1537	-999	43.53709689	26.37010159	geo-matching MARS	M2			-999	-999	GeoDAR v1.0 alone	GeoDAR v1.0	georf: AM,JW
1538	1538	-999	41.79051011	25.9141765	geo-matching MARS	M2			-999	-999	GeoDAR v1.0 alone	GeoDAR v1.0	georf: AM,JW
1539	1539	-999	41.79550077	26.31534112	geo-matching MARS	M2			-999	-999	GeoDAR v1.0 alone	GeoDAR v1.0	georf: AM,JW
1540	1540	3919	43.427114	25.888355	geo-matching MARS	M2			-999	10.5	GRanD v1.3 and GeoDAR v1.0	original GRanD	georf: AM,JW; GRanD-har: AM
1541	1541	3926	43.317082	24.246526	geocoding (Google Maps)	C4			-999	17.2	GRanD v1.3 and GeoDAR v1.0	original GRanD	georf: AX,AM,JW; GRanD-har: AM
1542	1542	3964	42.172497	23.810265	geocoding (Google Maps)	C4			-999	144	GRanD v1.3 and GeoDAR v1.0	original GRanD	georf: AX,AM,JW; GRanD-har: AM
1543	1543	-999	41.97084536	25.1513144	geo-matching MARS	M2			-999	-999	GeoDAR v1.0 alone	GeoDAR v1.0	georf: AM,JW
1544	1544	-999	42.00819227	24.9380159	geo-matching MARS	M2			-999	-999	GeoDAR v1.0 alone	GeoDAR v1.0	georf: AM,JW
1545	1545	-999	41.75185152	25.66544241	geo-matching MARS	M2			-999	-999	GeoDAR v1.0 alone	GeoDAR v1.0	georf: AM,JW
1546	1546	-999	42.10923998	23.03627268	geo-matching MARS	M2			-999	-999	GeoDAR v1.0 alone	GeoDAR v1.0	georf: AM,JW
1547	1547	-999	43.0702358	24.4841488	geocoding (Google Maps)	C2			-999	-999	GeoDAR v1.0 alone	GeoDAR v1.0	georf: CF,JZ,JW,AM
1548	1548	-999	43.1481935	25.3759316	geocoding (Google Maps)	C4			-999	-999	GeoDAR v1.0 alone	GeoDAR v1.0	georf: AX,AM,JW
1549	1549	3931	43.088477	26.797302	geocoding (Google Maps)	C4			-999	311.8	GRanD v1.3 and GeoDAR v1.0	original GRanD	georf: AX,AM,JW; GRanD-har: AM
1550	1550	3941	42.816817	25.267106	geocoding (Google Maps)	C4			-999	18.7	GRanD v1.3 and GeoDAR v1.0	original GRanD	georf: AX,AM,JW; GRanD-har: AM
1551	1551	-999	41.91760908	24.98634877	geo-matching MARS	M2			-999	-999	GeoDAR v1.0 alone	GeoDAR v1.0	georf: AM,JW
1552	1552	-999	41.85900962	24.82807205	geo-matching MARS	M2			-999	-999	GeoDAR v1.0 alone	GeoDAR v1.0	georf: AM,JW
1553	1553	3984	41.630482	25.338257	geocoding (Google Maps)	C4			-999	532.9	GRanD v1.3 and GeoDAR v1.0	original GRanD	georf: AX,AM,JW; GRanD-har: AM
1554	1554	3985	41.619728	25.638542	geocoding (Google Maps)	C4			-999	489	GRanD v1.3 and GeoDAR v1.0	original GRanD	georf: AX,AM,JW; GRanD-har: AM
1555	1555	3955	42.513118	23.537994	geo-matching MARS	M2			-999	673	GRanD v1.3 and GeoDAR v1.0	original GRanD	georf: AM,JW; GRanD-har: AM
1556	1556	-999	43.6076912	23.0034768	geocoding (Google Maps)	C2			-999	-999	GeoDAR v1.0 alone	GeoDAR v1.0	georf: CF,JZ,AX,AM,JW
1557	1557	-999	42.67637856	25.9167455	geo-matching MARS	M1			-999	-999	GeoDAR v1.0 alone	GeoDAR v1.0	georf: AM,JW
1558	1558	3976	41.863189	25.433973	geo-matching MARS	M2			-999	114	GRanD v1.3 and GeoDAR v1.0	original GRanD	georf: AM,JW; GRanD-har: AM
1559	1559	3913	43.694564	22.914063	geocoding (Google Maps)	C4			-999	12	GRanD v1.3 and GeoDAR v1.0	original GRanD	georf: AX,AM,JW; GRanD-har: AM
1560	1560	-999	41.81535002	24.12906479	geocoding (Google Maps)	C3	correct	Google Maps	-999	-999	GeoDAR v1.0 alone	GeoDAR v1.0	georf: AM,JW; val: JM,JW
1561	1561	3947	42.71278	27.516898	geo-matching MARS	M2			-999	12.7	GRanD v1.3 and GeoDAR v1.0	original GRanD	georf: AM,JW; GRanD-har: AM
1562	1562	-999	41.99187314	24.46690891	geo-matching MARS	M1			-999	-999	GeoDAR v1.0 alone	GeoDAR v1.0	georf: AM,JW
1563	1563	-999	43.46188877	24.50724227	geo-matching MARS	M2			-999	-999	GeoDAR v1.0 alone	GeoDAR v1.0	georf: AM,JW
1564	1564	-999	43.369925	25.3732913	geocoding (Google Maps)	C4			-999	-999	GeoDAR v1.0 alone	GeoDAR v1.0	georf: AX,AM,JW
1565	1565	-999	42.02468447	25.67401951	geo-matching MARS	M2			-999	-999	GeoDAR v1.0 alone	GeoDAR v1.0	georf: AM,JW
1566	1566	3963	42.213981	26.63194	geocoding (Google Maps)	C3			-999	12.6	GRanD v1.3 and GeoDAR v1.0	original GRanD	georf: AM,JW; GRanD-har: AM
1567	1567	3959	42.39806	24.56875	geo-matching MARS	M2			-999	211.4	GRanD v1.3 and GeoDAR v1.0	original GRanD	georf: AM,JW; GRanD-har: AM
1568	1568	3924	43.368711	24.331213	geocoding (Google Maps)	C4			-999	130	GRanD v1.3 and GeoDAR v1.0	original GRanD	georf: AX,AM,JW; GRanD-har: AM
1569	1569	-999	41.86412573	25.86439223	geo-matching MARS	M2			-999	-999	GeoDAR v1.0 alone	GeoDAR v1.0	georf: AM,JW
1570	1570	3911	43.743278	22.585417	geocoding (Google Maps)	C4			-999	43.2	GRanD v1.3 and GeoDAR v1.0	original GRanD	georf: AX,AM,JW; GRanD-har: AM
1571	1571	-999	41.9146678	25.74594154	geo-matching MARS	M2			-999	-999	GeoDAR v1.0 alone	GeoDAR v1.0	georf: AM,JW
1572	1572	-999	43.35164496	25.05122955	geo-matching MARS	M2			-999	-999	GeoDAR v1.0 alone	GeoDAR v1.0	georf: AM,JW
1573	1573	-999	42.6785225	27.32694944	geo-matching MARS	M2			-999	-999	GeoDAR v1.0 alone	GeoDAR v1.0	georf: AM,JW
1574	1574	-999	42.06420187	25.93717733	geo-matching MARS	M2			-999	-999	GeoDAR v1.0 alone	GeoDAR v1.0	georf: AM,JW
1575	1575	-999	42.66682002	24.18652547	geo-matching MARS	M2			-999	-999	GeoDAR v1.0 alone	GeoDAR v1.0	georf: AM,JW
1576	1576	3923	43.396563	23.212757	geo-matching MARS	M1			-999	506	GRanD v1.3 and GeoDAR v1.0	original GRanD	georf: AM,JW; GRanD-har: AM
1577	1577	-999	41.50317706	24.85192936	geo-matching MARS	M2			-999	-999	GeoDAR v1.0 alone	GeoDAR v1.0	georf: AM,JW
1578	1578	-999	42.26460974	25.49549326	geo-matching MARS	M2			-999	-999	GeoDAR v1.0 alone	GeoDAR v1.0	georf: AM,JW
1579	1579	-999	42.08599567	25.03304078	geo-matching MARS	M2			-999	-999	GeoDAR v1.0 alone	GeoDAR v1.0	georf: AM,JW
1580	1580	3965	42.150712	25.890625	geocoding (Google Maps)	C4			-999	20.4	GRanD v1.3 and GeoDAR v1.0	original GRanD	georf: AX,AM,JW; GRanD-har: AM
1581	1581	-999	43.07063225	24.88618377	geocoding (Google Maps)	C1	correct	Google Maps	-999	-999	GeoDAR v1.0 alone	GeoDAR v1.0	georf: MD,AM,JW; val: JM,JW
1582	1582	-999	42.56357622	27.17965566	geo-matching MARS	M2			-999	-999	GeoDAR v1.0 alone	GeoDAR v1.0	georf: AM,JW
1583	1583	-999	42.54992273	23.47023294	geo-matching MARS	M2			-999	-999	GeoDAR v1.0 alone	GeoDAR v1.0	georf: AM,JW
1584	1584	-999	42.29800688	22.8493287	geo-matching MARS	M2			-999	-999	GeoDAR v1.0 alone	GeoDAR v1.0	georf: AM,JW
1585	1585	-999	42.4938176	26.458918	geocoding (Google Maps)	C3			-999	-999	GeoDAR v1.0 alone	GeoDAR v1.0	georf: AM,JW
1586	1586	-999	41.94915143	25.04659124	geo-matching MARS	M2			-999	-999	GeoDAR v1.0 alone	GeoDAR v1.0	georf: AM,JW
1587	1587	-999	43.10499421	26.86208594	geo-matching MARS	M2			-999	-999	GeoDAR v1.0 alone	GeoDAR v1.0	georf: AM,JW
1588	1588	3951	42.614746	25.318647	geocoding (Google Maps)	C4			-999	112	GRanD v1.3 and GeoDAR v1.0	original GRanD	georf: AX,AM,JW; GRanD-har: AM
1589	1589	-999	41.83234887	25.57205403	geo-matching MARS	M2			-999	-999	GeoDAR v1.0 alone	GeoDAR v1.0	georf: AM,JW
1590	1590	-999	42.13756985	23.56944642	geo-matching MARS	M2			-999	-999	GeoDAR v1.0 alone	GeoDAR v1.0	georf: AM,JW
1591	1591	-999	42.7266674	26.2523407	geocoding (Google Maps)	C3			-999	-999	GeoDAR v1.0 alone	GeoDAR v1.0	georf: AM,JW
1592	1592	3935	43.000848	27.464672	geo-matching MARS	M2			-999	10.6	GRanD v1.3 and GeoDAR v1.0	original GRanD	georf: AM,JW; GRanD-har: AM
1593	1593	3952	42.592355	25.950562	geocoding (Google Maps)	C4			-999	400	GRanD v1.3 and GeoDAR v1.0	original GRanD	georf: AX,AM,JW; GRanD-har: AM
1594	1594	-999	43.60289491	23.18098388	geo-matching MARS	M2			-999	-999	GeoDAR v1.0 alone	GeoDAR v1.0	georf: AM,JW
1595	1595	-999	42.92223916	25.20949958	geo-matching MARS	M2			-999	-999	GeoDAR v1.0 alone	GeoDAR v1.0	georf: AM,JW
1596	1596	3986	41.586119	26.107813	geo-matching MARS	M2			-999	188	GRanD v1.3 and GeoDAR v1.0	original GRanD	georf: AM,JW; GRanD-har: AM
1597	1597	3972	41.934272	24.4434	geo-matching MARS	M1			-999	226	GRanD v1.3 and GeoDAR v1.0	original GRanD	georf: AM,JW; GRanD-har: AM
1598	1598	3929	43.152646	26.27388	geocoding (Google Maps)	C4			-999	62.3	GRanD v1.3 and GeoDAR v1.0	original GRanD	georf: AX,AM,JW; GRanD-har: AM
1599	1599	-999	14.072914	-0.142328	geocoding (Google Maps)	C1			-999	-999	GeoDAR v1.0 alone	GeoDAR v1.0	georf: JW
1600	1600	3628	11.085992	0.700693	geocoding (Google Maps)	C2			-999	2000	GRanD v1.3 and GeoDAR v1.0	original GRanD	georf: CF,JZ,AX,AM; GRanD-har: AM
1601	1601	-999	-2.9041764	29.4774139	geocoding (Google Maps)	C2	correct	Google Maps	-999	-999	GeoDAR v1.0 alone	GeoDAR v1.0	georf: CF,JZ,AX,AM; val: JM,JW
1602	1602	-999	11.82281898	103.1017839	geo-matching ODC	M3	register	ODC	-999	-999	GeoDAR v1.0 alone	GeoDAR v1.0	georf: JW,AX; val: MD
1603	1603	6920	10.70474853	104.1172284	geo-matching ODC	M3	register	ODC	-999	718	GRanD v1.3 and GeoDAR v1.0	original GRanD	georf: JW,AX; val: MD; GRanD-har: AM
1604	1604	7303	13.55220468	106.2566742	geo-matching ODC	M3	correct	ODC	-999	1790	GRanD v1.3 and GeoDAR v1.0	original GRanD	georf: JW,AX; val: MD; GRanD-har: AM
1605	1605	3650	9.058993	13.689926	geocoding (Google Maps)	C4	correct	Google Maps	-999	7800	GRanD v1.3 and GeoDAR v1.0	original GRanD	georf: AX,AM; val: JM,JW; GRanD-har: AM
1606	1606	3672	5.702137	10.501793	geocoding (Google Maps)	C4			-999	2000	GRanD v1.3 and GeoDAR v1.0	original GRanD	georf: AM; GRanD-har: AM
1607	1607	-999	4.0764325	10.4658508	geocoding (Google Maps)	C2	correct	Google Maps	-999	-999	GeoDAR v1.0 alone	GeoDAR v1.0	georf: CF,JZ,AX,AM; val: JM,JW
1608	1608	3666	6.307317	12.807604	geocoding (Google Maps)	C4			-999	2600	GRanD v1.3 and GeoDAR v1.0	original GRanD	georf: AX,AM; GRanD-har: AM
1609	1609	3673	3.83139	10.135404	geocoding (Google Maps)	C2			-999	5.8	GRanD v1.3 and GeoDAR v1.0	original GRanD	georf: CF,JZ,AX,AM; GRanD-har: AM
1610	1610	-999	53.98379512	-129.731007	geo-matching CanVec	M1			-999	-999	GeoDAR v1.0 alone	GeoDAR v1.0	georf: AX
1611	1611	1460	45.472877	-76.252112	geo-matching CanVec	M1			-999	151	GRanD v1.3 and GeoDAR v1.0	original GRanD	georf: AX; GRanD-har: AM
1612	1612	-999	49.4802439	-109.4024984	geocoding (Google Maps)	C2	correct	Google Maps	-999	-999	GeoDAR v1.0 alone	GeoDAR v1.0	georf: CF,JZ,AX; val: JM,JW
1613	1613	-999	49.61636026	-105.8695266	geo-matching CanVec	M1			-999	-999	GeoDAR v1.0 alone	GeoDAR v1.0	georf: AX,JW
1614	1614	-999	51.06280534	-105.80256	geo-matching CanVec	M1	correct	CanVec	-999	-999	GeoDAR v1.0 alone	GeoDAR v1.0	georf: AX; val: MD
1615	1615	1407	59.62751639	-109.0069537	geo-matching CanVec	M1	correct	CanVec	-999	8.1	GRanD v1.3 and GeoDAR v1.0	corrected GRanD	georf: AX; val: MD; GRanD-har: JW
1616	1616	-999	46.2859724	-74.1423203	geocoding (Google Maps)	C1			-999	-999	GeoDAR v1.0 alone	GeoDAR v1.0	georf: MD,AX
1617	1617	-999	48.3117116	-68.4724207	geocoding (Google Maps)	C1			-999	-999	GeoDAR v1.0 alone	GeoDAR v1.0	georf: MD,AX
1618	1618	261	50.85772	-112.373958	geo-matching CanVec	M1	correct	CanVec	-999	129	GRanD v1.3 and GeoDAR v1.0	original GRanD	georf: AX; val: MD; GRanD-har: AM
1619	1619	279	49.46878	-117.465095	geo-matching CanVec	M1			-999	1010	GRanD v1.3 and GeoDAR v1.0	original GRanD	georf: AX; GRanD-har: AM
1620	1620	-999	47.21336446	-84.61869302	geo-matching CanVec	M1			-999	-999	GeoDAR v1.0 alone	GeoDAR v1.0	georf: AX,JW
1621	1621	24	50.008894	-125.385664	geo-matching CanVec	M1			-999	320.7	GRanD v1.3 and GeoDAR v1.0	original GRanD	georf: AX; GRanD-har: AM
1622	1622	-999	43.73730038	-79.63009573	geo-matching CanVec	M1			-999	-999	GeoDAR v1.0 alone	GeoDAR v1.0	georf: AX
1623	1623	-999	49.19711118	-122.4068938	geo-matching CanVec	M1			-999	-999	GeoDAR v1.0 alone	GeoDAR v1.0	georf: AX
1624	1624	1485	44.480557	-75.794246	Wada et al. (2017)	M1			-999	29960	GRanD v1.3 and GeoDAR v1.0	original GRanD	georf: AX; GRanD-har: AM
1625	1625	-999	45.6786198	-75.5686628	geocoding (Google Maps)	C2			-999	-999	GeoDAR v1.0 alone	GeoDAR v1.0	georf: CF,JZ,AX
1626	1626	26	49.978854	-123.141864	geo-matching CanVec	M1			-999	52.4	GRanD v1.3 and GeoDAR v1.0	original GRanD	georf: AX; GRanD-har: AM
1627	1627	-999	51.92630802	-106.2048872	geocoding (Google Maps)	C1			-999	-999	GeoDAR v1.0 alone	GeoDAR v1.0	georf: AM,AX,JW
1628	1628	-999	47.60661454	-70.98963196	geocoding (Google Maps)	C2			-999	-999	GeoDAR v1.0 alone	GeoDAR v1.0	georf: CF,JZ,AX,JW
1629	1629	-999	46.4837203	-76.4504448	geocoding (Google Maps)	C1			-999	-999	GeoDAR v1.0 alone	GeoDAR v1.0	georf: MD,AX
1630	1630	-999	46.54176911	-67.66963666	geo-matching CanVec	M1			-999	-999	GeoDAR v1.0 alone	GeoDAR v1.0	georf: AX,JW
1631	1631	-999	49.68621834	-119.7751899	geo-matching CanVec	M1	correct	CanVec	-999	-999	GeoDAR v1.0 alone	GeoDAR v1.0	georf: AX; val: MD
1632	1632	1398	50.75512	-87.99906	geo-matching CanVec	M1			-999	851.1	GRanD v1.3 and GeoDAR v1.0	original GRanD	georf: AX; GRanD-har: AM
1633	1633	-999	45.30100026	-74.03416586	geo-matching CanVec	M1			-999	-999	GeoDAR v1.0 alone	GeoDAR v1.0	georf: AX,JW
1634	1634	-999	44.13814281	-64.93561442	geo-matching CanVec	M1			-999	-999	GeoDAR v1.0 alone	GeoDAR v1.0	georf: AX,JW
1635	1635	-999	45.53336992	-73.88264695	geocoding (Google Maps)	C1			-999	-999	GeoDAR v1.0 alone	GeoDAR v1.0	georf: MD,AX,JW
1636	1636	723	49.564931	-103.752642	geo-matching CanVec	M1			-999	15.4	GRanD v1.3 and GeoDAR v1.0	original GRanD	georf: AX; GRanD-har: AM
1637	1637	-999	50.6481709	-105.5082749	geocoding (Google Maps)	C2	correct	Google Maps	-999	-999	GeoDAR v1.0 alone	GeoDAR v1.0	georf: CF,JZ,AX; val: JM,JW
1638	1638	-999	45.32326609	-73.94450334	geo-matching CanVec	M1			-999	-999	GeoDAR v1.0 alone	GeoDAR v1.0	georf: AX
1639	1639	-999	48.46337746	-123.5797741	geo-matching CanVec	M1			-999	-999	GeoDAR v1.0 alone	GeoDAR v1.0	georf: AX
1640	1640	-999	48.90632864	-72.20612925	geo-matching CanVec	M1			-999	-999	GeoDAR v1.0 alone	GeoDAR v1.0	georf: AX,JW
1641	1641	-999	45.33419	-72.5195485	geocoding (Google Maps)	C1			-999	-999	GeoDAR v1.0 alone	GeoDAR v1.0	georf: MD,AX
1642	1642	30	49.643115	-125.096003	geo-matching CanVec	M1			-999	104.2	GRanD v1.3 and GeoDAR v1.0	original GRanD	georf: AX; GRanD-har: AM
1643	1643	-999	44.72561787	-65.49284713	geo-matching CanVec	M1			-999	-999	GeoDAR v1.0 alone	GeoDAR v1.0	georf: AX
1644	1644	-999	46.55840876	-72.41344379	geo-matching CanVec	M1			-999	-999	GeoDAR v1.0 alone	GeoDAR v1.0	georf: AX,JW
1645	1645	2005	50.649075	-68.728125	Wada et al. (2017)	M1			-999	141850	GRanD v1.3 and GeoDAR v1.0	original GRanD	georf: AX; GRanD-har: AM
1646	1646	-999	49.37184867	-122.8618217	geo-matching CanVec	M1			-999	-999	GeoDAR v1.0 alone	GeoDAR v1.0	georf: AX,JW
1647	1647	-999	46.44809311	-72.74213884	geo-matching CanVec	M3	correct	CanVec	-999	-999	GeoDAR v1.0 alone	GeoDAR v1.0	georf: AX; val: MD
1648	1648	1413	47.556366	-79.239354	geo-matching CanVec	M1			-999	9266	GRanD v1.3 and GeoDAR v1.0	original GRanD	georf: AX; GRanD-har: AM
1649	1649	-999	48.69878061	-67.14610648	geocoding (Google Maps)	C1			-999	-999	GeoDAR v1.0 alone	GeoDAR v1.0	georf: MD,AX,JW
1650	1650	1999	53.886767	-73.462687	Wada et al. (2017)	C1	correct	Wada et al. (2017)	-999	19530	GRanD v1.3 and GeoDAR v1.0	original GRanD	georf: MD,AX; val: MD; GRanD-har: AM
1651	1651	-999	46.51731131	-67.59592856	geo-matching CanVec	M1			-999	-999	GeoDAR v1.0 alone	GeoDAR v1.0	georf: AX,JW
1652	1652	-999	47.74891978	-69.5204812	geo-matching CanVec	M1			-999	-999	GeoDAR v1.0 alone	GeoDAR v1.0	georf: AX,JW
1653	1653	-999	48.43079676	-68.35386655	geo-matching CanVec	M1			-999	-999	GeoDAR v1.0 alone	GeoDAR v1.0	georf: AX,JW
1654	1654	-999	49.18240414	-98.13294427	geo-matching CanVec	M1			-999	-999	GeoDAR v1.0 alone	GeoDAR v1.0	georf: AX
1655	1655	-999	50.06651623	-111.8074933	geo-matching CanVec	M1			-999	-999	GeoDAR v1.0 alone	GeoDAR v1.0	georf: AX
1656	1656	-999	43.35853648	-81.4562354	geocoding (Google Maps)	C1			-999	-999	GeoDAR v1.0 alone	GeoDAR v1.0	georf: MD,AX
1657	1657	6925	49.21887628	-69.91117457	geocoding (Google Maps)	C1			-999	260	GRanD v1.3 and GeoDAR v1.0	original GRanD	georf: MD,AX; GRanD-har: AM
1658	1658	-999	52.602391	-121.777714	geo-matching CanVec	M1			-999	-999	GeoDAR v1.0 alone	GeoDAR v1.0	georf: AX
1659	1659	-999	50.74912957	-112.5317215	geo-matching CanVec	M1			-999	-999	GeoDAR v1.0 alone	GeoDAR v1.0	georf: AX
1660	1660	-999	45.61656714	-61.45211062	geo-matching CanVec	M1			-999	-999	GeoDAR v1.0 alone	GeoDAR v1.0	georf: AX,JW
1661	1661	-999	46.9867031	-72.1812486	geocoding (Google Maps)	C2			-999	-999	GeoDAR v1.0 alone	GeoDAR v1.0	georf: CF,JZ,AX
1662	1662	-999	48.42580316	-71.07690443	geo-matching CanVec	M1			-999	-999	GeoDAR v1.0 alone	GeoDAR v1.0	georf: AX
1663	1663	-999	47.46891675	-68.23517717	geo-matching CanVec	M1			-999	-999	GeoDAR v1.0 alone	GeoDAR v1.0	georf: AX,JW
1664	1664	-999	45.63839521	-62.74124262	geo-matching CanVec	M1			-999	-999	GeoDAR v1.0 alone	GeoDAR v1.0	georf: AX
1665	1665	14	54.198632	-130.081628	geo-matching CanVec	M1	correct	CanVec	-999	40.7	GRanD v1.3 and GeoDAR v1.0	original GRanD	georf: AX; val: MD; GRanD-har: AM
1666	1666	705	56.381209	-94.636446	geo-matching CanVec	M1			-999	2530	GRanD v1.3 and GeoDAR v1.0	original GRanD	georf: AX; GRanD-har: AM
1667	1667	1423	46.719215	-75.982801	geo-matching CanVec	M1			-999	3049	GRanD v1.3 and GeoDAR v1.0	original GRanD	georf: AX; GRanD-har: AM
1668	1668	-999	63.657128	-135.917822	geo-matching CanVec	M1			-999	-999	GeoDAR v1.0 alone	GeoDAR v1.0	georf: AX
1669	1669	-999	49.29016912	-115.104383	geo-matching CanVec	M1			-999	-999	GeoDAR v1.0 alone	GeoDAR v1.0	georf: AX,JW
1670	1670	-999	48.65832015	-71.17095592	geo-matching CanVec	M1			-999	-999	GeoDAR v1.0 alone	GeoDAR v1.0	georf: AX,JW
1671	1671	-999	47.46393689	-70.91060191	geocoding (Google Maps)	C2			-999	-999	GeoDAR v1.0 alone	GeoDAR v1.0	georf: CF,JZ,AX,JW
1672	1672	2055	45.588706	-73.656701	geo-matching CanVec	M1			-999	15	GRanD v1.3 and GeoDAR v1.0	original GRanD	georf: AX; GRanD-har: AM
1673	1673	1441	46.209138	-77.756709	geo-matching CanVec	M1			-999	1290	GRanD v1.3 and GeoDAR v1.0	original GRanD	georf: AX; GRanD-har: AM
1674	1674	-999	51.22919796	-111.2097609	geo-matching CanVec	M1			-999	-999	GeoDAR v1.0 alone	GeoDAR v1.0	georf: AX
1675	1675	36	49.247867	-121.606293	geo-matching CanVec	M1			-999	66.6	GRanD v1.3 and GeoDAR v1.0	original GRanD	georf: AX; GRanD-har: AM
1676	1676	38	49.075481	-124.408878	geo-matching CanVec	M1			-999	43.5	GRanD v1.3 and GeoDAR v1.0	original GRanD	georf: AX; GRanD-har: AM
1677	1677	-999	47.64909348	-69.51064084	geo-matching CanVec	M1	register	CanVec	-999	-999	GeoDAR v1.0 alone	GeoDAR v1.0	georf: AX; val: MD
1678	1678	-999	44.07382133	-64.7712542	geo-matching CanVec	M1			-999	-999	GeoDAR v1.0 alone	GeoDAR v1.0	georf: AX,JW
1679	1679	2013	49.323468	-68.347805	geo-matching CanVec	M1			-999	4250	GRanD v1.3 and GeoDAR v1.0	original GRanD	georf: AX; GRanD-har: AM
1680	1680	-999	48.82882413	-91.67436991	geo-matching CanVec	M1			-999	-999	GeoDAR v1.0 alone	GeoDAR v1.0	georf: AX
1681	1681	-999	49.99393788	-119.2137116	geo-matching CanVec	M1			-999	-999	GeoDAR v1.0 alone	GeoDAR v1.0	georf: AX
1682	1682	-999	45.9461764	-71.27706095	geocoding (Google Maps)	C1			-999	-999	GeoDAR v1.0 alone	GeoDAR v1.0	georf: MD,AX,JW
1683	1683	285	49.32926	-112.899424	geo-matching CanVec	M1			-999	22.3	GRanD v1.3 and GeoDAR v1.0	original GRanD	georf: AX; GRanD-har: AM
1684	1684	1436	46.386014	-81.578125	geo-matching CanVec	M1			-999	304.6	GRanD v1.3 and GeoDAR v1.0	original GRanD	georf: AX; GRanD-har: AM
1685	1685	1394	53.784788	-77.451463	Wada et al. (2017)	C1	correct	Wada et al. (2017)	-999	61720	GRanD v1.3 and GeoDAR v1.0	original GRanD	georf: MD,AX; val: MD; GRanD-har: AM
1686	1686	-999	50.05825419	-82.15383772	geo-matching CanVec	M1			-999	-999	GeoDAR v1.0 alone	GeoDAR v1.0	georf: AX
1687	1687	-999	47.89349654	-72.25400576	geocoding (Google Maps)	C1			-999	-999	GeoDAR v1.0 alone	GeoDAR v1.0	georf: MD,AX,JW
1688	1688	282	49.342295	-117.774543	Wada et al. (2017)	M1			-999	11300	GRanD v1.3 and GeoDAR v1.0	original GRanD	georf: AX; GRanD-har: AM
1689	1689	45	48.519134	-123.701745	geo-matching CanVec	M1			-999	51.8	GRanD v1.3 and GeoDAR v1.0	original GRanD	georf: AX; GRanD-har: AX,JW
1690	1690	724	49.260855	-102.226994	geo-matching CanVec	M3			-999	105	GRanD v1.3 and GeoDAR v1.0	original GRanD	georf: AX; GRanD-har: AM
1691	1691	711	53.318158	-104.043855	geocoding (Google Maps)	C1			-999	320	GRanD v1.3 and GeoDAR v1.0	original GRanD	georf: AM,AX; GRanD-har: AM
1692	1692	6863	47.75372934	-73.89641037	geocoding (Google Maps)	C1			-999	269	GRanD v1.3 and GeoDAR v1.0	original GRanD	georf: MD,AX; GRanD-har: AM
1693	1693	-999	49.61746788	-123.0957183	geo-matching CanVec	M1			-999	-999	GeoDAR v1.0 alone	GeoDAR v1.0	georf: AX
1694	1694	721	50.050433	-101.694792	geo-matching CanVec	M1			-999	11.2	GRanD v1.3 and GeoDAR v1.0	original GRanD	georf: AX; GRanD-har: AM
1695	1695	-999	47.53568919	-71.22247486	geocoding (Google Maps)	C1	correct	Google Maps	-999	-999	GeoDAR v1.0 alone	GeoDAR v1.0	georf: MD,AX; val: JM,JW
1696	1696	-999	49.02785817	-55.30437046	geo-matching CanVec	M1	correct	CanVec	-999	-999	GeoDAR v1.0 alone	GeoDAR v1.0	georf: AX; val: MD
1697	1697	-999	45.02701791	-64.39626789	geo-matching CanVec	M1			-999	-999	GeoDAR v1.0 alone	GeoDAR v1.0	georf: AX,JW
1698	1698	2019	48.75625	-71.839583	geo-matching CanVec	M1			-999	255.3	GRanD v1.3 and GeoDAR v1.0	original GRanD	georf: AX; GRanD-har: AM
1699	1699	32	49.441146	-122.966292	geo-matching CanVec	M1			-999	25.3	GRanD v1.3 and GeoDAR v1.0	original GRanD	georf: AX; GRanD-har: AM
1700	1700	280	49.379912	-112.58995	geo-matching CanVec	M1			-999	128.3	GRanD v1.3 and GeoDAR v1.0	original GRanD	georf: AX; GRanD-har: AM
1701	1701	29	49.714611	-123.535961	geo-matching CanVec	M1			-999	99.9	GRanD v1.3 and GeoDAR v1.0	original GRanD	georf: AX; GRanD-har: AM
1702	1702	-999	48.47279083	-71.2367912	geo-matching CanVec	M1			-999	-999	GeoDAR v1.0 alone	GeoDAR v1.0	georf: AX
1703	1703	256	51.214544	-114.707292	geo-matching CanVec	M1			-999	132	GRanD v1.3 and GeoDAR v1.0	original GRanD	georf: AX; GRanD-har: AM
1704	1704	-999	48.63945126	-69.93916403	geocoding (Google Maps)	C1			-999	-999	GeoDAR v1.0 alone	GeoDAR v1.0	georf: MD,AX,JW
1705	1705	2024	48.310305	-71.212173	Wada et al. (2017)	M1	correct	Wada et al. (2017)	-999	374.1	GRanD v1.3 and GeoDAR v1.0	original GRanD	georf: AX; val: MD; GRanD-har: AM
1706	1706	-999	45.92525049	-76.91956239	geo-matching CanVec	M1	correct	CanVec	-999	-999	GeoDAR v1.0 alone	GeoDAR v1.0	georf: AX; val: MD
1707	1707	284	49.326763	-113.677261	geo-matching CanVec	M1			-999	172.7	GRanD v1.3 and GeoDAR v1.0	original GRanD	georf: AX; GRanD-har: AM
1708	1708	2010	49.565532	-68.795401	geo-matching CanVec	M1			-999	215	GRanD v1.3 and GeoDAR v1.0	original GRanD	georf: AX; GRanD-har: AM
1709	1709	-999	51.8322281	-105.8322196	geocoding (Google Maps)	C2			-999	-999	GeoDAR v1.0 alone	GeoDAR v1.0	georf: CF,JZ,JW,AX
1710	1710	-999	49.54919792	-111.1899502	geo-matching CanVec	M2			-999	-999	GeoDAR v1.0 alone	GeoDAR v1.0	georf: AX
1711	1711	-999	46.89377055	-71.15945325	geo-matching CanVec	M1			-999	-999	GeoDAR v1.0 alone	GeoDAR v1.0	georf: AX
1712	1712	-999	45.9547238	-75.0732644	geocoding (Google Maps)	C1			-999	-999	GeoDAR v1.0 alone	GeoDAR v1.0	georf: MD,AX
1713	1713	702	57.361625	-98.132949	Wada et al. (2017)	M1	correct	Wada et al. (2017); https://www.mindat.org/feature-6075274.html	-999	4463	GRanD v1.3 and GeoDAR v1.0	original GRanD	georf: AX; val: MD; GRanD-har: JW
1714	1714	-999	43.77149539	-79.46163763	geo-matching CanVec	M1			-999	-999	GeoDAR v1.0 alone	GeoDAR v1.0	georf: AX,JW
1715	1715	-999	48.76692094	-91.66748182	geo-matching CanVec	M1			-999	-999	GeoDAR v1.0 alone	GeoDAR v1.0	georf: AX
1716	1716	-999	51.4727234	-106.9087566	geocoding (Google Maps)	C1	correct	Google Maps	-999	-999	GeoDAR v1.0 alone	GeoDAR v1.0	georf: AM,AX; val: JM,JW
1717	1717	-999	46.78066965	-67.69483167	geo-matching CanVec	M1	correct	CanVec	-999	-999	GeoDAR v1.0 alone	GeoDAR v1.0	georf: AX,JW; val: MD
1718	1718	-999	47.89303434	-73.71877448	geocoding (Google Maps)	C1			-999	-999	GeoDAR v1.0 alone	GeoDAR v1.0	georf: MD,AX,JW
1719	1719	-999	55.68598821	-116.5997041	geo-matching CanVec	M1			-999	-999	GeoDAR v1.0 alone	GeoDAR v1.0	georf: AX,JW
1720	1720	1402	49.307873	-88.309371	Wada et al. (2017)	M1	correct	Wada et al. (2017)	-999	12360	GRanD v1.3 and GeoDAR v1.0	original GRanD	georf: AX; val: MD; GRanD-har: AM
1721	1721	2020	48.720064	-71.140218	geo-matching CanVec	M1			-999	1040	GRanD v1.3 and GeoDAR v1.0	original GRanD	georf: AX; GRanD-har: AM
1722	1722	-999	45.27990654	-72.50699129	geocoding (Google Maps)	C1			-999	-999	GeoDAR v1.0 alone	GeoDAR v1.0	georf: MD,AX,JW
1723	1723	2023	48.35383	-74.099187	geo-matching CanVec	M1			-999	8573	GRanD v1.3 and GeoDAR v1.0	original GRanD	georf: AX; GRanD-har: AM
1724	1724	-999	45.0285376	-71.9098028	geocoding (Google Maps)	C1			-999	-999	GeoDAR v1.0 alone	GeoDAR v1.0	georf: MD,AX
1725	1725	-999	49.23635065	-68.1935442	geo-matching CanVec	M1			-999	-999	GeoDAR v1.0 alone	GeoDAR v1.0	georf: AX,JW
1726	1726	1998	54.182208	-72.547917	geo-matching CanVec	M1			-999	3800	GRanD v1.3 and GeoDAR v1.0	original GRanD	georf: AX; GRanD-har: AM
1727	1727	-999	47.13723381	-77.23987973	geocoding (Google Maps)	C1			-999	-999	GeoDAR v1.0 alone	GeoDAR v1.0	georf: MD,AX,JW
1728	1728	1414	47.311112	-76.471875	geocoding (Google Maps)	C1	correct	Google Maps	-999	1300.5	GRanD v1.3 and GeoDAR v1.0	original GRanD	georf: MD,AX; val: JM,JW; GRanD-har: AM
1729	1729	-999	46.32718689	-73.27816701	geocoding (Google Maps)	C2			-999	-999	GeoDAR v1.0 alone	GeoDAR v1.0	georf: CF,JZ,AX,JW
1730	1730	-999	48.4987555	-123.6187868	geo-matching CanVec	M1			-999	-999	GeoDAR v1.0 alone	GeoDAR v1.0	georf: AX,JW
1731	1731	1518	43.260504	-81.072752	geo-matching CanVec	M1			-999	17.8	GRanD v1.3 and GeoDAR v1.0	original GRanD	georf: AX; GRanD-har: AM
1732	1732	707	56.038725	-96.534375	geo-matching CanVec	M1			-999	1850	GRanD v1.3 and GeoDAR v1.0	original GRanD	georf: AX; GRanD-har: AM
1733	1733	1527	43.042895	-81.180468	geo-matching CanVec	M1			-999	48.1	GRanD v1.3 and GeoDAR v1.0	original GRanD	georf: AX; GRanD-har: AM
1734	1734	258	51.031097	-115.048028	geo-matching CanVec	M1			-999	23.2	GRanD v1.3 and GeoDAR v1.0	original GRanD	georf: AX; GRanD-har: AM
1735	1735	-999	47.57679974	-79.35392501	geo-matching CanVec	M1			-999	-999	GeoDAR v1.0 alone	GeoDAR v1.0	georf: AX,JW
1736	1736	-999	45.49986376	-75.76344844	geo-matching CanVec	M1			-999	-999	GeoDAR v1.0 alone	GeoDAR v1.0	georf: AX
1737	1737	-999	48.77833509	-91.54931633	geo-matching CanVec	M1	correct	CanVec	-999	-999	GeoDAR v1.0 alone	GeoDAR v1.0	georf: AX; val: MD
1738	1738	-999	47.5369231	-74.18487572	geocoding (Google Maps)	C1			-999	-999	GeoDAR v1.0 alone	GeoDAR v1.0	georf: MD,AX,JW
1739	1739	-999	44.35261948	-78.29467511	geo-matching CanVec	M1			-999	-999	GeoDAR v1.0 alone	GeoDAR v1.0	georf: AX,JW
1740	1740	2022	48.452856	-71.252083	geo-matching CanVec	M1			-999	810	GRanD v1.3 and GeoDAR v1.0	original GRanD	georf: AX; GRanD-har: AM
1741	1741	2107	44.368505	-65.71791	geo-matching CanVec	M1			-999	145.6	GRanD v1.3 and GeoDAR v1.0	original GRanD	georf: AX; GRanD-har: AM
1742	1742	-999	45.83227963	-75.38807789	geocoding (Google Maps)	C2			-999	-999	GeoDAR v1.0 alone	GeoDAR v1.0	georf: CF,JZ,AX,JW
1743	1743	-999	49.27454859	-68.15462175	geo-matching CanVec	M1	correct	CanVec	-999	-999	GeoDAR v1.0 alone	GeoDAR v1.0	georf: AX,JW; val: MD
1744	1744	1411	47.76754	-78.315625	geo-matching CanVec	M1			-999	610	GRanD v1.3 and GeoDAR v1.0	original GRanD	georf: AX; GRanD-har: AX,JW
1745	1745	-999	45.77372653	-74.6860142	geo-matching CanVec	M1			-999	-999	GeoDAR v1.0 alone	GeoDAR v1.0	georf: AX,JW
1746	1746	-999	50.21340964	-66.66158324	geo-matching CanVec	M3			-999	-999	GeoDAR v1.0 alone	GeoDAR v1.0	georf: AX,JW
1747	1747	-999	51.55847586	-110.994653	geo-matching CanVec	M1			-999	-999	GeoDAR v1.0 alone	GeoDAR v1.0	georf: AX,JW
1748	1748	2021	48.578105	-71.635571	geo-matching CanVec	M1			-999	5370	GRanD v1.3 and GeoDAR v1.0	original GRanD	georf: AX; GRanD-har: AM
1749	1749	-999	45.66151444	-71.46337007	geo-matching CanVec	M1			-999	-999	GeoDAR v1.0 alone	GeoDAR v1.0	georf: AX,JW
1750	1750	277	49.683535	-112.3518	geo-matching CanVec	M1			-999	209.7	GRanD v1.3 and GeoDAR v1.0	original GRanD	georf: AX; GRanD-har: AM
1751	1751	251	52.05434	-114.211991	geo-matching CanVec	M1			-999	203	GRanD v1.3 and GeoDAR v1.0	original GRanD	georf: AX; GRanD-har: AM
1752	1752	712	53.160069	-99.289952	geo-matching CanVec	M1	correct	CanVec	-999	9643.5	GRanD v1.3 and GeoDAR v1.0	original GRanD	georf: AX; val: MD; GRanD-har: AM
1753	1753	-999	47.59083521	-79.29317866	geo-matching CanVec	M1			-999	-999	GeoDAR v1.0 alone	GeoDAR v1.0	georf: AX,JW
1754	1754	248	52.788419	-112.715519	geo-matching CanVec	M1	correct	CanVec	-999	17.9	GRanD v1.3 and GeoDAR v1.0	original GRanD	georf: AX; val: MD; GRanD-har: AM
1755	1755	-999	47.23890536	-84.57863183	geo-matching CanVec	M1			-999	-999	GeoDAR v1.0 alone	GeoDAR v1.0	georf: AX
1756	1756	-999	44.72414867	-63.90900406	geo-matching CanVec	M1			-999	-999	GeoDAR v1.0 alone	GeoDAR v1.0	georf: AX
1757	1757	-999	44.88031948	-64.22461651	geo-matching CanVec	M1			-999	-999	GeoDAR v1.0 alone	GeoDAR v1.0	georf: AX,JW
1758	1758	-999	46.37800979	-81.57419097	geo-matching CanVec	M1			-999	-999	GeoDAR v1.0 alone	GeoDAR v1.0	georf: AX
1759	1759	717	50.397348	-95.989539	geo-matching CanVec	M1			-999	220	GRanD v1.3 and GeoDAR v1.0	original GRanD	georf: AX; GRanD-har: AM
1760	1760	-999	50.38984815	-127.2266702	geo-matching CanVec	M1			-999	-999	GeoDAR v1.0 alone	GeoDAR v1.0	georf: AX
1761	1761	-999	45.2719176	-72.10707107	geo-matching CanVec	M1			-999	-999	GeoDAR v1.0 alone	GeoDAR v1.0	georf: AX
1762	1762	-999	60.42035362	-111.3901574	geo-matching CanVec	M1			-999	-999	GeoDAR v1.0 alone	GeoDAR v1.0	georf: AX,JW
1763	1763	-999	47.12502798	-70.81782189	geo-matching CanVec	M1			-999	-999	GeoDAR v1.0 alone	GeoDAR v1.0	georf: AX,JW
1764	1764	-999	49.81799017	-109.5077238	geo-matching CanVec	M1			-999	-999	GeoDAR v1.0 alone	GeoDAR v1.0	georf: AX
1765	1765	245	52.97061	-115.582343	geo-matching CanVec	M1			-999	490	GRanD v1.3 and GeoDAR v1.0	original GRanD	georf: AX; GRanD-har: AM
1766	1766	-999	42.69317555	-82.40227161	geo-matching CanVec	M1			-999	-999	GeoDAR v1.0 alone	GeoDAR v1.0	georf: AX,JW
1767	1767	244	53.891995	-115.065711	geo-matching CanVec	M1			-999	43	GRanD v1.3 and GeoDAR v1.0	original GRanD	georf: AX; GRanD-har: AM
1768	1768	-999	63.43998083	-116.1846866	geo-matching CanVec	M1	correct	CanVec	-999	-999	GeoDAR v1.0 alone	GeoDAR v1.0	georf: AX; val: MD
1769	1769	46	48.498853	-123.989583	geo-matching CanVec	M1			-999	20	GRanD v1.3 and GeoDAR v1.0	original GRanD	georf: AX; GRanD-har: AM
1770	1770	-999	49.67443914	-123.3170642	geo-matching CanVec	M1			-999	-999	GeoDAR v1.0 alone	GeoDAR v1.0	georf: AX
1771	1771	-999	44.13143658	-77.59243045	geo-matching CanVec	M1			-999	-999	GeoDAR v1.0 alone	GeoDAR v1.0	georf: AX,JW
1772	1772	-999	45.89464176	-64.34436579	geo-matching CanVec	M1			-999	-999	GeoDAR v1.0 alone	GeoDAR v1.0	georf: AX,JW
1773	1773	-999	46.67761672	-71.74571803	geo-matching CanVec	M1			-999	-999	GeoDAR v1.0 alone	GeoDAR v1.0	georf: AX,JW
1774	1774	-999	44.99656983	-64.14405999	geo-matching CanVec	M1			-999	-999	GeoDAR v1.0 alone	GeoDAR v1.0	georf: AX
1775	1775	2029	46.860363	-73.657356	geo-matching CanVec	M3			-999	790	GRanD v1.3 and GeoDAR v1.0	original GRanD	georf: AX; GRanD-har: AM
1776	1776	-999	49.1346546	-123.9618665	geo-matching CanVec	M1			-999	-999	GeoDAR v1.0 alone	GeoDAR v1.0	georf: AX
1777	1777	-999	45.18622798	-66.35720892	geo-matching CanVec	M1			-999	-999	GeoDAR v1.0 alone	GeoDAR v1.0	georf: AX,JW
1778	1778	-999	47.07883261	-73.25606394	geocoding (Google Maps)	C1			-999	-999	GeoDAR v1.0 alone	GeoDAR v1.0	georf: AM,AX,JW
1779	1779	2004	50.657279	-70.528776	geo-matching CanVec	M3			-999	2220.3	GRanD v1.3 and GeoDAR v1.0	original GRanD	georf: AX; GRanD-har: AM
1780	1780	-999	47.85167623	-74.69744564	geo-matching CanVec	M1			-999	-999	GeoDAR v1.0 alone	GeoDAR v1.0	georf: AX,JW
1781	1781	1409	47.961918	-84.505001	geo-matching CanVec	M2			-999	646.1	GRanD v1.3 and GeoDAR v1.0	original GRanD	georf: AX; GRanD-har: AM
1782	1782	720	50.118929	-96.017123	geo-matching CanVec	M1			-999	131.4	GRanD v1.3 and GeoDAR v1.0	original GRanD	georf: AX; GRanD-har: AM
1783	1783	-999	50.02692704	-100.1986123	geo-matching CanVec	M1	correct	CanVec	-999	-999	GeoDAR v1.0 alone	GeoDAR v1.0	georf: AX; val: MD
1784	1784	-999	49.46728669	-115.7041142	geo-matching CanVec	M1			-999	-999	GeoDAR v1.0 alone	GeoDAR v1.0	georf: AX
1785	1785	9	55.444746	-129.857196	geo-matching CanVec	M1			-999	30.8	GRanD v1.3 and GeoDAR v1.0	original GRanD	georf: AX; GRanD-har: AM
1786	1786	-999	45.51428823	-75.77637109	geo-matching CanVec	M1			-999	-999	GeoDAR v1.0 alone	GeoDAR v1.0	georf: AX
1787	1787	1995	54.850824	-69.780208	Wada et al. (2017)	C1	correct	Wada et al. (2017)	-999	53790	GRanD v1.3 and GeoDAR v1.0	original GRanD	georf: AM,AX; val: MD; GRanD-har: AM
1788	1788	-999	49.93323296	-125.5183875	geo-matching CanVec	M1			-999	-999	GeoDAR v1.0 alone	GeoDAR v1.0	georf: AX
1789	1789	1400	49.917032	-86.48974	geo-matching CanVec	M1			-999	312.2	GRanD v1.3 and GeoDAR v1.0	original GRanD	georf: AX; GRanD-har: AM
1790	1790	1406	48.704299	-80.936905	geo-matching CanVec	M1			-999	392.3	GRanD v1.3 and GeoDAR v1.0	original GRanD	georf: AX; GRanD-har: AM
1791	1791	265	50.353672	-118.53962	geo-matching CanVec	M1			-999	161	GRanD v1.3 and GeoDAR v1.0	original GRanD	georf: AX; GRanD-har: AM
1792	1792	-999	50.80606717	-118.0674067	geo-matching CanVec	M1			-999	-999	GeoDAR v1.0 alone	GeoDAR v1.0	georf: AX
1793	1793	-999	47.46233351	-52.91967412	geo-matching CanVec	M3			-999	-999	GeoDAR v1.0 alone	GeoDAR v1.0	georf: AX
1794	1794	-999	50.1451214	-82.20983599	geo-matching CanVec	M1			-999	-999	GeoDAR v1.0 alone	GeoDAR v1.0	georf: AX
1795	1795	12	54.806591	-126.220377	geo-matching CanVec	M1			-999	23	GRanD v1.3 and GeoDAR v1.0	original GRanD	georf: AX; GRanD-har: AM
1796	1796	250	52.077993	-118.569792	Wada et al. (2017)	M1			-999	25000	GRanD v1.3 and GeoDAR v1.0	original GRanD	georf: AX; GRanD-har: AM
1797	1797	1452	45.840719	-75.647431	geo-matching CanVec	M1			-999	103.6	GRanD v1.3 and GeoDAR v1.0	original GRanD	georf: AX; GRanD-har: AX,JW
1798	1798	713	50.966044	-101.42232	geo-matching CanVec	M1			-999	477.4	GRanD v1.3 and GeoDAR v1.0	original GRanD	georf: AX; GRanD-har: AM
1799	1799	235	63.511216	-116.004535	geo-matching CanVec	M1			-999	271.4	GRanD v1.3 and GeoDAR v1.0	original GRanD	georf: AX; GRanD-har: AM
1800	1800	16	53.025141	-128.898712	geo-matching CanVec	M1			-999	123.3	GRanD v1.3 and GeoDAR v1.0	original GRanD	georf: AX; GRanD-har: AM
1801	1801	-999	46.54984033	-60.56999335	geo-matching CanVec	M1			-999	-999	GeoDAR v1.0 alone	GeoDAR v1.0	georf: AX,JW
1802	1802	-999	49.62255947	-119.4232315	geo-matching CanVec	M1			-999	-999	GeoDAR v1.0 alone	GeoDAR v1.0	georf: AX
1803	1803	-999	45.14620522	-72.0183941	geo-matching CanVec	M1			-999	-999	GeoDAR v1.0 alone	GeoDAR v1.0	georf: AX,JW
1804	1804	-999	46.41510264	-77.99133214	geocoding (Google Maps)	C1			-999	-999	GeoDAR v1.0 alone	GeoDAR v1.0	georf: AM,AX,JW
1805	1805	-999	49.3947414	-109.9950801	geocoding (Google Maps)	C2	correct	Google Maps	-999	-999	GeoDAR v1.0 alone	GeoDAR v1.0	georf: CF,JZ,AX; val: JM,JW
1806	1806	-999	48.38955431	-75.63986562	geocoding (Google Maps)	C1			-999	-999	GeoDAR v1.0 alone	GeoDAR v1.0	georf: MD,AX,JW
1807	1807	2015	49.177083	-69.252083	geo-matching CanVec	M1			-999	1620	GRanD v1.3 and GeoDAR v1.0	original GRanD	georf: AX; GRanD-har: AM
1808	1808	-999	51.01766672	-100.1647096	geo-matching CanVec	M1			-999	-999	GeoDAR v1.0 alone	GeoDAR v1.0	georf: AX,JW
1809	1809	271	50.072645	-108.047996	geo-matching CanVec	M1			-999	105.2	GRanD v1.3 and GeoDAR v1.0	original GRanD	georf: AX; GRanD-har: AM
1810	1810	-999	44.09001979	-64.8481286	geo-matching CanVec	M1			-999	-999	GeoDAR v1.0 alone	GeoDAR v1.0	georf: AX,JW
1811	1811	1432	46.433086	-83.385944	geo-matching CanVec	M1			-999	191.2	GRanD v1.3 and GeoDAR v1.0	original GRanD	georf: AX; GRanD-har: AM
1812	1812	-999	47.7719444	-75.6972222	geocoding (Google Maps)	C1			-999	-999	GeoDAR v1.0 alone	GeoDAR v1.0	georf: MD,AX
1813	1813	-999	51.80251694	-67.86640393	geocoding (Google Maps)	C2			-999	-999	GeoDAR v1.0 alone	GeoDAR v1.0	georf: CF,JZ,AX
1814	1814	1520	43.145707	-79.058003	geo-matching CanVec	M1			-999	19.1	GRanD v1.3 and GeoDAR v1.0	original GRanD	georf: AX; GRanD-har: AM
1815	1815	286	49.303443	-107.807699	geo-matching CanVec	M1	correct	CanVec	-999	12.3	GRanD v1.3 and GeoDAR v1.0	original GRanD	georf: AX; val: MD; GRanD-har: AM
1816	1816	-999	43.14572423	-79.04522788	geo-matching CanVec	M1			-999	-999	GeoDAR v1.0 alone	GeoDAR v1.0	georf: AX,JW
1817	1817	-999	46.087412	-76.8858799	geocoding (Google Maps)	C1			-999	-999	GeoDAR v1.0 alone	GeoDAR v1.0	georf: AM,AX
1818	1818	-999	49.75029093	-97.12185443	geo-matching CanVec	M1			-999	-999	GeoDAR v1.0 alone	GeoDAR v1.0	georf: AX,JW
1819	1819	710	53.659367	-103.402193	geocoding (Google Maps)	C2	correct	Google Maps	-999	2200	GRanD v1.3 and GeoDAR v1.0	original GRanD	georf: CF,JZ,AX; val: JM,JW; GRanD-har: AM
1820	1820	-999	49.33260779	-125.1256259	geo-matching CanVec	M1			-999	-999	GeoDAR v1.0 alone	GeoDAR v1.0	georf: AX
1821	1821	2000	53.648792	-64.261491	Wada et al. (2017)	M1			-999	32320	GRanD v1.3 and GeoDAR v1.0	original GRanD	georf: AX; GRanD-har: AM
1822	1822	-999	50.01108896	-119.0976376	geo-matching CanVec	M1			-999	-999	GeoDAR v1.0 alone	GeoDAR v1.0	georf: AX,JW
1823	1823	725	49.151575	-103.09456	geo-matching CanVec	M1			-999	632.4	GRanD v1.3 and GeoDAR v1.0	original GRanD	georf: AX; GRanD-har: AM
1824	1824	-999	49.40172036	-112.6029927	geo-matching CanVec	M1			-999	-999	GeoDAR v1.0 alone	GeoDAR v1.0	georf: AX,JW
1825	1825	-999	48.20133449	-68.6862653	geocoding (Google Maps)	C1			-999	-999	GeoDAR v1.0 alone	GeoDAR v1.0	georf: MD,AX,JW
1826	1826	-999	44.7542471	-65.51336816	geo-matching CanVec	M1			-999	-999	GeoDAR v1.0 alone	GeoDAR v1.0	georf: AX
1827	1827	2001	53.535644	-63.967251	geo-matching CanVec	M1			-999	793.1	GRanD v1.3 and GeoDAR v1.0	original GRanD	georf: AX; GRanD-har: AM
1828	1828	-999	49.46996163	-119.3675095	geo-matching CanVec	M1			-999	-999	GeoDAR v1.0 alone	GeoDAR v1.0	georf: AX
1829	1829	-999	43.1485878	-80.75744895	geo-matching CanVec	M1			-999	-999	GeoDAR v1.0 alone	GeoDAR v1.0	georf: AX
1830	1830	259	51.000333	-114.093517	geo-matching CanVec	M1			-999	19.6	GRanD v1.3 and GeoDAR v1.0	original GRanD	georf: AX; GRanD-har: AM
1831	1831	-999	49.5345243	-119.9873605	geocoding (Google Maps)	C1			-999	-999	GeoDAR v1.0 alone	GeoDAR v1.0	georf: AM,AX
1832	1832	6924	47.03948371	-79.2689091	geocoding (Google Maps)	C1			-999	673	GRanD v1.3 and GeoDAR v1.0	original GRanD	georf: MD,AX; GRanD-har: AM
1833	1833	-999	43.50868794	-79.96255095	geo-matching CanVec	M1			-999	-999	GeoDAR v1.0 alone	GeoDAR v1.0	georf: AX,JW
1834	1834	-999	50.94664692	-102.842618	geo-matching CanVec	M1			-999	-999	GeoDAR v1.0 alone	GeoDAR v1.0	georf: AX
1835	1835	6	56.018963	-122.197841	Wada et al. (2017)	M1			-999	74300	GRanD v1.3 and GeoDAR v1.0	original GRanD	georf: AX; GRanD-har: AM
1836	1836	-999	45.76026587	-71.40596743	geocoding (Google Maps)	C2			-999	-999	GeoDAR v1.0 alone	GeoDAR v1.0	georf: CF,JZ,AX,JW
1837	1837	-999	45.5675183	-74.38531945	geo-matching CanVec	M3	correct	CanVec	-999	-999	GeoDAR v1.0 alone	GeoDAR v1.0	georf: AX; val: MD
1838	1838	-999	49.45360138	-117.5111148	geo-matching CanVec	M1			-999	-999	GeoDAR v1.0 alone	GeoDAR v1.0	georf: AX
1839	1839	-999	45.81275955	-75.92636545	geo-matching CanVec	M1			-999	-999	GeoDAR v1.0 alone	GeoDAR v1.0	georf: AX,JW
1840	1840	2060	45.420441	-72.612959	geo-matching CanVec	M1			-999	84	GRanD v1.3 and GeoDAR v1.0	original GRanD	georf: AX; GRanD-har: AM
1841	1841	-999	49.16803097	-109.9140367	geo-matching CanVec	M1			-999	-999	GeoDAR v1.0 alone	GeoDAR v1.0	georf: AX,JW
1842	1842	-999	59.63317237	-109.0544597	geo-matching CanVec	M1			-999	-999	GeoDAR v1.0 alone	GeoDAR v1.0	georf: AX,JW
1843	1843	-999	50.1934505	-119.3602888	geo-matching CanVec	M1			-999	-999	GeoDAR v1.0 alone	GeoDAR v1.0	georf: AX
1844	1844	37	49.231628	-122.357412	geo-matching CanVec	M1			-999	580	GRanD v1.3 and GeoDAR v1.0	original GRanD	georf: AX; GRanD-har: AM
1845	1845	-999	45.39823017	-71.89974836	geo-matching CanVec	M1			-999	-999	GeoDAR v1.0 alone	GeoDAR v1.0	georf: AX,JW
1846	1846	-999	51.08712158	-115.3804346	geo-matching CanVec	M1			-999	-999	GeoDAR v1.0 alone	GeoDAR v1.0	georf: AX,JW
1847	1847	-999	49.50332347	-115.3485305	geo-matching CanVec	M1			-999	-999	GeoDAR v1.0 alone	GeoDAR v1.0	georf: AX
1848	1848	263	50.690145	-115.132517	geo-matching CanVec	M1			-999	160.4	GRanD v1.3 and GeoDAR v1.0	original GRanD	georf: AX; GRanD-har: AM
1849	1849	-999	46.00316936	-64.89750336	geo-matching CanVec	M1			-999	-999	GeoDAR v1.0 alone	GeoDAR v1.0	georf: AX
1850	1850	-999	44.52763947	-65.51618942	geo-matching CanVec	M1			-999	-999	GeoDAR v1.0 alone	GeoDAR v1.0	georf: AX,JW
1851	1851	-999	50.11266364	-82.208161	geo-matching CanVec	M1			-999	-999	GeoDAR v1.0 alone	GeoDAR v1.0	georf: AX
1852	1852	276	49.784305	-106.569949	geo-matching CanVec	M1			-999	37.2	GRanD v1.3 and GeoDAR v1.0	original GRanD	georf: AX; GRanD-har: AM
1853	1853	-999	45.42090862	-75.72078192	geo-matching CanVec	M1			-999	-999	GeoDAR v1.0 alone	GeoDAR v1.0	georf: AX
1854	1854	-999	49.28508508	-81.63801012	geo-matching CanVec	M1			-999	-999	GeoDAR v1.0 alone	GeoDAR v1.0	georf: AX
1855	1855	-999	47.05146748	-67.7410748	geo-matching CanVec	M1	correct	CanVec	-999	-999	GeoDAR v1.0 alone	GeoDAR v1.0	georf: AX; val: MD
1856	1856	-999	48.8018372	-78.9629374	geocoding (Google Maps)	C2			-999	-999	GeoDAR v1.0 alone	GeoDAR v1.0	georf: CF,JZ,AX
1857	1857	722	49.945305	-98.33125	geo-matching CanVec	M1			-999	18	GRanD v1.3 and GeoDAR v1.0	original GRanD	georf: AX; GRanD-har: AM
1858	1858	2003	51.82479	-67.80469	geo-matching CanVec	M1	correct	CanVec	-999	2500	GRanD v1.3 and GeoDAR v1.0	original GRanD	georf: AX; val: MD; GRanD-har: AM
1859	1859	-999	44.32423239	-77.78139689	geo-matching CanVec	M1			-999	-999	GeoDAR v1.0 alone	GeoDAR v1.0	georf: AX,JW
1860	1860	-999	48.61878906	-68.13957673	geo-matching CanVec	M1			-999	-999	GeoDAR v1.0 alone	GeoDAR v1.0	georf: AX,JW
1861	1861	-999	46.07156407	-71.97571799	geo-matching CanVec	M1			-999	-999	GeoDAR v1.0 alone	GeoDAR v1.0	georf: AX
1862	1862	-999	44.08133495	-64.79044276	geo-matching CanVec	M1			-999	-999	GeoDAR v1.0 alone	GeoDAR v1.0	georf: AX
1863	1863	249	52.310861	-116.327917	geo-matching CanVec	M1			-999	1770	GRanD v1.3 and GeoDAR v1.0	original GRanD	georf: AX; GRanD-har: AM
1864	1864	-999	49.98420865	-110.9930228	geo-matching CanVec	M1			-999	-999	GeoDAR v1.0 alone	GeoDAR v1.0	georf: AX
1865	1865	27	49.878134	-124.553185	geo-matching CanVec	M1			-999	1620	GRanD v1.3 and GeoDAR v1.0	original GRanD	georf: AX; GRanD-har: AM
1866	1866	1401	49.880344	-81.565625	geo-matching CanVec	M1			-999	45.6	GRanD v1.3 and GeoDAR v1.0	original GRanD	georf: AX; GRanD-har: AM
1867	1867	-999	45.63702182	-74.36090849	geo-matching CanVec	M1			-999	-999	GeoDAR v1.0 alone	GeoDAR v1.0	georf: AX,JW
1868	1868	-999	46.51727781	-60.64180393	geo-matching CanVec	M1			-999	-999	GeoDAR v1.0 alone	GeoDAR v1.0	georf: AX,JW
1869	1869	-999	56.22445449	-101.0109579	geo-matching CanVec	M1	correct	CanVec	-999	-999	GeoDAR v1.0 alone	GeoDAR v1.0	georf: AX,JW; val: MD
1870	1870	1997	54.468681	-66.614659	geo-matching CanVec	M1			-999	346.6	GRanD v1.3 and GeoDAR v1.0	original GRanD	georf: AX; GRanD-har: AM
1871	1871	-999	46.09648072	-70.65331151	geo-matching CanVec	M1			-999	-999	GeoDAR v1.0 alone	GeoDAR v1.0	georf: AX,JW
1872	1872	1468	45.242076	-76.758039	geo-matching CanVec	M1	correct	CanVec	-999	43.5	GRanD v1.3 and GeoDAR v1.0	original GRanD	georf: AX; val: MD; GRanD-har: AM
1873	1873	2061	45.380217	-71.960839	geo-matching CanVec	M1			-999	107.8	GRanD v1.3 and GeoDAR v1.0	original GRanD	georf: AX; GRanD-har: AM
1874	1874	278	49.566441	-113.896979	geo-matching CanVec	M2			-999	490	GRanD v1.3 and GeoDAR v1.0	original GRanD	georf: AX; GRanD-har: AM
1875	1875	1506	43.735807	-80.335417	geo-matching CanVec	M1	correct	CanVec	-999	61.2	GRanD v1.3 and GeoDAR v1.0	original GRanD	georf: AX; val: MD; GRanD-har: AM
1876	1876	-999	49.13376735	-88.3572541	geo-matching CanVec	M1			-999	-999	GeoDAR v1.0 alone	GeoDAR v1.0	georf: AX
1877	1877	1420	46.908554	-83.212802	geo-matching CanVec	M1			-999	384.8	GRanD v1.3 and GeoDAR v1.0	original GRanD	georf: AX; GRanD-har: AM
1878	1878	-999	44.16854711	-77.58730572	geo-matching CanVec	M1			-999	-999	GeoDAR v1.0 alone	GeoDAR v1.0	georf: AX,JW
1879	1879	-999	49.89635697	-119.5694729	geo-matching CanVec	M1			-999	-999	GeoDAR v1.0 alone	GeoDAR v1.0	georf: AX
1880	1880	-999	61.67918477	-73.68696346	geo-matching CanVec	M1			-999	-999	GeoDAR v1.0 alone	GeoDAR v1.0	georf: AX,JW
1881	1881	-999	50.18101241	-81.63442038	geo-matching CanVec	M1			-999	-999	GeoDAR v1.0 alone	GeoDAR v1.0	georf: AX
1882	1882	-999	45.66275477	-76.62942048	geo-matching CanVec	M1			-999	-999	GeoDAR v1.0 alone	GeoDAR v1.0	georf: AX,JW
1883	1883	269	50.196758	-114.19101	geo-matching CanVec	M1			-999	16.3	GRanD v1.3 and GeoDAR v1.0	original GRanD	georf: AX; GRanD-har: AM
1884	1884	-999	46.6352519	-71.0444838	geocoding (Google Maps)	C1			-999	-999	GeoDAR v1.0 alone	GeoDAR v1.0	georf: MD,AX
1885	1885	-999	56.25137671	-101.7514777	geo-matching CanVec	M1			-999	-999	GeoDAR v1.0 alone	GeoDAR v1.0	georf: AX
1886	1886	1412	47.613278	-77.306734	geo-matching CanVec	M1			-999	1874.9	GRanD v1.3 and GeoDAR v1.0	original GRanD	georf: AX; GRanD-har: AM
1887	1887	-999	49.09592507	-116.4521079	geo-matching CanVec	M1			-999	-999	GeoDAR v1.0 alone	GeoDAR v1.0	georf: AX,JW
1888	1888	-999	50.98362482	-120.4581554	geo-matching CanVec	M1			-999	-999	GeoDAR v1.0 alone	GeoDAR v1.0	georf: AX
1889	1889	35	49.287254	-122.485047	geo-matching CanVec	M1			-999	209.7	GRanD v1.3 and GeoDAR v1.0	original GRanD	georf: AX; GRanD-har: AM
1890	1890	272	49.971057	-109.520492	geo-matching CanVec	M1			-999	12.9	GRanD v1.3 and GeoDAR v1.0	original GRanD	georf: AX; GRanD-har: AM
1891	1891	-999	49.83069123	-119.9641824	geo-matching CanVec	M1			-999	-999	GeoDAR v1.0 alone	GeoDAR v1.0	georf: AX
1892	1892	-999	51.10098797	-114.2828777	geo-matching CanVec	M1			-999	-999	GeoDAR v1.0 alone	GeoDAR v1.0	georf: AX,JW
1893	1893	2033	46.5503576	-60.49187427	geo-matching CanVec	M1			-999	22.1	GRanD v1.3 and GeoDAR v1.0	corrected GRanD	georf: AX,JW; GRanD-har: AM
1894	1894	-999	49.85613024	-125.9521797	geo-matching CanVec	M1			-999	-999	GeoDAR v1.0 alone	GeoDAR v1.0	georf: AX
1895	1895	-999	47.02157544	-73.51558664	geocoding (Google Maps)	C1			-999	-999	GeoDAR v1.0 alone	GeoDAR v1.0	georf: MD,AX,JW
1896	1896	-999	47.23706738	-71.25112473	geocoding (Google Maps)	C1			-999	-999	GeoDAR v1.0 alone	GeoDAR v1.0	georf: MD,AX,JW
1897	1897	273	49.916505	-118.117124	geo-matching CanVec	M1			-999	114.7	GRanD v1.3 and GeoDAR v1.0	original GRanD	georf: AX; GRanD-har: AM
1898	1898	2014	49.19924	-68.326829	geo-matching CanVec	M1			-999	39	GRanD v1.3 and GeoDAR v1.0	original GRanD	georf: AX; GRanD-har: AM
1899	1899	260	50.889583	-115.373958	geo-matching CanVec	M1			-999	421.9	GRanD v1.3 and GeoDAR v1.0	original GRanD	georf: AX; GRanD-har: AM
1900	1900	-999	46.7105873	-72.07623054	geo-matching CanVec	M1			-999	-999	GeoDAR v1.0 alone	GeoDAR v1.0	georf: AX,JW
1901	1901	1426	46.631342	-75.118672	geo-matching CanVec	M1			-999	618.1	GRanD v1.3 and GeoDAR v1.0	original GRanD	georf: AX; GRanD-har: AM
1902	1902	-999	46.5394236	-60.4476955	geo-matching CanVec	M1			-999	-999	GeoDAR v1.0 alone	GeoDAR v1.0	georf: AX,JW
1903	1903	-999	51.61203669	-106.5357968	geo-matching CanVec	M1			-999	-999	GeoDAR v1.0 alone	GeoDAR v1.0	georf: AX
1904	1904	-999	49.57689492	-81.38090265	geo-matching CanVec	M1	correct	CanVec	-999	-999	GeoDAR v1.0 alone	GeoDAR v1.0	georf: AX,JW; val: MD
1905	1905	-999	59.61304272	-109.1113185	geo-matching CanVec	M1			-999	-999	GeoDAR v1.0 alone	GeoDAR v1.0	georf: AX,JW
1906	1906	-999	49.75872872	-111.7271077	geo-matching CanVec	M1			-999	-999	GeoDAR v1.0 alone	GeoDAR v1.0	georf: AX
1907	1907	281	49.364707	-113.118838	geo-matching CanVec	M1			-999	394.7	GRanD v1.3 and GeoDAR v1.0	original GRanD	georf: AX; GRanD-har: AM
1908	1908	-999	55.86007321	-99.3317845	geo-matching CanVec	M1			-999	-999	GeoDAR v1.0 alone	GeoDAR v1.0	georf: AX
1909	1909	726	49.096083	-103.019968	geo-matching CanVec	M1			-999	60.4	GRanD v1.3 and GeoDAR v1.0	original GRanD	georf: AX; GRanD-har: AM
1910	1910	-999	46.0451953	-73.6970596	geocoding (Google Maps)	C1			-999	-999	GeoDAR v1.0 alone	GeoDAR v1.0	georf: MD,AX,JW
1911	1911	-999	45.47812699	-71.95226257	geo-matching CanVec	M1			-999	-999	GeoDAR v1.0 alone	GeoDAR v1.0	georf: AX,JW
1912	1912	-999	48.4703829	-74.0221225	geocoding (Google Maps)	C1			-999	-999	GeoDAR v1.0 alone	GeoDAR v1.0	georf: MD,AX
1913	1913	-999	44.54874374	-76.23800532	geo-matching CanVec	M1			-999	-999	GeoDAR v1.0 alone	GeoDAR v1.0	georf: AX,JW
1914	1914	-999	47.91075947	-84.74290756	geo-matching CanVec	M2			-999	-999	GeoDAR v1.0 alone	GeoDAR v1.0	georf: AX,JW
1915	1915	2351	49.042687	-57.140625	geo-matching CanVec	M1			-999	275	GRanD v1.3 and GeoDAR v1.0	original GRanD	georf: AX; GRanD-har: AM
1916	1916	-999	44.55161758	-65.55423238	geo-matching CanVec	M1			-999	-999	GeoDAR v1.0 alone	GeoDAR v1.0	georf: AX
1917	1917	-999	47.96575343	-66.3452582	geo-matching CanVec	M1			-999	-999	GeoDAR v1.0 alone	GeoDAR v1.0	georf: AX,JW
1918	1918	-999	51.44410686	-102.8379724	geo-matching CanVec	M1	correct	CanVec	-999	-999	GeoDAR v1.0 alone	GeoDAR v1.0	georf: AX; val: MD
1919	1919	-999	48.01980728	-53.2040079	geo-matching CanVec	M3			-999	-999	GeoDAR v1.0 alone	GeoDAR v1.0	georf: AX,JW
1920	1920	-999	42.88496365	-81.40000232	geo-matching CanVec	M1			-999	-999	GeoDAR v1.0 alone	GeoDAR v1.0	georf: AX
1921	1921	253	51.268741	-106.864575	geo-matching CanVec	M1			-999	9870	GRanD v1.3 and GeoDAR v1.0	original GRanD	georf: AX; GRanD-har: AM
1922	1922	-999	47.1483216	-78.9571518	geocoding (Google Maps)	C1			-999	-999	GeoDAR v1.0 alone	GeoDAR v1.0	georf: MD,AX
1923	1923	-999	47.37744166	-73.02787083	geocoding (Google Maps)	C1			-999	-999	GeoDAR v1.0 alone	GeoDAR v1.0	georf: MD,AX,JW
1924	1924	-999	46.35285802	-83.53744989	geo-matching CanVec	M1			-999	-999	GeoDAR v1.0 alone	GeoDAR v1.0	georf: AX,JW
1925	1925	2028	47.268843	-67.248489	geo-matching CanVec	M1			-999	119.5	GRanD v1.3 and GeoDAR v1.0	original GRanD	georf: AX; GRanD-har: AM
1926	1926	262	50.713349	-118.105755	geo-matching CanVec	M1			-999	23.8	GRanD v1.3 and GeoDAR v1.0	original GRanD	georf: AX; GRanD-har: AM
1927	1927	1463	45.416157	-77.790011	geo-matching CanVec	M1			-999	372.5	GRanD v1.3 and GeoDAR v1.0	original GRanD	georf: AX; GRanD-har: AM
1928	1928	2025	47.797706	-72.974182	geo-matching CanVec	M1			-999	600	GRanD v1.3 and GeoDAR v1.0	original GRanD	georf: AX; GRanD-har: AM
1929	1929	-999	43.11525825	-79.26287894	geo-matching CanVec	M1			-999	-999	GeoDAR v1.0 alone	GeoDAR v1.0	georf: AX
1930	1930	-999	49.71439157	-120.0856053	geo-matching CanVec	M1			-999	-999	GeoDAR v1.0 alone	GeoDAR v1.0	georf: AX
1931	1931	-999	51.78853716	-105.3237122	geo-matching CanVec	M3			-999	-999	GeoDAR v1.0 alone	GeoDAR v1.0	georf: AX,JW
1932	1932	-999	48.20870501	-70.28359891	geo-matching CanVec	M1			-999	-999	GeoDAR v1.0 alone	GeoDAR v1.0	georf: AX,JW
1933	1933	1437	46.378979	-78.724186	geocoding (Google Maps)	C4			-999	438.5	GRanD v1.3 and GeoDAR v1.0	original GRanD	georf: AX; GRanD-har: AM
1934	1934	-999	45.80225891	-74.02279667	geo-matching CanVec	M1			-999	-999	GeoDAR v1.0 alone	GeoDAR v1.0	georf: AX
1935	1935	-999	47.7878562	-73.3776546	geocoding (Google Maps)	C1			-999	-999	GeoDAR v1.0 alone	GeoDAR v1.0	georf: MD,AX
1936	1936	2008	49.75353	-68.605208	Wada et al. (2017)	M1	correct	Wada et al. (2017)	-999	10480	GRanD v1.3 and GeoDAR v1.0	original GRanD	georf: AX; val: MD; GRanD-har: AM
1937	1937	-999	43.16710866	-81.67848506	geo-matching CanVec	M3			-999	-999	GeoDAR v1.0 alone	GeoDAR v1.0	georf: AX
1938	1938	-999	49.3358703	-68.15919607	geocoding (Google Maps)	C1			-999	-999	GeoDAR v1.0 alone	GeoDAR v1.0	georf: MD,AX,JW
1939	1939	-999	48.17800508	-82.50241015	geo-matching CanVec	M1			-999	-999	GeoDAR v1.0 alone	GeoDAR v1.0	georf: AX
1940	1940	268	50.252176	-116.94366	geo-matching CanVec	M1			-999	1730	GRanD v1.3 and GeoDAR v1.0	original GRanD	georf: AX; GRanD-har: AM
1941	1941	-999	50.13242576	-110.6113231	geo-matching CanVec	M1			-999	-999	GeoDAR v1.0 alone	GeoDAR v1.0	georf: AX,JW
1942	1942	708	55.514466	-102.360452	geo-matching CanVec	M3			-999	180	GRanD v1.3 and GeoDAR v1.0	original GRanD	georf: AX; GRanD-har: AX,JW
1943	1943	-999	49.14866431	-100.4125092	geo-matching CanVec	M1			-999	-999	GeoDAR v1.0 alone	GeoDAR v1.0	georf: AX
1944	1944	-999	45.88572979	-72.48310836	geo-matching CanVec	M1			-999	-999	GeoDAR v1.0 alone	GeoDAR v1.0	georf: AX,JW
1945	1945	2031	46.615647	-72.679304	geo-matching CanVec	M1			-999	107.3	GRanD v1.3 and GeoDAR v1.0	original GRanD	georf: AX; GRanD-har: AM
1946	1946	34	49.353871	-122.778626	geo-matching CanVec	M1			-999	222.6	GRanD v1.3 and GeoDAR v1.0	original GRanD	georf: AX; GRanD-har: AM
1947	1947	-999	44.85272604	-65.03277176	geo-matching CanVec	M1			-999	-999	GeoDAR v1.0 alone	GeoDAR v1.0	georf: AX,JW
1948	1948	-999	51.21056487	-112.950976	geo-matching CanVec	M1			-999	-999	GeoDAR v1.0 alone	GeoDAR v1.0	georf: AX,JW
1949	1949	-999	62.35261326	-133.4478813	geo-matching CanVec	M1	correct	CanVec	-999	-999	GeoDAR v1.0 alone	GeoDAR v1.0	georf: AX; val: MD
1950	1950	-999	49.98304358	-118.8720507	geo-matching CanVec	M1			-999	-999	GeoDAR v1.0 alone	GeoDAR v1.0	georf: AX
1951	1951	-999	45.49768287	-71.61984154	geo-matching CanVec	M1			-999	-999	GeoDAR v1.0 alone	GeoDAR v1.0	georf: AX,JW
1952	1952	-999	46.08292014	-74.27925409	geocoding (Google Maps)	C2			-999	-999	GeoDAR v1.0 alone	GeoDAR v1.0	georf: CF,JZ,AX,JW
1953	1953	715	50.584951	-93.454616	geo-matching CanVec	M1	correct	CanVec	-999	354	GRanD v1.3 and GeoDAR v1.0	original GRanD	georf: AX; val: MD; GRanD-har: AM
1954	1954	-999	50.67436159	-103.6219761	geocoding (Google Maps)	C2	correct	Google Maps	-999	-999	GeoDAR v1.0 alone	GeoDAR v1.0	georf: CF,JZ,AX; val: JM,JW
1955	1955	-999	49.57936573	-123.1946372	geo-matching CanVec	M1			-999	-999	GeoDAR v1.0 alone	GeoDAR v1.0	georf: AX
1956	1956	704	56.396874	-94.36986	geo-matching CanVec	M1			-999	277	GRanD v1.3 and GeoDAR v1.0	original GRanD	georf: AX; GRanD-har: AM
1957	1957	-999	44.55800795	-65.59987605	geo-matching CanVec	M1			-999	-999	GeoDAR v1.0 alone	GeoDAR v1.0	georf: AX
1958	1958	255	51.246785	-115.497678	geo-matching CanVec	M1			-999	387.3	GRanD v1.3 and GeoDAR v1.0	original GRanD	georf: AX; GRanD-har: AM
1959	1959	31	49.469095	-125.103213	geo-matching CanVec	M1			-999	77	GRanD v1.3 and GeoDAR v1.0	original GRanD	georf: AX; GRanD-har: AM
1960	1960	-999	44.40776567	-65.94050449	geo-matching CanVec	M1			-999	-999	GeoDAR v1.0 alone	GeoDAR v1.0	georf: AX
1961	1961	-999	50.99852986	-59.0627548	geo-matching CanVec	M1			-999	-999	GeoDAR v1.0 alone	GeoDAR v1.0	georf: AX,JW
1962	1962	1446	46.101035	-75.648879	geo-matching CanVec	M1			-999	714.2	GRanD v1.3 and GeoDAR v1.0	original GRanD	georf: AX; GRanD-har: AM
1963	1963	-999	49.41409927	-113.8275454	geo-matching CanVec	M1			-999	-999	GeoDAR v1.0 alone	GeoDAR v1.0	georf: AX,JW
1964	1964	-999	48.4834879	-123.9889298	geo-matching CanVec	M1			-999	-999	GeoDAR v1.0 alone	GeoDAR v1.0	georf: AX
1965	1965	267	50.278853	-112.827083	geo-matching CanVec	M1			-999	326.1	GRanD v1.3 and GeoDAR v1.0	original GRanD	georf: AX; GRanD-har: AM
1966	1966	-999	49.77043127	-107.6429796	geo-matching CanVec	M3			-999	-999	GeoDAR v1.0 alone	GeoDAR v1.0	georf: AX
1967	1967	1396	53.729265	-75.963448	Wada et al. (2017)	M1	correct	Wada et al. (2017)	-999	60020	GRanD v1.3 and GeoDAR v1.0	original GRanD	georf: AX; val: MD; GRanD-har: AM
1968	1968	703	56.50597	-94.110497	geo-matching CanVec	M1	correct	CanVec	-999	350	GRanD v1.3 and GeoDAR v1.0	original GRanD	georf: AX; val: MD; GRanD-har: AM
1969	1969	-999	55.71238582	-97.94363917	geo-matching CanVec	M1			-999	-999	GeoDAR v1.0 alone	GeoDAR v1.0	georf: AX
1970	1970	-999	48.41579535	-123.6973805	geo-matching CanVec	M1			-999	-999	GeoDAR v1.0 alone	GeoDAR v1.0	georf: AX,JW
1971	1971	18	52.350633	-127.683474	geo-matching CanVec	M1			-999	389.8	GRanD v1.3 and GeoDAR v1.0	original GRanD	georf: AX; GRanD-har: AM
1972	1972	-999	51.44316915	-111.8277588	geo-matching CanVec	M1			-999	-999	GeoDAR v1.0 alone	GeoDAR v1.0	georf: AX
1973	1973	1491	44.318315	-80.514334	geo-matching CanVec	M1			-999	24.7	GRanD v1.3 and GeoDAR v1.0	original GRanD	georf: AX; GRanD-har: AM
1974	1974	-999	48.82511888	-91.59022331	geo-matching CanVec	M1			-999	-999	GeoDAR v1.0 alone	GeoDAR v1.0	georf: AX,JW
1975	1975	1464	45.405943	-76.507727	geo-matching CanVec	M1			-999	35.5	GRanD v1.3 and GeoDAR v1.0	original GRanD	georf: AX; GRanD-har: AM
1976	1976	-999	50.56844843	-96.17688713	geo-matching CanVec	M1			-999	-999	GeoDAR v1.0 alone	GeoDAR v1.0	georf: AX,JW
1977	1977	719	50.264983	-94.976042	geo-matching CanVec	M1	correct	CanVec	-999	1950	GRanD v1.3 and GeoDAR v1.0	original GRanD	georf: AX; val: MD; GRanD-har: AM
1978	1978	-999	49.9057048	-70.9205351	geocoding (Google Maps)	C1			-999	-999	GeoDAR v1.0 alone	GeoDAR v1.0	georf: MD,AX
1979	1979	-999	46.06552173	-64.80645093	geo-matching CanVec	M1			-999	-999	GeoDAR v1.0 alone	GeoDAR v1.0	georf: AX,JW
1980	1980	-999	44.94364079	-64.03899265	geo-matching CanVec	M1			-999	-999	GeoDAR v1.0 alone	GeoDAR v1.0	georf: AX,JW
1981	1981	-999	49.45969401	-117.4839136	geo-matching CanVec	M1			-999	-999	GeoDAR v1.0 alone	GeoDAR v1.0	georf: AX,JW
1982	1982	1419	47.118737	-79.502097	geo-matching CanVec	M1			-999	33.3	GRanD v1.3 and GeoDAR v1.0	original GRanD	georf: AX; GRanD-har: AM
1983	1983	-999	48.74300686	-92.28369225	geo-matching CanVec	M1			-999	-999	GeoDAR v1.0 alone	GeoDAR v1.0	georf: AX
1984	1984	287	49.031265	-117.501042	geo-matching CanVec	M1			-999	104	GRanD v1.3 and GeoDAR v1.0	original GRanD	georf: AX; GRanD-har: AM
1985	1985	254	51.256575	-111.636385	geo-matching CanVec	M1			-999	18.5	GRanD v1.3 and GeoDAR v1.0	original GRanD	georf: AX; GRanD-har: AM
1986	1986	-999	47.70454614	-70.2303946	geo-matching CanVec	M1			-999	-999	GeoDAR v1.0 alone	GeoDAR v1.0	georf: AX,JW
1987	1987	709	54.543503	-98.026554	Wada et al. (2017)	M1	correct	Wada et al. (2017)	-999	31790	GRanD v1.3 and GeoDAR v1.0	adjusted GRanD	georf: AX,JW; val: MD; GRanD-har: AM
1988	1988	-999	47.40589859	-72.90579492	geocoding (Google Maps)	C1			-999	-999	GeoDAR v1.0 alone	GeoDAR v1.0	georf: MD,AX,JW
1989	1989	-999	45.26286898	-72.14384195	geocoding (Google Maps)	C5			-999	-999	GeoDAR v1.0 alone	GeoDAR v1.0	georf: FY,AX,JW
1990	1990	2011	49.508069	-71.183098	geocoding (Google Maps)	C2			-999	923.7	GRanD v1.3 and GeoDAR v1.0	original GRanD	georf: CF,JZ,JW,AX; GRanD-har: AX,JW
1991	1991	-999	48.79436974	-92.15147424	geo-matching CanVec	M1			-999	-999	GeoDAR v1.0 alone	GeoDAR v1.0	georf: AX
1992	1992	-999	48.32547143	-67.90774784	geo-matching CanVec	M3			-999	-999	GeoDAR v1.0 alone	GeoDAR v1.0	georf: AX,JW
1993	1993	2041	45.947917	-66.872917	geo-matching CanVec	M1			-999	1360.5	GRanD v1.3 and GeoDAR v1.0	original GRanD	georf: AX; GRanD-har: AM
1994	1994	-999	60.69293312	-135.0412491	geo-matching CanVec	M1			-999	-999	GeoDAR v1.0 alone	GeoDAR v1.0	georf: AX,JW
1995	1995	-999	46.320497	-74.239941	geocoding (Google Maps)	C1			-999	-999	GeoDAR v1.0 alone	GeoDAR v1.0	georf: MD,AX
1996	1996	-999	50.07912171	-119.0895638	geo-matching CanVec	M1			-999	-999	GeoDAR v1.0 alone	GeoDAR v1.0	georf: AX
1997	1997	-999	47.49089872	-71.02367514	geocoding (Google Maps)	C1			-999	-999	GeoDAR v1.0 alone	GeoDAR v1.0	georf: MD,AX,JW
1998	1998	270	50.177985	-112.723958	geo-matching CanVec	M1			-999	317	GRanD v1.3 and GeoDAR v1.0	original GRanD	georf: AX; GRanD-har: AM
1999	1999	-999	47.35075067	-71.28004211	geocoding (Google Maps)	C1			-999	-999	GeoDAR v1.0 alone	GeoDAR v1.0	georf: MD,AX,JW
[truncated: 22,784 more rows]
