# Supplementary material for: How Marine Megabenthos Fauna Responds to River Discharge and Artificial Flood in Large River Estuary
Source: Ecol Evol. 2025 Jan 8;15(1):e70755. doi: 10.1002/ece3.70755 (PMC11707399; doi:10.1002/ece3.70755)
Supplement: Supplementary file 3 — Appendix S3. https://doi.org/10.5281/zenodo.6163413. [file ECE3-15-e70755-s001.zip › GeoDAR_v10_v11/GRanD_v13_issues.csv]

GRAND_ID	RES_NAME_c	DAM_NAME_c	ALT_NAME_c	RIVER_c	ALT_RIVER_c	MAIN_BASIN	SUB_BASIN	NEAR_CITY_c	ALT_CITY_c	ADMIN_UNIT_c	SEC_ADMIN_c	COUNTRY	SEC_CNTRY	YEAR	ALT_YEAR	REM_YEAR	DAM_HGT_M	ALT_HGT_M	DAM_LEN_M	ALT_LEN_M	AREA_SKM	AREA_POLY	AREA_REP	AREA_MAX	AREA_MIN	CAP_MCM	CAP_MAX	CAP_REP	CAP_MIN	DEPTH_M	DIS_AVG_LS	DOR_PC	ELEV_MASL	CATCH_SKM	CATCH_REP	DATA_INFO	USE_IRRI	USE_ELEC	USE_SUPP	USE_FCON	USE_RECR	USE_NAVI	USE_FISH	USE_PCON	USE_LIVE	USE_OTHR	MAIN_USE	LAKE_CTRL	MULTI_DAMS
4759		Thakurwadi		Indrayani		Krishna-Godavari		Murbad	Vadegaon	Maharashtra		India		1922	1977	-99	59	-99	741	635	17.44	17.44	-99	-99	-99	408.2	-99	408.2	370	23.4	6659	194.4	637	119	-99			Main									Hydroelectricity
4920	Wadgaon Lake	Wadgaon	Vadgaon			Krishna-Godavari		Ashti		Maharashtra		India		1978	-99	-99	14	-99	890	-99	27.13	27.13	-99	-99	-99	150	-99	150	-99	5.5	13570	35.1	244	1090	-99		Main										Irrigation
274		Brenda		Macdonald				Peachland		British Columbia		Canada		1990	-99	-99	137	-99	2060	-99	1.06	1.06	-99	-99	-99	140	-99	140	-99	132.1	41	10000	1266	9	-99											Main	Other
294	Spectacle Lake	Conconully	Conconully Reservoir	Salmon Creek	Offstream Okanogan River					Washington		United States		1909	1969	-99	22	8	580	-99	1.44	1.44	2.2	-99	1.6	17.4	17.4	16	-99	12.1	1444	38.2	695	315	13		Main										Irrigation		Yes
343		Opportunity Tailings Ponds		Offstream Silver Bow Creek						Montana		United States		1962	-99	-99	11	-99	6096	-99	1.91	1.91	-99	-99	-99	11.4	11.4	11.1	-99	6	4151	8.7	1477	1200	-99											Main	Other
628	Lower Van Norman Lake	Lower San Fernando		San Fernando Creek						California		United States		1918	-99	-99	38	-99	561	-99	0.73	0.73	0.9	-99	-99	12.3	12.3	-99	-99	16.8	159	245.3	353	27	34				Main			Sec				Sec	Water supply
718		Whitedog Falls	Whitedog	Winnipeg				Kenora		Ontario		Canada		1958	-99	-99	24	-99	362	-99	164.38	164.38	-99	-99	-99	119.6	-99	119.6	-99	0.7	943057	0.4	294	125240	-99			Main									Hydroelectricity
731	Rainy	Kettle Falls		Namakan River						Minnesota	Manitoba	United States	Canada	1914	-99	-99	8	-99	40	-99	826.48	826.48	-99	-99	-99	866.5	866.5	693.2	-99	1	311645	8.8	334	38038	-99						Main					Sec	Recreation	Yes
739		Winton		Kawishiwi						Minnesota		United States		1923	-99	-99	20	-99	223	-99	9.91	9.91	12.1	-99	-99	21.7	21.7	10.3	-99	2.2	41338	1.7	400	3041	3108			Main			Sec						Hydroelectricity
1059	Greenleaf Lake	Green Leaf Lake		Greenleaf Creek						Oklahoma		United States		1935	-99	-99	15	-99	183	-99	3.29	3.29	3	-99	-99	39.2	39.2	18.2	-99	11.9	2161	57.5	151	251	223				Sec		Sec		Main				Fisheries
1163	Lake Monticello	Monticello Dam		Blundell Creek						Texas		United States		1973	-99	-99	16	-99	975	-99	38.99	38.99	8.1	-99	-99	58.7	58.7	49.5	-99	1.5	8345	22.3	102	626	93					Main							Flood control
1204	Lock 1	Lindy Claiborne Boggs Lock and Dam		Red River						Louisiana		United States		1995	-99	-99	34	-99	211	-99	1.37	1.37	43.7	-99	-99	123.3	123.3	-99	-99	90	1430	273.4	55	105	157083						Sec	Main					Navigation
1333	Pueblo Viejo	Animas		Guayalejo		Panuco		Tampico		Tamaulipas		Mexico		1978	-99	-99	30	-99	7794	-99	87.55	87.55	-99	-99	-99	665	-99	665	-99	7.6	13015	162	4	1122	-99		Main										Irrigation
1407	White Lake	White River Dam		Charlot				Uranium City		Saskatchewan		Canada		1976	-99	-99	-99	-99	180	-99	60.87	60.87	-99	-99	-99	8.1	-99	8.1	-99	0.1	75971	0.3	335	4120	-99													Maybe
1757		Lake Prince Dam		Nansemond						Virginia		United States		1921	-99	-99	10	-99	640	-99	5.78	5.78	3.7	-99	-99	18.6	18.6	13.1	-99	3.2	2863	20.6	4	181	77				Main		Sec						Water supply
1850	Lower Reservoir	Lower Reservoir Dam A	Upper Rocky Mountain	Heath Creek	Armuchee River					Georgia		United States		1992	1995	-99	29	35	427	3930	1.4	1.4	2.4	-99	0.8	29	29	24.5	13.3	20.7	76	1210	213	4	36			Main									Hydroelectricity		Yes
1940		Clear Springs N-12								Florida		United States		1968	-99	-99	15	-99	3604	-99	0.93	0.93	-99	-99	-99	31.4	31.4	-99	-99	33.8	95	1048.1	46	8	-99											Main	Other
2027		Beaumont		St. Maurice				La Tuque		Quebec		Canada		1958	-99	-99	52	-99	489	-99	9.32	9.32	-99	-99	-99	424.3	-99	424.3	-99	45.5	500719	2.7	135	31044	-99
2033		Wreck Cove	Wreck Cove Power Station	Wreck Cove				Sydney		Nova Scotia		Canada		1977	-99	-99	17	-99	213	305	5.52	5.52	-99	-99	-99	22.1	-99	22.1	-99	4	2068	33.9	386	56	-99			Main									Hydroelectricity
2113	Raquette Pond	Setting Pole Rapids Dam		Raquette River						New York		United States		1934	-99	-99	5	-99	70	-99	26.53	26.53	28.3	-99	-99	44.9	44.9	24.2	-99	1.7	47204	3	469	1937	1865						Main					Sec	Recreation
2121	Hitchins Pond	Lows Lake Dam		Bog River						New York		United States		1903	-99	-99	6	-99	52	-99	11.2	0.78	11.2	-99	-99	26.5	26.5	18.3	-99	2.4	3163	26.6	525	122	96				Sec		Main						Recreation
2149		Franklin Falls Dam		Pemigewasset River	Merrimack River					New Hampshire		United States		1943	-99	-99	43	170	699	-99	13.46	13.46	15.8	-99	-99	190	190	-99	-99	14.1	65517	9.2	111	2624	1932			Main									Hydroelectricity
2183		Cambridge Reservoir Dam		Cambridge Reservoir						Massachusetts		United States		1910	-99	-99	10	-99	396	-99	0.32	0.32	-99	-99	-99	21.6	21.6	20.5	-99	67.5	100	684.9	36	4	18				Main								Water supply
2193	Colebrook River Lake	Colebrook River Dam		West Branch of Farmington River	Farmington River					Connecticut		United States		1969	-99	-99	66	-99	396	-99	3	0.8	3	-99	-99	169	169	58.6	-99	56.3	8749	61.3	186	324	306				Sec	Main	Sec						Flood control
2296		Guillermo Cano	Playas; Jaguas	Nare	Playas			San Rafael		Antioquia		Colombia		1986	1987	-99	63	-99	1300	460	4.42	4.42	9.3	-99	6.5	208	-99	208	47	47.1	68694	9.6	983	1540	428														Yes
2524		Santa Helena		Jacuipe				Camacari		Bahia		Brazil		1976	-99	-99	-99	-99	260	-99	7.69	7.69	0.1	-99	-99	240	-99	240	-99	31.2	8445	90.1	29	395	-99
2525		Joanes 2		Joanes				Salvador		Bahia		Brazil		1971	-99	-99	-99	-99	822	-99	0.95	0.95	0.1	-99	-99	128	-99	128	-99	134.7	13536	30	22	585	-99
2606		Cliff	Cathleen's Falls Dam	Erne				Ballyshannon		Donegal		Ireland		1950	-99	-99	18	-99	208	-99	1.94	1.94	191	-99	-99	170	-99	170	-99	87.6	117633	4.6	35	4362	-99			Main									Hydroelectricity
2928		Sghir		Sghir		Mediterranean Coast	Rif	Tanger		Nord Ouest		Morocco		1991	-99	-99	15	-99	-99	-99	3.25	3.25	7	-99	-99	2.3	-99	2.3	-99	0.7	521	14	40	67	-99		Main										Irrigation
2931		Nakhla		Nakhla	En Nakhla	Mediterranean Coast	Rif	Tetouan		Nord Ouest		Morocco		1961	-99	-99	46	-99	-99	-99	0.57	0.57	0.7	-99	-99	13	-99	13	9.2	22.8	1033	39.9	206	111	-99				Main								Water supply
2944		Asfalou		Asfalou				Taounate				Morocco		1999	-99	-99	112	-99	150	-99	2.82	2.82	9.1	-99	-99	317	-99	317	-99	112.4	2564	392	366	451	-99
3070	Kallsjon	Kallsjon		Indalsalven								Sweden		1974	-99	-99	-99	-99	-99	-99	194.97	194.97	-99	-99	-99	450	-99	450	-99	2.3	79905	17.9	366	3043	-99
3071	Storsjon	Jarpstrommens		Indalsalven				Ostersund		Jamtland		Sweden		1944	-99	-99	-99	-99	-99	-99	488.65	488.65	-99	-99	-99	505	-99	505	-99	1	228631	7	288	11305	-99			Main									Hydroelectricity	Yes
3186	Skjerkavatn	Nedre Skjerkavatn		Skjerka								Norway		1934	-99	-99	-99	-99	-99	-99	3.81	3.81	-99	-99	-99	19	-99	19	-99	5	44053	1.4	317	1009	-99			Main									Hydroelectricity	Maybe
3215		Ennepe		Ennepe				Breckerfeld		North Rhine-Westphalia		Germany		1904	-99	-99	51	-99	330	-99	0.49	0.49	1	-99	-99	12.6	-99	12.6	-99	25.7	147	271.8	317	13	-99			Sec	Main			Sec					Water supply
3312		Cacano	Resia	Adda				Sondrio		Lombardia		Italy		1956	-99	-99	136	-99	381	-99	5.39	5.39	-99	-99	-99	123	-99	123	-99	22.8	4383	89	1488	179	-99			Main									Hydroelectricity
3334		S. Giacomo di Fraele		Adda				Sondrio		Lombardia		Italy		1950	-99	-99	92	-99	970	-99	2.74	2.74	2.3	-99	-99	64.3	-99	64.3	-99	23.5	1258	162.1	1878	43	-99			Main									Hydroelectricity
3395	Maggiore	Miorina		Ticino				Varese				Italy		1942	-99	-99	14	-99	200	-99	208.19	208.19	210	-99	-99	426	-99	426	-99	2	310830	4.3	188	6750	-99													Yes
3561		Guenitra		Fessa		Mediterranean Coast	Algerian East Coast	Skikda		Skikda		Algeria		1984	-99	-99	60	-99	-99	-99	1.32	1.32	10	-99	-99	125	-99	125	120	94.7	2099	188.8	190	345	-99		Main		Sec								Irrigation
3564		Tahouna		Tahouna		Mediterranean Coast	Tunisian East Coast	Grombalia		Nabeul		Tunisia		1966	-99	-99	20	-99	-99	-99	0.12	0.12	0.1	-99	-99	0.8	-99	0.8	-99	6.7	83	30.6	142	42	-99		Main										Irrigation
3596		Sarno		Sarno		Mediterranean Coast	Chelif	S.B. Abbes		Mascara		Algeria		1953	-99	-99	33	-99	-99	-99	0.17	0.17	2.6	-99	-99	22	-99	22	-99	129.4	21	3322	528	49	-99		Main										Irrigation
3597		Foum el Gueiss		Gueiss		North Interior	Chott Hodna	Kais		Khenchela		Algeria		1939	1930	-99	27	-99	-99	-99	2.95	2.95	0.1	-99	-99	25	-99	25	-99	8.5	584	135.7	931	579	-99		Main										Irrigation
3714		Storavatn Bergnas		Skelleftealven						Norrbotten		Sweden		1959	-99	-99	-99	-99	-99	-99	199.93	199.93	-99	-99	-99	778	-99	778	-99	3.9	93525	26.4	399	6374	-99				Main								Water supply	Maybe
3722		Dabbsjo		Saxan Fjallsjoalven				Ostersund		Jamtland		Sweden		1969	-99	-99	-99	-99	-99	-99	22.64	22.64	-99	-99	-99	337	337	335	-99	14.9	25119	42.5	350	1010	-99			Main									Hydroelectricity
3734		Motala		Motala Strom				Motala		Ostergotland		Sweden		1921	-99	-99	-99	-99	-99	-99	27.48	27.48	1.9	-99	-99	170	170	160	-99	6.2	35481	15.2	77	6544	-99			Main									Hydroelectricity
3749		Wiory		Swislina				Ostrowiec Swietokrzyski		Kielce		Poland		2004	-99	-99	26	-99	252	-99	2.16	2.16	4.2	-99	-99	35	-99	35	-99	16.2	2819	39.4	187	617	-99			Sec	Main	Sec							Water supply
3784		Zilina		Vah				Zilina		Central Slovakia		Slovakia		1998	-99	-99	15	-99	9000	-99	1.65	1.65	-99	-99	-99	17.9	-99	17.9	-99	10.8	107222	0.5	323	7085	-99			Sec		Main							Flood control
4016	Ioannina	Pigae Aoos	Politses 1-2-3; Pende Alonia 1-2	Aoos	Aoos Pigae Aoos			Ioannina		Epirus		Greece		1989	1990	-99	78	25	300	180	19.43	19.43	11.5	-99	-99	260	300	260	-99	13.4	3100	266	469	162	-99			Main									Hydroelectricity	Maybe	Yes
4104		Thornville		Sibankatzi		Limpopo	Shashe	Plumtree		Matabeleland South		Zimbabwe		1967	-99	-99	22	-99	-99	-99	1.01	1.01	1	-99	-99	3.5	-99	3.5	-99	3.5	168	66.1	981	182	-99		Main										Irrigation
4109		Ripple Creek		Bubi		Limpopo		Bulawayo		Matabeleland South		Zimbabwe		1964	-99	-99	18	-99	-99	-99	0.96	0.96	2.6	-99	-99	4.1	-99	4.1	-99	4.3	1576	8.2	669	1074	-99				Main								Water supply
4119		Avis		Klein Windhoek		South Atlantic Coast	Swakop	Windhoek		Khomas		Namibia		1933	-99	-99	16	-99	-99	-99	0.65	0.65	0.6	-99	-99	2.5	2.5	2.4	-99	3.8	59	134.4	1593	140	-99				Main								Water supply
4178		Douglas		Vaal		Orange		Douglas		Northern Cape		South Africa		1977	-99	-99	-99	-99	-99	-99	6.57	6.57	-99	-99	-99	16.7	-99	16.7	-99	2.5	8	6619.4	1569	12	-99
4197		Grobler		Vals		Orange	Vaal	Kroonstad		Free State		South Africa		1924	-99	-99	13	-99	-99	-99	2.13	2.13	-99	-99	-99	0.7	-99	0.7	0.7	0.3	27	82.2	1363	68	-99				Main								Water supply
4215		Qedusizi		Klip				Ladysmith				South Africa		1998	-99	-99	32	-99	1437	-99	19.3	0.24	19.3	-99	-99	128	-99	128	-99	6.6	4388	92.5	997	1739	-99
4225		Lucretia		Moperisspruit	Mopedi	Orange	Caledon	Clocolan		Free State		South Africa		1955	-99	-99	10	-99	-99	-99	0.2	0.2	-99	-99	-99	0.8	-99	0.8	-99	4	235	10.8	1557	428	-99
4309		Gants		Kraga		Indian Ocean Coast	Gouritz	Touwsriver		Western Cape		South Africa		1950	-99	-99	-99	-99	-99	-99	0.49	0.49	-99	-99	-99	1.5	-99	1.5	-99	3.1	6	792.7	890	10	-99		Main										Irrigation
4322		Montagu		Kingna		Indian Ocean Coast	Breede	Robertson		Western Cape		South Africa		1969	-99	-99	-99	-99	-99	-99	0.31	0.31	-99	-99	-99	0.3	-99	0.3	-99	1	4	237.8	243	2	-99				Main								Water supply
4340		Palmietriver		Palmiet		South Atlantic Coast	Groot Berg	Gordon's Bay		Western Cape		South Africa		1952	-99	-99	-99	-99	-99	-99	0.24	0.24	-99	-99	-99	3.3	-99	3.3	-99	13.8	66	158.5	356	5	-99
4342		Grootvlei		Klein Dwars		South Atlantic Coast	Groot Berg	Grabouw		Western Cape		South Africa		1969	-99	-99	-99	-99	-99	-99	0.5	0.5	-99	-99	-99	1.7	-99	1.7	-99	3.4	15	359.4	520	1	-99		Main										Irrigation
4343		Kogelberg		Palmiet		South Atlantic Coast	Groot Berg	Grabouw		Western Cape		South Africa		1984	-99	-99	-99	-99	-99	-99	0.2	0.2	-99	-99	-99	19.3	-99	19.3	-99	96.5	1724	35.5	260	142	-99			Sec	Main								Water supply
4344		Somenrsfontein		Palmiet		South Atlantic Coast	Groot Berg	Gordon's Bay		Western Cape		South Africa		1964	-99	-99	-99	-99	-99	-99	0.84	0.84	-99	-99	-99	0.1	-99	0.1	-99	0.1	2219	0.1	244	175	-99
4510		Arcadia		Pote		Zambezi						Zimbabwe		-99	-99	-99	30	-99	-99	-99	0.53	0.53	-99	-99	-99	55	-99	55	-99	103.8	506	344.7	1258	85	-99		Main										Irrigation
4531		Eirene		Wenimbi		Save		Marondera		Mashonaland East		Zimbabwe		1987	-99	-99	20	-99	-99	-99	0.36	0.36	0.5	-99	-99	2.4	-99	2.4	-99	6.7	576	13.2	1472	125	-99		Main										Irrigation
4534		Smallbridge		Odzani		Save	Odzi	Mutare		Manicaland		Zimbabwe		1985	-99	-99	30	-99	-99	-99	28.86	28.86	1.8	-99	-99	15.3	-99	15.3	14.8	0.5	23007	2.1	1093	1398	-99				Main								Water supply
4542		Umshandige	Mshandige	Umshandige		Indian Ocean Coast	Runde	Masvingo		Masvingo		Zimbabwe		1938	-99	-99	38	-99	-99	-99	9.3	9.3	4.4	-99	-99	38.3	-99	38.3	-99	4.1	5609	21.7	994	1688	-99		Main										Irrigation
4727		Jakham Main Dam		Jakham	Mahi	Mahi		Dhariawad		Rajasthan		India		1985	-99	-99	87	-99	253	-99	6.93	6.93	-99	-99	-99	142	-99	142	-99	20.5	36738	12.3	204	5365	-99		Main										Irrigation
4741		Karanjikhed				Krishna-Godavari		Osmanabad		Maharashtra		India		1976	-99	-99	12	-99	555	-99	0.47	0.47	-99	-99	-99	2.1	-99	2.1	-99	4.5	198	33.6	732	8	-99		Main										Irrigation
4762		Vir Baji Pasalkar		Mosi		Krishna-Godavari		Velhe		Maharashtra		India		-99	-99	-99	27	-99	780	-99	9.99	9.99	-99	-99	-99	37.4	-99	37.4	-99	3.7	6140	19.3	625	105	-99		Main										Irrigation
4774		Pedgaon	Petgaon			Krishna-Godavari		Parbhani		Maharashtra		India		1975	-99	-99	10	-99	1495	-99	1.15	1.15	-99	-99	-99	2.6	-99	2.6	-99	2.3	1628	5.1	616	21	-99		Main										Irrigation
4810		Aoda		Seep		Ganges		Morena		Madhya Pradesh		India		1934	-99	-99	17	-99	1158	-99	14.02	14.02	-99	-99	-99	55.7	-99	55.7	-99	4	2118	83.4	187	571	-99		Main										Irrigation
4819		Sijar		Sijar		Ganges		Jhansi		Uttar Pradesh		India		-99	-99	-99	14	-99	1900	-99	2.19	2.19	-99	-99	-99	55.9	-99	55.9	-99	25.5	801	221.3	268	128	-99		Main										Irrigation
4825		Sindhwarni		Mani		Ganges		Munger		Bihar		India		-99	-99	-99	21	-99	126	-99	1.45	1.45	-99	-99	-99	58.6	-99	58.6	-99	40.4	2744	67.7	70	184	-99		Main										Irrigation
4911		Maroda Tank		Local Nalla				Raipur		Madhya Pradesh		India		1991	-99	-99	12	-99	1410	-99	2.08	2.08	0.4	-99	-99	1.4	-99	1.4	-99	0.7	381	11.7	302	26	-99
4921		Pujaritola	Pujaritoca	Baghaiya	Bagh	Krishna-Godavari		Amgaon		Maharashtra		India		1970	-99	-99	17	-99	6419	-99	39.91	39.91	-99	-99	-99	644	-99	644	-99	16.1	12592	162.2	247	698	-99		Main										Irrigation
4922		Kharkhara Tank	Kharkhara	Kharikhara				Durg	Raipur	Madhya Pradesh		India		1967	-99	-99	-99	-99	1128	1380	12.33	12.33	-99	-99	-99	169.9	-99	169.9	4	13.8	2388	225.6	341	145	-99
4928		Mahan		Mahan				Sidhi		Madhya Pradesh		India		-99	-99	-99	-99	-99	190	-99	10.69	10.69	-99	-99	-99	104	-99	104	-99	9.7	3265	101	343	542	-99
4948		Canimuthar		Manimuthar		Krishna-Godavari		Ambasamudra		Tamil Nadu		India		1958	-99	-99	46	-99	2826	-99	14.8	14.8	16.2	-99	-99	156.1	-99	156.1	-99	10.5	7525	65.8	386	1607	-99		Main										Irrigation
4962		Hingoni		Kumbharnalla		Krishna-Godavari		Karmala		Maharashtra		India		1974	-99	-99	17	-99	750	-99	4.18	4.18	-99	-99	-99	22.2	-99	22.2	-99	5.3	1867	37.7	499	414	-99		Main										Irrigation
4978		Jalleru		Jalleru		Krishna-Godavari		Vijayavada		Andhra Pradesh		India		-99	-99	-99	34	-99	1886	-99	39.55	39.55	-99	-99	-99	1276	-99	1276	-99	32.3	26148	154.7	57	2275	-99		Main										Irrigation
5037		Sholayar		Sholayar		Periyar		Pollachi		Tamil Nadu		India		1971	-99	-99	105	-99	1244	-99	4.52	4.52	12.2	-99	-99	152.7	-99	152.7	-99	33.8	8177	59.2	721	190	-99		Main	Sec									Irrigation
5313		Wangtun		Trib. Yin He				Dengfeng				China		1971	-99	-99	30	-99	200	-99	1.22	1.22	-99	-99	-99	3.2	-99	3.2	-99	2.6	267	38	99	23	-99
5392		Meidian		Trib. She Shui		Chang Jiang		Huangbei				China		1969	-99	-99	31	-99	-99	-99	9.8	9.8	-99	-99	-99	200	-99	200	161.5	20.4	1209	524.6	46	80	-99		Main			Sec							Irrigation
5449		Longping		Longping He		Chang Jiang		Huangmei				China		1963	-99	-99	39	-99	-99	-99	2.15	2.15	-99	-99	-99	132	-99	132	96	61.4	1971	212.4	59	75	-99		Main										Irrigation
5465		Jinjiang						Dongan		Hunan		China		1958	-99	-99	54	-99	133	-99	13.47	13.47	0.8	-99	-99	15.2	-99	15.2	-99	1.1	955	50.5	31	60	-99
5783		Hexi		Rong Jiang				Chaoyang		Guangdong		China		1958	-99	-99	35	-99	985	-99	1.1	1.1	-99	-99	-99	17	-99	17	-99	15.5	601	89.7	135	27	-99
6021		Samjung		Trib. Samjung				Pohang				South Korea		1985	-99	-99	22	-99	138	-99	0.2	0.2	0.1	-99	-99	0.9	-99	0.9	-99	4.5	256	11.1	50	12	-99
6188		Guguan		Dajiaxi				Taizhong				Taiwan		1961	-99	-99	85	-99	140	-99	0.31	0.31	0.6	-99	-99	17.8	-99	17.8	-99	57.4	32399	1.7	779	754	-99
6674		Hazelwood Ash 1		OS						Victoria		Australia		1975	-99	-99	14	-99	2170	-99	4.55	4.55	-99	-99	-99	2.7	-99	2.7	-99	0.6	854	10	65	84	-99											Main	Other
6754		Waingaro		Naiwhakangoro		Naiwhakangoro		Kerikeri		North Auckland		New Zealand		1982	-99	-99	33	-99	400	-99	0.61	0.61	-99	-99	-99	5.9	-99	5.9	-99	9.7	154	121.5	106	5	-99		Main										Irrigation
2844		El Alisillo	Montor	Montoro				Mestanza		Ciudad Real		Spain		1950	-99	2007	41	-99	174	-99	3.2	3.2	3.4	-99	-99	28	-99	28	-99	8.8	1100	80.7	572	552	-99		Main										Irrigation
2882		La Brena		Guadiato				Almodovar del Rio		Cordoba		Spain		1935	-99	2008	54	-99	207	-99	3.5	3.5	6	-99	-99	103	103	100.1	-99	29.4	4067	80.3	95	1496	-99		Main										Irrigation
6285	Miyamako	Meya		Iwakigawa								Japan		1959	2016	2016	58	98	170	360	1.9	1.9	2	4.2	-99	39	142.3	39	-99	20.5	5674	21.8	228	165	-99		Sec	Sec	Sec	Main							Flood control		Yes
2006	Ste. Anne	Lac Ste. Anne Principal	Lac Ste. Anne South Dike	Toulnustouc				Godbout		Quebec		Canada		1955	1958	2005	38	20	365	-99	124.1	124.1	-99	-99	-99	3273	-99	3273	3270	26.4	144310	71.9	298	8044	-99			Main									Hydroelectricity		Yes
6315	Ishibuchiko	Ishibuchi		Isawagawa								Japan		1953	-99	2013	53	-99	345	-99	1	1	1.1	-99	-99	16.1	-99	16.1	-99	16.1	5039	10.1	321	146	-99
1		Terror Lake		Terror River	Marmont Bay					Alaska		United States		1984	-99	-99	59	-99	747	-99	4.12	4.12	4	-99	-99	133.2	133.2	-99	-99	32.3	2608	162	410	41	39			Main									Hydroelectricity
2		Mayo		Mayo				Whitehorse		Yukon		Canada		1952	-99	-99	11	-99	53	-99	98.11	98.11	95	-99	-99	264.8	-99	264.8	-99	2.7	11546	72.7	666	1174	-99			Main									Hydroelectricity	Yes
3		Blue Lake		Sawmill Creek						Alaska		United States		1961	-99	-99	44	-99	78	-99	4.87	4.87	5	-99	-99	179.1	179.1	-99	-99	36.8	8031	70.7	126	97	96			Main	Sec		Sec						Hydroelectricity
4		Green Lake		Vodopad River						Alaska		United States		1982	-99	-99	64	-99	141	-99	4.14	4.14	4.5	-99	-99	115.9	115.9	-99	-99	28	7874	46.7	121	81	73			Main			Sec						Hydroelectricity
5	Long Lake	Long Lake Dam	Snettisham Dam	Long River						Alaska		United States		1973	-99	-99	9	-99	103	-99	5.9	5.9	5.6	-99	-99	181.3	181.3	-99	-99	30.7	5865	98	293	79	83			Main									Hydroelectricity
6	Williston	W.A.C. Bennett	William A.C. Bennett	Peace				Hudson's Hope		British Columbia		Canada		1967	-99	-99	183	-99	2042	-99	1718.79	1718.79	700	-99	-99	74300	-99	74300	-99	43.2	1167451	201.8	659	71707	-99			Main									Hydroelectricity
7		Peace Canyon		Peace				Hudson's Hope		British Columbia		Canada		1980	-99	-99	61	-99	533	-99	8.57	8.57	-99	-99	-99	215.9	-99	215.9	-99	25.2	1175441	0.6	501	72390	-99
8		Swan Lake		Falls Creek	Carroll Inlet					Alaska		United States		1984	-99	-99	53	-99	146	-99	5.55	5.55	6.1	-99	-99	153	153	-99	-99	27.6	8563	56.7	89	96	95			Main									Hydroelectricity
9		Anyox		Falls Creek				Prince Rupert		British Columbia		Canada		1923	-99	-99	42	-99	208	-99	0.94	0.94	-99	-99	-99	30.8	-99	30.8	-99	32.8	7236	13.5	180	128	-99			Main									Hydroelectricity
10		Upper Silvis		Beaver Falls Creek	George Inlet					Alaska		United States		1968	-99	-99	18	-99	41	-99	0.88	0.88	1.2	-99	-99	46.9	46.9	27.1	-99	53.3	859	173.1	393	10	9			Main									Hydroelectricity
11		Ketchikan Lakes		Ketchikan Creek						Alaska		United States		1957	-99	-99	10	-99	354	-99	2.35	2.35	0.2	-99	-99	17	17	14.1	-99	7.2	1708	31.6	115	21	29			Main	Sec								Hydroelectricity
12		Fulton River		Fulton				Smithers		British Columbia		Canada		1968	-99	-99	16	-99	60	-99	14.6	14.6	-99	-99	-99	23	-99	23	-99	1.6	15275	4.8	786	1409	-99				Main								Water supply
13		Shawatians	Shawatian	Shawatians				Prince Rupert		British Columbia		Canada		1914	-99	-99	13	-99	34	-99	1.98	1.98	-99	-99	-99	10.6	-99	10.6	-99	5.4	1976	17	137	28	-99			Main	Sec								Hydroelectricity
14		Diana Lake	Rainbow Lake	Diana	Boneyard			Prince Rupert		British Columbia		Canada		1966	1966	-99	15	14	279	293	5.73	5.73	-99	-99	-99	40.7	-99	40.7	-99	7.1	3798	34	71	51	-99				Main								Water supply		Yes
15	Nechako Reservoir	Kenney	Ootsa Lake	Nechako				Prince George		British Columbia		Canada		1952	1953	-99	104	-99	457	549	839.1	839.1	-99	-99	-99	23800	-99	23800	-99	28.4	121503	621.1	850	13971	-99			Main									Hydroelectricity		Yes
16		Cougar Lake Dam						Princess Royal Island		British Columbia		Canada		1916	-99	-99	18	-99	127	-99	3.33	3.33	-99	-99	-99	123.3	-99	123.3	-99	37	17155	22.8	40	140	-99				Main								Water supply
17		Gibraltar						Williams Lake		British Columbia		Canada		1998	-99	-99	92	-99	2438	-99	7.42	7.42	-99	-99	-99	250	-99	250	-99	33.7	330	2402.3	1003	34	-99											Main	Other
18		Link Lake		Link				Ocean Falls		British Columbia		Canada		1917	-99	-99	23	-99	208	-99	25.36	25.36	-99	-99	-99	389.8	-99	389.8	-99	15.4	33427	37	25	309	-99			Main	Sec								Hydroelectricity
19		Lajoie		Bridge				Gold Bridge		British Columbia		Canada		1955	-99	-99	87	-99	1036	-99	22.34	22.34	-99	-99	-99	720.7	-99	720.7	-99	32.3	22052	103.6	698	983	-99			Main									Hydroelectricity
20		Terzaghi	Mission	Bridge				Lillooet		British Columbia		Canada		1960	-99	-99	61	-99	366	-99	46.55	46.55	-99	-99	-99	1021.3	-99	1021.3	1020	21.9	60692	53.4	649	3701	-99			Main									Hydroelectricity
21	Seton Lake	Seton		Seton Creek				Lillooet		British Columbia		Canada		1956	-99	-99	14	-99	77	-99	24.94	24.94	-99	-99	-99	150.7	-99	150.7	-99	6	30318	15.8	237	1876	-99	Capacity from statistics		Main									Hydroelectricity	Yes
22		Highland		Pukaist				Logan Lake		British Columbia		Canada		1976	-99	-99	142	-99	2700	-99	49.45	49.45	-99	-99	-99	650	-99	650	-99	13.1	1229	1677.1	1108	172	-99											Main	Other
23		John Hart		Campbell				Campbell River		British Columbia		Canada		1947	-99	-99	34	-99	201	-99	3.25	3.25	-99	-99	-99	3.4	-99	3.4	-99	1	78960	0.1	148	1429	-99
24		Ladore Falls		Campbell				Campbell River		British Columbia		Canada		1949	-99	-99	38	-99	95	-99	24.32	24.32	-99	-99	-99	320.7	-99	320.7	-99	13.2	83357	12.2	208	1403	-99			Main									Hydroelectricity
25		Strathcona		Campbell				Campbell River		British Columbia		Canada		1958	-99	-99	53	-99	511	-99	67.73	67.73	-99	-99	-99	1002.8	-99	1002.8	1000	14.8	78208	40.7	222	1161	-99			Main									Hydroelectricity
26		Cheakamus		Cheakamus				Squamish		British Columbia		Canada		1957	-99	-99	29	-99	683	-99	3.79	3.79	-99	-99	-99	52.4	-99	52.4	-99	13.8	33087	5	366	722	-99			Main									Hydroelectricity
27		Powell		Powell				Powell River		British Columbia		Canada		1912	-99	-99	17	-99	236	-99	124.19	124.19	-99	-99	-99	1620	-99	1620	-99	13	51957	98.9	63	1253	-99			Main	Sec								Hydroelectricity
28		Lois	Scanlon	Lois				Powell River		British Columbia		Canada		1941	-99	-99	64	-99	229	-99	24.12	24.12	-99	-99	-99	555.1	1500	555.1	-99	23	11441	153.9	123	453	-99			Main									Hydroelectricity
29		Clowhom		Clowhom				Sechelt		British Columbia		Canada		1957	-99	-99	22	-99	402	-99	7.44	7.44	-99	-99	-99	99.9	-99	99.9	-99	13.4	22189	14.3	51	385	-99			Main									Hydroelectricity
30		Comox Lake		Puntledge				Courtenay		British Columbia		Canada		1955	-99	-99	11	-99	91	-99	21.11	21.11	-99	-99	-99	104.2	-99	104.2	-99	4.9	21037	15.7	158	444	-99			Main									Hydroelectricity
31	Elsie Lake	Elsie Lake Saddle Dam		Ash				Port Alberni		British Columbia		Canada		1958	-99	-99	30	-99	189	415	6.44	6.44	-99	-99	-99	77	-99	77	-99	12	20078	12.2	338	234	-99			Main									Hydroelectricity
32		Seymour Falls		Seymour				Vancouver		British Columbia		Canada		1961	-99	-99	30	-99	457	-99	2.63	2.63	-99	-99	-99	25.3	-99	25.3	-99	9.6	7097	11.3	227	127	-99				Main								Water supply
33		Cleveland		Capilano				Vancouver		British Columbia		Canada		1954	-99	-99	92	-99	195	-99	2.42	2.42	-99	-99	-99	75.2	-99	75.2	-99	31.1	10338	23.1	144	196	-99				Main								Water supply
34		Coquitlam		Coquitlam				Port Coquitlam		British Columbia		Canada		1912	-99	-99	30	-99	290	-99	11.97	11.97	-99	-99	-99	222.6	-99	222.6	-99	18.6	10293	68.6	178	185	-99			Main	Sec								Hydroelectricity
35		Alouette		Alouette				Haney		British Columbia		Canada		1926	-99	-99	22	-99	288	-99	15.84	15.84	-99	-99	-99	209.7	-99	209.7	-99	13.2	11328	58.7	136	206	-99			Main									Hydroelectricity
36		Wahleach		Wahleach				Hope		British Columbia		Canada		1953	-99	-99	21	-99	418	-99	4.83	4.83	-99	-99	-99	66.6	-99	66.6	-99	13.8	2612	80.9	633	62	-99			Main									Hydroelectricity
37		Stave Falls	Blind Slough	Stave				Mission		British Columbia		Canada		1911	1923	-99	26	18	67	195	56.25	56.25	-99	-99	-99	580	-99	580	58	10.3	52645	34.9	87	942	-99			Main	Sec								Hydroelectricity		Yes
38		Fourth Nanaimo Lake	Fourth Lake	Sadie Creek				Nanaimo		British Columbia		Canada		1952	-99	-99	22	-99	222	-99	2	2	-99	-99	-99	43.5	-99	43.5	-99	21.8	4096	33.7	307	77	-99				Main								Water supply
39		Jump Creek		Jump Creek				Nanaimo		British Columbia		Canada		1974	-99	-99	24	-99	427	-99	1.84	1.84	-99	-99	-99	12.3	-99	12.3	-99	6.7	2650	14.7	368	51	-99				Main								Water supply
40		Whatcom Lake Dam		Whatcom Creek						Washington		United States		1937	-99	-99	6	-99	34	-99	18.64	18.64	20.2	-99	-99	95	95	30.8	-99	5.1	4125	73	99	141	145						Main						Recreation
41		Ross		Skagit River						Washington		United States		1949	-99	-99	165	-99	396	-99	34.98	34.98	47.3	-99	-99	1791.9	1791.9	1770	-99	51.2	71572	79.4	434	2599	2533			Main		Sec	Sec		Sec				Hydroelectricity
42		Diablo		Skagit River						Washington		United States		1929	-99	-99	119	-99	360	-99	2.56	2.56	-99	-99	-99	111	111	61.7	-99	43.4	83329	4.2	366	2923	2857			Main		Sec	Sec		Sec				Hydroelectricity
43		West Pass Dike		Baker River						Washington		United States		1959	-99	-99	35	-99	366	-99	17.56	17.56	20.2	-99	-99	352.1	352.1	-99	-99	20.1	25088	44.5	215	552	557			Main			Sec		Sec				Hydroelectricity
44		Lower Baker Dam		Baker						Washington		United States		1927	-99	-99	84	-99	174	-99	7.12	7.12	9	-99	-99	200.6	200.6	196.7	-99	28.2	34312	18.5	135	749	769			Main			Sec						Hydroelectricity
45	Sooke Lake	Sooke Lake						Victoria		British Columbia		Canada		1969	-99	-99	16	-99	305	-99	6	6	-99	-99	-99	51.8	-99	51.8	-99	8.6	2728	60.2	184	72	-99				Main								Water supply
46		Jordan		Jordan				Jordan River		British Columbia		Canada		1914	-99	-99	40	-99	272	-99	0.91	0.91	-99	-99	-99	20	-99	20	-99	22	5200	12.2	389	110	-99			Main									Hydroelectricity
47		Culmback		Sultan River	Skykomish River					Washington		United States		1983	-99	-99	80	-99	195	-99	5.72	5.72	7.6	-99	-99	189	189	-99	-99	33	9627	62.3	444	180	179			Main	Sec	Sec	Sec						Hydroelectricity
48		Chaplain Lake South Dam		Chaplain Creek						Washington		United States		1930	-99	-99	23	-99	274	-99	1.6	1.6	1.8	-99	-99	22	22	20	-99	13.8	788	88.5	197	17	7				Main								Water supply
49	Lake Chelan	Chelan Dam		Chelan River						Washington		United States		1927	-99	-99	12	-99	149	-99	127.7	127.7	133.5	-99	-99	834	834	-99	-99	6.5	50039	52.9	333	2378	2466			Main		Sec							Hydroelectricity
50		Tolt Main Dam		South Fork of Tolt River	Tolt River					Washington		United States		1962	-99	-99	61	-99	299	-99	3.98	3.98	4.2	-99	-99	84.4	84.4	70.9	-99	21.2	2714	98.6	529	51	49			Sec	Main								Water supply
51	Upper Cushman	Cushman 1	Upper Cushman Dam	North Fork of Skokomish River	Skokomish River					Washington		United States		1926	-99	-99	79	-99	339	-99	12.96	12.96	16.2	-99	-99	595.5	595.5	559.2	-99	45.9	12999	145.3	204	236	246			Main			Sec						Hydroelectricity
52		Masonry Dam		Cedar River						Washington		United States		1914	-99	-99	69	-99	299	-99	6.78	6.78	1.1	-99	-99	215.9	215.9	115.8	-99	31.8	10046	68.1	496	214	211			Main									Hydroelectricity
53	Youngs Lake	Youngs Lake Cascades Dam	Inlet Dam	Trib. Cedar River						Washington		United States		1950	-99	-99	5	-99	434	-99	2.65	2.65	2.8	-99	-99	15.2	15.2	10.9	-99	5.7	661	72.9	162	19	10				Main								Water supply
54		Wynoochee		Wynoochee River						Washington		United States		1973	-99	-99	53	-99	518	-99	3.03	3.03	4.6	-99	-99	93.7	93.7	86.3	-99	30.9	7191	41.3	239	107	106			Sec	Main	Sec	Sec		Sec				Water supply
55	Keechelus Lake	Keechelus		Yakima River						Washington		United States		1916	-99	-99	39	-99	584	-99	9.2	9.2	12.8	-99	-99	194.9	194.9	-99	-99	21.2	5800	106.6	760	142	142		Main										Irrigation
56	Howard Hanson Reservoir	Howard A. Hanson Dam		Green						Washington		United States		1962	-99	-99	72	-99	152	-99	1.59	1.59	80.9	-99	-99	168.6	168.6	32.1	-99	106	24406	21.9	343	568	572					Main							Flood control
57	Kachess Lake	Kachess	Kachess Dike	Kachess River						Washington		United States		1911	1936	-99	35	8	580	579	16.94	16.94	18.6	-99	-99	302.2	302.2	294.8	-99	17.8	5965	160.6	686	164	166		Main										Irrigation		Yes
58	Cle Elum Lake	Cle Elum		Cle Elum River						Washington		United States		1932	-99	-99	50	-99	580	-99	16.67	16.67	19.5	-99	-99	539	539	-99	-99	32.3	18711	91.3	678	526	534		Main										Irrigation
59		Lake Tapps Dike 2-B		Lake Tapps						Washington		United States		1911	-99	-99	5	-99	91	-99	7.78	7.78	10	-99	-99	57.5	57.5	54.4	-99	7.4	1150	158.5	168	34	34			Main			Sec						Hydroelectricity
60	Bumping Lake	Bumping Lake		Bumping River						Washington		United States		1909	-99	-99	19	-99	582	-99	4.79	4.79	5.3	-99	-99	41.6	41.6	-99	-99	8.7	4847	27.2	1040	195	179		Main	Sec		Sec							Irrigation
61		Alder		Nisqually River						Washington		United States		1945	-99	-99	101	-99	453	-99	10.03	10.03	12.4	-99	-99	297.5	297.5	286.1	-99	29.7	34656	27.2	324	758	741			Main			Sec						Hydroelectricity
62		Skookumchuck		Skookumchuck River						Washington		United States		1970	-99	-99	49	-99	408	-99	1.91	1.91	2.2	-99	-99	74	74	43.2	-99	38.7	5381	43.6	120	165	161			Main	Sec				Sec				Hydroelectricity
63	Rimrock	Tieton		Tieton River						Washington		United States		1924	-99	-99	97	-99	580	-99	8.22	8.22	10.2	-99	-99	244.2	244.2	-99	-99	29.7	9112	85	889	485	477		Main										Irrigation
64		Mossyrock		Cowlitz River						Washington		United States		1968	-99	-99	185	-99	533	-99	38.41	38.41	47.9	-99	-99	2078.4	2078.4	-99	-99	54.1	150930	43.7	223	2969	2699			Main		Sec	Sec						Hydroelectricity
65		Mayfield		Cowlitz River						Washington		United States		1963	-99	-99	76	-99	259	-99	7.38	7.38	9.1	-99	-99	219.6	219.6	164.9	-99	29.8	170801	4.1	145	3574	3605			Main			Sec						Hydroelectricity
66		Cowlitz Falls Dam		Cowlitz River						Washington		United States		1993	-99	-99	43	-99	244	-99	1.13	1.13	40.5	-99	-99	18.5	18.5	12.3	-99	16.4	137475	0.4	312	2650	2590			Main									Hydroelectricity
67		Mt. St. Helens Sediment Retention Structure		Toutle River						Washington		United States		1988	-99	-99	73	-99	549	-99	1.8	1.8	242.8	-99	-99	155.4	155.4	74	-99	86.3	18074	27.3	289	371	389					Main							Flood control
68		Swift 1		Lewis						Washington		United States		1958	-99	-99	122	-99	640	-99	16.64	16.64	18.7	-99	-99	931.9	931.9	-99	-99	56	60691	48.7	297	1237	1246			Main		Sec	Sec						Hydroelectricity
69		Youngs River Reservoir		Youngs River						Oregon		United States		1965	-99	-99	25	-99	175	-99	0.18	0.18	1.8	-99	-99	14.8	14.8	-99	-99	82.2	1941	24.2	184	42	88				Main								Water supply
70		Yale	Yale Saddle Dam	Lewis River						Washington		United States		1953	1953	-99	98	12	457	488	13.56	13.56	-99	-99	-99	495.9	495.9	-99	-99	36.6	76467	20.6	122	1544	1554			Main		Sec	Sec		Sec				Hydroelectricity		Yes
71	Bull Run Reservoir	Bull Run Reservoir Dam 1		Bull Run River						Oregon		United States		1929	-99	-99	61	-99	296	-99	1.28	1.28	1.6	-99	-99	41.6	41.6	32.9	-99	32.5	8707	15.2	332	198	193			Sec	Main								Water supply
72	Scoggins Reservoir	Scoggins Reservoir		Scoggins Creek						Oregon		United States		1975	-99	-99	46	-99	823	-99	4.04	4.04	4.6	-99	-99	74	74	-99	-99	18.3	4238	55.4	63	102	101		Main										Irrigation
73	Bull Run Lake	Bull Run Lake Dam		Bull Run River						Oregon		United States		1965	-99	-99	17	-99	46	-99	1.66	1.66	1.8	-99	-99	17.9	17.9	12.3	-99	10.8	392	144.8	980	9	10				Main								Water supply
74	Bull Run Reservoir	Bull Run Reservoir Dam 2		Bull Run River						Oregon		United States		1962	-99	-99	44	-99	274	-99	1.19	1.19	1.7	-99	-99	30.8	30.8	25.9	-99	25.9	12152	8	267	275	264			Sec	Main								Water supply
75	Barney Reservoir	Trask River Dam		North Fork of Trask River	Trask River					Oregon		United States		1998	-99	-99	50	-99	762	-99	1.26	1.26	1.8	-99	-99	24.7	24.7	-99	-99	19.6	732	107	481	16	21				Main								Water supply
76	Lake Oswego	Lake Oswego		Offstream Tualatin River						Oregon		United States		1921	-99	-99	10	-99	37	-99	1.3	1.3	1.8	-99	-99	12.1	12.1	8.6	-99	9.3	675	56.8	37	19	16			Main			Sec						Hydroelectricity
77	North Fork	North Fork		Clackamas						Oregon		United States		1958	-99	-99	63	-99	206	-99	0.85	0.85	1.4	-99	-99	23	23	-99	-99	27.1	71109	1	202	1712	1738			Main			Sec						Hydroelectricity
78	Clear Lake	Wasco		Clear Creek						Oregon		United States		1958	-99	-99	18	-99	579	-99	1.9	1.9	2.3	-99	-99	14.7	14.7	-99	-99	7.7	785	59.4	1079	22	21		Main										Irrigation
79	Timothy Lake	Timothy Lake		Oak Grove						Oregon		United States		1956	-99	-99	30	-99	226	-99	5.47	5.47	5.8	-99	-99	85.1	85.1	81.4	-99	15.6	4415	61.1	986	125	140			Main			Sec						Hydroelectricity
80	Detroit Lake	Detroit		North Santiam River						Oregon		United States		1953	-99	-99	141	-99	482	-99	8.45	8.45	14.1	-99	-99	561.2	561.2	191.2	-99	66.4	52032	34.2	455	1129	1134		Sec	Main		Sec	Sec					Sec	Hydroelectricity
81	Simtustus Lake	Pelton		Deschutes						Oregon		United States		1957	-99	-99	62	-99	237	-99	1.61	1.61	2.2	-99	-99	39.2	39.2	-99	-99	24.3	143762	0.9	481	20563	20202			Main			Sec						Hydroelectricity
82	Billy Chinook Lake	Round Butte		Deschutes						Oregon		United States		1964	-99	-99	134	-99	442	-99	15.21	15.21	16.2	-99	-99	659.9	659.9	-99	-99	43.4	139455	15	592	19826	19461			Main			Sec						Hydroelectricity
83	Green Peter Lake	Green Peter		Middle Santiam River						Oregon		United States		1967	-99	-99	115	-99	462	-99	11.04	11.04	15.1	-99	-99	530.4	530.4	197.4	-99	48	36600	46	291	721	717		Sec	Sec		Main	Sec					Sec	Flood control
84	Suttle Lake	Suttle Lake		Blue Lake Creek						Oregon		United States		1962	-99	-99	2	-99	24	-99	1	1	1.1	-99	-99	21.8	21.8	-99	-99	21.8	1890	36.6	1048	60	57						Sec		Main				Fisheries
85	Foster Lake	Foster		South Santiam River						Oregon		United States		1967	-99	-99	38	-99	1463	-99	3.15	3.15	4.9	-99	-99	75.2	75.2	69.1	-99	23.9	62517	3.8	188	1284	1280		Sec	Main		Sec	Sec					Sec	Hydroelectricity
86	Smith Reservoir	Smith		McKenzie River						Oregon		United States		1963	-99	-99	76	-99	335	-99	0.59	0.59	0.7	-99	-99	21.6	21.6	18.5	-99	36.6	2349	29.2	768	56	48			Main			Sec						Hydroelectricity
87	Ochoco	Ochoco		Ochoco Creek						Oregon		United States		1920	-99	-99	41	-99	580	-99	3	3	4.3	-99	-99	57.4	57.4	-99	-99	19.1	2355	77.3	946	754	764		Main			Sec	Sec						Irrigation
88	Blue River Lake	Blue River Dam		Blue River						Oregon		United States		1968	-99	-99	95	-99	381	-99	2.39	2.39	3.9	-99	-99	109.8	109.8	102.4	-99	45.9	10300	33.8	391	226	228					Main	Sec						Flood control
89	South Fork Mckenzie River	Cougar		South Fork of Mckenzie River	Mckenzie River					Oregon		United States		1964	-99	-99	158	-99	488	-99	2.83	2.83	5.2	-99	-99	270.1	270.1	256.6	-99	95.4	19525	43.9	487	530	544		Sec	Main	Sec	Sec	Sec					Sec	Hydroelectricity
90	Fern Ridge Lake	Fern Ridge		Long Tom River						Oregon		United States		1941	-99	-99	15	-99	2015	-99	26.69	26.69	37.9	-99	-99	149.3	149.3	126.1	-99	5.6	23230	20.4	110	687	712					Main	Sec						Flood control
91	Prineville Reservoir	Arthur R. Bowman		Crooked River						Oregon		United States		1960	-99	-99	75	-99	580	-99	8.47	8.47	12.2	-99	-99	188.5	188.5	-99	-99	22.3	12392	48.2	995	6742	5957		Main			Sec							Irrigation
92	Fall Creek Lake	Fall Creek		Fall Creek						Oregon		United States		1965	-99	-99	62	-99	1539	-99	3.29	3.29	7.5	-99	-99	154.2	154.2	141.8	-99	46.9	17550	27.9	239	476	477		Sec	Sec	Sec	Main	Sec					Sec	Flood control
93	Dexter Lake	Dexter		Middle Fork of Willamette River	Willamette River					Oregon		United States		1955	-99	-99	36	-99	843	-99	3.43	3.43	4.1	-99	-99	36.9	36.9	27.4	-99	10.8	88172	1.3	207	2589	2580			Main			Sec						Hydroelectricity
94	Lookout Point Lake	Lookout Point		Middle Fork of Willamette River	Willamette River					Oregon		United States		1953	-99	-99	84	-99	968	-99	11.45	11.45	17.6	-99	-99	589.2	589.2	562.3	-99	51.5	87502	21.4	269	2569	2567		Sec	Sec		Main	Sec					Sec	Flood control
95	Siltcoos Lake	Siltcoos Lake		Siltcoos River						Oregon		United States		1964	-99	-99	4	-99	40	-99	11.96	11.96	14.5	-99	-99	18.6	18.6	-99	-99	1.6	7945	7.4	17	179	130											Main	Other
96	Tahkenitch Lake	Tahkenitch Lake		Tahkenitch Creek						Oregon		United States		1964	-99	-99	4	-99	40	-99	6.37	6.37	19.5	-99	-99	20.5	20.5	-99	-99	3.2	3958	16.4	6	91	88											Main	Other
97	Dorena Lake	Dorena		Row River						Oregon		United States		1949	-99	-99	47	-99	1006	-99	4.16	4.16	7.6	-99	-99	161.6	161.6	95.6	-99	38.8	21781	23.5	232	685	686		Sec			Main	Sec					Sec	Flood control
98	Crane Prairie	Crane Prairie		Deschutes River						Oregon		United States		1939	-99	-99	11	-99	579	-99	18.28	18.28	20	-99	-99	68.2	68.2	-99	-99	3.7	14724	14.7	1356	675	474		Main										Irrigation
99	Cottage Grove Lake	Cottage Grove		Coast Fork of Willamette River						Oregon		United States		1942	-99	-99	31	-99	643	-99	2.54	2.54	4.7	-99	-99	61.7	61.7	40.7	-99	24.3	7558	25.9	233	272	269		Sec			Main	Sec					Sec	Flood control
100	Hills Creek Lake	Hills Creek		Middle Fork of Willamette River	Willamette River					Oregon		United States		1962	-99	-99	104	-99	681	-99	7.39	7.39	11.1	-99	-99	439.1	439.1	432.5	-99	59.4	32820	42.4	414	999	1008		Sec	Sec	Sec	Main	Sec					Sec	Flood control
101	Wickiup Reservoir	Wickiup Reservoir		Deschutes River						Oregon		United States		1913	-99	-99	32	-99	4317	-99	37.84	37.84	43.1	-99	-99	267	267	246.7	-99	7.1	25326	33.4	1321	1214	1248		Main										Irrigation
102	Crescent Lake	Crescent Lake		Crescent Creek						Oregon		United States		1955	-99	-99	12	-99	579	-99	15.11	15.11	16.2	-99	-99	107.2	107.2	-99	-99	7.1	3963	85.8	1486	150	150		Main										Irrigation
103		Lemolo 1	Lemolo Diversion Dam 1	North Umpqua River						Oregon		United States		1955	-99	-99	37	-99	270	-99	1.44	1.44	1.7	-99	-99	14.5	14.5	-99	-99	10.1	11594	4	1262	452	453			Main			Sec						Hydroelectricity
104	Ben Irving Reservoir	Berry Creek Dam		Berry Creek						Oregon		United States		1980	-99	-99	45	-99	250	-99	0.76	0.76	1	-99	-99	18.5	18.5	13.9	-99	24.3	1471	39.9	284	47	44		Sec		Main								Water supply
105	Thompson Valley Reservoir	Thompson Valley Reservoir		Silver Creek						Oregon		United States		1922	-99	-99	15	-99	88	-99	8.06	8.06	7.7	-99	-99	37.6	37.6	24.3	-99	4.7	289	412.6	1514	210	389		Main										Irrigation
106	Galesville Reservoir	Galesville Reservoir		Cow Creek						Oregon		United States		1985	-99	-99	51	-99	290	-99	1.53	1.53	2.6	-99	-99	52.1	52.1	-99	-99	34.1	3601	45.9	561	188	192		Sec		Sec		Main		Sec				Recreation
107	Lost Creek Lake	William L. Jess		Rogue River						Oregon		United States		1976	-99	-99	105	-99	1097	-99	11.34	11.34	13.9	-99	-99	616.7	616.7	573.6	-99	54.4	34323	57	557	1772	1746			Sec	Sec	Main	Sec						Flood control
108	Four Mile Lake	Four Mile Lake Dam								Oregon		United States		1916	-99	-99	17	-99	488	-99	2.7	2.7	2.5	-99	-99	40.7	40.7	-99	-99	15.1	378	341.4	1757	26	26		Main		Sec								Irrigation
109	Cottonwood Reservoir	Cottonwood Reservoir		Cottonwood Creek						Oregon		United States		1962	-99	-99	19	-99	238	-99	1.77	1.77	1.2	-99	-99	14.1	14.1	10.8	-99	8	142	314.9	1550	83	78		Main										Irrigation
110	Upper Klamath Lake	Link River Diversion		Klamath River						Oregon		United States		1921	-99	-99	7	-99	579	-99	276.63	276.63	344	-99	-99	646	646	-99	-99	2.3	54854	37.3	1260	9584	9842		Sec	Main									Hydroelectricity
111	Howard Prairie Lake	Howard Prairie		Jenny Creek						Oregon		United States		1957	-99	-99	30	-99	580	-99	6.39	6.39	8.1	-99	-99	74.7	74.7	-99	-99	11.7	1173	201.9	1398	94	73		Main	Sec			Sec						Irrigation
112	Gerber	Gerber		Miller Creek						Oregon		United States		1925	-99	-99	27	-99	579	-99	13.21	13.21	15.4	-99	-99	116.3	116.3	-99	-99	8.8	1341	275	1475	593	570		Main										Irrigation
113	Hyatt	Hyatt Dam		Keene Creek						Oregon		United States		1921	-99	-99	16	-99	580	-99	3.02	3.02	3.6	-99	-99	20	20	-99	-99	6.6	324	195.7	1538	27	31		Main	Sec			Sec						Irrigation
114	Emigrant Lake	Emigrant		Emigrant Creek						Oregon		United States		1923	-99	-99	62	-99	580	-99	2.21	2.21	3.3	-99	-99	48.1	48.1	-99	-99	21.8	1839	82.9	676	168	161		Main			Sec	Sec						Irrigation
115	Drews Reservoir	Drews Reservoir		Drews Creek						Oregon		United States		1914	-99	-99	19	-99	183	-99	13.74	13.74	19.2	-99	-99	80.2	80.2	77.1	-99	5.8	407	624.8	1498	548	549		Main										Irrigation
116	Applegate Reservoir	Applegate Dam		Applegate River						Oregon		United States		1980	-99	-99	74	-99	366	-99	2.21	2.21	4.2	-99	-99	110.2	110.2	101.4	-99	49.9	11932	29.3	585	571	578		Main			Sec	Sec						Irrigation
117	Copco Lake	Copco 1		Klamath River						California		United States		1917	-99	-99	76	-99	125	-99	3.66	3.66	4	-99	-99	58	58	-99	-99	15.8	58745	3.1	811	10857	11137			Main			Sec		Sec				Hydroelectricity
118		Iron Gate		Klamath River						California		United States		1962	-99	-99	53	-99	226	-99	3.69	3.69	3.8	-99	-99	71.5	71.5	-99	-99	19.4	67249	3.4	713	11582	11992			Sec			Sec					Main	Other
119	Clear Lake Reservoir	Clear Lake Dike		Lost River						California		United States		1910	-99	-99	4	-99	580	-99	91.5	91.5	104.4	-99	-99	737	737	259	-99	8.1	1145	2041.1	1370	1824	23		Main										Irrigation
120		Big Sage		Rattlesnake Creek						California		United States		1921	-99	-99	15	-99	207	-99	17.24	17.24	21.3	-99	-99	95	95	-99	-99	5.5	558	539.9	1492	299	277		Main										Irrigation
121	Lake Shastina	Shasta River		Shasta River						California		United States		1928	-99	-99	29	-99	380	-99	5.53	5.53	7.5	-99	-99	61.7	61.7	-99	-99	11.2	4790	40.8	852	293	311		Main										Irrigation
122	Lake Siskiyou	Box Canyon		Sacramento River						California		United States		1970	-99	-99	64	-99	335	-99	1.53	1.53	1.7	-99	-99	32.1	32.1	-99	-99	21	5790	17.6	985	320	326			Sec		Main	Sec						Flood control
123		West Valley		West Valley Creek						California		United States		1936	-99	-99	20	-99	93	-99	2.95	2.95	4.2	-99	-99	28.4	28.4	-99	-99	9.6	448	201	1484	311	352		Main										Irrigation
124		McCloud		McCloud River						California		United States		1965	-99	-99	73	-99	201	-99	1.66	1.66	2.1	-99	-99	43.5	43.5	43.4	-99	26.2	14994	9.2	834	1047	984		Sec		Main					Sec		Sec	Water supply
125		Tule Lake		Cedar Creek						California		United States		1904	-99	-99	5	-99	335	-99	10.14	10.14	10.7	-99	-99	48.7	48.7	-99	-99	4.8	169	913.8	1682	67	212		Main										Irrigation
126		Iron Canyon		Iron Canyon Creek						California		United States		1965	-99	-99	65	-99	316	-99	1.27	1.27	2.1	-99	-99	30	30	29.9	-99	23.6	492	193.4	802	29	29		Sec		Main					Sec		Sec	Water supply
127	Lake Britton	Pit 3		Pit River						California		United States		1925	-99	-99	37	-99	151	-99	2.91	2.91	5.1	-99	-99	42.7	42.7	-99	-99	14.7	39946	3.4	841	14314	12173		Sec		Main					Sec		Sec	Water supply
128	Dodge Reservoir	Red Rock 1		Red Rock Creek						California		United States		1893	-99	-99	19	-99	148	-99	2.14	2.14	2	-99	-99	12.3	12.3	-99	-99	5.7	254	153.6	1766	116	113		Main										Irrigation
129		Pit 7		Pit River						California		United States		1965	-99	-99	70	-99	235	-99	0.75	0.75	1.9	-99	-99	42.1	42.1	41.9	-99	56.1	56879	2.3	396	15195	13390		Sec		Main					Sec		Sec	Water supply
130	Heath Reservoir	Heath Dam		Slate Creek						California		United States		1965	-99	-99	14	-99	494	-99	1.52	1.52	1.8	-99	-99	10.7	10.7	-99	-99	7	196	173.1	1705	56	56		Main										Irrigation
131	Clair Engle Lake	Trinity		Trinity River						California		United States		1962	-99	-99	164	-99	581	-99	56.28	56.28	66.9	-99	-99	2633.5	2633.5	-99	-99	46.8	41008	203.6	717	1789	1792		Main	Sec		Sec	Sec						Irrigation
132	Shasta Lake	Shasta		Sacramento River						California		United States		1945	-99	-99	183	-99	582	-99	102.47	102.47	120.4	-99	-99	4890.7	4890.7	-99	-99	47.7	127250	121.9	254	19018	17262		Main	Sec	Sec		Sec	Sec					Irrigation
133	Whiskeytown	Whiskeytown		Clear Creek						California		United States		1963	-99	-99	86	-99	581	-99	11.08	11.08	13	-99	-99	263.4	263.4	-99	-99	23.8	11922	70.1	336	514	525			Main									Hydroelectricity
134		Mccoy Flat		Susan River						California		United States		1891	-99	-99	6	-99	198	-99	6.75	6.75	7.3	-99	-99	21.3	21.3	-99	-99	3.2	1524	44.3	1699	183	285		Main										Irrigation
135	Ruth Lake	Robert W. Matthews		Mad River						California		United States		1962	-99	-99	46	-99	192	-99	4.29	4.29	4.8	-99	-99	63.9	63.9	-99	-99	14.9	9825	20.6	857	315	311						Main						Recreation
136	Mountain Meadows Reservoir	Indian Ole		Hamilton Creek						California		United States		1924	-99	-99	8	-99	80	-99	18.71	18.71	23.5	-99	-99	30.6	30.6	-99	-99	1.6	2953	32.9	1543	289	409				Main					Sec		Sec	Water supply
137		Antelope		Indian Creek						California		United States		1964	-99	-99	34	-99	402	-99	2.96	2.96	3.8	-99	-99	27.8	27.8	-99	-99	9.4	1461	60.3	1527	182	184						Main						Recreation
138	Canyon	Lake Almanor		North Fork of Feather River	Feather River					California		United States		1927	-99	-99	40	-99	381	-99	102.87	102.87	114.4	-99	-99	1613.4	1613.4	-99	-99	15.7	15561	328.8	1374	1259	1303		Main										Irrigation
139		Butt Valley		Butt Creek						California		United States		1924	-99	-99	32	-99	452	-99	6.07	6.07	6.5	-99	-99	61.4	61.4	-99	-99	10.1	3479	56	1259	220	223		Main										Irrigation
140	Bucks Lake	Bucks Storage		Bucks Creek						California		United States		1928	-99	-99	37	-99	372	-99	6.89	6.89	7.4	-99	-99	127	127	-99	-99	18.4	1537	262	1584	72	76		Main										Irrigation
141		Frenchman		Little Last Chance Creek						California		United States		1961	-99	-99	39	-99	219	-99	5.28	5.28	6.4	-99	-99	68.4	68.4	-99	-99	13	1083	200.3	1694	213	212		Main										Irrigation
142	Lake Davis	Grizzly Valley		Big Grizzly Creek						California		United States		1966	-99	-99	35	-99	244	-99	17.85	17.85	16.3	-99	-99	102.4	102.4	-99	-99	5.7	1338	242.7	1766	109	114						Main						Recreation
143		Paradise		Little Butte Creek						California		United States		1957	-99	-99	53	-99	524	-99	0.74	0.74	1	-99	-99	14.2	14.2	-99	-99	19.2	322	139.8	784	19	22		Main										Irrigation
144	Black Butte Lake	Black Butte Dam		Stoney Creek						California		United States		1963	-99	-99	48	-99	905	-99	10.34	10.34	18.5	-99	-99	177.3	177.3	-99	-99	17.1	24677	22.8	139	1941	1906		Sec	Sec		Main	Sec						Flood control
145		Little Grass Valley		South Fork of Feather River	Feather River					California		United States		1961	-99	-99	64	-99	256	-99	5.89	5.89	5.8	-99	-99	114.7	114.7	-99	-99	19.5	1405	258.9	1555	63	71		Main										Irrigation
146	Stony Gorge	Stony Gorge		Stony Creek						California		United States		1928	-99	-99	47	-99	580	-99	4.11	4.11	5.2	-99	-99	62.1	62.1	-99	-99	15.1	11662	16.9	258	789	510		Main	Sec	Sec		Sec						Irrigation
147		Sly Creek		Lost Creek						California		United States		1961	-99	-99	83	-99	640	-99	2.18	2.18	2.3	-99	-99	80.2	80.2	-99	-99	36.8	1335	190.5	1069	63	62		Main										Irrigation
148	Lake Oroville	Oroville		Feather River						California		United States		1968	-99	-99	235	-99	2109	-99	45.55	45.55	63.9	-99	-99	4366.5	4366.5	-99	-99	95.9	134108	103.2	254	9301	9352		Sec	Sec	Sec	Main	Sec						Flood control
149		Thermalito Forebay		Offstream Feather River						California		United States		1967	-99	-99	28	-99	4846	-99	2.07	2.07	2.5	-99	-99	14.6	14.6	-99	-99	7.1	292	158.5	63	20	-99			Main			Sec						Hydroelectricity
150		Jackson Meadows		Middle Fork of Yuba River	Yuba River					California		United States		1965	-99	-99	59	-99	466	-99	3.83	3.83	3.8	-99	-99	64.8	64.8	-99	-99	16.9	1942	105.8	1794	100	96		Main										Irrigation
151	Stampede	Stampede		Little Truckee River						California		United States		1970	-99	-99	73	-99	580	-99	12.93	12.93	14	-99	-99	273.3	273.3	-99	-99	21.1	5427	159.7	1819	363	337					Main	Sec		Sec				Flood control
152		Thermalito Afterbay		Offstream Feather River						California		United States		1967	-99	-99	12	-99	12802	-99	12.53	12.53	17.4	-99	-99	70.3	70.3	-99	-99	5.6	888	251	38	69	-99		Sec	Sec	Main		Sec						Water supply
153		Independence		Independence Creek						California		United States		1939	-99	-99	9	-99	258	-99	2.75	2.75	2.9	-99	-99	22.8	22.8	-99	-99	8.3	416	173.8	2126	24	19				Main							Sec	Water supply
154	Bowman Lake	Bowman		Canyon Creek						California		United States		1927	-99	-99	53	-99	122	-99	2.93	2.93	3.3	-99	-99	78.9	78.9	-99	-99	26.9	1654	151.3	1693	73	75		Main										Irrigation
155		French Lake		Canyon Creek						California		United States		1948	-99	-99	30	-99	91	-99	1.3	1.3	1.4	-99	-99	17	17	-99	-99	13.1	261	206.5	2038	12	15		Main	Sec	Sec		Sec						Irrigation
156	Lake Pillsbury	Scott		Eel River						California		United States		1921	-99	-99	42	-99	248	-99	7.45	7.45	8.1	-99	-99	90	90	-99	-99	12.1	13635	20.9	575	741	746				Main					Sec		Sec	Water supply
157	Boca	Boca		Little Truckee River						California		United States		1939	-99	-99	35	-99	580	-99	2.04	2.04	4	-99	-99	50.7	50.7	-99	-99	24.9	6643	24.2	1700	439	443		Main	Sec									Irrigation
158	Bullards Bar	New Bullards Bar		North Yuba River						California		United States		1970	-99	-99	194	-99	677	-99	14.49	14.49	19.5	-99	-99	1196	1196	-99	-99	82.5	27450	138.2	568	1262	1246		Main										Irrigation
159		Lake Fordyce		Fordyce Creek						California		United States		1873	-99	-99	44	-99	294	-99	2.05	2.05	3	-99	-99	60.3	60.3	-99	-99	29.4	1480	129.2	1954	73	78				Main					Sec		Sec	Water supply
160	Prosser Creek	Prosser Creek		Prosser Creek						California		United States		1962	-99	-99	50	-99	581	-99	1.29	1.29	3	-99	-99	35.3	35.3	-99	-99	27.4	2355	47.5	1740	134	130		Sec			Main	Sec						Flood control
161		East Park		Little Stony Creek						California		United States		1910	-99	-99	42	-99	579	-99	6.12	6.12	7.4	-99	-99	62.4	62.4	-99	-99	10.2	3837	51.6	367	264	264		Main		Sec		Sec						Irrigation
162	Spaulding Main	Lake Spaulding		South Fork of Yuba River	Yuba River					California		United States		1913	-99	-99	84	-99	244	-99	1.91	1.91	2.8	-99	-99	92.2	92.2	-99	-99	48.3	7194	40.6	1497	314	306		Sec		Main					Sec		Sec	Water supply
163	Martis Creek Lake	Martis Creek Dam		Martis Creek						California		United States		1972	-99	-99	34	-99	815	-99	0.21	0.21	3.1	-99	-99	25.2	25.2	-99	-99	120	1591	50.2	1772	97	101					Main	Sec						Flood control
164	Merle Collins	Virginia Ranch		Dry Creek						California		United States		1963	-99	-99	46	-99	823	-99	3.35	3.35	3.9	-99	-99	70.3	70.3	-99	-99	21	3132	71.2	352	183	187		Main										Irrigation
165		Donner Lake		Donner Creek						California		United States		1927	-99	-99	5	-99	14	-99	3.18	3.18	3.9	-99	-99	12.7	12.7	-99	-99	4	780	51.6	1819	41	36		Main										Irrigation
166		Lake Valley		Trib. North Fork of American River	Trib. American River					California		United States		1911	-99	-99	23	-99	287	-99	0.99	0.99	1.3	-99	-99	10	10	-99	-99	10.1	282	112.4	1772	12	12		Main										Irrigation
167		Scotts Flat		Deer Creek						California		United States		1948	-99	-99	53	-99	299	-99	2.51	2.51	2.9	-99	-99	60.4	60.4	-99	-99	24.1	1142	167.7	931	47	52		Main										Irrigation
168	Harry L. Englebright Lake	Harry L. Englebright Dam		Yuba River						California		United States		1941	-99	-99	85	-99	348	-99	2.77	2.77	3.3	-99	-99	86.3	86.3	-99	-99	31.2	66756	4.1	138	2870	2849			Sec			Sec					Main	Other
169	Lake Mendocino	Coyote Valley Dam		East Fork of Russian River	Russian River					California		United States		1959	-99	-99	55	-99	1074	-99	6.75	6.75	7	-99	-99	191.8	191.8	91.9	-99	28.4	6548	92.9	229	282	272			Sec	Sec	Main	Sec						Flood control
170	Lake Tahoe	Lake Tahoe		Truckee River						California		United States		1913	-99	-99	6	-99	579	-99	495.62	495.62	485.6	-99	-99	902.9	902.9	-99	-99	1.8	18851	151.9	1919	1299	1344		Main										Irrigation	Yes
171		Rollins		Bear River						California		United States		1965	-99	-99	69	-99	561	-99	2.44	2.44	3.4	-99	-99	81.4	81.4	-99	-99	33.4	6692	38.6	635	272	269		Sec	Sec	Main		Sec						Water supply
172	French Meadows Reservoir	L.L. Anderson		Middle Fork of American River	American River					California		United States		1965	-99	-99	70	-99	823	-99	4.76	4.76	5.4	-99	-99	137.3	137.3	-99	-99	28.8	2681	162.4	1595	124	121		Main										Irrigation
173		Indian Valley		North Fork of Cache Creek	Cache Creek					California		United States		1975	-99	-99	69	-99	294	-99	14.04	14.04	15.2	-99	-99	442.8	442.8	321.9	-99	31.5	5570	252.1	452	323	313		Main	Sec	Sec	Sec	Sec		Sec				Irrigation
174	Hell Hole Reservoir	Lower Hell Hole		Rubicon River						California		United States		1966	-99	-99	125	-99	472	-99	3.14	3.14	5.1	-99	-99	257.1	257.1	-99	-99	81.9	5749	141.8	1416	295	295		Main										Irrigation
175		Camp Far West		Bear River						California		United States		1963	-99	-99	56	-99	640	-99	6.57	6.57	8.3	-99	-99	128.9	128.9	-99	-99	19.6	14828	27.6	94	733	741		Main										Irrigation
176		Loon Lake		Gerle Creek						California		United States		1963	-99	-99	33	-99	698	-99	4.66	4.66	5.9	-99	-99	94.4	94.4	-99	-99	20.3	287	1043	1945	15	21				Main			Sec		Sec		Sec	Water supply
177	Stumpy Meadows Reservoir	Mark Edson		Pilot Creek						California		United States		1962	-99	-99	49	-99	375	-99	1.33	1.33	1.3	-99	-99	24.7	24.7	-99	-99	18.6	722	108.5	1311	39	40		Main										Irrigation
178		Union Valley		Silver Creek						California		United States		1963	-99	-99	138	-99	549	-99	8.05	8.05	10.4	-99	-99	283.7	283.7	-99	-99	35.2	3630	247.8	1472	214	218						Main						Recreation
179		Ice House		South Fork of Silver Creek	Silver Creek					California		United States		1959	-99	-99	46	-99	439	-99	2.57	2.57	2.7	-99	-99	45.8	45.8	-99	-99	17.8	1178	123.3	1646	73	74						Main						Recreation
180	Lake Sonoma	Warm Springs Dam		Dry Creek						California		United States		1982	-99	-99	109	-99	914	-99	8.79	8.79	10.5	-99	-99	553.8	553.8	302.2	-99	63	9132	192.3	142	349	337			Sec	Sec	Main	Sec						Flood control
181	Jekinson Lake	Sly Park		Sly Park Creek						California		United States		1955	-99	-99	58	-99	580	-99	2.45	2.45	2.6	-99	-99	50.1	50.1	-99	-99	20.4	804	197.6	1068	48	45		Main		Sec		Sec						Irrigation
182	Folsom Lake	Folsom		American River						California		United States		1955	-99	-99	104	-99	580	-99	33.68	33.68	45.2	-99	-99	1102.7	1102.7	-99	-99	32.7	93684	37.3	130	4822	4843		Main	Sec	Sec	Sec	Sec						Irrigation
183	Twin Lake	Caples Lake		Trib. Silver Fork						California		United States		1922	-99	-99	22	-99	366	-99	2.37	2.37	2.5	-99	-99	26.6	26.6	-99	-99	11.2	440	191.7	2382	33	34				Main					Sec		Sec	Water supply
184		Lower Bear		Bear River						California		United States		1952	-99	-99	75	-99	562	-99	2.12	2.12	2.9	-99	-99	66.6	66.6	60.6	-99	31.4	1480	142.7	1762	92	95			Main									Hydroelectricity
185	Lake Berryessa	Monticello		Putah Creek						California		United States		1957	-99	-99	93	-99	580	-99	66.28	66.28	83.8	-99	-99	1963.6	1963.6	-99	-99	29.6	20725	300.4	142	1493	1466		Main		Sec	Sec	Sec						Irrigation
186		Salt Springs		North Fork of Mokelumne River	Mokelumne River					California		United States		1931	-99	-99	101	-99	383	-99	1.59	1.59	3.9	-99	-99	175	175	-99	-99	110.1	6011	92.3	1174	435	438		Sec		Main					Sec		Sec	Water supply
187	Hennessey	Conn Creek		Conn Creek						California		United States		1946	-99	-99	38	-99	213	-99	2.79	2.79	3.2	-99	-99	38.2	38.2	-99	-99	13.7	1787	67.8	112	126	140		Main										Irrigation
188		Lake Curry		Gordon Valley Creek						California		United States		1926	-99	-99	33	-99	174	-99	1.21	1.21	1.5	-99	-99	13.2	13.2	-99	-99	10.9	489	85.6	116	54	44		Sec		Main			Sec				Sec	Water supply
189	Lake Amador	Jackson Creek		Jackson Creek						California		United States		1965	-99	-99	59	-99	347	-99	1.13	1.13	1.6	-99	-99	27.1	27.1	-99	-99	24	1802	47.7	134	141	150		Main										Irrigation
190		Pardee		Mokelumne River						California		United States		1929	-99	-99	105	-99	408	-99	8.21	8.21	8.6	-99	-99	244.2	244.2	-99	-99	29.7	25083	30.9	104	1506	1489		Sec		Main			Sec		Sec		Sec	Water supply
191		Camanche		Mokelumne River						California		United States		1963	-99	-99	52	-99	732	-99	28.07	28.07	31.2	-99	-99	514.5	514.5	-99	-99	18.3	26117	62.5	69	1619	1603				Main	Sec		Sec	Sec			Sec	Water supply
192		Beardsley		Middle Fork of Stanislaus River	Stanislaus River					California		United States		1957	-99	-99	87	-99	305	-99	1.83	1.83	2.9	-99	-99	120.6	120.6	120.3	-99	65.9	11443	33.4	1010	798	803			Main									Hydroelectricity
193	New Hogan Lake	New Hogan Dam		Calaveras River						California		United States		1963	-99	-99	64	-99	597	-99	14.76	14.76	17.8	-99	-99	391.1	391.1	-99	-99	26.5	12995	95.4	195	924	940		Sec			Main	Sec						Flood control
194		Soulajule		Arroyo Sausal						California		United States		1979	-99	-99	37	-99	213	-99	0.73	0.73	1.3	-99	-99	13.2	13.2	-99	-99	18.1	823	50.9	106	42	48		Main										Irrigation
195	Nicasio	Seeger		Nicasio Creek						California		United States		1961	-99	-99	35	-99	122	-99	3.17	3.17	3.4	-99	-99	27.6	27.6	-99	-99	8.7	1594	54.9	70	86	93		Sec		Main			Sec				Sec	Water supply
196		Salt Springs Valley		Rock Creek						California		United States		1882	-99	-99	14	-99	655	-99	4.51	4.51	3.7	-99	-99	13.4	13.4	-99	-99	3	545	78	326	57	52		Main										Irrigation
197	Kent Lake	Peters		Lagunitas Creek						California		United States		1954	-99	-99	70	-99	213	-99	0.35	0.35	1.7	-99	-99	40.6	40.6	-99	-99	116	1047	123	100	48	57				Main			Sec				Sec	Water supply
198	New Melones	New Melones		Stanislaus River						California		United States		1979	-99	-99	194	-99	580	-99	43.21	43.21	50.6	-99	-99	2985	2985	-99	-99	69.1	41524	227.9	328	2369	2323		Main	Sec		Sec	Sec		Sec				Irrigation
199		Jamestown Mines		Trib. Woods Creek						California		United States		1994	-99	-99	61	-99	1152	-99	0.4	0.4	0.5	-99	-99	14.9	14.9	-99	-99	37.3	9	5249.7	446	1	1		Sec		Main			Sec				Sec	Water supply
200		San Pablo		San Pablo Creek						California		United States		1920	-99	-99	52	-99	381	-99	2.1	2.1	3.5	-99	-99	53.3	53.3	-99	-99	25.4	500	338	95	78	83				Main			Sec				Sec	Water supply
201		Alpine		Lagunitas Creek						California		United States		1917	-99	-99	44	-99	160	-99	0.75	0.75	0.9	-99	-99	11	11	-99	-99	14.7	316	110.4	231	17	26		Sec		Main			Sec				Sec	Water supply
202		Briones		Bear Creek						California		United States		1964	-99	-99	83	-99	640	-99	1.99	1.99	3	-99	-99	83.3	83.3	-99	-99	41.9	134	1971.2	174	20	22		Sec		Main			Sec				Sec	Water supply
203		Farmington Dam		Rock Creek	Little John Creek					California		United States		1951	-99	-99	18	-99	2377	-99	7.01	7.01	16.6	-99	-99	64.1	64.1	-99	-99	9.1	3146	64.6	45	469	549					Main							Flood control
204		Tulloch		Stanislaus River						California		United States		1958	-99	-99	62	-99	583	-99	3.17	3.17	5.1	-99	-99	84.4	84.4	82.6	-99	26.6	43619	6.1	159	2565	2538			Main									Hydroelectricity
205		Woodward		Simmons Creek						California		United States		1918	-99	-99	20	-99	945	-99	5.47	5.47	9.8	-99	-99	43.2	43.2	-99	-99	7.9	162	845.6	53	33	31		Main										Irrigation
206		Clifton Court		Trib. Old River						California		United States		1970	-99	-99	10	-99	11887	-99	9.43	9.43	10.1	-99	-99	35.8	35.8	-99	-99	3.8	2976	38.1	0	748	16		Main										Irrigation
207		Los Vaqueros		Kellogg Creek						California		United States		1997	-99	-99	60	-99	299	-99	5.25	5.25	6	-99	-99	123.3	123.3	-99	-99	23.5	196	1994.8	155	48	48				Main			Sec				Sec	Water supply
208		New San Leandro		San Leandro Creek						California		United States		1977	-99	-99	55	-99	396	-99	1.41	1.41	3.2	-99	-99	51.8	51.8	-99	-99	36.7	428	383.8	149	76	78		Sec		Main							Sec	Water supply
209		Chabot		San Leandro Creek						California		United States		1892	-99	-99	43	-99	137	-99	0.84	0.84	1.4	-99	-99	12.7	12.7	-99	-99	15.1	540	74.6	84	106	107				Main			Sec				Sec	Water supply
210	Don Pedro Reservoir	Don Pedro		Tuolumne River						California		United States		1971	-99	-99	173	-99	579	-99	41.55	41.55	52.4	-99	-99	2504	2504	-99	-99	60.3	57604	137.8	246	3958	3994		Main										Irrigation
211	Dallas Warner Reservoir	Modesto Reservoir		Trib. Tuolumne River						California		United States		1911	-99	-99	11	-99	376	-99	6.25	6.25	15.4	-99	-99	35.8	35.8	-99	-99	5.7	187	607.1	61	30	26		Main										Irrigation
212		Turlock Lake		Trib. Tuolumne River						California		United States		1915	-99	-99	11	-99	60	-99	7.92	7.92	13.2	-99	-99	56.2	56.2	-99	-99	7.1	206	865.1	72	31	27				Main		Sec	Sec		Sec		Sec	Water supply
213		Del Valle		Arroyo Valle						California		United States		1968	-99	-99	68	-99	268	-99	2.55	2.55	4.3	-99	-99	95.1	95.1	-99	-99	37.3	1358	222.1	240	375	386		Main										Irrigation
214	Lake McClure	Exchequer Main		Merced River						California		United States		1966	-99	-99	149	-99	427	-99	19.35	19.35	28.9	-99	-99	1480.2	1480.2	1270.5	-99	76.5	36991	126.9	227	2687	-99		Sec	Main		Sec	Sec		Sec	Sec			Hydroelectricity
215		San Andreas		Trib. San Mateo Creek						California		United States		1870	-99	-99	33	-99	222	-99	1.61	1.61	2.2	-99	-99	23.5	23.5	-99	-99	14.6	76	980.5	139	7	11				Main			Sec				Sec	Water supply
216	San Antonio Reservoir	James H. Turner		San Antonio Creek						California		United States		1964	-99	-99	59	-99	658	-99	2.76	2.76	3.3	-99	-99	62.3	62.3	-99	-99	22.6	445	443.9	138	102	103				Main			Sec				Sec	Water supply
217	Crystal Springs Reservoir	Lower Crystal Springs		San Mateo Creek						California		United States		1888	-99	-99	43	-99	183	-99	3.69	3.69	5.4	-99	-99	71.4	71.4	-99	-99	19.3	444	509.9	119	44	76				Main			Sec				Sec	Water supply
218		McSwain		Merced River						California		United States		1966	-99	-99	30	-99	457	-99	0.69	0.69	1.3	-99	-99	12.3	12.3	11.6	-99	17.8	37749	1	125	2741	2686		Sec	Main			Sec						Hydroelectricity
219		Calaveras		Calaveras Creek						California		United States		1925	-99	-99	64	-99	366	-99	5.16	5.16	5.9	-99	-99	123.3	123.3	-99	-99	23.9	1056	370.2	226	245	255				Main			Sec				Sec	Water supply
220	Lexington	James J. Lenihan		Los Gatos Creek						California		United States		1953	-99	-99	63	-99	247	-99	0.96	0.96	1.8	-99	-99	26.4	26.4	-99	-99	27.5	807	103.7	182	98	72		Main										Irrigation
221		Calero		Calero Creek						California		United States		1935	-99	-99	27	-99	256	-99	1.1	1.1	1.4	-99	-99	12.2	12.2	-99	-99	11.1	124	312	144	17	19		Main										Irrigation
222	Leroy Anderson	Leroy Anderson		Coyote River						California		United States		1950	-99	-99	72	-99	436	-99	3.9	3.9	4	-99	-99	112.6	112.6	-99	-99	28.9	2327	153.4	142	504	503		Main										Irrigation
223		Coyote		Coyote Creek						California		United States		1936	-99	-99	43	-99	299	-99	1.83	1.83	2.6	-99	-99	29.2	29.2	-99	-99	16	1170	79.1	243	309	310		Main										Irrigation
224	Loch Lomond	Newell		Newell Creek						California		United States		1960	-99	-99	55	-99	229	-99	0.43	0.43	0.7	-99	-99	11.1	11.1	-99	-99	25.8	210	167.6	173	24	21						Main						Recreation
225	O'Neill Forebay Reservoir	O'Neill Forebay Dike		Offstream San Luis Creek						California		United States		1966	-99	-99	5	-99	580	-99	8.74	8.74	9.1	-99	-99	79.9	79.9	69.6	-99	9.1	701	361.4	66	329	47			Main									Hydroelectricity
226	San Luis Reservoir	B.F. Sisk		San Luis Creek						California		United States		1967	-99	-99	116	-99	594	-99	48.76	48.76	52.6	-99	-99	2419.3	2419.3	-99	-99	49.6	470	10000	158	213	215		Main	Sec			Sec						Irrigation
227		Uvas		Uvas Creek						California		United States		1957	-99	-99	36	-99	335	-99	0.94	0.94	1.1	-99	-99	12.3	12.3	-99	-99	13.1	572	68.2	128	82	83		Main										Irrigation
228		Los Banos Creek Detention Dam		Los Banos Creek						California		United States		1965	-99	-99	51	-99	580	-99	1.45	1.45	2.5	-99	-99	32.4	32.4	-99	-99	22.3	761	135	83	418	404					Main	Sec						Flood control
229		Hernandez		San Benito River						California		United States		1962	-99	-99	38	-99	290	-99	1.71	1.71	2.4	-99	-99	22.2	22.2	-99	-99	13	617	114.1	731	212	220		Main										Irrigation
230		San Antonio		San Antonio River						California		United States		1965	-99	-99	62	-99	437	-99	18.39	18.39	23.1	-99	-99	431.7	431.7	-99	-99	23.5	6979	196.1	234	831	914		Main										Irrigation
231		Nacimiento		Nacimiento River						California		United States		1957	-99	-99	64	-99	497	-99	15.95	15.95	21.9	-99	-99	431.7	431.7	-99	-99	27.1	7104	192.7	244	840	839		Main										Irrigation
232		Whale Rock		Old Creek						California		United States		1960	-99	-99	59	-99	259	-99	2.04	2.04	2.4	-99	-99	50.2	50.2	-99	-99	24.6	372	427.9	66	57	54		Main										Irrigation
233	Santa Margarita Lake	Salinas Dam		Salinas River						California		United States		1941	-99	-99	41	-99	93	-99	1.82	1.82	3.2	-99	-99	53.3	53.3	32.1	-99	29.3	1342	125.9	458	291	288				Main								Water supply
234		Lopez		Arroyo Grande Creek						California		United States		1969	-99	-99	51	-99	341	-99	2.45	2.45	3.8	-99	-99	64.8	64.8	-99	-99	26.4	916	224.3	160	178	181		Main										Irrigation
235		Snare Rapids		Snare				Yellowknife		Northwest Territories		Canada		1949	-99	-99	-99	-99	233	-99	138.96	138.96	-99	-99	-99	271.4	-99	271.4	-99	2	38586	22.3	212	13294	-99
236		Hutch Lake		Meander				High Level		Alberta		Canada		1989	-99	-99	-99	-99	600	-99	6.14	6.14	-99	-99	-99	20	-99	20	-99	3.3	404	157	326	384	-99
237		Syncrude Tailings		Peace				Fort McMurray		Alberta		Canada		-99	-99	-99	-99	-99	-99	-99	29.71	29.71	-99	-99	-99	500	-99	500	-99	16.8	132	10000	295	197	-99
238		Dike 8						Fort McMurray		Alberta		Canada		2002	-99	-99	90	-99	2400	-99	12.01	12.01	-99	-99	-99	270	-99	270	-99	22.5	7	10000	344	5	-99											Main	Other
239		Dike 11-C						Fort McMurray		Alberta		Canada		2001	-99	-99	20	-99	7500	-99	1.48	1.48	-99	-99	-99	13	-99	13	-99	8.8	7	5889	302	5	-99											Main	Other
240		Dike 9						Fort McMurray		Alberta		Canada		1996	-99	-99	62	-99	1500	-99	0.82	0.82	-99	-99	-99	168	-99	168	-99	204.9	1	10000	312	0	-99											Main	Other
241		Dike 11-A						Fort McMurray		Alberta		Canada		2000	-99	-99	120	-99	6300	-99	2.04	2.04	-99	-99	-99	63	-99	63	-99	30.9	13	10000	274	7	-99											Main	Other
242		Dike 7-EA						Fort McMurray		Alberta		Canada		1999	-99	-99	70	-99	1000	-99	2.13	2.13	-99	-99	-99	11	-99	11	-99	5.2	5	6976.2	295	3	-99											Main	Other
243		Tar Island		Athabasca				Fort McMurray		Alberta		Canada		1988	-99	-99	100	-99	4900	-99	1.33	1.33	-99	-99	-99	185	-99	185	-99	139.1	4	10000	324	2	-99											Main	Other
244		Paddle River Dam		Paddle River				Mayerthorpe		Alberta		Canada		1986	-99	-99	-99	-99	625	-99	1.87	1.87	-99	-99	-99	43	-99	43	-99	23	1963	69.5	688	614	-99
245	Brazeau Reservoir	Brazeau Dam		Brazeau				Lodgepole		Alberta		Canada		1962	-99	-99	89	-99	2390	-99	39.49	39.49	-99	-99	-99	490	-99	490	-99	12.4	46432	33.5	922	5593	-99			Main		Sec							Hydroelectricity
246	Brazeau Canal	Brazeau Canal Dike		Brazeau				Lodgepole		Alberta		Canada		1963	-99	-99	69	-99	21214	-99	15.87	15.87	-99	-99	-99	220	-99	220	-99	13.9	468	1490.6	955	74	-99			Main		Sec							Hydroelectricity
247	Medicine Lake	40 Mile						Medicine Hat	Medicine	Alberta		Canada		1985	-99	-99	27	-99	570	-99	4.21	4.21	-99	-99	-99	103	-99	103	-99	24.5	8631	37.8	1463	756	-99		Main										Irrigation
248		Battle River		Battle				Forestburg		Alberta		Canada		1956	-99	-99	14	-99	549	-99	12.41	12.41	-99	-99	-99	17.9	-99	17.9	-99	1.4	10015	5.7	686	6912	-99				Main								Water supply
249	Abraham	Big Horn	Bighorn Spillway	North Saskatchewan				Nordeag	Nordegg	Alberta		Canada		1972	-99	-99	150	92	518	366	52.12	52.12	-99	-99	-99	1770	1770	1765	-99	34	59357	94.6	1311	3870	-99			Main									Hydroelectricity
250	Kinbasket	Mica		Columbia				Revelstoke		British Columbia		Canada		1972	-99	-99	243	-99	792	-99	419.13	419.13	-99	-99	-99	25000	-99	25000	-99	59.6	571464	138.7	737	20976	-99			Main									Hydroelectricity
251		Dickson Dam		Red Deer				Innisfail		Alberta		Canada		1983	-99	-99	40	-99	650	-99	17.29	17.29	-99	-99	-99	203	-99	203	-99	11.7	24488	26.3	925	5505	-99				Main								Water supply
252		North Blackstrap Lake		Blackstrap				Saskatoon		Saskatchewan		Canada		1967	-99	-99	12	-99	1341	-99	12.07	12.07	-99	-99	-99	66.6	-99	66.6	-99	5.5	23	9182.1	530	186	-99		Main		Sec		Sec						Irrigation
253	Diefenbaker	Gardiner	Ou Appelle	South Saskatchewan	Ou Appelle			Saskatoon	Moose Jaw	Saskatchewan		Canada		1968	1968	-99	69	-99	5090	2835	391.72	391.72	550	-99	-99	9870	-99	9870	-99	25.2	262165	119.4	551	118914	-99		Main	Sec	Sec		Sec						Irrigation		Yes
254	Berry Creek Reservoir	Berry Creek	Carolside	Berry Creek				Carolside		Alberta		Canada		1948	-99	-99	16	-99	427	-99	4.66	4.66	-99	-99	-99	18.5	-99	18.5	-99	4	2387	24.6	733	1905	-99		Main										Irrigation
255	Lake Minnewanka	Cascade Lake Minnewanka		Cascade				Banff		Alberta		Canada		1942	-99	-99	35	-99	617	-99	21.87	21.87	-99	-99	-99	387.3	-99	387.3	-99	17.7	6359	193.1	1481	871	-99			Main									Hydroelectricity	Yes
256		Ghost		Bow				Cochrane		Alberta		Canada		1929	-99	-99	42	-99	1289	-99	10.96	10.96	-99	-99	-99	132	-99	132	-99	12	53621	7.8	1187	6459	-99			Main									Hydroelectricity
257	Revelstoke	Revelstoke		Columbia				Revelstoke		British Columbia		Canada		1983	-99	-99	175	-99	470	-99	111.21	111.21	-99	-99	-99	5180	-99	5180	-99	46.6	789746	20.8	572	26205	-99			Main									Hydroelectricity
258		Barrier	Barbier	Kananaskis				Canmore		Alberta		Canada		1947	-99	-99	44	-99	707	-99	2.8	2.8	-99	-99	-99	23.2	-99	23.2	-99	8.3	6885	10.7	1374	887	-99			Main									Hydroelectricity
259		Glenmore		Elbow				Calgary		Alberta		Canada		1933	-99	-99	27	-99	277	-99	3.15	3.15	-99	-99	-99	19.6	-99	19.6	-99	6.2	8883	7	1070	1179	-99				Main								Water supply
260	Spray Lake	Spray Canyon		Spray				Canmore		Alberta		Canada		1951	-99	-99	60	-99	195	-99	19.01	19.01	-99	-99	-99	421.9	-99	421.9	-99	22.2	4048	330.5	1693	471	-99			Main									Hydroelectricity
261		Crawling Valley		Matzhiwin Creek				Bassano		Alberta		Canada		1984	-99	-99	19	-99	1650	-99	26.21	26.21	-99	-99	-99	129	-99	129	-99	4.9	1149	356	776	649	-99		Main										Irrigation
262		Coursier Lake		Cranberry				Revelstoke		British Columbia		Canada		1964	-99	-99	25	-99	680	-99	1.76	1.76	-99	-99	-99	23.8	-99	23.8	-99	13.5	982	76.9	1292	36	-99				Main								Water supply
263		Upper Kananaskis		Kananaskis				Canmore		Alberta		Canada		1943	-99	-99	24	-99	472	-99	5.91	5.91	-99	-99	-99	160.4	-99	160.4	-99	27.1	3081	165.1	1670	338	-99			Main									Hydroelectricity
264		Pocaterra		Kananaskis				Canmore		Alberta		Canada		1955	-99	-99	29	-99	594	-99	8.47	8.47	-99	-99	-99	62.9	-99	62.9	-99	7.4	1388	143.7	1698	143	-99			Main									Hydroelectricity
265		Sugar Lake		Shuswap				Vernon		British Columbia		Canada		1929	-99	-99	13	-99	98	-99	21.68	21.68	-99	-99	-99	161	-99	161	-99	7.4	23375	21.8	637	1115	-99			Main									Hydroelectricity
266		Highfield		Rush Lake				Swift Current		Saskatchewan		Canada		1942	-99	-99	11	-99	1050	-99	4.33	4.33	-99	-99	-99	14.9	-99	14.9	-99	3.4	339	139.4	721	400	-99		Main										Irrigation
267		Mcgregor Lake North Dam		Snake Valley				Vulcan		Alberta		Canada		1954	1953	-99	14	13	1149	610	42.21	42.21	-99	-99	-99	326.1	-99	326.1	-99	7.7	3910	264.5	865	1252	-99		Main										Irrigation		Yes
268	Duncan	Duncan		Duncan		Columbia		Kaslo		British Columbia		Canada		1967	-99	-99	39	41	792	-99	72.76	72.76	114	-99	-99	1730	1730	1726.9	-99	23.8	73207	74.9	559	2432	-99			Major		Main							Flood control
269		Chain Lakes South		Willow Creek				Nanton		Alberta		Canada		1965	-99	-99	17	-99	547	-99	3.05	3.05	-99	-99	-99	16.3	-99	16.3	-99	5.3	1909	27.1	1285	218	-99					Main	Sec						Flood control
270		Travers		Little Bow				Picture Butte		Alberta		Canada		1954	-99	-99	41	-99	914	-99	21.85	21.85	-99	-99	-99	317	-99	317	-99	14.5	17648	57	851	5611	-99		Main										Irrigation
271		Duncairn		Swift Current Creek				Swift Current		Saskatchewan		Canada		1942	-99	-99	20	-99	640	-99	12.86	12.86	-99	-99	-99	105.2	105.2	103.1	-99	8.2	1569	212.6	804	2464	-99		Main		Sec		Sec						Irrigation
272		Junction		Maple Creek				Maple Creek		Saskatchewan		Canada		1938	-99	-99	15	-99	290	-99	4.42	4.42	-99	-99	-99	12.9	-99	12.9	-99	2.9	2	10000	755	1168	-99		Main										Irrigation
273	Whatshan Lake	Whatshan		Whatshan				Edgewood		British Columbia		Canada		1952	-99	-99	12	-99	174	-99	17.63	17.63	-99	-99	-99	114.7	-99	114.7	-99	6.5	8305	43.8	653	388	-99			Main									Hydroelectricity
275		Murray		Seven Persons				Medicine Hat		Alberta		Canada		1953	-99	-99	11	-99	792	-99	13.46	13.46	-99	-99	-99	30.8	-99	30.8	-99	2.3	4281	22.8	764	2426	-99		Main										Irrigation
276		La Fleche	Lafleche	Wood				Gravelbourg		Saskatchewan		Canada		1957	-99	-99	18	-99	396	-99	8.77	8.77	-99	-99	-99	37.2	-99	37.2	-99	4.2	470	251	713	5010	-99		Main		Sec		Sec						Irrigation
277		Chin Dam	Chin Dam 2	Chin Coulee				Lethbridge		Alberta		Canada		1954	1955	-99	18	-99	555	503	15.15	15.15	-99	-99	-99	209.7	-99	209.7	-99	13.8	662	1004.5	866	280	-99		Main										Irrigation
278		Oldman River Dam		Oldman River				Pincher Creek		Alberta		Canada		1991	-99	-99	76	-99	3070	-99	21.63	21.63	-99	-99	-99	490	-99	490	-99	22.7	37823	41.1	1093	4361	-99		Main	Sec			Sec						Irrigation
279	Kootenay	Corra-Linn		Kootenay				Nelson		British Columbia		Canada		1932	-99	-99	21	-99	518	-99	421.55	421.55	450	-99	-99	1010	-99	1010	-99	2.4	751282	4.3	531	46402	-99			Main									Hydroelectricity	Yes
280		North Ridge	East Ridge	Kipp Coulee	Middle Coulee			Raymond		Alberta		Canada		1957	1957	-99	24	-99	3230	701	14.97	14.97	-99	-99	-99	128.3	-99	128.3	-99	8.6	363	1120.8	1026	164	-99		Main										Irrigation		Yes
281		St. Mary		St. Mary				Cardston		Alberta		Canada		1951	-99	-99	62	-99	773	-99	29.18	29.18	-99	-99	-99	394.7	-99	394.7	-99	13.5	12857	97.3	1092	2288	-99		Main										Irrigation
282	Arrow	Hugh Keenleyside	Keenleyside	Columbia				Castlegar		British Columbia		Canada		1968	-99	-99	52	-99	869	-99	510.05	510.05	-99	-99	-99	11300	11300	10300	-99	22.2	1128258	31.8	435	36413	-99					Main							Flood control
283		Brilliant		Kootenay				Castlegar		British Columbia		Canada		1944	-99	-99	39	-99	190	-99	4.65	4.65	-99	-99	-99	42.8	-99	42.8	-99	9.2	841423	0.2	456	50031	-99			Main									Hydroelectricity
284		Waterton		Waterton				Pincher Creek		Alberta		Canada		1963	-99	-99	55	-99	5000	-99	8.07	8.07	-99	-99	-99	172.7	-99	172.7	-99	21.4	14037	39	1177	1286	-99		Main										Irrigation
285		Pothole	Jensen	Pothole Creek				Magrath		Alberta		Canada		1948	-99	-99	36	-99	273	-99	1.68	1.68	-99	-99	-99	22.3	-99	22.3	-99	13.3	1074	65.8	1054	330	-99		Main										Irrigation
286	Lake Newton Reservoir	Val Marie		Frenchman				Swift Current		Saskatchewan		Canada		1939	-99	-99	10	-99	1400	-99	4.61	4.61	-99	-99	-99	12.3	-99	12.3	-99	2.7	367	106.3	797	3422	-99		Main										Irrigation
287		Seven Mile		Pend d'Oreille				Waneta		British Columbia		Canada		1975	-99	-99	80	-99	347	-99	4.25	4.25	-99	-99	-99	104	-99	104	-99	24.5	846751	0.4	532	66938	-99
288		Morrison		East Poplar				Coronach		Saskatchewan		Canada		1977	-99	-99	21	-99	1829	-99	6.31	6.31	-99	-99	-99	39.5	-99	39.5	-99	6.3	162	773.2	743	1350	-99				Main								Water supply
289		Waneta		Pend d'Oreille				Trail		British Columbia		Canada		1954	-99	-99	76	-99	290	-99	1.66	1.66	-99	-99	-99	37.6	-99	37.6	-99	22.7	850089	0.1	507	67055	-99
290	Boundry Reservoir	Boundary		Pend Oreille						Washington		United States		1967	-99	-99	104	-99	226	-99	0.86	0.86	6.8	-99	-99	117.2	117.2	-99	-99	136.3	817058	0.5	607	65465	65268			Main			Sec						Hydroelectricity
291	Osoyoos Lake	Osoyoos Lake Control Dam	Zosels Mill Pond Dam	Okanogan River						Washington		United States		1986	1927	-99	12	5	79	-99	22.54	22.54	23.5	-99	-99	67.8	67.8	21	-99	3	34776	6.2	278	8177	8314						Main						Recreation	Yes	Yes
292	Lake Sherburne	Lake Sherburne		Swift Current Creek						Montana		United States		1920	-99	-99	33	-99	580	-99	3.91	3.91	7	-99	-99	79.9	79.9	-99	-99	20.4	1638	154.7	1464	166	-99		Main										Irrigation
293	Fresno	Fresno		Milk River						Montana		United States		1938	-99	-99	34	-99	581	-99	11.26	11.26	26.3	-99	-99	126.9	126.9	-99	-99	11.3	227	1772.7	779	8566	7325		Main		Sec	Sec							Irrigation
295	Nelson	Nelson Dike								Montana		United States		1914	-99	-99	6	-99	584	-99	14.01	14.01	18.5	-99	-99	97.7	97.7	-99	-99	7	55	5632.8	673	103	91		Main										Irrigation
296	Lower Two Medicine Lake	Lower Two Medicine		Two Medicine Creek						Montana		United States		1967	-99	-99	20	-99	335	-99	2.86	2.86	3.8	-99	-99	31	31	21.2	-99	10.8	2301	42.7	1494	147	13		Main										Irrigation
297	Lake Koocanusa	Libby		Kootenai River						Montana		United States		1973	-99	-99	129	-99	881	-99	163.81	163.81	188.2	-99	-99	7434.2	7434.2	7165.3	-99	45.4	318897	73.9	719	23324	23271			Main		Sec	Sec						Hydroelectricity
298		Four Horns		Big Plum Coulee						Montana		United States		1932	-99	-99	14	-99	351	-99	2.73	2.73	-99	-99	-99	37	37	24.7	-99	13.6	206	569.5	1265	37	-99		Main										Irrigation
299	Hungry Horse	Hungry Horse		South Fork of Flathead River	Flathead River					Montana		United States		1952	-99	-99	172	-99	581	-99	75.37	75.37	96.3	-99	-99	3678.3	3678.3	-99	-99	48.8	83210	140.2	1070	4253	4248		Main	Sec		Sec							Irrigation
300	Lake Elwell	Tiber Dike		Marias River						Montana		United States		1956	-99	-99	20	-99	595	-99	65.14	65.14	72.4	-99	-99	1757.1	1757.1	1177.9	-99	27	30288	184	906	12370	11378		Main		Sec	Sec	Sec						Irrigation
301		Lake Frances East Dam		Trib. Dry Fork of Marias River						Montana		United States		1909	-99	-99	20	-99	213	-99	17.93	17.93	21.4	-99	-99	164.1	164.1	129.5	-99	9.2	92	5656.1	1159	44	55		Main		Sec								Irrigation
302		Twin Lakes		Stranger Creek						Washington		United States		1931	-99	-99	5	-99	72	-99	7.01	7.01	-99	-99	-99	23.4	23.4	18.7	-99	3.3	218	340.4	784	97	-99		Main										Irrigation
303		Davis Lake Dam	Pend Oreille	Deer Creek	Davis Creek					Washington		United States		1960	-99	-99	3	-99	64	-99	0.55	0.55	-99	-99	-99	15.6	15.6	14.8	-99	28.4	608	81.4	668	47	46						Main						Recreation
304		Ashley		Ashley Creek						Montana		United States		1928	-99	-99	3	-99	6	-99	10.96	10.96	11.5	-99	-99	34	34	25.2	-99	3.1	1346	80.1	1205	101	-99		Main										Irrigation
305	Pend Oreille Lake	Albeni Falls		Pend Oreille River						Idaho		United States		1955	-99	-99	55	-99	322	-99	360.27	360.27	382.8	-99	-99	1424.7	1424.7	1422.2	-99	4	765940	5.9	637	62819	62678			Main		Sec							Hydroelectricity
306		Swift Dike	Pondera	Offstream Birch Creek						Montana		United States		1967	-99	-99	16	-99	139	-99	0.91	0.91	-99	-99	-99	41.9	41.9	37	-99	46	2166	61.3	1476	194	-99		Main										Irrigation
307	Fort Peck Lake	Fort Peck Dam		Missouri						Montana		United States		1957	-99	-99	78	-99	6409	-99	814.09	814.09	376.4	-99	-99	23560	23560	18995.6	-99	28.9	306445	243.8	681	147429	149507		Sec	Sec		Main	Sec	Sec					Flood control
308		Bynum Reservoir Dam		Miller Creek						Montana		United States		1926	-99	-99	18	-99	1128	-99	11.76	11.76	12.9	-99	-99	132	132	107.3	-99	11.2	475	881.2	1268	118	84		Main										Irrigation
309		Noxon Rapids		Clark Fork of Pend Oreille River						Montana		United States		1960	-99	-99	55	-99	1780	-99	23.07	23.07	32.1	-99	-99	493.4	493.4	-99	-99	21.4	658332	2.4	679	56057	56462			Main			Sec		Sec				Hydroelectricity
310	Franklin D. Roosevelt	Grand Coulee		Columbia River						Washington		United States		1941	-99	-99	168	-99	584	-99	269.2	269.2	333.1	-99	-99	6395.6	6395.6	-99	-99	23.8	3166706	6.4	381	194674	191918		Main			Sec							Irrigation
311	Banks Lake	Dry Falls		Offstream Upper Grand Coulee						Washington		United States		1948	-99	-99	37	-99	587	-99	106.65	106.65	109.3	-99	-99	881.9	881.9	-99	-99	8.3	2011	1390.6	475	715	681		Sec	Sec		Main		Sec					Flood control
312	Hubbert Reservoir	Hubbart		Little Bitterroot River						Montana		United States		1923	-99	-99	40	-99	153	-99	1.56	1.56	2.4	-99	-99	19.5	19.5	15	-99	12.5	3243	19.1	1047	271	303		Main				Sec						Irrigation
313		Long Lake		Spokane River						Washington		United States		1915	-99	-99	70	-99	181	-99	18.83	18.83	20.5	-99	-99	129.6	129.6	-99	-99	6.9	224350	1.8	463	15909	15136			Main			Sec		Sec				Hydroelectricity
314		Newman Lake Flood Control Dam		Thompson Creek						Washington		United States		1976	-99	-99	4	-99	2560	-99	4.49	4.49	4.9	-99	-99	13.9	13.9	10.7	-99	3.1	1042	42.3	647	79	74						Main						Recreation
315	Coeur d'Alene Lake	Post Falls Middle Channel		Spokane River						Idaho		United States		1906	-99	-99	18	-99	66	-99	125.54	125.54	194.2	-99	-99	277.5	277.5	-99	-99	2.2	165261	5.3	647	9853	9801			Main			Sec		Sec			Sec	Hydroelectricity
316	Flathead Lake	Kerr	Keer	Flathead River						Montana		United States		1939	-99	-99	59	-99	206	-99	486.65	486.65	505	-99	-99	2209.2	2209.2	1504.8	-99	4.5	315773	22.2	887	18296	18379			Main			Sec						Hydroelectricity
317	Pishkun	Pishkun Dike 1		Trib. Deep Creek						Montana		United States		1930	-99	-99	15	-99	581	-99	6.02	6.02	6.3	-99	-99	57.6	57.6	-99	-99	9.6	48	3805.2	1326	12	-99		Main										Irrigation
318	Pablo Reservoir	Pablo		Offstream Pablo Canal						Montana		United States		1914	-99	-99	13	-99	3216	-99	3.06	3.06	8.5	-99	-99	36.5	36.5	33.9	-99	11.9	134	863.7	972	10	10		Main				Sec						Irrigation
319	Gibson	Gibson		Sun River						Montana		United States		1928	-99	-99	61	-99	580	-99	3.91	3.91	5.5	-99	-99	122.2	122.2	-99	-99	31.3	12921	30	1417	1429	1489		Main										Irrigation
320	Willow Creek	Willow Creek		Willow Creek						Montana		United States		1910	-99	-99	28	-99	579	-99	5.47	5.47	5.9	-99	-99	49.1	49.1	39.8	-99	9	1209	128.8	1267	269	246		Main										Irrigation
321	Lower Crow Reservoir	Crow		Crow Creek						Montana		United States		1933	-99	-99	30	-99	274	-99	0.92	0.92	1.4	-99	-99	12.8	12.8	-99	-99	13.9	6278	6.5	859	439	458		Main				Sec						Irrigation
322		Nilan East Dam		Trib. Elk Creek						Montana		United States		1951	-99	-99	16	-99	308	-99	2.05	2.05	2.1	-99	-99	19.2	19.2	12.5	-99	9.4	80	761	1349	17	9		Main										Irrigation
323	Billy Clapp Lake	Pinto		Offstream Crab Creek						Washington		United States		1947	-99	-99	40	-99	581	-99	3.5	3.5	4.1	-99	-99	26.1	26.1	-99	-99	7.5	1404	58.9	403	488	482		Main										Irrigation
324	Ninepipe Reservoir	Ninepipe		Trib. Dublin Gulch						Montana		United States		1923	-99	-99	16	-99	853	-99	4.2	4.2	6.7	-99	-99	18.7	18.7	18.3	-99	4.5	839	70.7	916	62	21		Main				Sec						Irrigation
325	St. Mary's Lake	Tabor		Dry Creek						Montana		United States		1930	-99	-99	19	-99	163	-99	0.54	0.54	1.2	-99	-99	28.7	28.7	28.5	-99	53.1	247	368.4	1199	21	31		Main				Sec						Irrigation
326		Warhorse Dam		Offstream Fords Creek	Offstream Buffalo Creek					Montana		United States		1911	-99	-99	7	-99	594	-99	3.63	3.63	5.3	-99	-99	26.8	26.8	15.7	-99	7.4	3	10000	950	15	466		Main										Irrigation
327	Moses Lake	Moses Lake South		Crab Creek						Washington		United States		1961	-99	-99	6	-99	579	-99	23.34	23.34	-99	-99	-99	61.7	61.7	-99	-99	2.6	24274	8.1	317	6496	-99		Main										Irrigation
328		Holter Dam		Missouri						Montana		United States		1918	-99	-99	38	-99	416	-99	19.12	19.12	18.4	-99	-99	377.4	377.4	302.2	-99	19.7	175437	6.8	1090	43863	44418			Main		Sec	Sec						Hydroelectricity
329	Potholes	O'Sullivan		Crab Creek						Washington		United States		1948	-99	-99	61	-99	595	-99	60.7	60.7	112.5	-99	-99	409.9	409.9	-99	-99	6.8	38165	34.1	302	10906	10360		Sec	Sec		Main		Sec					Flood control
330		Petrolia		South Fork of Flatwillow Creek	Flatwillow Creek					Montana		United States		1951	-99	-99	23	-99	1108	-99	1.26	1.26	2.1	-99	-99	17.5	17.5	11.3	-99	13.9	103	538.8	875	1600	1585		Main										Irrigation
331		Nevada Creek Dam		Nevada Creek						Montana		United States		1938	-99	-99	32	-99	330	-99	1.26	1.26	1.5	-99	-99	21.3	21.3	15.6	-99	16.9	2111	32	1401	376	376		Main										Irrigation
332		Hauser Dam		Missouri						Montana		United States		1911	-99	-99	38	-99	223	-99	11.86	11.86	25.1	-99	-99	172.6	172.6	76.3	-99	14.6	173367	3.2	1110	43198	43709			Main		Sec	Sec						Hydroelectricity
333	Scooteney Reservoir	Scooteney North Dike		Offstream Columbia River						Washington		United States		1952	-99	-99	8	-99	582	-99	1.39	1.39	3.7	-99	-99	18.8	18.8	-99	-99	13.5	378	157.7	276	326	-99		Main										Irrigation
334	Lake Helena	Lake Helena		Prickly Pear Creek						Montana		United States		1972	-99	-99	6	-99	177	-99	7.66	7.66	-99	-99	-99	60.5	60.5	10.1	-99	7.9	4589	41.8	1112	1623	-99				Main								Water supply
335		Scooteney Reservoir Outlet Dam		Offstream Columbia River						Washington		United States		1952	-99	-99	6	-99	24	-99	0.31	0.31	61.7	-99	-99	18.8	18.8	-99	-99	60.6	384	155.2	283	333	78		Main										Irrigation
336		Newlan Creek Dam		Newlan Creek						Montana		United States		1977	-99	-99	34	-99	259	-99	0.77	0.77	1.3	-99	-99	19.2	19.2	15.1	-99	24.9	709	85.9	1585	116	112		Main										Irrigation
337		North Fork of Smith River Dam		North Fork of Smith River	Smith River					Montana		United States		1936	-99	-99	28	-99	396	-99	0.73	0.73	1.4	-99	-99	17.5	17.5	14.2	-99	24	1092	50.8	1658	193	184		Main										Irrigation
338	Dworshak Reservoir	Dworshak Dam		North Fork of Clearwater River	Clearwater River					Idaho		United States		1973	-99	-99	219	-99	1002	-99	51.94	51.94	69.2	-99	-99	4391.2	4391.2	4277.7	-99	84.5	140388	99.2	301	6305	6320			Sec	Sec	Main	Sec		Sec				Flood control
339		Martinsdale North Dam		Trib. Musselshell River						Montana		United States		1939	-99	-99	31	-99	305	-99	3.13	3.13	4	-99	-99	44.4	44.4	28.5	-99	14.2	87	1618.3	1452	41	41		Main										Irrigation
340		Deadmans Basin Dam		Trib. Musselshell River						Montana		United States		1941	-99	-99	19	-99	454	-99	6.96	6.96	8.6	-99	-99	123.3	123.3	94.7	-99	17.7	34	10000	1188	24	19		Main										Irrigation
341	Georgetown Lake	Flint Creek Dam	Georgetown Lake Dam	Flint Creek						Montana		United States		1905	-99	-99	14	-99	101	-99	10.35	10.35	11.5	-99	-99	61.7	61.7	38.3	-99	6	653	299.6	1945	135	-99				Main								Water supply
342		Silver Lake East Dam		Trib. Storm Lake Creek						Montana		United States		1918	-99	-99	3	-99	308	-99	0.89	0.89	1.4	-99	-99	22.1	22.1	21.7	-99	24.8	20	3503.9	1956	4	5		Main										Irrigation
344	Flint Creek	East Fork Rock Creek Dam		East Fork of Rock Creek	Rock Creek					Montana		United States		1938	-99	-99	27	-99	328	-99	1.23	1.23	-99	-99	-99	24.5	24.5	19.8	-99	19.9	360	215.8	1841	84	-99		Main	Sec									Irrigation
345	Lake Como	Como		Rock Creek						Montana		United States		1910	-99	-99	26	-99	777	-99	3.06	3.06	3.8	-99	-99	47.5	47.5	-99	-99	15.5	1196	125.9	1287	143	142		Main										Irrigation
346	Cold Springs	Cold Springs		Offstream Cold Springs Wash						Oregon		United States		1907	-99	-99	35	-99	582	-99	3.38	3.38	6.3	-99	-99	55	55	-99	-99	16.3	680	256.5	183	497	487		Main										Irrigation
347	Painted Rocks	West Fork Bitterroot	Painted Rocks	West Fork of Bitterroot River	Bitterroot River					Montana		United States		1940	-99	-99	44	-99	244	-99	1.36	1.36	2.7	-99	-99	55.6	55.6	39.9	-99	40.9	5443	32.4	1426	814	818		Main										Irrigation
348		Willow Creek Dam		Willow Creek						Montana		United States		1938	-99	-99	32	-99	138	-99	1.28	1.28	3.6	-99	-99	32.8	32.8	22.2	-99	25.6	923	112.7	1443	166	401		Main										Irrigation
349	Carty Reservoir	Carty Reservoir		Columbia River						Oregon		United States		1976	-99	-99	25	-99	2073	-99	3.74	3.74	5.9	-99	-99	185	185	159.1	-99	49.5	234	2507	199	164	168		Main									Sec	Irrigation
350	McKay	McKay		McKay Creek						Oregon		United States		1926	-99	-99	50	-99	581	-99	2.53	2.53	4.9	-99	-99	83.6	83.6	-99	-99	33	2614	101.4	396	499	482		Main			Sec	Sec		Sec				Irrigation
351		Cooney		Red Lodge Creek						Montana		United States		1937	-99	-99	30	-99	689	-99	2.45	2.45	3.2	-99	-99	29.8	29.8	17.3	-99	12.2	5223	18.1	1293	538	534		Main										Irrigation
352		Madison Dam		Madison River						Montana		United States		1907	-99	-99	12	-99	78	-99	13.55	13.55	15.8	-99	-99	51.9	51.9	44.4	-99	3.8	46995	3.5	1466	5705	5649			Main	Sec	Sec	Sec						Hydroelectricity
353	Willow Creek Reservoir	Willow Creek Reservoir		Willow Creek						Oregon		United States		1983	-99	-99	50	-99	518	-99	0.4	0.4	1.1	-99	-99	16.3	16.3	16.3	-99	40.8	524	98.6	629	256	251		Sec				Main						Recreation
354	Wallowa Lake	Wallowa Lake		Wallowa River						Oregon		United States		1931	-99	-99	12	-99	58	-99	6.17	6.17	6.2	-99	-99	60.8	60.8	-99	-99	9.9	1179	163.5	1345	131	137		Main	Sec	Sec								Irrigation
355	Bighorn Lake	Yellowtail		Bighorn River						Montana		United States		1965	-99	-99	160	-99	580	-99	11.08	11.08	70	-99	-99	1760.6	1760.6	1376.6	-99	158.9	113929	49	1109	50708	50893		Main	Sec	Sec	Sec	Sec					Sec	Irrigation
356		Ruby Dam		Ruby River						Montana		United States		1938	-99	-99	34	-99	258	-99	2.8	2.8	3.9	-99	-99	72	72	47.9	-99	25.7	7191	31.7	1634	1519	1541		Main										Irrigation
357		Mystic Lake		West Rosebud Creek						Montana		United States		1927	-99	-99	14	-99	112	-99	1.08	1.08	1.8	-99	-99	25.9	25.9	25.7	-99	24	1125	73	2342	122	135			Main			Sec						Hydroelectricity
358	Lodge Grass Reservoir	Willow Creek		Willow Creek						Montana		United States		1941	-99	-99	41	-99	764	-99	2.49	2.49	3.2	-99	-99	28.4	28.4	-99	-99	11.4	111	811.3	1256	25	31		Main				Sec						Irrigation
359		Tongue River Dam		Tongue River						Montana		United States		1939	-99	-99	28	-99	556	-99	8.55	8.55	14.2	-99	-99	185	185	85.6	-99	21.6	6314	92.9	1041	4619	4584		Main										Irrigation
360	None	Wolf Creek Reservoir		Wolf Creek	Anthony Creek					Oregon		United States		1974	-99	-99	39	-99	488	-99	0.63	0.63	0.9	-99	-99	14.8	14.8	13.3	-99	23.5	552	85	1112	87	86		Main										Irrigation
361	Thief Valley	Thief Valley		Powder River						Oregon		United States		1931	-99	-99	22	-99	579	-99	2.7	2.7	3	-99	-99	21.5	21.5	-99	-99	8	16916	4	983	2362	2367		Main										Irrigation
362	Clark Canyon	Clark Canyon		Beaverhead River						Montana		United States		1963	-99	-99	45	-99	582	-99	18.03	18.03	23.9	-99	-99	217.8	217.8	-99	-99	12.1	19694	35.1	1688	5974	5996		Main			Sec							Irrigation
363	Oxbow	Oxbow		Snake River						Oregon		United States		1961	-99	-99	67	-99	293	-99	4.48	4.48	4.7	-99	-99	72	72	-99	-99	16.1	806597	0.3	547	169172	188551			Main			Sec						Hydroelectricity
364	Hebgen Lake	Hebgen Dam		Madison River						Montana		United States		1915	-99	-99	27	-99	220	-99	48.12	48.12	52.6	-99	-99	648.3	648.3	476.1	-99	13.5	24465	84	1994	2416	2344			Main	Sec	Sec	Sec						Hydroelectricity
365	Brownlee	Brownlee		Snake River						Idaho		United States		1958	-99	-99	126	-99	421	-99	43.61	43.61	59.2	-99	-99	1751.6	1751.6	-99	-99	40.2	793496	7	625	168604	188033			Main		Sec	Sec	Sec	Sec				Hydroelectricity
366		Earthquake Lake		Madison River						Montana		United States		1959	-99	-99	61	-99	366	-99	2.3	2.3	-99	-99	-99	73.4	73.4	73.3	-99	31.9	26777	8.7	1951	2653	-99											Main	Other
367	Phillips Lake	Mason		Powder River						Oregon		United States		1967	-99	-99	53	-99	580	-99	5.33	5.33	6.5	-99	-99	90.7	90.7	-99	-99	17	4104	70.1	1211	425	427		Main			Sec							Irrigation
368		Lima		Red Rock River						Montana		United States		1934	-99	-99	17	-99	139	-99	14.32	14.32	23.9	-99	-99	164.1	164.1	92.7	-99	11.5	9658	53.9	2012	1470	1476		Main										Irrigation
369		Big Goose Park Main Dam		East Fork of Big Goose Creek	Big Goose Creek					Wyoming		United States		1958	-99	-99	29	-99	390	-99	1.09	1.09	1.3	-99	-99	15.4	15.4	12.8	-99	14.1	91	536.6	2516	102	71		Main										Irrigation
370	Lake Cascade	Cascade		North Fork of Payette River	Payette River					Idaho		United States		1947	-99	-99	33	-99	580	-99	94.78	94.78	112.1	-99	-99	805.5	805.5	-99	-99	8.5	24798	103	1470	1585	5776		Main	Sec			Sec						Irrigation
371	Lake Desmet	Lake Desmet		Piney Creek	Rock Creek					Wyoming		United States		1975	-99	-99	37	-99	1219	-99	12.68	12.68	10.7	-99	-99	289.9	289.9	137.9	-99	22.9	118	7790.4	1405	102	105				Main								Water supply
372	Unity	Unity		Burnt River						Oregon		United States		1937	-99	-99	25	-99	579	-99	3.27	3.27	3.7	-99	-99	31.1	31.1	-99	-99	9.5	5885	16.8	1195	812	800		Main										Irrigation
373	Buffalo Bill	Buffalo Bill		Shoshone River						Wyoming		United States		1909	-99	-99	107	-99	579	-99	25.66	25.66	33.7	-99	-99	746	746	-99	-99	29.1	7950	297.6	1705	3908	3895		Sec	Main	Sec		Sec		Sec				Hydroelectricity
374	Island Park	Island Park		Henrys Fork						Idaho		United States		1937	-99	-99	29	-99	587	-99	29.04	29.04	31.5	-99	-99	157	157	-99	-99	5.4	14223	35	1921	1286	1246		Main										Irrigation
375	Mann Creek	Mann Creek		Mann Creek						Idaho		United States		1966	-99	-99	45	-99	580	-99	0.65	0.65	1.1	-99	-99	13.7	13.7	-99	-99	21.1	1422	30.6	871	146	145		Main										Irrigation
376	Malheur 3	Willow Creek Reservoir 3		Willow Creek						Oregon		United States		1944	-99	-99	34	-99	201	-99	2.67	2.67	1.9	-99	-99	60.4	60.4	25.2	-99	22.6	3509	54.6	1041	703	712		Main										Irrigation
377	Deadwood	Deadwood		Deadwood River						Idaho		United States		1930	-99	-99	50	-99	579	-99	10.85	10.85	12.1	-99	-99	199.8	199.8	-99	-99	18.4	3797	166.9	1633	285	288		Main	Sec			Sec						Irrigation
378	Grassy Lake	Grassy Lake		Grassy Creek						Wyoming		United States		1938	-99	-99	36	-99	580	-99	1.07	1.07	1.3	-99	-99	18.7	18.7	-99	-99	17.5	99	599	2187	8	31		Main										Irrigation
379	Lower Sunshine	Lower Sunshine		Offstream Sunshine Creek						Wyoming		United States		1972	-99	-99	49	-99	506	-99	3.53	3.53	4.2	-99	-99	88.6	88.6	72.5	-99	25.1	112	2508.5	1906	61	69		Main	Sec						Sec			Irrigation
380		Ashton		Henrys Fork						Idaho		United States		1913	-99	-99	18	-99	69	-99	1.42	1.42	1.6	-99	-99	12.1	12.1	-99	-99	8.5	30985	1.2	1570	2797	2694			Main									Hydroelectricity
381	Upper Sunshine	Upper Sunshine		Greybull						Wyoming		United States		1942	-99	-99	49	-99	351	-99	4.2	4.2	4.7	-99	-99	80.3	80.3	65.4	-99	19.1	53	4804.3	1983	28	33		Main										Irrigation
382	Bully Creek	Bully Creek		Bully Creek						Oregon		United States		1962	-99	-99	37	-99	582	-99	2.4	2.4	4	-99	-99	37	37	-99	-99	15.4	6287	18.7	764	1418	1373		Main			Sec	Sec		Sec				Irrigation
383	Beulah	Agency Valley		North Fork of Malheur River	Malheur River					Oregon		United States		1934	-99	-99	34	-99	581	-99	5.83	5.83	7.7	-99	-99	73.9	73.9	-99	-99	12.7	3645	64.3	1003	1155	1150		Main			Sec							Irrigation
384	Jackson Lake	Jackson Lake		Snake River						Wyoming		United States		1911	-99	-99	21	-99	1500	-99	106.11	106.11	103.3	-99	-99	1076.8	1076.8	1044.8	-99	10.1	23618	144.6	2078	1963	2134		Main			Sec	Sec		Sec				Irrigation
385	Anchor	Anchor		South Fork of Owl Creek	Owl Creek					Wyoming		United States		1959	-99	-99	64	-99	579	-99	0.65	0.65	1.8	-99	-99	21.2	21.2	-99	-99	32.6	930	72.3	1955	321	339		Main										Irrigation
386	Lake Owyhee	Owyhee		Owyhee River						Oregon		United States		1931	-99	-99	127	-99	580	-99	40.49	40.49	77.9	-99	-99	881.9	881.9	-99	-99	21.8	32208	86.8	819	26949	27728		Main										Irrigation
387	Arrowrock	Arrowrock		Boise River						Idaho		United States		1914	-99	-99	107	-99	580	-99	8.81	8.81	12.5	-99	-99	353.4	353.4	-99	-99	40.1	23205	48.3	977	5723	5698		Main	Sec		Sec							Irrigation
388	Warm Springs	Warm Springs		Malheur River						Oregon		United States		1918	-99	-99	32	-99	579	-99	12.91	12.91	18.4	-99	-99	235.6	235.6	-99	-99	18.2	10274	72.7	1056	2774	2849		Main										Irrigation
389	Lake Lowell	Deer Flat Upper		Offstream Boise River						Idaho		United States		1907	-99	-99	23	-99	582	-99	27.75	27.75	40.9	-99	-99	208.5	208.5	-99	-99	7.5	508	1301.5	768	160	238		Main										Irrigation
390	Ririe	Ririe		Willow Creek						Idaho		United States		1976	-99	-99	77	-99	580	-99	3.98	3.98	6.3	-99	-99	99.3	99.3	-99	-99	24.9	7790	40.4	1571	1648	1261		Sec			Main	Sec						Flood control
391	Lucky Peak Lake	Lucky Peak		Boise River						Idaho		United States		1955	-99	-99	104	-99	713	-99	5.75	5.75	11.4	-99	-99	378.7	378.7	361.6	-99	65.9	29634	40.5	910	6947	6941		Sec	Sec		Main	Sec						Flood control
392	Little Wood River	Little Wood River		Little Wood River						Idaho		United States		1961	-99	-99	52	-99	582	-99	1.83	1.83	2.3	-99	-99	37	37	-99	-99	20.2	4133	28.4	1592	713	741		Main			Sec							Irrigation
393	Boysen	Boysen		Wind	Bighorn River					Wyoming		United States		1951	-99	-99	67	-99	580	-99	74.42	74.42	79.2	-99	-99	678.3	678.3	-99	-99	9.1	56618	38	1439	19969	19969		Sec	Sec	Sec	Main	Sec		Sec				Flood control
394	Anderson Ranch	Anderson Ranch		South Fork of Boise River	Boise River					Idaho		United States		1946	-99	-99	139	-99	580	-99	15.92	15.92	19.2	-99	-99	521.8	521.8	-99	-99	32.8	10257	161.3	1274	2512	2486		Main	Sec		Sec							Irrigation
395	Little Camas Reservoir	Little Camas Dam		Little Camas Creek						Idaho		United States		1912	-99	-99	13	-99	596	-99	3.42	3.42	5.9	-99	-99	29.7	29.7	22.7	-99	8.7	529	178	1495	107	104		Main										Irrigation
396	Palisades	Palisades		Snake River						Idaho		United States		1956	-99	-99	82	-99	581	-99	59.63	59.63	65.4	-99	-99	1480.2	1480.2	-99	-99	24.8	103326	45.4	1711	13392	13489		Main	Sec		Sec	Sec		Sec				Irrigation
397		Magic Dam		Big Wood River						Idaho		United States		1910	-99	-99	39	-99	945	-99	12.45	12.45	15.1	-99	-99	240.5	240.5	236.2	-99	19.3	20639	37	1456	4127	4144		Sec	Main									Hydroelectricity
398	Bull Lake	Bull Lake		Bull Lake Creek						Wyoming		United States		1937	-99	-99	24	-99	582	-99	10.87	10.87	12.8	-99	-99	187.2	187.2	-99	-99	17.2	2094	283.5	1767	551	575		Main			Sec	Sec		Sec				Irrigation
399	Pilot Butte	Pilot Butte		Wyoming Canal						Wyoming		United States		1925	-99	-99	20	-99	580	-99	3.05	3.05	3.6	-99	-99	45.5	45.5	-99	-99	14.9	85	1697.4	1661	25	23		Main										Irrigation
400	New Fork Lake	New Fork Lake		West Fork of New Fork River	New Fork River					Wyoming		United States		1925	-99	-99	9	-99	76	-99	5.03	5.03	5.7	-99	-99	31.7	31.7	25.1	-99	6.3	605	166.1	2387	92	83		Main										Irrigation
401	Golden Eye Reservoir	Johnson 1		Offstream Middle Casper Creek						Wyoming		United States		1914	-99	-99	6	-99	2028	-99	1.54	1.54	2.8	-99	-99	15.2	15.2	14.6	-99	9.9	885	54.5	1679	566	-99				Main								Water supply
402	Blackfoot River Reservoir	Blackfoot		Blackfoot River						Idaho		United States		1911	-99	-99	13	-99	93	-99	66.68	66.68	-99	-99	-99	505.7	505.7	431.7	-99	7.6	7157	224.1	1865	1465	1528		Main			Sec	Sec						Irrigation
403		Willow Lake		Lake Creek						Wyoming		United States		1955	-99	-99	6	-99	98	-99	7.03	7.03	7.9	-99	-99	39.6	39.6	27.9	-99	5.6	608	206.5	2352	87	83		Main							Sec			Irrigation
404	Ray Lake Reservoir	Ray Lake		Offstream Trib. Mill Creek						Wyoming		United States		1925	-99	-99	9	-99	716	-99	1.76	1.76	2.2	-99	-99	10.7	10.7	10.1	-99	6.1	175	193.9	1687	47	13		Main		Sec					Sec			Irrigation
405		C.J. Strike		Snake River						Idaho		United States		1952	-99	-99	35	-99	981	-99	25.16	25.16	30.4	-99	-99	304.7	304.7	-99	-99	12.1	459401	2.1	746	90100	105672		Sec	Main			Sec						Hydroelectricity
406	Antelope Reservoir	Antelope Dam		Antelope Creek	Jack Creek; Jordan Creek					Oregon		United States		1923	-99	-99	18	-99	259	-99	1.37	1.37	11.1	-99	-99	67.8	67.8	-99	-99	49.5	321	669.8	1309	137	135		Main										Irrigation
407	Fremont Lake	Fremont Lake		Pine Creek						Wyoming		United States		1993	-99	-99	5	-99	70	-99	19.61	19.61	21.9	-99	-99	38.1	38.1	-99	-99	1.9	1709	70.7	2265	262	249		Main						Sec				Irrigation
408		Lower Salmon		Snake River						Idaho		United States		1949	-99	-99	34	-99	366	-99	2.65	2.65	3	-99	-99	13.4	13.4	-99	-99	5.1	379220	0.1	853	66207	83605			Main			Sec						Hydroelectricity
409		Boulder Lake		Boulder Creek						Wyoming		United States		1964	-99	-99	8	-99	116	-99	6.75	6.75	6.8	-99	-99	46.6	46.6	27.5	-99	6.9	2201	67.1	2225	330	327		Main		Sec		Sec		Sec	Sec			Irrigation
410	Long Beach	Shoshone Lake		Shoshone Creek						Wyoming		United States		1959	-99	-99	14	-99	125	-99	2.03	2.03	2	-99	-99	15.9	15.9	12.5	-99	7.8	94	536.4	2902	21	28		Main										Irrigation
411	American Falls	American Falls		Snake River						Idaho		United States		1977	-99	-99	32	-99	583	-99	199.28	199.28	235	-99	-99	2061.5	2061.5	-99	-99	10.3	251532	26	1316	39779	35172		Main	Sec			Sec						Irrigation
412		Laprele		La Prele Creek	Trib. North Platte River					Wyoming		United States		1909	-99	-99	41	-99	98	-99	1.43	1.43	2.9	-99	-99	33.1	33.1	24.7	-99	23.1	803	130.7	1678	390	487		Main										Irrigation
413	Lake Walcott	Minidoka		Snake River						Idaho		United States		1905	-99	-99	26	-99	583	-99	30.52	30.52	48	-99	-99	117.4	117.4	-99	-99	3.8	272162	1.4	1273	46102	40663		Main	Sec			Sec						Irrigation
414	Alexander	Soda		Bear River						Idaho		United States		1925	-99	-99	29	-99	150	-99	4.1	4.1	4.9	-99	-99	19.4	19.4	18.7	-99	4.7	22499	2.7	1749	10584	10616			Main									Hydroelectricity
415	Alcova	Alcova		North Platte River						Wyoming		United States		1937	-99	-99	81	-99	580	-99	8.09	8.09	10	-99	-99	37.7	37.7	-99	-99	4.7	73335	1.6	1673	27437	26874		Main	Sec									Irrigation
416	Pathfinder	Pathfinder Dike		North Platte River						Wyoming		United States		1909	-99	-99	12	-99	580	-99	75.07	75.07	89.1	-99	-99	1253.8	1253.8	-99	-99	16.7	73730	53.9	1779	27292	37814		Main	Sec									Irrigation
417	Hart Lake	Hart Lake								Oregon		United States		1963	-99	-99	6	-99	3048	-99	28.66	28.66	31.4	-99	-99	64.3	64.3	58.5	-99	2.2	4167	48.9	1362	2542	1813		Main										Irrigation
418		Oneida		Bear River						Idaho		United States		1913	-99	-99	31	-99	139	-99	1.36	1.36	1.9	-99	-99	14.1	14.1	13.1	-99	10.4	24880	1.8	1478	11508	11541		Sec	Main									Hydroelectricity
419		Big Sandy Dike		Big Sandy Creek						Wyoming		United States		1952	-99	-99	6	-99	586	-99	6.68	6.68	13	-99	-99	67.1	67.1	49	-99	10	4611	46.1	2058	998	1033		Main			Sec							Irrigation
420	Eden	Eden Dike 1		Offstream Little Sandy Creek						Wyoming		United States		1906	-99	-99	9	-99	581	-99	3.09	3.09	4.7	-99	-99	16.2	16.2	-99	-99	5.2	62	828.5	2047	19	16		Main										Irrigation
421	Seminoe	Seminoe		North Platte River						Wyoming		United States		1938	-99	-99	90	-99	579	-99	57.2	57.2	82.1	-99	-99	1254.8	1254.8	-99	-99	21.9	49468	80.4	1972	18330	18674		Main	Sec			Sec						Irrigation
422	Greaser Lake	Greaser Lake		Twenty Mile Creek						Oregon		United States		1963	-99	-99	3	-99	154	-99	1	1	16.2	-99	-99	24.7	24.7	14.8	-99	24.7	82	955.2	1367	33	699		Main										Irrigation
423	Fontenelle	Fontenelle		Green River						Wyoming		United States		1963	-99	-99	42	-99	583	-99	31.32	31.32	32.6	-99	-99	185.6	185.6	-99	-99	5.9	56459	10.4	1966	10840	10813			Main	Sec		Sec		Sec				Hydroelectricity
424		Wheatland 1		Offstream Sybille Creek						Wyoming		United States		1960	-99	-99	15	-99	2012	-99	1.43	1.43	1.7	-99	-99	14.3	14.3	11.6	-99	10	9	5038.3	1498	6	4		Main										Irrigation
425	Lake Viva Naughton	Lake Viva Naughton Dam		Hams Fork River						Wyoming		United States		1967	-99	-99	25	-99	975	-99	4.66	4.66	7.8	-99	-99	95.8	95.8	85.9	-99	20.6	1276	238.1	2206	590	604		Sec									Main	Other
426	Post Lake	Wheatland 3		Offstream Laramie River						Wyoming		United States		1964	-99	-99	9	-99	732	-99	13.13	13.13	19.4	-99	-99	123.7	123.7	88	-99	9.4	236	1662.1	2117	103	14		Main										Irrigation
427		Cutler		Bear River						Utah		United States		1927	-99	-99	35	-99	166	-99	10.02	10.02	-99	-99	-99	81.4	81.4	32.7	-99	8.1	38423	6.7	1392	16197	14924			Main									Hydroelectricity
428		Wheatland 2		Laramie River						Wyoming		United States		1901	-99	-99	11	-99	2531	-99	22.62	22.62	30.8	-99	-99	178.7	178.7	122	-99	7.9	4487	126.3	2118	4817	5631		Main										Irrigation
429		Texasgulf Tailings		Trib. Bluebell Draw						Wyoming		United States		1976	-99	-99	9	-99	1606	-99	1.41	1.41	3.6	-99	-99	23.8	23.8	20.4	-99	16.9	5	10000	1990	3	3											Main	Other
430	Wild Horse Reservoir	Wild Horse Dam		East Fork of Owyhee River	Owyhee River					Nevada		United States		1969	-99	-99	27	-99	140	-99	10.04	10.04	12.3	-99	-99	117.5	117.5	88.8	-99	11.7	1229	303.2	1903	517	155		Sec			Sec	Main		Sec				Recreation
431	Hyrum	Hyrum		Little Bear River						Utah		United States		1934	-99	-99	35	-99	579	-99	1.55	1.55	1.9	-99	-99	17.8	17.8	-99	-99	11.5	2916	19.4	1432	539	570		Main		Sec		Sec						Irrigation
432		Porcupine		East Fork of Little Bear River	Little Bear River					Utah		United States		1962	-99	-99	50	-99	203	-99	0.51	0.51	-99	-99	-99	17.9	17.9	15.8	-99	35.1	1025	55.4	1614	186	187		Main										Irrigation
433		Woodruff Narrows		Bear River						Wyoming		United States		1962	-99	-99	21	-99	189	-99	8.67	8.67	9.4	-99	-99	70.7	70.7	43.8	-99	8.2	6349	35.3	1967	2015	2253		Main										Irrigation
434		James Lake		Seven Mile Creek	Little Laramie River					Wyoming		United States		1908	-99	-99	12	-99	235	-99	2.25	2.25	5.6	-99	-99	50.7	50.7	11.1	-99	22.5	211	761.9	2207	87	73		Main										Irrigation
435		Jerritt Canyon Tailings Dam		Offstream North Fork of Humboldt River	Offstream Humboldt River					Nevada		United States		1981	-99	-99	49	-99	4267	-99	0.9	0.9	1.2	-99	-99	29.6	29.6	26.5	-99	32.9	10	9386.1	1941	4	1											Main	Other
436		Chimney Dam		Little Humboldt River						Nevada		United States		-99	-99	-99	30	-99	338	-99	3.07	3.07	8.4	-99	-99	81.4	81.4	43.2	-99	26.5	2907	88.8	1408	1997	-99		Sec				Main						Recreation
437	Willard	Arthur V. Watkins		Offstream Willard Creek						Utah		United States		1963	-99	-99	11	-99	643	-99	39.39	39.39	40.4	-99	-99	244.6	244.6	-99	-99	6.2	949	817.3	1283	178	41		Main		Sec								Irrigation
438	Pineview	Pineview		Ogden River						Utah		United States		1936	-99	-99	42	-99	579	-99	9.68	9.68	11.8	-99	-99	135.7	135.7	-99	-99	14	5218	82.5	1608	820	772		Sec	Sec	Sec	Main	Sec						Flood control
439	Lake Hattie	Lake Hattie Dam		Offstream Laramie River						Wyoming		United States		1912	-99	-99	13	-99	451	-99	7.75	7.75	12.3	-99	-99	160.6	160.6	80.5	-99	20.7	296	1720.5	2217	131	82		Main										Irrigation
440		Getchell Mine Tailings Dam		Trib. Rabbit Creek						Nevada		United States		-99	-99	-99	46	-99	1164	-99	0.62	0.62	0.8	-99	-99	12.3	12.3	10.4	-99	19.8	8	4875.4	1565	7	1											Main	Other
441		Rob Roy		Douglas Creek						Wyoming		United States		1986	-99	-99	46	-99	334	-99	2.67	2.67	3.2	-99	-99	52.1	52.1	43.7	-99	19.5	122	1354.2	2886	55	54		Sec		Main								Water supply
442	Lost Creek	Lost Creek		Lost Creek						Utah		United States		1965	-99	-99	76	-99	580	-99	1.1	1.1	1.7	-99	-99	24.7	24.7	-99	-99	22.5	1370	57.2	1825	314	319		Main		Sec	Sec	Sec						Irrigation
443		Sulphur Creek		Sulphur Creek						Wyoming		United States		1964	-99	-99	26	-99	1440	-99	1.77	1.77	2.6	-99	-99	24.4	24.4	-99	-99	13.8	619	125	2191	172	162		Main		Sec	Sec			Sec			Sec	Irrigation
444		Hog Park Main Dam		Hog Park Creek						Wyoming		United States		1986	-99	-99	36	-99	335	-99	1.97	1.97	2.4	-99	-99	30.8	30.8	27.9	-99	15.6	75	1302.2	2588	34	33		Sec		Main				Sec				Water supply
445		Meeks Cabin		Blacks Fork River						Wyoming		United States		1970	-99	-99	56	-99	582	-99	1.44	1.44	1.9	-99	-99	36.4	36.4	-99	-99	25.3	987	116.9	2632	396	391		Main										Irrigation
446		North Block Tailings Impoundment		Offstream Rodeo Creek						Nevada		United States		-99	-99	-99	158	-99	4938	-99	2.07	2.07	2	-99	-99	56.6	56.6	49.3	-99	27.3	31	5789.6	1706	16	2											Main	Other
447		Tails Dam		Offstream Rodeo Creek						Nevada		United States		-99	-99	-99	67	-99	1727	-99	0.54	0.54	0.8	-99	-99	21	21	-99	-99	38.9	7	9512.9	1741	4	1											Main	Other
448		Bor Stateline Summit		East Fork of Smiths Fork	Smiths Fork					Utah		United States		1979	-99	-99	39	-99	792	-99	0.69	0.69	-99	-99	-99	17.3	17.3	-99	-99	25.1	95	577.5	2791	130	108		Main										Irrigation
449	Echo	Echo		Weber River						Utah		United States		1930	-99	-99	48	-99	581	-99	4.77	4.77	5.9	-99	-99	91.2	91.2	-99	-99	19.1	9954	29.1	1694	1868	2165		Main	Sec		Sec	Sec						Irrigation
450	East Canyon	East Canyon		East Canyon Creek						Utah		United States		1965	-99	-99	79	-99	579	-99	2.13	2.13	3	-99	-99	59.3	59.3	-99	-99	27.8	2521	74.6	1739	388	376		Main		Sec	Sec							Irrigation
451	Flaming Gorge	Flaming Gorge		Green River						Utah		United States		1963	-99	-99	153	-99	580	-99	126.54	126.54	177.3	-99	-99	4336.3	4336.3	-99	-99	34.3	97626	140.8	1904	39053	38850			Sec	Main	Sec	Sec						Water supply
452	Long Park	Long Park	Daggett	Sheep Creek						Utah		United States		1980	-99	-99	34	-99	262	-99	0.74	0.74	1.6	-99	-99	18	18	16.9	-99	24.3	4	10000	2627	4	5		Main										Irrigation
453		Amax Solar Ponds		Offstream Springs						Utah		United States		1974	-99	-99	4	-99	-99	-99	0.5	0.5	-99	-99	-99	12.3	12.3	-99	-99	24.6	81	481.5	1282	27	-99
454		Rawhide		Trib. Coal Creek						Colorado		United States		1980	-99	-99	34	-99	2195	-99	1.91	1.91	2.1	-99	-99	25	25	19	-99	13.1	85	932.6	1713	45	7				Main								Water supply
455	Steamboat Lake	Willow Creek		Willow Creek						Colorado		United States		1966	-99	-99	30	-99	213	-99	4.05	4.05	4.1	-99	-99	45.5	45.5	28.4	-99	11.2	231	624.6	2452	104	92						Main						Recreation
456	Rock Port Lake	Wanship		Weber River						Utah		United States		1956	-99	-99	53	-99	581	-99	3.54	3.54	4.8	-99	-99	75.1	75.1	-99	-99	21.2	4522	52.7	1854	864	878		Sec	Sec	Sec	Main	Sec						Flood control
457		Little Dell		Mountain Dell						Utah		United States		1993	-99	-99	68	-99	518	-99	0.68	0.68	-99	-99	-99	30.8	30.8	25.3	-99	45.3	296	330	1763	43	41				Main								Water supply
458	Smith and Morehouse Reservoir	Smith and Morehouse Dam	Smith-Morehouse	Smith and Morehouse Creek						Utah		United States		1987	-99	-99	28	-99	671	-99	0.6	0.6	-99	-99	-99	13	13	10.3	-99	21.7	392	105.2	2335	83	70		Main										Irrigation
459		James Creek Tailings Dam	Mill 5 and 6 Tailings Dam	James Creek	Offstream Maggie Creek					Nevada		United States		1985	1991	-99	66	77	914	5700	1.21	1.21	1.4	1.8	-99	73.8	73.8	54.3	35.2	61	5	10000	1664	2	2											Main	Other		Yes
460		Douglas		Dry Creek						Colorado		United States		1901	-99	-99	14	-99	853	-99	1.83	1.83	2.3	-99	-99	14.4	14.4	11.6	-99	7.9	255	179.1	1583	115	120		Main						Sec				Irrigation
461		South Fork		South Fork of Humboldt River	Humboldt River					Nevada		United States		1988	-99	-99	22	-99	503	-99	6.36	6.36	6.7	-99	-99	49.3	49.3	37	-99	7.8	6857	22.8	1579	2827	-99		Sec			Sec	Main		Sec				Recreation
462		North Poudre 6		Trib. Cache la Poudre River						Colorado		United States		1905	-99	-99	13	-99	494	-99	1.52	1.52	2.2	-99	-99	17.9	17.9	13.5	-99	11.8	62	915.5	1576	32	28		Main										Irrigation
463		Windsor 8		Trib. Cache la Poudre River						Colorado		United States		1903	-99	-99	18	-99	1585	-99	1.2	1.2	1.6	-99	-99	15.3	15.3	12.2	-99	12.8	14	3465.4	1565	7	4		Main										Irrigation
464		Upper Pitt Taylor		Offstream Humboldt River						Nevada		United States		-99	-99	-99	5	-99	1524	-99	7.37	7.37	2.8	-99	-99	29.6	29.6	24.7	-99	4	34	2760.6	1267	21	16		Main										Irrigation
465	Terry Lake	Terry Lake		Trib. Dry Creek						Colorado		United States		1970	-99	-99	12	-99	1623	-99	1.91	1.91	2	-99	-99	12.3	12.3	10.3	-99	6.4	398	98	1531	183	13		Main										Irrigation
466		Chambers Lake		Joe Wright Creek						Colorado		United States		1924	-99	-99	18	-99	648	-99	1.04	1.04	1.1	-99	-99	14.1	14.1	10.9	-99	13.6	119	375.7	2794	83	-99		Main										Irrigation
467		Bor Jordanelle		Provo						Utah		United States		1993	-99	-99	91	-99	1128	-99	10.58	10.58	-99	-99	-99	458.9	458.9	-99	-99	43.4	3065	474.8	1858	644	-99				Main								Water supply
468	Horsetooth	Dixon Canyon		Cache la Poudre						Colorado		United States		1948	-99	-99	73	-99	580	-99	6.42	6.42	8.3	-99	-99	210.1	210.1	193.3	-99	32.7	83	8026.8	1655	42	44		Main										Irrigation
469	Red Fleet	Red Fleet		Big Brush Creek						Utah		United States		1979	-99	-99	53	-99	580	-99	1.4	1.4	3	-99	-99	29.6	29.6	-99	-99	21.1	257	365.2	1734	245	215		Main		Sec		Sec		Sec				Irrigation
470		Upper Bor Stillwater								Utah		United States		1987	-99	-99	57	-99	890	-99	0.45	0.45	-99	-99	-99	36.4	36.4	32.8	-99	80.9	663	174.1	2460	253	-99		Main										Irrigation
471	Moon Lake	Moon Lake		Lake Fork River						Utah		United States		1937	-99	-99	31	-99	580	-99	3.07	3.07	3.1	-99	-99	44.2	44.2	-99	-99	14.4	518	270.6	2463	298	285		Main										Irrigation
472		Elkhead Creek		Elkhead Creek						Colorado		United States		1979	-99	-99	29	-99	354	-99	1.64	1.64	2.2	-99	-99	22.8	22.8	16.7	-99	13.9	1249	57.9	1940	538	549				Sec				Main				Fisheries
473	Steinaker	Steinaker		OS						Utah		United States		1960	-99	-99	49	-99	581	-99	2.65	2.65	3.4	-99	-99	41.1	41.1	-99	-99	15.5	53	2459	1681	53	49		Main										Irrigation
474	Long Draw	Long Draw		La Poudre Pass Creek						Colorado		United States		1975	-99	-99	27	-99	558	-99	1.19	1.19	1.4	-99	-99	17.5	17.5	13.4	-99	14.7	46	1206.4	3080	23	22		Main										Irrigation
475	Rye Patch Reservoir	Lower Pitt Taylor		Offstream Humboldt River						Nevada		United States		-99	-99	-99	5	-99	366	-99	40.54	40.54	2.8	-99	-99	24.9	24.9	24.7	-99	0.6	20555	3.8	1264	41524	8		Main										Irrigation
476		Boyd Lake		Offstream Big Thompson River						Colorado		United States		1900	-99	-99	12	-99	3270	-99	5.89	5.89	7.1	-99	-99	74	74	60.3	-99	12.6	69	3400.8	1516	46	45		Sec		Sec		Sec		Main				Fisheries
477	Deer Creek	Deer Creek		Provo River						Utah		United States		1940	-99	-99	72	-99	580	-99	9.58	9.58	10.9	-99	-99	184.7	184.7	-99	-99	19.3	7363	79.5	1651	1412	1450		Main	Sec			Sec						Irrigation
478		Lake Loveland		Offstream Big Thompson River						Colorado		United States		1894	-99	-99	14	-99	488	-99	1.81	1.81	2	-99	-99	19.3	19.3	15.7	-99	10.7	30	2040	1530	19	12		Main		Sec		Sec						Irrigation
479	Utah Lake	Utah Lake Outlet		Jordan River						Utah		United States		1988	-99	-99	3	-99	335	-99	362.19	362.19	-99	-99	-99	1689.7	1689.7	-99	-99	4.7	38282	140	1371	6670	7796				Main								Water supply
480	Home Supply Reservoir	Lone Tree		Offstream Big Thompson River						Colorado		United States		1882	-99	-99	9	-99	1554	-99	2.09	2.09	2	-99	-99	13.7	13.7	11.4	-99	6.6	31	1401.4	1564	20	38		Main										Irrigation
481	Carter Lake	Carter Lake Dam 1		Offstream Big Thompson River						Colorado		United States		1951	-99	-99	65	-99	580	-99	4.16	4.16	4.6	-99	-99	124.6	124.6	-99	-99	30	11	10000	1755	6	10		Main	Sec	Sec								Irrigation
482		Big Sand Wash		Big Sand Wash						Utah		United States		1965	-99	-99	34	-99	242	-99	1.33	1.33	-99	-99	-99	18	18	14.9	-99	13.5	63	906	1793	60	29		Main										Irrigation
483	Bottle Hollow Reservoir	North Bottle Hollow		Offstream Uinta River						Utah		United States		1970	-99	-99	23	-99	152	-99	1.71	1.71	1.9	-99	-99	14.5	14.5	13.7	-99	8.5	6	7663.2	1564	7	8						Main						Recreation
484		Stagecoach		Offstream Yampa River						Colorado		United States		1989	-99	-99	44	-99	110	-99	2.92	2.92	3.2	-99	-99	51.4	51.4	41	-99	17.6	959	170	2198	584	1		Main										Irrigation
485		Cortez Pipeline Tailings Dam								Nevada		United States		1997	-99	-99	31	-99	2771	-99	0.31	0.31	0.4	-99	-99	16.2	16.2	15.4	-99	52.3	1	10000	1553	1	1											Main	Other
486		Button Rock		North Fork of St. Vrain Creek	St. Vrain Creek					Colorado		United States		1967	-99	-99	65	-99	284	-99	0.68	0.68	1	-99	-99	25.2	25.2	19.8	-99	37.1	602	132.7	1965	258	267				Main								Water supply
487	Shadow Mountain	Shadow Mountain		Colorado River						Colorado		United States		1945	-99	-99	19	-99	582	-99	5.07	5.07	7.5	-99	-99	22.7	22.7	-99	-99	4.5	1115	64.6	2555	482	484		Main										Irrigation
488		Bor Starvation		Strawberry River						Utah		United States		1970	-99	-99	61	-99	91	-99	11.26	11.26	-99	-99	-99	233.1	233.1	206.6	-99	20.7	5871	125.9	1708	2726	-99				Main								Water supply
489		Pelican Lake		Offstream Uinta River						Utah		United States		1967	-99	-99	4	-99	13	-99	4.72	4.72	-99	-99	-99	19.6	19.6	14.6	-99	4.2	22	2825.1	1468	26	77		Main										Irrigation
490		Union		Trib. St. Vrain Creek						Colorado		United States		1933	-99	-99	10	-99	427	-99	2.74	2.74	4.5	-99	-99	22.6	22.6	15.7	-99	8.2	48	1493	1514	36	17		Main										Irrigation
491	Willow Creek	Willow Creek		Willow Creek						Colorado		United States		1952	-99	-99	39	-99	580	-99	1.05	1.05	1.2	-99	-99	13.8	13.8	13	-99	13.1	1005	43.5	2482	353	329		Main	Sec			Sec						Irrigation
492	Lake Granby	Granby		Colorado River						Colorado		United States		1949	-99	-99	91	-99	580	-99	24.68	24.68	29.4	-99	-99	574.3	574.3	-99	-99	23.3	1936	940.6	2523	797	484		Main	Sec									Irrigation
493	Strawberry	Soldier Creek		Strawberry River						Utah		United States		1972	-99	-99	83	-99	580	-99	61.13	61.13	70	-99	-99	1390.9	1390.9	1365.4	-99	22.8	2114	2086.3	2284	547	440		Main	Sec	Sec	Sec	Sec		Sec				Irrigation
494	Kenney Reservoir	Taylor Draw		White River						Colorado		United States		1984	-99	-99	25	-99	351	-99	1.51	1.51	2.5	-99	-99	27.4	27.4	17	-99	18.1	19126	4.5	1631	7163	7221		Sec	Sec	Sec	Main	Sec		Sec	Sec		Sec	Flood control
495		Boulder North Dam		Dry Creek						Colorado		United States		1955	-99	-99	16	-99	808	-99	2.92	2.92	2.8	-99	-99	21.8	21.8	16.4	-99	7.5	83	832.9	1578	43	37		Sec		Main		Sec						Water supply
496		Yamcolo		Bear River						Colorado		United States		1980	-99	-99	34	-99	579	-99	0.74	0.74	0.8	-99	-99	15	15	11.8	-99	20.3	267	178.1	2924	95	73		Main		Sec								Irrigation
497		Williams Fork		Williams Fork River						Colorado		United States		1959	-99	-99	86	-99	183	-99	5.34	5.34	6.9	-99	-99	125.3	125.3	111.8	-99	23.5	3601	110.3	2386	587	596				Main								Water supply
498		Valmont A	Leggett 1	Trib. Boulder Creek						Colorado		United States		1962	-99	-99	24	-99	1102	-99	2.15	2.15	2.2	-99	-99	19.7	19.7	13.9	-99	9.2	10	6246.8	1590	5	4		Sec		Main								Water supply
499	Barker	Barker		Middle Boulder Creek						Colorado		United States		1910	-99	-99	53	-99	219	-99	0.44	0.44	0.8	-99	-99	15.3	15.3	14.4	-99	34.8	453	107.1	2498	106	101			Sec	Main		Sec						Water supply
500		Gross		South Boulder Creek						Colorado		United States		1955	-99	-99	104	-99	332	-99	1.22	1.22	1.7	-99	-99	58.6	58.6	51.6	-99	48	944	196.8	2214	243	240			Sec	Main		Sec						Water supply
501		Marshall Lake		Trib. South Boulder Creek						Colorado		United States		1908	-99	-99	31	-99	722	-99	1.28	1.28	1.2	-99	-99	15.9	15.9	14.2	-99	12.4	3	10000	1741	2	3		Main										Irrigation
502	Green Mountain	Green Mountain		Blue River						Colorado		United States		1942	-99	-99	94	-99	580	-99	6.65	6.65	8.6	-99	-99	139.1	139.1	-99	-99	20.9	9539	46.2	2410	1493	1551		Main	Sec			Sec						Irrigation
503		Mona		Current Creek						Utah		United States		1895	-99	-99	9	-99	65	-99	6.61	6.61	-99	-99	-99	37	37	23.7	-99	5.6	4854	24.2	1490	734	407		Main										Irrigation
504		Standley Lake		Big Dry Creek						Colorado		United States		1913	-99	-99	37	-99	1798	-99	4.88	4.88	4.9	-99	-99	67.5	67.5	53.5	-99	13.8	80	2675.5	1677	42	41		Main		Sec								Irrigation
505		Ralston		Ralston Creek						Colorado		United States		1937	-99	-99	62	-99	357	-99	0.4	0.4	0.6	-99	-99	19.6	19.6	16.3	-99	49	336	185	1827	121	119				Main								Water supply
506	Scofield	Scofield		Price River						Utah		United States		1945	-99	-99	38	-99	579	-99	9.96	9.96	13.3	-99	-99	81.2	81.2	-99	-99	8.2	1107	232.6	2354	416	417		Main										Irrigation
507	Rifle Gap	Rifle Gap		Rifle Creek						Colorado		United States		1966	-99	-99	48	-99	580	-99	1.43	1.43	1.5	-99	-99	15	15	-99	-99	10.5	1288	36.9	1800	360	368		Main										Irrigation
508	Marston Lake	Marston Lake North Dam		Offstream South Platte River						Colorado		United States		1899	-99	-99	9	-99	716	-99	2.27	2.27	2.6	-99	-99	26	26	24.4	-99	11.5	11	7495	1676	7	3				Main								Water supply
509		Dillon		Blue River						Colorado		United States		1963	-99	-99	94	-99	1798	-99	12.31	12.31	13.4	-99	-99	376.2	376.2	313.3	-99	30.6	4138	288.3	2751	844	875				Sec		Main						Recreation
510	Electric Lake	Electric Lake Dam		Huntington Creek						Utah		United States		1974	-99	-99	70	-99	280	-99	1.04	1.04	-99	-99	-99	43.8	43.8	38.9	-99	42.1	185	750.8	2610	74	78				Main								Water supply
511	Chatfield Lake	Chatfield Dam		South Platte River						Colorado		United States		1973	-99	-99	45	-99	4004	-99	5.24	5.24	4.7	-99	-99	437.9	437.9	24.7	-99	83.6	8869	156.6	1662	7852	7817		Sec			Main	Sec						Flood control
512		Stillwater Point Dam		Stillwater Canal						Nevada		United States		-99	-99	-99	9	-99	366	-99	1.64	1.64	-99	-99	-99	23.4	23.4	-99	-99	14.3	57	1301.8	1193	84	-99		Sec			Sec	Sec		Main				Fisheries
513		Fool Creek 1		Fool Creek						Utah		United States		1948	-99	-99	7	-99	131	-99	2.69	2.69	-99	-99	-99	21.9	21.9	-99	-99	8.1	59	1177	1466	14	117		Main										Irrigation
514	Lahontan	Lahontan		Carson River						Nevada		United States		1915	-99	-99	49	-99	581	-99	29.17	29.17	49.1	-99	-99	391.3	391.3	-99	-99	13.4	17536	70.8	1267	4620	4929		Main	Sec									Irrigation
515		Sevier Bridge		Sevier River						Utah		United States		1914	-99	-99	28	-99	408	-99	37.49	37.49	-99	-99	-99	446.7	446.7	291.3	-99	11.9	13950	101.5	1532	13311	13261		Main										Irrigation
516		Homestake Dam	John P. Elliott Dam	Middle Fork of Homestake River	Homestake River					Colorado		United States		1967	-99	-99	81	-99	608	-99	1.21	1.21	1.3	-99	-99	56.6	56.6	53.8	-99	46.8	81	2215.8	3102	20	19				Main								Water supply
517		Ruedi		Fryingpan River						Colorado		United States		1967	-99	-99	88	-99	580	-99	3	3	4	-99	-99	160.4	160.4	126.3	-99	53.5	2815	180.7	2361	581	585		Main						Sec				Irrigation
518	Joes Valley	Joes Valley		Seely Creek						Utah		United States		1965	-99	-99	59	-99	580	-99	3.89	3.89	5.1	-99	-99	67.7	67.7	-99	-99	17.4	293	732.7	2129	370	350		Main			Sec	Sec						Irrigation
519		Sugar Loaf		Lake Fork of Arkansas River						Colorado		United States		1967	-99	-99	49	-99	581	-99	6.42	6.42	7.2	-99	-99	167.2	167.2	159.6	-99	26	256	2071	2983	76	73		Main				Sec		Sec				Irrigation
520		Giroux Tailings Impoundment		Giroux Wash						Nevada		United States		1995	-99	-99	37	-99	4316	-99	2.05	2.05	0.6	-99	-99	34.3	34.3	30.8	-99	16.7	99	1098.6	2054	34	1											Main	Other
521		Vega		Plateau Creek						Colorado		United States		1958	-99	-99	49	-99	581	-99	2.63	2.63	3.7	-99	-99	41.1	41.1	-99	-99	15.6	294	443.3	2430	63	62		Main										Irrigation
522		Cheesman		South Platte River						Colorado		United States		1905	-99	-99	67	-99	216	-99	2.67	2.67	3.5	-99	-99	107.6	107.6	97.5	-99	40.3	4775	71.5	2095	4562	4533				Main								Water supply
523		Gunnison		San Pitch River						Utah		United States		1889	-99	-99	12	-99	378	-99	5.21	5.21	-99	-99	-99	30.8	30.8	22.5	-99	5.9	5688	17.2	1647	1900	1735		Main										Irrigation
524		Marlette Lake Dam		Marlette Creek						Nevada		United States		1950	-99	-99	15	-99	88	-99	1.53	1.53	1.5	-99	-99	15.7	15.7	12.8	-99	10.3	67	743.1	2403	6	10				Main				Sec				Water supply
525		Scipio Lake		Round Valley Creek						Utah		United States		1936	-99	-99	5	-99	297	-99	4.11	4.11	-99	-99	-99	14.4	14.4	12.8	-99	3.5	485	94.1	1825	168	166		Main										Irrigation
526		Millsite		Ferron Creek						Utah		United States		1971	-99	-99	35	-99	1265	-99	1.19	1.19	-99	-99	-99	24.7	24.7	22.2	-99	20.8	85	921.4	1889	369	407		Main										Irrigation
527	Weber Reservoir	Weber Dam		Walker River						Nevada		United States		1935	-99	-99	14	-99	579	-99	2.01	2.01	4	-99	-99	18.4	18.4	16.2	-99	9.2	13234	4.4	1280	6759	6864		Main				Sec						Irrigation
528	Otero Reservoir	Clear Creek		Clear Creek						Colorado		United States		1910	-99	-99	24	-99	869	-99	1.3	1.3	1.7	-99	-99	16.7	16.7	14.2	-99	12.8	2689	19.7	2698	1326	179				Main		Sec		Sec				Water supply
529		Antero		South Fork of South Platte River	South Platte River					Colorado		United States		1909	-99	-99	16	-99	1277	-99	9.12	9.12	10.5	-99	-99	141.8	141.8	31.6	-99	15.5	632	711.5	2723	436	479				Main		Sec						Water supply
530		Spinney Mountain		South Platte River						Colorado		United States		1982	-99	-99	29	-99	1257	-99	6.14	6.14	9.9	-99	-99	102.7	102.7	66.5	-99	16.7	2405	135.4	2648	2005	2000				Main		Sec						Water supply
531	Paonia	Paonia								Colorado		United States		1961	-99	-99	61	-99	580	-99	0.82	0.82	1.3	-99	-99	20.4	20.4	-99	-99	24.9	3694	17.5	2010	663	660		Main			Sec	Sec						Irrigation
532		North Catamount		North Catamount Creek						Colorado		United States		1959	-99	-99	64	-99	396	-99	0.75	0.75	1.1	-99	-99	18.6	18.6	15.2	-99	24.8	21	2808.6	2851	26	17				Main								Water supply
533	Eleven Mile	Eleven Mile Canyon		South Platte River						Colorado		United States		1932	-99	-99	46	-99	114	-99	12.36	12.36	14.2	-99	-99	157.9	157.9	120.6	-99	12.8	2504	200	2615	2512	2494				Main								Water supply
534		Pruess Lake		Lake Creek						Utah		United States		1900	-99	-99	9	-99	116	-99	1.16	1.16	-99	-99	-99	15.9	15.9	14.6	-99	13.7	4615	10.9	1636	2949	2587		Main										Irrigation
535	Bodie Creek Reservoir	Bodie Dam		East Fork of Carson River	Carson River					Nevada		United States		-99	-99	-99	66	-99	282	-99	0.93	0.93	3	-99	-99	61.7	61.7	49.3	-99	66.3	22	8893.2	1557	3	259		Sec	Sec	Main	Sec	Sec						Water supply
536	Taylor Park	Taylor Park		Taylor Park						Colorado		United States		1937	-99	-99	63	-99	188	-99	5.86	5.86	8.3	-99	-99	131	131	-99	-99	22.4	3353	123.9	2843	664	658		Main										Irrigation
537	Crawford	Crawford		Iron Creek						Colorado		United States		1961	-99	-99	49	-99	579	-99	1.16	1.16	1.6	-99	-99	17.2	17.2	-99	-99	14.8	866	63	1999	197	134		Main										Irrigation
538		RMG West Tailings Dam		OS						Nevada		United States		1997	-99	-99	29	-99	2652	-99	0.42	0.42	0.8	-99	-99	11.8	11.8	11.7	-99	28.1	16	2338.6	1798	25	1											Main	Other
539		Johnson		Fremont River						Utah		United States		1910	-99	-99	9	-99	137	-99	2.57	2.57	-99	-99	-99	18.9	18.9	12.8	-99	7.4	80	749.1	2715	154	93		Main										Irrigation
540	Gould	Onion Valley		Iron Creek						Colorado		United States		1954	-99	-99	34	-99	124	-99	0.62	0.62	1.4	-99	-99	12.8	12.8	11.1	-99	20.6	242	167.7	2230	56	58		Main										Irrigation
541	Blue Mesa	Blue Mesa		Gunnison River						Colorado		United States		1965	-99	-99	119	-99	580	-99	30.23	30.23	37.1	-99	-99	923.2	923.2	-99	-99	30.5	52371	55.9	2309	8905	8987		Sec	Main		Sec	Sec						Hydroelectricity
542	Morrow Point	Morrow Point		Gunnison River						Colorado		United States		1967	-99	-99	143	-99	579	-99	2	2	3.3	-99	-99	52	52	-99	-99	26	54443	3	2192	9453	9518		Main	Sec			Sec						Irrigation
543		Tonopah Tails	Nevada Moly Tails	Trib. Peavine Creek						Nevada		United States		-99	-99	-99	72	-99	4170	-99	0.89	0.89	4	-99	-99	105	105	-99	-99	118	43	7743.1	1554	28	8											Main	Other
544		New Spicer Meadow		Highland Creek						California		United States		1989	-99	-99	81	-99	610	-99	4	4	7.6	-99	-99	238.1	238.1	233.1	-99	59.5	1649	457.9	1998	121	109			Main									Hydroelectricity
545		Donnells		Middle Fork of Stanislaus River	Stanislaus River					California		United States		1958	-99	-99	97	-99	229	-99	1.33	1.33	1.7	-99	-99	80.2	80.2	79.6	-99	60.3	7502	33.9	1479	583	585			Main									Hydroelectricity
546	Bridgeport Reservoir	Bridgeport		East Walker River						California		United States		1924	-99	-99	19	-99	274	-99	9.31	9.31	12.6	-99	-99	54.4	54.4	-99	-99	5.8	6814	25.3	1967	940	922		Main										Irrigation
547		Piute		Sevier River						Utah		United States		1938	-99	-99	27	-99	428	-99	8.24	8.24	-99	-99	-99	168.8	168.8	88.6	-99	20.5	3125	171.3	1826	6241	6320		Main										Irrigation
548		Relief		Summit Creek						California		United States		1910	-99	-99	44	-99	154	-99	0.83	0.83	0.8	-99	-99	18.7	18.7	-99	-99	22.5	816	72.7	2232	63	64				Main					Sec		Sec	Water supply
549	Silver Jack	Silver Jack		East Fork of Cimarron River	Cimarron River					Colorado		United States		1970	-99	-99	53	-99	580	-99	0.8	0.8	1.2	-99	-99	15.8	15.8	-99	-99	19.8	752	66.6	2737	156	174		Main										Irrigation
550		Rocky Ford	Beaver	Beaver River						Utah		United States		1914	-99	-99	21	-99	480	-99	2.81	2.81	-99	-99	-99	47.8	47.8	17.4	-99	17	2201	68.9	1665	1363	1375		Main										Irrigation
551	Pinecrest Lake	Main Strawberry		Stanislaus River						California		United States		1916	-99	-99	44	-99	187	-99	0.74	0.74	1.2	-99	-99	22.6	22.6	-99	-99	30.5	1842	38.9	1704	122	69				Main					Sec		Sec	Water supply
552		Otter Creek		Otter Creek						Utah		United States		1897	-99	-99	13	-99	372	-99	6.69	6.69	-99	-99	-99	88.6	88.6	65	-99	13.2	547	513.6	1941	981	943		Main										Irrigation
553		Gurley		Gurley Canyon						Colorado		United States		1961	-99	-99	27	-99	732	-99	1.1	1.1	1.4	-99	-99	14.8	14.8	12.4	-99	13.5	20	2346.5	2518	6	7		Main										Irrigation
554	Lloyd Lake	Cherry Valley	Cherry Lake	Cherry Creek						California		United States		1956	-99	-99	96	-99	802	-99	6.71	6.71	6.2	-99	-99	337.4	337.4	-99	-99	50.3	4469	239.4	1439	317	295		Main										Irrigation
555		Lake Eleanor		Eleanor Creek						California		United States		1918	-99	-99	19	-99	384	-99	3.96	3.96	3.9	-99	-99	35.3	35.3	-99	-99	8.9	2880	38.9	1411	199	208				Main			Sec		Sec		Sec	Water supply
556		Saddlebag Lake		Lee Vining Creek						California		United States		1921	-99	-99	14	-99	183	-99	0.82	0.82	1.3	-99	-99	22.3	22.3	13.7	-99	27.2	99	714.3	3071	11	-99			Main			Sec						Hydroelectricity
557	Hetch Hetchy Reservoir	O'Shaughnessy		Tuolumne River						California		United States		1923	-99	-99	95	-99	274	-99	6.78	6.78	8	-99	-99	444.1	444.1	-99	-99	65.5	12611	111.7	1145	1181	1189				Main			Sec		Sec		Sec	Water supply
558		Continental		North Clear Creek						Colorado		United States		1932	-99	-99	37	-99	94	-99	1.81	1.81	3	-99	-99	39.2	39.2	28	-99	21.7	727	171	3131	123	132		Main				Sec		Sec				Irrigation
559		Grant Lake		Rush Creek						California		United States		1940	-99	-99	27	-99	213	-99	3.86	3.86	4.4	-99	-99	58.6	58.6	-99	-99	15.2	1103	168.5	2175	159	155				Main			Sec				Sec	Water supply
560		Santa Maria		Offstream Boulder Creek						Colorado		United States		1911	-99	-99	31	-99	396	-99	1.83	1.83	2.1	-99	-99	60.9	60.9	54.1	-99	33.3	96	2011.6	2888	16	11		Main				Sec		Sec				Irrigation
561		Groundhog		Groundhog Creek						Colorado		United States		1905	-99	-99	41	-99	226	-99	2.29	2.29	2.2	-99	-99	33.9	33.9	25.9	-99	14.8	165	651.5	2643	36	41		Main				Sec		Sec	Sec			Irrigation
562		Gem Lake		Rush Creek						California		United States		1917	-99	-99	23	-99	210	-99	0.64	0.64	1.1	-99	-99	21.3	21.3	-99	-99	33.3	457	147.8	2785	54	56		Main										Irrigation
563	Panguitch Lake Reservoir	Panguitch Lake		Panguitch Creek						Utah		United States		1872	-99	-99	9	-99	81	-99	4.11	4.11	-99	-99	-99	29.3	29.3	-99	-99	7.1	133	698.6	2509	120	118		Main										Irrigation
564	Farmers Union	Rio Grande		Rio Grande						Colorado		United States		1890	-99	-99	36	-99	183	-99	2.61	2.61	4.4	-99	-99	91	91	64.4	-99	34.9	2427	118.9	2896	416	437		Main				Sec		Sec				Irrigation
565		Recapture Creek		Recapture Creek						Utah		United States		1984	-99	-99	43	-99	884	-99	0.49	0.49	-99	-99	-99	19.7	19.7	11.5	-99	40.2	128	488	1843	166	158		Main										Irrigation
566	Lake Crowley	Long Valley		Owens River						California		United States		1941	-99	-99	38	-99	181	-99	16.02	16.02	21.4	-99	-99	226.3	226.3	-99	-99	14.1	7422	96.7	2095	1000	1132						Main						Recreation
567	McPhee	McPhee		Delores						Colorado		United States		1983	-99	-99	90	-99	580	-99	14.86	14.86	18.1	-99	-99	282.5	282.5	-99	-99	19	9433	95	2089	2085	2095		Main	Sec	Sec		Sec		Sec				Irrigation
568	Electra Lake	Cascade 2	Terminal	Offstream Elbert Creek						Colorado		United States		1902	-99	-99	31	-99	389	-99	2.67	2.67	3.4	-99	-99	36.8	36.8	28.8	-99	13.8	157	743.3	2554	30	33			Main			Sec		Sec				Hydroelectricity
569	Upper Enterprise	Upper Enterprise		Little Pine Creek						Utah		United States		1912	-99	-99	22	-99	49	-99	0.89	0.89	-99	-99	-99	14.6	14.6	12.2	-99	16.4	97	477.3	1761	80	75		Main										Irrigation
570		Williams Creek		Williams Creek						Colorado		United States		1958	-99	-99	30	-99	168	-99	1.27	1.27	1.4	-99	-99	17.9	17.9	12.4	-99	14.1	498	114	2504	96	95						Main		Sec				Recreation
571		Narraguinnep		Narraguinnep Canyon						Colorado		United States		1908	-99	-99	35	-99	2103	-99	2.23	2.23	2.4	-99	-99	28	28	23.4	-99	12.6	73	1216.3	2021	25	25		Main				Sec		Sec				Irrigation
572	Jackson Gulch	Jackson Gulch		Offstream West Mancos River						Colorado		United States		1948	-99	-99	55	-99	581	-99	0.75	0.75	0.9	-99	-99	12.3	12.3	-99	-99	16.4	7	5571.9	2366	4	109		Main		Sec		Sec						Irrigation
573		Mountain Home		Trinchera Creek						Colorado		United States		1908	-99	-99	47	-99	145	-99	0.68	0.68	2.5	-99	-99	32	32	21.4	-99	47.1	1	10000	2498	180	181		Main				Sec		Sec				Irrigation
574	Lemon	Lemon		Florida River						Colorado		United States		1962	-99	-99	87	-99	580	-99	2.26	2.26	2.5	-99	-99	48.1	48.1	-99	-99	21.3	671	227.3	2471	171	176
575	Vallecito	Vallecito		Los Pinos River						Colorado		United States		1940	-99	-99	49	-99	582	-99	9.84	9.84	11	-99	-99	154.7	154.7	-99	-99	15.7	3120	157.2	2332	667	699
576	Lake Thomas A. Edison	Vermilion Valley		Mono Creek						California		United States		1954	-99	-99	51	-99	1291	-99	6.69	6.69	7.6	-99	-99	154.2	154.2	-99	-99	23	2412	202.7	2308	239	235				Main					Sec		Sec	Water supply
577	Alamosa River Reservoir	Terrace		Alamosa River						Colorado		United States		1911	-99	-99	55	-99	366	-99	0.79	0.79	1.2	-99	-99	25.1	25.1	18.7	-99	31.8	2060	38.6	2603	299	282		Main										Irrigation
578	Platoro Reservoir	Platoro		Conejos River						Colorado		United States		1950	-99	-99	52	-99	580	-99	3.1	3.1	3.8	-99	-99	66	66	-99	-99	21.3	1238	169.1	3060	106	104		Main				Sec						Irrigation
579		Mammoth Pool		San Joaquin River						California		United States		1960	-99	-99	124	-99	250	-99	2.72	2.72	4.5	-99	-99	151.7	151.7	-99	-99	55.8	24515	19.6	1031	2594	2585				Main					Sec		Sec	Water supply
580	Bass Lake	Crane Val Stor		North Fork of Willow Creek	Willow Creek					California		United States		1910	-99	-99	44	-99	573	-99	3.81	3.81	4.7	-99	-99	56	56	-99	-99	14.7	1558	114	1031	128	133				Main					Sec		Sec	Water supply
581	Florence	Florence Lake		South Fork of San Joaquin River	San Joaquin River					California		United States		1926	-99	-99	45	-99	947	-99	1.88	1.88	3.9	-99	-99	79.4	79.4	-99	-99	42.2	4479	56.2	2218	450	443		Sec		Main					Sec		Sec	Water supply
582		Gunlock		Santa Clara River						Utah		United States		1970	-99	-99	36	-99	427	-99	0.69	0.69	1.1	-99	-99	18.5	18.5	13.4	-99	26.8	1955	30	1093	796	793		Sec	Main			Sec						Hydroelectricity
583		La Jara		La Jara Creek						Colorado		United States		1904	-99	-99	12	-99	396	-99	3.16	3.16	5	-99	-99	31.1	31.1	17.3	-99	9.8	350	281.8	2960	93	104		Sec				Main		Sec				Recreation
584	Huntington Lake 1	Huntington Lake 1		Big Creek						California		United States		1917	-99	-99	52	-99	399	-99	4.79	4.79	5.8	-99	-99	109.6	109.6	-99	-99	22.9	2399	144.9	2097	201	208		Sec		Main					Sec		Sec	Water supply
585	H.V. Eastman Lake	Buchanan Dam		Chowchilla River						California		United States		1975	-99	-99	66	-99	532	-99	5.26	5.26	7.2	-99	-99	185	185	129.5	-99	35.2	6694	87.6	176	621	609		Sec			Main	Sec						Flood control
586		Sabrina		Middle Fork of Bishop Creek	Bishop Creek					California		United States		1908	-99	-99	21	-99	274	-99	0.53	0.53	0.7	-99	-99	10.3	10.3	-99	-99	19.4	439	74.4	2781	44	39		Main										Irrigation
587		Quail Creek		Quail Creek						Utah		United States		1984	-99	-99	64	-99	273	-99	2.29	2.29	-99	-99	-99	55.6	55.6	49.7	-99	24.3	567	310.9	920	206	202		Main										Irrigation
588	South Lake	Hillside		South Fork of Bishop Creek	Bishop Creek					California		United States		1910	-99	-99	25	-99	198	-99	0.3	0.3	0.7	-99	-99	15.9	15.9	-99	-99	53	324	155.6	2960	34	34		Main										Irrigation
589	Redinger Lake	Big Creek 7		San Joaquin River						California		United States		1951	-99	-99	71	-99	272	-99	1.21	1.21	1.9	-99	-99	43.2	43.2	-99	-99	35.7	32919	4.2	437	3344	3346		Sec		Main					Sec		Sec	Water supply
590	Shaver	Shaver Lake		Stevenson Creek						California		United States		1927	-99	-99	55	-99	661	-99	7.78	7.78	8.8	-99	-99	166.9	166.9	-99	-99	21.5	798	663.2	1643	74	76		Sec		Main					Sec		Sec	Water supply
591		Sanchez		Venturo Creek						Colorado		United States		1908	-99	-99	42	-99	1740	-99	3.99	3.99	12.7	-99	-99	170	170	127.2	-99	42.6	21	10000	2525	204	225		Main				Sec		Sec				Irrigation
592	Hensley Lake	Hidden Dam		Fresno River						California		United States		1975	-99	-99	56	-99	1747	-99	3.68	3.68	6.4	-99	-99	111	111	-99	-99	30.2	6778	51.9	155	616	606		Sec			Main	Sec						Flood control
593		Courtright		Helms Creek						California		United States		1958	-99	-99	96	-99	263	-99	3.92	3.92	6.6	-99	-99	151.7	151.7	-99	-99	38.7	1186	405.6	2484	106	-99			Main									Hydroelectricity
594		Tinemaha		Owens River						California		United States		1928	-99	-99	10	-99	1768	-99	2.58	2.58	8.5	-99	-99	20.2	20.2	-99	-99	7.8	30389	2.1	1180	5770	4960				Main		Sec	Sec				Sec	Water supply
595	Millerton Lake	Friant		San Joaquin River						California		United States		1942	-99	-99	97	-99	582	-99	15.8	15.8	19.8	-99	-99	535.1	535.1	-99	-99	33.9	42255	40.2	173	4225	4230		Main			Sec							Irrigation
596		Wishon Main		North Fork of Kings River	Kings River					California		United States		1958	-99	-99	81	-99	1006	-99	2.2	2.2	4.1	-99	-99	159.1	159.1	-99	-99	72.3	4780	105.5	1930	457	-99			Main									Hydroelectricity
597	Lake Powell	Glen Canyon		Colorado River						Arizona		United States		1963	-99	-99	216	-99	580	-99	120.75	120.75	650.7	-99	-99	25070	25070	-99	-99	207.6	562446	141.3	1125	278955	280638		Sec	Main			Sec					Sec	Hydroelectricity
598		Big Dry Creek		Big Dry Creek	Dog Creek					California		United States		1948	-99	-99	15	-99	7711	-99	0.24	0.24	8.7	-99	-99	37.3	37.3	-99	-99	155.4	271	436.4	125	49	212					Sec			Main				Fisheries
599		Costilla Dam		Rio Costilla						New Mexico		United States		1920	-99	-99	43	-99	238	-99	1.32	1.32	2.3	-99	-99	19.5	19.5	19.4	-99	14.8	109	567.3	2868	141	142		Main										Irrigation
600	Pine Flat Lake	Pine Flat Dam		Kings River						California		United States		1954	-99	-99	134	-99	561	-99	15.41	15.41	24.2	-99	-99	1233.5	1233.5	-99	-99	80	42704	91.6	266	3992	3994		Sec	Sec		Main	Sec						Flood control
601	Navajo	Navajo		San Juan River						New Mexico		United States		1962	-99	-99	123	-99	582	-99	52.18	52.18	63.2	-99	-99	1278	1278	-99	-99	24.5	43946	92.2	1855	8331	8262		Main			Sec	Sec						Irrigation
602		Stone Lake		Boulder Creek						New Mexico		United States		1965	-99	-99	4	-99	1133	-99	1.43	1.43	-99	-99	-99	11.2	11.2	10.9	-99	7.8	95	373.8	2208	34	-99						Main						Recreation
603	Heron	Heron		Willow Creek						New Mexico		United States		1970	-99	-99	84	-99	580	-99	23.09	23.09	23.9	-99	-99	493.4	493.4	-99	-99	21.4	5368	291.5	2154	1741	500		Sec		Main								Water supply
604		El Vado Reservoir Dam		Rio Chama						New Mexico		United States		1935	-99	-99	53	-99	404	-99	11.18	11.18	-99	-99	-99	270.8	270.8	-99	-99	24.2	6236	137.7	2093	2221	2261		Main										Irrigation
605	Lake Kaweah	Terminus Dam		Kaweah River						California		United States		1962	-99	-99	78	-99	724	-99	3.63	3.63	7.9	-99	-99	176.4	176.4	-99	-99	48.6	13449	41.6	194	1450	1450		Sec	Sec		Main	Sec						Flood control
606	Abiquiu Reservoir	Abiquiu Dam		Rio Chama						New Mexico		United States		1963	-99	-99	108	-99	549	-99	15.69	15.69	15.8	-99	-99	1688.6	1688.6	209.7	-99	107.6	8319	643.6	1938	5547	5558		Sec		Sec	Main						Sec	Flood control
607		Haiwee		Rose Valley						California		United States		1913	-99	-99	25	-99	474	-99	2.93	2.93	2.7	-99	-99	57.5	57.5	-99	-99	19.6	280	651.2	1140	192	231		Main										Irrigation
608	Lake Adair	Lake Las Vegas		Las Vegas Wash						Nevada		United States		1997	-99	-99	59	-99	1463	-99	1.07	1.07	1.3	-99	-99	13.1	13.1	10.6	-99	12.2	740	56.1	427	3961	363						Main						Recreation
609	Success Lake	Success Dam		Tule River						California		United States		1961	-99	-99	48	-99	1064	-99	3.56	3.56	9.9	-99	-99	101.5	101.5	101.1	-99	28.5	6929	46.5	181	1020	1005		Sec	Sec		Main	Sec						Flood control
610	Lake Mead	Hoover		Colorado River						Nevada		United States		1935	-99	-99	223	-99	580	-99	580.95	580.95	634.5	-99	-99	36700	36700	34852	-99	63.2	586683	198.4	372	424018	434600		Sec	Sec	Main								Water supply
611		Storrie Dam		Gallinas Creek	Bonito Arroyo					New Mexico		United States		1921	-99	-99	26	-99	454	-99	3.85	3.85	3.8	-99	-99	29	29	26.8	-99	7.5	4	10000	2003	17	16		Main										Irrigation
612	Isabella Lake	Isabella Dam		Kern River						California		United States		1953	-99	-99	56	-99	517	-99	23.79	23.79	45.3	-99	-99	700.6	700.6	-99	-99	29.4	31489	70.6	784	5338	5372		Sec	Sec		Main	Sec						Flood control
613	Cochiti Lake	Cochiti		Rio Grande	Santa Fe					New Mexico		United States		1975	-99	-99	77	-99	8626	-99	4.31	4.31	4.9	-99	-99	890.6	890.6	61.8	-99	206.6	61111	46.2	1643	37150	37905		Sec			Main	Sec					Sec	Flood control
614	Jemez Canyon Reservoir	Jemez Canyon Dam		Jemez River						New Mexico		United States		1953	-99	-99	46	-99	265	-99	4.31	4.31	5.6	-99	-99	326.5	326.5	36.6	-99	75.8	1812	571.4	1590	2726	2678					Main						Sec	Flood control
615		Buena Vista		OS						California		United States		1890	-99	-99	6	-99	10058	-99	0.48	0.48	97.1	-99	-99	252.9	252.9	-99	-99	526.9	34	10000	91	23	966		Main										Irrigation
616	Lake Mohave	Davis Bor		Colorado River						Arizona		United States		1952	-99	-99	61	-99	580	-99	98.68	98.68	115.3	-99	-99	2242.9	2242.9	-99	-99	22.7	507351	14	198	426441	2391			Main									Hydroelectricity
617	Upper Lake Mary	Upper Lake Mary		Walnut Creek						Arizona		United States		1941	-99	-99	13	-99	258	-99	2.37	2.37	4.3	-99	-99	26	26	20.4	-99	11	166	496.7	2085	141	141				Main								Water supply
618		Cholla Fly Ash Pond		Trib. Little Colorado River						Arizona		United States		1978	-99	-99	24	-99	1391	-99	1.09	1.09	1.7	-99	-99	22.2	22.2	19	-99	20.4	7172	9.8	1528	31177	6											Main	Other
619		Pyramid		Piru Creek						California		United States		1974	-99	-99	129	-99	332	-99	4.41	4.41	5.2	-99	-99	210.9	210.9	209.7	-99	47.8	4058	164.8	775	744	803			Sec	Main	Sec	Sec						Water supply
620	Lake Cachuma	Bradbury		Santa Ynez River						California		United States		1953	-99	-99	85	-99	582	-99	9.55	9.55	12.5	-99	-99	212.8	212.8	-99	-99	22.3	5803	116.3	210	1087	1080		Sec		Main								Water supply
621	Bouquet Reservoir	Bouquet Canyon		Bouquet Creek						California		United States		1934	-99	-99	58	-99	360	-99	2.04	2.04	2.5	-99	-99	45	45	-99	-99	22.1	150	951.3	908	35	35				Main			Sec				Sec	Water supply
622		Elderberry		Castaic Creek						California		United States		1974	-99	-99	55	-99	590	-99	1.33	1.33	1.8	-99	-99	35	35	-99	-99	26.3	1095	101.4	461	197	211		Main										Irrigation
623	Blue Ridge Reservoir	Blue Ridge		East Clear Creek						Arizona		United States		1964	-99	-99	52	-99	150	-99	0.92	0.92	1.1	-99	-99	18.5	18.5	-99	-99	20.1	197	297.8	2101	182	184			Main	Sec								Hydroelectricity
624		Castaic		Castaic Creek						California		United States		1973	-99	-99	104	-99	1585	-99	7.31	7.31	9	-99	-99	399.3	399.3	-99	-99	54.6	2248	563.2	423	410	398		Main										Irrigation
625	Lake Piru	Santa Felicia		Piru Creek						California		United States		1955	-99	-99	65	-99	389	-99	3.62	3.62	5	-99	-99	108.5	108.5	107.9	-99	30	6722	51.2	294	1077	1091		Sec	Sec	Main		Sec						Water supply
626	Lake Casitas	Casitas		Coyote Creek						California		United States		1959	-99	-99	102	-99	581	-99	8.84	8.84	11	-99	-99	309.4	309.4	-99	-99	35	506	1938.9	169	94	101		Main		Sec		Sec						Irrigation
627		Lyman		Little Colorado River						Arizona		United States		1912	-99	-99	23	-99	244	-99	2.67	2.67	5.4	-99	-99	54.9	54.9	37.7	-99	20.6	878	198.3	1820	2069	2046		Main										Irrigation
629	Lake Havasu	Parker		Colorado River						Arizona		United States		1938	-99	-99	98	-99	580	-99	60.79	60.79	82.5	-99	-99	803	803	-99	-99	13.2	519260	4.9	136	451274	24605		Sec	Sec	Main								Water supply
630		Copper Basin		Copper Basin						California		United States		1938	-99	-99	56	-99	81	-99	1.41	1.41	1.7	-99	-99	27.1	27.1	-99	-99	19.2	12	7161.1	313	20	21				Main			Sec				Sec	Water supply
631		Lake Arrowhead		Little Bear Creek						California		United States		1922	-99	-99	58	-99	219	-99	2.31	2.31	3.2	-99	-99	59.2	59.2	-99	-99	25.6	90	2085.8	1593	16	18		Main										Irrigation
632	Big Bear Lake	Bear Valley		Bear Creek						California		United States		1911	-99	-99	24	-99	110	-99	10.36	10.36	10.7	-99	-99	91.3	91.3	-99	-99	8.8	552	524.5	2100	88	125		Main										Irrigation
633	Bard Lake	Wood Ranch		Trib. Arroyo Simi						California		United States		1965	-99	-99	45	-99	311	-99	0.75	0.75	0.9	-99	-99	13.6	13.6	-99	-99	18.1	4	10000	312	1	3				Main			Sec				Sec	Water supply
634		San Gabriel 1		San Gabriel River						California		United States		1938	-99	-99	98	-99	463	-99	0.28	0.28	2.3	-99	-99	54.5	54.5	-99	-99	194.6	3345	51.7	436	544	531				Main	Sec			Sec			Sec	Water supply
635		Morris		San Gabriel River						California		United States		1935	-99	-99	75	-99	229	-99	0.95	0.95	1.7	-99	-99	33.9	33.9	-99	-99	35.7	3516	30.6	365	562	544		Sec		Main			Sec				Sec	Water supply
636		Encino		Encino Creek						California		United States		1924	-99	-99	51	-99	564	-99	0.47	0.47	0.6	-99	-99	12.1	12.1	-99	-99	25.7	23	1668.2	330	4	4				Main			Sec				Sec	Water supply
637		Westlake Reservoir		Tree Springs Creek						California		United States		1972	-99	-99	48	-99	427	-99	0.41	0.41	0.6	-99	-99	11.3	11.3	-99	-99	27.6	8	4479	323	1	2		Main										Irrigation
638		Stone Canyon		Stone Canyon Creek						California		United States		1924	-99	-99	57	-99	351	-99	0.42	0.42	0.6	-99	-99	12.8	12.8	-99	-99	30.5	17	2387.6	274	3	4				Main			Sec				Sec	Water supply
639		Puddingstone		Walnut Creek						California		United States		1928	-99	-99	45	-99	822	-99	0.84	0.84	2	-99	-99	20.2	20.2	-99	-99	24	98	653.6	289	19	86				Main	Sec			Sec			Sec	Water supply
640	Horseshoe Lake	Horseshoe		Verde River						Arizona		United States		1945	-99	-99	59	-99	581	-99	1.38	1.38	11.4	-99	-99	162.2	162.2	-99	-99	117.5	21492	23.9	597	14630	14551		Sec		Main								Water supply
641		Big Lake		Black River						Arizona		United States		1964	-99	-99	10	-99	148	-99	1.83	1.83	2.1	-99	-99	12.5	12.5	11.5	-99	6.8	2	10000	2742	8	8						Main						Recreation
642		Mathews		Trib. Cajalco Creek						California		United States		1938	-99	-99	80	-99	1988	-99	9.4	9.4	11.1	-99	-99	224.5	224.5	-99	-99	23.9	437	1629	417	100	104		Main										Irrigation
643		Perris		Bernasconi Pass						California		United States		1973	-99	-99	40	-99	3536	-99	8.49	8.49	9.5	-99	-99	162.1	162.1	-99	-99	19.1	106	4849.2	478	23	26		Main										Irrigation
644	Bartlett Lake	Bartlett		Verde River						Arizona		United States		1938	-99	-99	95	-99	580	-99	4.63	4.63	11.4	-99	-99	219.6	219.6	-99	-99	47.4	22056	31.6	558	15118	15061				Main								Water supply
645	Irvine Lake	Santiago Creek		Santiago Creek						California		United States		1933	-99	-99	41	-99	434	-99	0.61	0.61	2.6	-99	-99	30.8	30.8	-99	-99	50.5	585	167	230	154	163		Main										Irrigation
646		Railroad Canyon		San Jacinto River						California		United States		1928	-99	-99	29	-99	180	-99	1.15	1.15	2.1	-99	-99	14.3	14.3	-99	-99	12.4	8515	5.3	431	1855	1720		Main										Irrigation
647	Roosevelt Lake	Theodore Roosevelt		Salt River						Arizona		United States		1911	-99	-99	109	-99	580	-99	40.29	40.29	87	-99	-99	1641.8	1641.8	-99	-99	40.7	10399	500.6	631	15001	14856		Main	Sec			Sec						Irrigation
648		Diamond Valley Lake		Domenigoni Valley Creek						California		United States		2000	-99	-99	87	-99	25298	-99	5.36	5.36	19.7	-99	-99	986.8	986.8	-99	-99	184.1	128	10000	486	34	34						Main						Recreation
649		Lake Hemet		Trib. San Jacinto River						California		United States		1895	-99	-99	41	-99	99	-99	1.46	1.46	1.9	-99	-99	17.3	17.3	-99	-99	11.8	513	106.9	1322	170	174		Main										Irrigation
650	Apache Lake	Horse Mesa		Salt River						Arizona		United States		1926	-99	-99	93	-99	579	-99	9	9	10.8	-99	-99	302.3	302.3	-99	-99	33.6	10745	89.2	569	15295	544
651		Robert A. Skinner		Tucalota Creek						California		United States		1973	-99	-99	33	-99	1570	-99	3.61	3.61	3.5	-99	-99	54	54	-99	-99	15	546	313.6	437	133	133				Main		Sec	Sec				Sec	Water supply
652	Saguaro Lake	Stewart Mountain		Salt River						Arizona		United States		1929	-99	-99	63	-99	580	-99	4.1	4.1	5.1	-99	-99	84.9	84.9	-99	-99	20.7	11529	23.4	465	15999	313		Main	Sec	Sec								Irrigation
653	Canyon Lake	Mormon Flat		Salt River						Arizona		United States		1924	-99	-99	68	-99	579	-99	2.38	2.38	3.8	-99	-99	71.4	71.4	-99	-99	30	11193	20.2	512	15697	311
654		Vail		Temecula Creek						California		United States		1949	-99	-99	46	-99	240	-99	2.45	2.45	4.4	-99	-99	62.9	62.9	-99	-99	25.7	3677	54.2	452	820	793		Main										Irrigation
655	Lake Henshaw	Henshaw		San Luis Rey River						California		United States		1923	-99	-99	37	-99	198	-99	4.03	4.03	8.1	-99	-99	61.7	61.7	-99	-99	15.3	2145	91.2	811	532	536		Main										Irrigation
656	San Carlos Lake	Coolidge		Gila River						Arizona		United States		1929	-99	-99	77	-99	280	-99	15.47	15.47	-99	-99	-99	1323.5	1323.5	-99	-99	85.6	9842	426.4	746	33584	33375		Main	Sec			Sec						Irrigation
657	Elephant Butte Reservoir	Elephant Butte Dike		Rio Grande						New Mexico		United States		1921	-99	-99	18	-99	581	-99	110.37	110.37	148.3	-99	-99	2932.4	2932.4	2603	-99	26.6	53131	175	1352	77323	74851		Sec	Sec		Main	Sec						Flood control
658		Sutherland		Santa Ysabel Creek						California		United States		1954	-99	-99	49	-99	311	-99	0.91	0.91	2.2	-99	-99	35.8	35.8	-99	-99	39.3	571	198.8	610	141	140		Sec		Main			Sec				Sec	Water supply
659		Lake Hodges		San Dieguito River						California		United States		1918	-99	-99	40	-99	222	-99	2.88	2.88	5.3	-99	-99	46.5	46.5	-99	-99	16.1	3091	47.7	139	772	785				Main			Sec				Sec	Water supply
660		Ramona		Green Val Road Creek						California		United States		1988	-99	-99	69	-99	296	-99	0.34	0.34	0.6	-99	-99	15	15	-99	-99	44.1	7	6795	383	2	5		Main										Irrigation
661		Cuyamaca		Boulder Creek						California		United States		1887	-99	-99	12	-99	203	-99	0.35	0.35	4	-99	-99	14.5	14.5	-99	-99	41.4	81	567.6	1409	27	31		Main										Irrigation
662		San Vicente		San Vicente Creek						California		United States		1943	-99	-99	62	-99	287	-99	4.05	4.05	4.3	-99	-99	111.3	111.3	-99	-99	27.5	701	503.5	198	185	192		Sec		Main			Sec				Sec	Water supply
663	Senator Wash	Senator Wash		Senator Wash						California		United States		1965	-99	-99	29	-99	581	-99	0.94	0.94	1.9	-99	-99	13.2	13.2	-99	-99	14	13	3219.8	68	57	54			Main								Sec	Hydroelectricity
664	Caballo	Caballo		Rio Grande						New Mexico		United States		1937	-99	-99	29	-99	583	-99	28.27	28.27	37.9	-99	-99	285.6	285.6	-99	-99	10.1	39193	23.1	1280	80217	3367		Main	Sec		Sec							Irrigation
665		El Capitan		San Diego River						California		United States		1934	-99	-99	72	-99	357	-99	3.56	3.56	6.3	-99	-99	139.1	139.1	-99	-99	39.1	1898	232.4	205	496	492				Main			Sec				Sec	Water supply
666	Lake Jennings	Chet Harritt		Quail Can Creek						California		United States		1962	-99	-99	61	-99	340	-99	0.6	0.6	0.7	-99	-99	12.1	12.1	-99	-99	20.2	9	4263.2	230	2	5		Main										Irrigation
667		Lake Loveland		Sweetwater River						California		United States		1945	-99	-99	62	-99	187	-99	0.78	0.78	1.8	-99	-99	31.3	31.3	-99	-99	40.1	904	109.8	399	251	254		Main										Irrigation
668		Sweetwater Main		Sweetwater River						California		United States		1888	-99	-99	34	-99	213	-99	2.83	2.83	3.8	-99	-99	34.2	34.2	-99	-99	12.1	1688	64.2	81	470	471		Main										Irrigation
669		Morena		Cottonwood Creek						California		United States		1912	-99	-99	55	-99	168	-99	4.41	4.41	6	-99	-99	61.9	61.9	-99	-99	14	704	278.8	909	294	295				Main			Sec				Sec	Water supply
670		Barrett		Cottonwood Creek						California		United States		1922	-99	-99	49	-99	229	-99	1.87	1.87	3.6	-99	-99	55.2	55.2	-99	-99	29.5	1628	107.5	483	632	653				Main			Sec				Sec	Water supply
671	Lower Otay Reservoir	Savage		Otay River						California		United States		1919	-99	-99	45	-99	229	-99	3.28	3.28	4.5	-99	-99	61.1	61.1	-99	-99	18.6	705	274.8	143	253	262				Main			Sec				Sec	Water supply
672		Carrizo		Carrizo				Tecate		Baja California		Mexico		1981	-99	-99	56	-99	310	-99	1.83	1.83	-99	-99	-99	43.6	-99	43.6	-99	23.8	245	564.3	280	111	-99				Main								Water supply
673		Abelardo		Tijuana				Tijuana		Baja California		Mexico		1937	-99	-99	57	-99	579	-99	3.12	3.12	24.3	-99	-99	137	-99	137	-99	43.9	4594	94.6	108	2798	-99				Main								Water supply
674	Hudspeth Regulating Reservoir	Diablo Reservoir Levee		Offstream Rio Grande						Texas		United States		1993	-99	-99	5	-99	3917	-99	1	1	-99	-99	-99	49.6	49.6	25.1	-99	49.6	41947	3.7	1067	93478	-99		Main										Irrigation
675		Cuauhtemoc	Cuauhtemo	Altar				Altar		Sonora		Mexico		1950	-99	-99	54	-99	650	-99	2.74	2.74	4.5	-99	-99	45	-99	45	-99	16.4	1580	90.3	624	2278	-99		Main										Irrigation
676		La Angostura		Bavispe				Nacozari		Sonora		Mexico		1942	-99	-99	92	-99	179	-99	17.27	17.27	2.5	-99	-99	983	-99	983	-99	56.9	16333	190.8	758	18786	-99		Main										Irrigation
677		El Molini		Sonora				Hermosillo		Sonora		Mexico		1991	-99	-99	32	-99	520	-99	22.16	22.16	29.8	-99	-99	272	-99	272	-99	12.3	6235	138.3	271	11753	-99					Main							Flood control
678		Abelardo	Abelardo Lujan Rodriguez	Sonora				Hermosillo		Sonora		Mexico		1948	-99	-99	39	-99	1410	-99	20.46	20.46	38	-99	-99	253	-99	253	-99	12.4	12691	63.2	220	21321	-99		Main		Sec								Irrigation
679		Comaquito		Babasac				Hermosillo		Sonora		Mexico		1977	-99	-99	38	-99	165	-99	0.49	0.49	2.4	-99	-99	31.2	-99	31.2	-99	63.7	175	565.3	97	175	-99		Main										Irrigation
680		Luis L. Leon		Conchos				Ojinaga		Chihuahua		Mexico		1968	-99	-99	65	-99	325	-99	18.83	18.83	25	200	-99	850	-99	850	-99	45.1	47614	56.6	1019	57915	-99		Main			Sec							Irrigation
681	Novillo	Plutarco Elias Calles	El Novillo	El Yaqui				Hermosillo		Sonora		Mexico		1964	-99	-99	133	-99	300	-99	42.15	42.15	100	150	-99	3030	-99	3030	-99	71.9	69267	138.7	319	58775	-99			Main									Hydroelectricity
682		Chihuahua		Chuviscar				Chihuahua		Chihuahua		Mexico		1960	-99	-99	58	-99	815	-99	1.31	1.31	3.8	-99	-99	32.3	-99	32.3	-99	24.7	297	344.9	1539	392	-99				Sec	Main							Flood control
683	Ignacio L. Alatorre	Punta de Agua	Francisco L. Alatorre	Matape				Guaymas	Hermosillo	Sonora		Mexico		1970	1976	-99	31	33	1015	655	2.16	2.16	4.3	-99	-99	27.9	-99	27.9	-99	12.9	2358	37.5	226	3120	-99		Main										Irrigation
684		La Rosetilla	La Roseti	Conchos				Camargo		Chihuahua		Mexico		1931	-99	-99	36	-99	143	-99	0.62	0.62	-99	-99	-99	19.4	-99	19.4	-99	31.3	30040	2	1223	36968	-99			Main									Hydroelectricity
685	Presa Las Virgenes	Francisco I. Madero		San Pedro				Delicias		Chihuahua		Mexico		1949	-99	-99	57	-99	236	-99	25.64	25.64	-99	-99	-99	425	-99	425	-99	16.6	5276	255.4	1239	10684	-99		Main										Irrigation
686	Alvaro Obregon	Alvaro Obregon	Oviachic	Yaqui				Obregon		Sonora		Mexico		1952	-99	-99	90	-99	1457	-99	74.84	74.84	163	-99	150	3240	3240	3237	-99	43.3	83668	122.8	79	70605	-99		Main	Sec		Sec							Irrigation
687		La Boquilla	La Boquil	Camargo				Chihuahua		Chihuahua		Mexico		1916	-99	-99	74	-99	259	-99	79.12	79.12	210	-99	-99	3990.8	-99	3990.8	3990	50.4	17220	734.9	1308	20905	-99		Main	Sec									Irrigation
688	Mocuzari	Adolfo Ruiz Cortines		Rio Mayo				Navojoa		Sonora		Mexico		1955	-99	-99	81	-99	780	-99	15.27	15.27	64.5	-99	64	1014.7	-99	1014.7	1010	66.5	31794	101.2	111	10955	-99		Main	Sec		Sec							Irrigation
689		Huites		Fuerte				El Fuerte		Sinaloa		Mexico		1995	-99	-99	152	-99	430	-99	42.38	42.38	102.9	-99	-99	4568	-99	4568	-99	107.8	65855	220	164	26289	-99		Sec	Main									Hydroelectricity
690	Miguel Hidalgo	Miguel Hidalgo	El Mahone	El Fuerte				El Fuerte		Sinaloa		Mexico		1956	-99	-99	86	-99	3230	-99	94.68	94.68	130	150	-99	3290	4000	3290	-99	34.7	68596	152.1	106	29598	-99		Main	Sec		Sec							Irrigation
691		Presa Josefa Ortiz de Dominguez		Alamos				El Fuerte		Sonora		Mexico		1967	-99	-99	41	-99	2730	-99	45.02	45.02	48.5	-99	-99	485	-99	485	-99	10.8	1833	839	98	2257	-99		Main			Sec							Irrigation
692		Presidente Gustavo Diaz Ordaz	Bacurato	Sinaloa				Guamuchil		Sinaloa		Mexico		1982	-99	-99	114	-99	800	-99	25.47	25.47	-99	-99	-99	1800	-99	1800	-99	70.7	58260	98	233	7455	-99		Main	Sec		Sec							Irrigation
693		Lazaro Cardenas		Nazas				Ciudad Lerdo		Durango		Mexico		1947	-99	-99	95	-99	330	-99	47.5	47.5	113.5	114	-99	3162	-99	3162	3160	66.6	33861	296.1	1516	18453	-99		Main			Sec							Irrigation
694		Eustaquio		Mocorito				Guamuchil		Sinaloa		Mexico		1972	-99	-99	41	-99	2150	-99	8.08	8.08	-99	-99	-99	343.8	-99	343.8	-99	42.5	4621	235.9	54	1648	-99		Main										Irrigation
695		Presidente Adolfo Lopez Mateos	El Humaya	Humaya				Culiacan		Sinaloa		Mexico		1964	-99	-99	107	-99	820	-99	29.1	29.1	113.2	-99	113	3150	-99	3150	-99	108.2	106981	93.4	144	10988	-99		Main			Sec							Irrigation
696		Sinaloa		Tamazula				Culiacan		Sinaloa		Mexico		1948	-99	-99	81	-99	1031	-99	19.41	19.41	42.2	-99	-99	845	-99	845	-99	43.5	33316	80.4	139	3305	-99		Main	Sec									Irrigation
697	Presa Juan Guerrero	Juan Guerrero		El Bledal				Culiacan		Sinaloa		Mexico		1994	-99	-99	50	-99	807	-99	1.16	1.16	7.2	-99	-99	102	-99	102	-99	87.9	1812	178.5	159	226	-99					Main							Flood control
698		Presidente Jose L. Portillo		San Lorenzo				Cosala		Sinaloa		Mexico		1981	-99	-99	136	-99	400	-99	20.07	20.07	42.5	-99	-99	2850	-99	2850	-99	142	99298	91	222	8440	-99		Main	Sec		Sec							Irrigation
699		El Salto		Elota				Elota		Sinaloa		Mexico		1985	1993	-99	72	40	2100	-99	17.62	17.62	31	-99	14.3	428	-99	428	112	24.3	16371	82.9	148	1799	-99		Main		Major	Sec							Irrigation		Yes
700		Cajon de Peda		Tomatlan				Puerto Vallarta		Jalisco		Mexico		1976	-99	-99	70	-99	900	-99	24.45	24.45	25	-99	-99	470	-99	470	-99	19.2	24581	60.6	135	1143	-99		Main	Sec		Sec							Irrigation
701		East Forebay Dike GF-16		North River						Manitoba		Canada		-99	-99	-99	-99	-99	-99	-99	124.65	124.65	-99	-99	-99	790	-99	790	-99	6.3	18850	132.9	262	3682	-99			Main									Hydroelectricity	Maybe
702	Southern Indian	Missi Falls Control	Notigi Control	Churchill	Rat			Lynn Lake	Thompson	Manitoba		Canada		1976	1975	-99	18	38	2130	295	2307.45	2307.45	1500	-99	1200	4463	-99	4463	-99	1.9	991698	14.3	265	265491	-99			Main									Hydroelectricity	Yes	Yes
703		Limestone		Nelson				Gillam		Manitoba		Canada		1989	-99	-99	40	-99	1860	-99	27.34	27.34	-99	-99	-99	350	-99	350	-99	12.8	2313577	0.5	82	993640	-99			Main									Hydroelectricity
704		Long Spruce		Nelson				Gillam		Manitoba		Canada		1977	-99	-99	42	-99	1600	7250	29.61	29.61	-99	-99	-99	277	-99	277	-99	9.4	2309207	0.4	97	992864	-99			Main									Hydroelectricity
705	Stephens	Kettle Rapids Main Dam	Kettle Rapids Saddle Dam	Nelson				Gillam		Manitoba		Canada		1970	1969	-99	46	37	1700	1155	316.85	316.85	300	-99	-99	2530	-99	2530	-99	8	2299490	3.5	132	991521	-99			Main									Hydroelectricity		Yes
706	Reindeer	Whitesand Rapids		Reindeer				Creighton		Saskatchewan		Canada		1942	-99	-99	12	-99	160	200	5435.48	5435.48	2800	-99	-99	14860	-99	14860	-99	2.7	355998	132.4	342	62727	-99			Main									Hydroelectricity	Yes
707		Kelsey		Nelson				Thompson		Manitoba		Canada		1960	-99	-99	37	-99	1570	-99	126.07	126.07	150	-99	-99	1850	-99	1850	-99	14.7	2191193	2.7	184	948696	-99			Main									Hydroelectricity
708		Whitesand Rapids		Churchill				Creighton		Saskatchewan		Canada		1930	-99	-99	-99	-99	350	-99	41.72	41.72	-99	-99	-99	180	-99	180	-99	4.3	784313	0.7	299	211186	-99
709	Lake Winnipeg	Jenpeg	Split Lake	Nelson				Thompson		Manitoba		Canada		1975	-99	-99	24	30	626	2000	23923.04	23923.04	25413	-99	200	31790	-99	31790	-99	1.3	2244727	44.9	215	919612	-99			Sec		Main							Flood control	Yes
710	Tobin	E.B. Campbell	Squaw Rapids	Saskatchewan				Prince Albert		Saskatchewan		Canada		1962	-99	-99	34	-99	744	722	261.09	261.09	200	-99	-99	2200	2200	2195.6	-99	8.4	491746	14.2	305	256244	-99			Main			Sec						Hydroelectricity
711		Francois-Finlay		Saskatchewan				Nipawin		Saskatchewan		Canada		1988	-99	-99	43	-99	1300	-99	33.22	33.22	-99	-99	-99	320	-99	320	-99	9.6	502239	2	343	254851	-99
712	Cedar	Grand Rapids		Saskatchewan				The Pas		Manitoba		Canada		1965	-99	-99	66	-99	13200	-99	2504.26	2504.26	2200	-99	500	9643.5	-99	9643.5	9640	3.9	594272	51.5	251	331739	-99			Main									Hydroelectricity
713		Shellmouth		Assiniboine				Robin		Manitoba		Canada		1969	-99	-99	24	-99	1295	-99	52.11	52.11	-99	-99	-99	477.4	-99	477.4	-99	9.2	11028	137.3	420	17468	-99		Sec		Sec	Main	Sec						Flood control
714	Lac Seul	Ear Falls Dam	Ear Falls Generating Station	English River				Ear Falls		Ontario		Canada		1929	-99	-99	-99	-99	-99	-99	1248.75	1248.75	500	-99	-99	28360.7	-99	28360.7	-99	22.7	261595	343.8	363	26012	-99	Capacity from statistics		Main									Hydroelectricity	Yes
715		Manitou Falls		English				Kenora		Ontario		Canada		1956	-99	-99	21	-99	335	-99	4.53	4.53	-99	-99	-99	354	-99	354	-99	78.1	338339	3.3	348	36043	-99			Main									Hydroelectricity
716		Great Falls		Winnipeg				Winnipeg		Manitoba		Canada		1923	-99	-99	23	-99	1414	-99	10.35	10.35	-99	-99	-99	48.6	-99	48.6	-99	4.7	941210	0.2	242	134503	-99			Main									Hydroelectricity
717	Lac du Bonnet Reservoir	McArthur		Winnipeg				Winnipeg		Manitoba		Canada		1954	-99	-99	22	-99	3600	-99	118.23	118.23	-99	-99	-99	220	-99	220	-99	1.9	944325	0.7	251	134458	-99			Main									Hydroelectricity
719	Umfreville	Caribou Falls		English				Kenora		Ontario		Canada		1958	-99	-99	24	25	545	-99	214.45	214.45	-99	-99	-99	1950	-99	1950	-99	9.1	463729	13.3	318	51787	-99			Main									Hydroelectricity	Maybe
720	Natalie Lake	Seven Sisters		Winnipeg				Winnipeg		Manitoba		Canada		1931	-99	-99	27	-99	14009	-99	8.94	8.94	-99	-99	-99	131.4	-99	131.4	-99	14.7	925477	0.5	263	127387	-99			Main									Hydroelectricity
721		Moosomin		Pipestone				Moosomin		Saskatchewan		Canada		1954	-99	-99	13	-99	490	-99	4.61	4.61	-99	-99	-99	11.2	-99	11.2	-99	2.4	2853	12.4	568	3485	-99				Main		Sec						Water supply
722		Portage Diversion		Assiniboine				Portage la Prairie		Manitoba		Canada		1970	-99	-99	19	-99	1981	-99	2.02	2.02	-99	-99	-99	18	-99	18	-99	8.9	66476	0.9	262	146066	-99					Main							Flood control
723		Albert Do		Souris				Weyburn		Saskatchewan		Canada		1983	-99	-99	12	-99	1006	-99	3.85	3.85	-99	-99	-99	15.4	-99	15.4	-99	4	523	93.4	559	3473	-99				Main		Sec						Water supply
724		Alameda		Moose Mt.				Estevan		Saskatchewan		Canada		1994	-99	-99	42	-99	1660	-99	11.01	11.01	-99	-99	-99	105	-99	105	-99	9.5	3824	87.1	558	5418	-99				Sec	Main	Sec						Flood control
725		Rafferty		Souris				Estevan		Saskatchewan		Canada		1991	-99	-99	20	-99	1300	-99	28.88	28.88	-99	-99	-99	632.4	-99	632.4	-99	21.9	1052	1906.2	546	6629	-99		Main		Sec	Sec	Sec						Irrigation
726		Boundary		Long Creek				Estevan		Saskatchewan		Canada		1957	-99	-99	29	-99	335	-99	5.7	5.7	-99	-99	-99	60.4	-99	60.4	-99	10.6	529	362.1	552	3987	-99		Sec		Main		Sec						Water supply
727		Lake Metigoshe		Oak Creek						North Dakota		United States		1961	-99	-99	3	-99	23	-99	4.67	4.67	6.6	-99	-99	19.9	19.9	-99	-99	4.3	181	348.6	652	171	153						Main		Sec				Recreation
728		Roseau River Wildlife Management Area Pool 2		Trib. Roseau River						Minnesota		United States		1950	-99	-99	3	-99	17678	-99	2.54	2.54	-99	-99	-99	18.5	18.5	11.3	-99	7.3	100	586.6	308	69	-99											Main	Other
729		Des Lacs 2		Des Lacs River						North Dakota		United States		1935	-99	-99	4	-99	434	-99	16.72	16.72	19.1	-99	-99	78.9	78.9	48.1	-99	4.7	817	306.2	543	1322	570					Main							Flood control
730	J. Clark Salyer Reservoir	J. Clark Salyer Dam		Souris River						North Dakota		United States		1936	1936	-99	4	-99	4747	2918	10.1	10.1	17	25	-99	55.5	55.5	47.1	12.6	5.5	25356	6.9	432	35133	36260					Main							Flood control		Yes
732	Lake Darling	Dam 83		Souris River						North Dakota		United States		1936	-99	-99	12	-99	1006	-99	21.25	21.25	47.5	-99	-99	280.5	280.5	150	-99	13.2	10043	88.6	485	23227	23724					Main							Flood control
733		Homestead Unit Intake		Big Muddy Creek						Montana		United States		1953	-99	-99	5	-99	15	-99	3.63	3.63	-99	-99	-99	16.4	16.4	-99	-99	4.5	6268	8.3	584	9147	-99											Main	Other
734	Agassiz Pool	Pool 27		Thief River						Minnesota		United States		1938	-99	-99	5	-99	305	-99	21	21	-99	-99	-99	75.6	75.6	19.1	-99	3.6	6656	36	344	2177	-99											Main	Other
735	Lake Alice	Lake Alice Dam	Lac Aux Outlet Works	Trib. Mauvais Coulee						North Dakota		United States		1942	-99	-99	4	-99	413	-99	13.74	13.74	12.4	-99	-99	14.4	14.4	-99	-99	1	1261	36.2	437	2499	1823						Sec		Main				Fisheries
736	Nett Lake River	Nett Lake		Nett Lake						Minnesota		United States		1987	-99	-99	4	-99	49	-99	29.44	29.44	29.9	-99	-99	72.8	72.8	45.6	-99	2.5	2647	87.2	391	334	161						Main		Sec				Recreation
737		Pelican Lake		Pelican River						Minnesota		United States		1938	-99	-99	3	-99	24	-99	46.62	46.62	8.3	-99	-99	297	297	243	-99	6.4	1572	599.1	393	180	-99											Main	Other
738		Wind Lake		Trib. Basswood River						Minnesota		United States		1900	-99	-99	2	-99	33	-99	3.47	3.47	-99	-99	-99	18.8	18.8	-99	-99	5.4	82	727	416	7	-99											Main	Other
740	Red Lake Reservoir	Lower Red Lake Dam		Red Lake River						Minnesota		United States		1931	-99	-99	5	-99	11125	-99	1141.61	1141.61	1168.1	-99	-99	4228.4	4228.4	1492.5	-99	3.7	17914	748.5	353	4852	4975				Sec	Main							Flood control
741		Gabbro Lake 1		Isabella River						Minnesota		United States		1924	-99	-99	4	-99	26	-99	8.92	8.92	-99	-99	-99	12.7	12.7	-99	-99	1.4	16905	2.4	440	1108	-99					Main	Sec						Flood control
742		Deer Creek		Deer River						Minnesota		United States		1936	-99	-99	3	-99	18	-99	7.41	7.41	-99	-99	-99	31.9	31.9	25	-99	4.3	893	113.3	406	107	-99					Main							Flood control
743	Devil Track Lake	Devils Track Lake		Devils Track River						Minnesota		United States		1902	-99	-99	4	-99	165	-99	7.02	7.02	-99	-99	-99	61.5	61.5	54.9	-99	8.8	1384	140.9	498	88	-99					Main							Flood control
744		Birch Lake		Kawishiwi						Minnesota		United States		1922	-99	-99	2	-99	-99	-99	25.7	25.7	30.9	-99	-99	48.9	48.9	43.4	-99	1.9	35092	4.4	430	2390	2849					Sec	Main		Sec				Recreation
745		Clearwater		Clearwater River						Minnesota		United States		1931	-99	-99	6	-99	18	-99	3.55	3.55	-99	-99	-99	48.1	48.1	38.4	-99	13.5	1502	101.5	385	414	-99											Main	Other
746		Maple Lake		Cyr Creek						Minnesota		United States		1942	-99	-99	2	-99	15	-99	5.39	5.39	-99	-99	-99	25.1	25.1	14.6	-99	4.7	246	323.5	356	76	-99					Main							Flood control
747		Sturgeon Lake		Sturgeon River						Minnesota		United States		1936	-99	-99	2	-99	23	-99	6.76	6.76	8.3	-99	-99	93.3	93.3	80.9	-99	13.8	363	815	417	36	-99						Main						Recreation
748		Wilson Lake		Wilson Creek						Minnesota		United States		1961	-99	-99	4	-99	9	-99	0.15	0.15	-99	-99	-99	12.3	12.3	-99	-99	82	5	7800.6	526	0	-99						Main						Recreation
749		Mintntac T		Os						Minnesota		United States		1978	-99	-99	15	-99	19312	-99	24.39	24.39	-99	-99	-99	176.4	176.4	140.6	-99	7.2	417	1341.4	454	31	-99				Sec							Main	Other
750		Movil Lake		Turtle River						Minnesota		United States		1938	-99	-99	4	-99	17	-99	9.36	9.36	-99	-99	-99	23.5	23.5	16	-99	2.5	678	109.9	416	177	-99											Main	Other
751		Balsam Lake		Trib. Prairie River						Minnesota		United States		1938	-99	-99	5	-99	9	-99	2.53	2.53	-99	-99	-99	20.7	20.7	17.2	-99	8.2	566	116	408	66	-99											Main	Other
752	Hibtac Western	Western Hibtac		Rock Lake Creek						Minnesota		United States		1978	-99	-99	16	-99	4572	-99	9.42	9.42	10.1	-99	-99	37	37	12.3	-99	3.9	180	651.8	453	15	13											Main	Other
753	Lake Sakakawea	Garrison Dam	Fort Berthold Reservoir	Missouri						North Dakota		United States		1953	-99	-99	64	-99	3444	-99	1126.82	1126.82	538.2	-99	-99	30220	30220	22819.4	-99	26.8	803718	119.2	558	462779	468632		Sec	Sec		Main	Sec	Sec					Flood control
754	White Water Reservoir	South Dam		Trib. St. Louis River						Minnesota		United States		1954	-99	-99	12	-99	965	-99	4.32	4.32	-99	-99	-99	33.1	33.1	25.4	-99	7.7	5786	18.1	435	385	-99				Main								Water supply
755		West Two Rivers		West Two River						Minnesota		United States		1966	-99	-99	12	-99	219	-99	4.01	4.01	-99	-99	-99	19.7	19.7	10.5	-99	4.9	1313	47.6	428	91	-99				Main								Water supply
756		Esquagama Lake		Embarrass River						Minnesota		United States		1937	-99	-99	4	-99	38	-99	2.67	2.67	1.5	-99	-99	21.9	21.9	20.4	-99	8.2	5900	11.8	415	454	-99											Main	Other
757		Ely Lake		Trib. St. Louis River						Minnesota		United States		1939	-99	-99	2	-99	10	-99	2.76	2.76	3.2	-99	-99	75.5	75.5	68.6	-99	27.4	196	1221.5	418	12	26					Sec	Main						Recreation
758	Winnibigoshish	Winnibigoshish Dam		Mississippi						Minnesota		United States		1884	-99	-99	7	-99	293	-99	248.33	248.33	275.2	-99	-99	678.4	678.4	271.4	-99	2.7	20379	105.6	393	3884	3735				Main	Sec	Sec	Sec	Sec				Water supply
759		Wabana Lake		Clearwater River						Minnesota		United States		1940	-99	-99	2	-99	25	-99	8.25	8.25	-99	-99	-99	149.3	149.3	129.5	-99	18.1	1052	450	402	126	-99					Main							Flood control
760		Deer Lake		Deer River						Minnesota		United States		1938	-99	-99	2	-99	13	-99	4.83	4.83	-99	-99	-99	400.9	400.9	306.3	-99	83	251	5064.7	397	31	-99											Main	Other
761	Upper Rice Lake	Upper Rice Lake		Wild Rice River						Minnesota		United States		1968	-99	-99	2	-99	457	-99	0.89	0.89	-99	-99	-99	18.4	18.4	13.8	-99	20.7	28	2083.8	456	6	-99											Main	Other
762		Prairie River		Prairie						Minnesota		United States		1920	-99	-99	11	-99	354	-99	0.65	0.65	8.1	-99	-99	21	21	19.5	-99	32.3	11969	5.6	397	1314	1155			Main			Sec						Hydroelectricity
763		Whiteface Lake		Skunk	Whiteface					Minnesota		United States		1922	-99	-99	11	-99	416	-99	17.1	17.1	19.4	-99	-99	57.9	57.9	-99	-99	3.4	6944	26.4	438	379	300			Main			Sec						Hydroelectricity
764		Mud-Goose Lake		Leech Lake River						Minnesota		United States		1960	-99	-99	2	-99	33	-99	5.33	5.33	-99	-99	-99	55.3	55.3	25.7	-99	10.4	20774	8.4	386	3307	-99											Main	Other
765		Gabbro Lake 2		Isabella River						Minnesota		United States		1924	-99	-99	2	-99	93	-99	0.13	0.13	-99	-99	-99	12.7	12.7	-99	-99	97.7	43	936.5	515	2	-99					Sec	Main						Recreation
766		Arrowwood Dam		James						North Dakota		United States		1937	-99	-99	2	-99	401	-99	6.44	6.44	-99	-99	-99	10.4	10.4	-99	-99	1.6	5991	5.5	437	3642	-99								Sec			Main	Other
767	Leech Lake Reservoir	Leech Lake Dam		Leech River						Minnesota		United States		1885	-99	-99	4	-99	1010	-99	412.55	412.55	475.5	-99	-99	838.8	838.8	604.4	-99	2	17440	152.5	392	2938	3012				Sec	Sec	Main	Sec	Sec				Recreation
768	Pokegama Reservoir	Pokegama Lake Dam		Mississippi		Mississippi		Grand Rapids		Minnesota		United States		1884	1936	-99	5	-99	117	-99	36	36	52.6	-99	-99	148	148	101.1	-99	4.1	51311	9.1	390	8399	1709				Sec	Sec	Main	Maj	Sec				Recreation
769		White Earth Lake		White Re River						Minnesota		United States		1937	-99	2003	2	-99	6	-99	7.85	7.85	-99	-99	-99	69.1	69.1	64	-99	8.8	963	227.5	444	267	-99											Main	Other	Yes
770	Nelson Lake	Nelson Lake Dam	Minnkota Power Dam	Square Butte Creek						North Dakota		United States		1967	-99	-99	20	-99	671	-99	2.07	2.07	2.7	-99	-99	24.8	24.8	12.8	-99	12	699	112.5	585	378	378						Sec					Main	Other
771		Splithand Lake		Splithand Creek						Minnesota		United States		1938	-99	-99	2	-99	12	-99	5.39	5.39	5.5	-99	-99	34.5	34.5	29.8	-99	6.4	911	120.1	381	111	47											Main	Other
772		Little Bemidji Lake		Otter Tail River						Minnesota		United States		1938	-99	2008	3	-99	15	-99	6.58	6.58	-99	-99	-99	16.4	16.4	15.4	-99	2.5	752	69.2	457	180	-99											Main	Other
773		Boulder Lake		Otter						Minnesota		United States		1919	-99	-99	6	-99	448	-99	11.21	11.21	16.6	-99	-99	37.4	37.4	36.3	-99	3.3	3516	33.7	421	168	163			Main			Sec						Hydroelectricity
774	Lake Ashtabula	Baldhill		Sheyenne River						North Dakota		United States		1950	-99	-99	18	-99	549	-99	19.8	19.8	22.1	-99	-99	192.4	192.4	85.7	-99	9.7	18486	33	381	9998	20922				Sec	Main	Sec						Flood control
775		Island Lake		Cloquet						Minnesota		United States		1915	-99	-99	17	-99	268	-99	31.66	31.66	43.7	-99	-99	218.3	218.3	204.8	-99	6.9	24461	28.3	421	1368	1375			Main			Sec						Hydroelectricity
776		Potato Lake		Fish Hook River						Minnesota		United States		1939	-99	-99	3	-99	17	-99	7.95	7.95	-99	-99	-99	111.5	111.5	101.3	-99	14	3134	112.8	435	599	-99											Main	Other
777	Pipestem Lake	Pipestem Dam		Pipestem Creek						North Dakota		United States		1974	-99	-99	34	-99	1219	-99	2.99	2.99	3.5	-99	-99	224.1	224.1	12.2	-99	74.9	5083	139.8	437	2649	1539					Main	Sec						Flood control
778		Fish Lake		Beaver						Minnesota		United States		1911	-99	-99	6	-99	232	-99	10.74	10.74	20.7	-99	-99	51.5	51.5	48.9	-99	4.8	4275	38.2	409	194	122			Main			Sec						Hydroelectricity
779		Crow Wing 8th Lake		Crow Wing River						Minnesota		United States		1938	-99	-99	3	-99	15	-99	1.82	1.82	-99	-99	-99	32.1	32.1	25.9	-99	17.6	478	212.9	425	97	-99											Main	Other
780	Jamestown	Jamestown		James River						North Dakota		United States		1952	-99	-99	34	-99	580	-99	7.35	7.35	10.3	-99	-99	42.8	42.8	-99	-99	5.8	7046	19.3	436	4158	4325		Main		Sec	Sec	Sec						Irrigation
781		Blackwater Lake		Trib. Boy River						Minnesota		United States		1938	-99	-99	2	-99	9	-99	2.85	2.85	-99	-99	-99	19	19	16.4	-99	6.7	108	557.9	402	20	-99											Main	Other
782		Height Of Land Lake		Otter Tail River						Minnesota		United States		1938	-99	-99	4	-99	18	-99	15.08	15.08	16	-99	-99	29.6	29.6	14.8	-99	2	1931	48.6	441	458	446											Main	Other
783		George Lake		Daggett Brook						Minnesota		United States		1938	-99	-99	2	-99	11	-99	2.35	2.35	-99	-99	-99	20.4	20.4	17.8	-99	8.7	457	141.5	406	77	-99											Main	Other
784	Edward Arthur Patterson	Dickinson		Heart River						North Dakota		United States		1949	-99	-99	20	-99	581	-99	1.83	1.83	3.3	-99	-99	11	11	-99	-99	6	2018	17.3	732	1027	1052		Main		Sec	Sec	Sec						Irrigation
785		Washburn Lake		Daggett Brook						Minnesota		United States		1936	-99	-99	2	-99	12	-99	2.34	2.34	-99	-99	-99	89.8	89.8	84.1	-99	38.4	2699	105.5	418	565	-99											Main	Other
786		Long Lake		Shell River						Minnesota		United States		1949	-99	-99	8	-99	46	-99	7.25	7.25	7.5	-99	-99	71.2	71.2	-99	-99	9.8	315	716.7	421	70	91											Main	Other
787		Portage Lake		Brook River						Minnesota		United States		1937	-99	-99	2	-99	11	-99	3.37	3.37	-99	-99	-99	38.9	38.9	35.4	-99	11.5	229	538.7	402	46	-99											Main	Other
788		Pine Mountain Lake		Pine River						Minnesota		United States		1936	-99	-99	2	-99	14	-99	6.18	6.18	-99	-99	-99	156.3	156.3	150.6	-99	25.3	554	894.6	400	116	-99											Main	Other
789	Sandy Lake Reservoir	Sandy Lake Dam and Lock		Sandy River						Minnesota		United States		1895	-99	-99	7	-99	33	-99	29.72	29.72	38	-99	-99	97.9	97.9	46.9	-99	3.3	12413	25	369	1106	1090				Sec	Sec	Sec	Main	Sec				Navigation
790	Melissa Lake	Bucks Mill Dam		Pelican River						Minnesota		United States		1937	-99	-99	5	-99	21	-99	7.18	7.18	-99	-99	-99	38.4	38.4	33.9	-99	5.3	956	127.4	405	280	-99											Main	Other
791		Pelican Lake		Pelican River						Minnesota		United States		1938	-99	-99	2	-99	43	-99	16.38	16.38	-99	-99	-99	86.7	86.7	76.4	-99	5.3	2020	136.1	401	620	-99											Main	Other
792	Pine River Reservoir	Pine River Dam		Pine River						Minnesota		United States		1886	-99	-99	7	-99	473	-99	51.33	51.33	55.4	-99	-99	231.5	231.5	125	-99	4.5	7477	98.2	377	1442	1456				Sec	Sec	Sec	Sec	Main				Fisheries
793		Long Lake		Otter Tail River						Minnesota		United States		1936	-99	-99	2	-99	15	-99	4.59	4.59	-99	-99	-99	96.1	96.1	92.3	-99	20.9	630	483.7	410	184	-99											Main	Other
794		Ossawinnamakee Lake		Pelican Brook						Minnesota		United States		1937	-99	-99	3	-99	15	-99	0.09	0.09	-99	-99	-99	13.3	13.3	10.9	-99	147.8	613	68.8	374	125	-99											Main	Other
795		Little Pine Lake		Otter Tail River						Minnesota		United States		1933	-99	-99	2	-99	32	-99	8.15	8.15	-99	-99	-99	82.9	82.9	77.7	-99	10.2	4253	61.8	404	996	-99											Main	Other
796		Lizzie Lake		Pelican River						Minnesota		United States		1938	-99	-99	2	-99	18	-99	14.44	14.44	-99	-99	-99	28.6	28.6	14.1	-99	2	2732	33.2	397	859	-99											Main	Other
797		Pelican Lake		Trib. Pelican Brook						Minnesota		United States		1938	-99	-99	2	-99	12	-99	34.64	34.64	-99	-99	-99	210	210	184.8	-99	6.1	415	1604.6	371	85	-99											Main	Other
798	Lake Tschida	Heart Butte Dike		Offstream Heart River						North Dakota		United States		1949	-99	-99	9	-99	581	-99	10.41	10.41	13.4	-99	-99	530.4	530.4	93.5	-99	51	11414	147.4	637	4377	4688		Main			Sec							Irrigation
799		Prairie Lake		Pelican River						Minnesota		United States		1936	-99	-99	4	-99	15	-99	3.54	3.54	4.1	-99	-99	20.2	20.2	12.6	-99	5.7	2810	22.8	399	887	-99											Main	Other
800		Big Pine Lake		Otter Tail River						Minnesota		United States		1937	-99	-99	3	-99	72	-99	18.7	18.7	-99	-99	-99	113	113	95.1	-99	6	6016	59.6	404	1430	-99											Main	Other
801		Sibley Lake		Trib. Mayo Creek						Minnesota		United States		1937	-99	-99	2	-99	12	-99	1.56	1.56	-99	-99	-99	14.5	14.5	12.6	-99	9.3	641	71.7	370	139	-99											Main	Other
802	Little McDonald Lake	McDonald Lake Dam	Brown Lake	Trib. Dead River						Minnesota		United States		1937	-99	-99	2	-99	10	-99	6.68	6.68	-99	-99	-99	34.9	34.9	31.6	-99	5.2	181	611.4	410	54	-99											Main	Other
803		Rush Lake		Otter Tail River						Minnesota		United States		1937	-99	-99	2	-99	32	-99	21.1	21.1	-99	-99	-99	96.6	96.6	64.5	-99	4.6	7468	41	400	1739	-99											Main	Other
804	Dead Lake	Dead Lake East Dam		County Ditch 28						Minnesota		United States		1938	-99	-99	3	-99	15	-99	28.77	28.77	-99	-99	-99	123.6	123.6	95.1	-99	4.3	1155	339.3	401	355	-99											Main	Other
805	Superior Falls	Gile Reservoir		West Fork of Montreal River	Montreal River					Wisconsin		United States		1940	-99	-99	9	-99	340	-99	12.95	12.95	13.4	-99	-99	67.8	67.8	49.3	-99	5.2	3317	64.8	451	195	181				Main	Sec	Sec						Water supply
806	Gull Lake Reservoir	Gull Lake		Gull River						Minnesota		United States		1912	-99	-99	5	-99	84	-99	44.44	44.44	52.6	-99	-99	92.9	92.9	75.2	-99	2.1	3437	85.7	365	755	743				Sec	Main	Sec	Sec	Sec				Flood control
807		Clearwater Lake		Trib. Nokasippi River						Minnesota		United States		1936	-99	-99	2	-99	5	-99	3.22	3.22	-99	-99	-99	32.6	32.6	29.3	-99	10.1	626	165.1	376	104	-99											Main	Other
808		Brainerd		Mississippi						Minnesota		United States		1950	-99	-99	6	-99	122	-99	8.86	8.86	10.1	-99	-99	16	16	-99	-99	1.8	119874	0.4	358	18190	18959			Main	Sec		Sec						Hydroelectricity
809		Otter Tail Lake		Otter Tail River						Minnesota		United States		1936	-99	-99	3	-99	38	-99	55.8	55.8	-99	-99	-99	687.3	687.3	624.1	-99	12.3	11179	195	405	2741	-99											Main	Other
810		Blanche Lake		Trib. Otter Tail River						Minnesota		United States		1938	-99	-99	2	-99	25	-99	4.88	4.88	5.5	-99	-99	30.2	30.2	25.2	-99	6.2	1769	54.1	403	472	-99											Main	Other
811	Flynn Lake	Murrays Dam	Eagle Lake	East Fork of White River	White River					Wisconsin		United States		1941	-99	-99	4	-99	10	-99	2.6	0.21	2.6	-99	-99	27.1	27.1	24.6	-99	10.4	144	596.8	379	11	34						Main						Recreation
812		Borden Lake		Offstream Mille Lacs Lake						Minnesota		United States		1936	-99	-99	2	-99	9	-99	3.92	3.92	-99	-99	-99	44.8	44.8	41.3	-99	11.4	154	922.5	383	28	-99											Main	Other
813		East Battle Lake		Trib. Otter Tail River						Minnesota		United States		1937	-99	-99	2	-99	12	-99	9.57	9.57	-99	-99	-99	62.4	62.4	57.4	-99	6.5	643	307.7	414	164	-99											Main	Other
814		Long Lake Upper		Nokaysippi River						Minnesota		United States		1936	-99	-99	2	-99	9	-99	4.9	4.9	-99	-99	-99	25.8	25.8	22.9	-99	5.3	1714	47.7	372	299	-99											Main	Other
815		Saint Croix		Saint Croix						Wisconsin		United States		1936	-99	-99	5	-99	896	-99	8.88	8.88	7.7	-99	-99	22.2	22.2	14.8	-99	2.5	9242	7.6	310	879	730						Main						Recreation
816		Namekagon		Namekagon						Wisconsin		United States		1926	-99	-99	3	-99	37	-99	12.09	12.09	13	-99	-99	24.3	24.3	16	-99	2	1525	50.5	424	117	124						Main						Recreation
817		Minong Flowage		Totagatic						Wisconsin		United States		1937	-99	-99	9	-99	91	-99	5.29	5.29	6.5	-99	-99	28.4	28.4	16.4	-99	5.4	6947	13	312	782	829			Sec			Main						Recreation
818		Ten Mile Lake		Pomme de Terre River						Minnesota		United States		1937	-99	-99	2	-99	18	-99	7.94	7.94	-99	-99	-99	16.5	16.5	11	-99	2.1	917	57.1	362	298	-99											Main	Other
819	Nelson Lake	Totagatic		Totagatic						Wisconsin		United States		1937	-99	-99	6	-99	169	-99	10.51	10.51	10.1	-99	-99	46.9	46.9	25.9	-99	4.5	1255	118.5	381	138	129						Main						Recreation
820		Onamia Lake		Rum River						Minnesota		United States		1938	-99	2007	2	-99	15	-99	4.33	4.33	-99	-99	-99	20.9	20.9	13	-99	4.8	10484	6.3	377	1171	-99											Main	Other
821		Aaron Lake		Trib. Chippewa River						Minnesota		United States		1964	-99	-99	2	-99	3	-99	2.47	2.47	-99	-99	-99	234.4	234.4	220.2	-99	94.9	66	10000	411	17	-99											Main	Other
822	Turtle Flambeau Flowage	Turtle Dam	Turtle-Flambeau	North Fork of Flambeau River	Flambeau River					Wisconsin		United States		1926	-99	-99	8	-99	-99	-99	60.38	60.38	76.9	-99	-99	294.8	294.8	166.5	-99	4.9	23727	39.4	477	1537	1725			Main			Sec						Hydroelectricity
823	Goodrich	Moose Lake 1		West Fork of Chippewa River	Chippewa River					Wisconsin		United States		1925	-99	-99	7	-99	152	-99	6.03	6.03	6.8	-99	-99	33.9	33.9	15.4	-99	5.6	7285	14.8	424	537	583						Main						Recreation
824		Miltona Lake		Trib. Long Prairie River						Minnesota		United States		1937	-99	-99	2	-99	7	-99	22.39	22.39	-99	-99	-99	345.7	345.7	324	-99	15.4	526	2084	413	114	-99											Main	Other
825	Marquette Slough	North Bay		Wild Rice River						North Dakota		United States		1965	-99	-99	5	-99	145	-99	0.25	0.25	-99	-99	-99	25.5	25.5	14.2	-99	102	3432	23.6	349	1656	1660					Main							Flood control
826	Round Lake	Round Lake Dam		South Fork of Flambeau River	Flambeau River					Wisconsin		United States		1971	-99	-99	2	-99	16	-99	2.52	2.52	2.5	-99	-99	28.3	28.3	25.1	-99	11.2	136	659.8	482	9	254						Main						Recreation
827	Bowman-Haley Lake	Bowman-Haley		North Fork of Grand River	Grand River					North Dakota		United States		1970	-99	-99	24	-99	1747	-99	8.01	8.01	7.1	-99	-99	212	212	24.4	-99	26.5	2054	327.3	838	1277	1220				Sec	Main	Sec						Flood control
828		Geneva Lake		Trib. Long Prairie River						Minnesota		United States		1936	-99	-99	2	-99	5	-99	25.1	25.1	-99	-99	-99	23	23	20.5	-99	0.9	2121	34.4	413	409	-99											Main	Other
829		Knife Lake		Knife River						Minnesota		United States		1983	-99	-99	7	-99	221	-99	4.76	4.76	5.2	-99	-99	14	14	10.2	-99	2.9	1744	25.5	318	248	238					Sec	Sec		Main				Fisheries
830	Winter	Chippewa Reservoir		Chippewa						Wisconsin		United States		1923	-99	-99	14	-99	393	-99	55.89	55.89	63.9	-99	-99	283.7	283.7	-99	-99	5.1	25768	34.9	407	2009	2038			Main			Sec						Hydroelectricity
831		Lobster Lake		Trib. Long Prairie River						Minnesota		United States		1936	-99	-99	2	-99	5	-99	4.6	4.6	-99	-99	-99	45.2	45.2	40.3	-99	9.8	268	534.8	419	62	-99											Main	Other
832		Elm Lake Dam		Elm River						South Dakota		United States		1937	-99	-99	16	-99	351	-99	3.41	3.41	4.7	-99	-99	35.5	35.5	18.7	-99	10.4	295	381.6	444	677	756				Main		Sec						Water supply
833	Bolger	Billy Boy		Couderay						Wisconsin		United States		1936	-99	-99	4	-99	12	-99	34.3	0.27	34.3	-99	-99	66.1	66.1	34.9	-99	1.9	3072	68.2	392	315	285						Main						Recreation
834		Big Birch Lake		Trib. Adley Creek						Minnesota		United States		1937	-99	-99	3	-99	12	-99	8.32	8.32	-99	-99	-99	100.4	100.4	92.5	-99	12.1	317	1004.3	360	56	-99						Main		Sec				Recreation
835		Houghton Dam		James River						South Dakota		United States		1938	-99	-99	3	-99	1067	-99	7	7	-99	-99	-99	13	13	-99	-99	1.9	28703	1.4	391	13132	-99						Sec		Main				Fisheries
836		Browns Valley Dike		Little Minnesota River						Minnesota		United States		1941	-99	-99	5	-99	1128	-99	42.55	42.55	-99	-99	-99	257.8	257.8	144.3	-99	6.1	9670	84.5	295	3388	-99					Main							Flood control
837	Shadehill	Shadehill Dike 1		Grand River						South Dakota		United States		1951	-99	-99	5	-99	579	-99	17.22	17.22	49.2	-99	-99	578	578	172.3	-99	33.6	16075	114	690	7803	8081		Main			Sec	Sec					Sec	Irrigation
838		Sauk Center		Sauk River						Minnesota		United States		1935	-99	-99	7	-99	28	-99	8.25	8.25	8.5	-99	-99	31.8	31.8	22.2	-99	3.9	5063	19.9	375	838	787
839	Fish Lake	Logging Creek Dike		Logging Creek						Wisconsin		United States		1977	-99	-99	6	-99	2124	-99	1.64	1.64	6.5	-99	-99	18	18	11.8	-99	11	627	91	265	71	16											Main	Other
840		Long Lake		Brill						Wisconsin		United States		1913	-99	-99	5	-99	175	-99	13.16	13.16	13.3	-99	-99	43.2	43.2	18.5	-99	3.3	1975	69.4	375	221	212						Main						Recreation
841	Birchwood	Birch Lake		Birch Creek						Wisconsin		United States		1911	-99	-99	9	-99	183	-99	1.13	1.13	9.3	-99	-99	28.4	28.4	17.3	-99	25.1	1716	52.5	373	186	172						Main						Recreation
842	Haugen	Bear Lake								Wisconsin		United States		1920	-99	-99	7	-99	156	-99	5.24	5.24	5.5	-99	-99	47	47	33.6	-99	9	771	193.3	381	87	155				Sec		Main						Recreation
843	Mikana	Cedar Lake		Red Cedar						Wisconsin		United States		1911	-99	-99	6	-99	66	-99	8.56	8.56	8.9	-99	-99	55.5	55.5	37	-99	6.5	3581	49.1	363	395	412						Main						Recreation
844		Green Lake		Green Lake Brook						Minnesota		United States		1936	-99	-99	3	-99	11	-99	3.14	3.14	-99	-99	-99	22.8	22.8	20.8	-99	7.3	278	260.1	281	40	-99											Main	Other
845		Richmond		Foot Creek						South Dakota		United States		1935	-99	-99	16	-99	472	-99	2.45	2.45	3.3	-99	-99	24.4	24.4	14.2	-99	10	294	263.2	414	549	412						Main						Recreation
846	Diaryland Reservoir	Flambeau		Flambeau						Wisconsin		United States		1951	-99	-99	28	-99	1518	-99	7.12	7.12	7.9	-99	-99	58.2	58.2	21	-99	8.2	53610	3.4	354	4660	4947			Main		Sec	Sec		Sec	Sec			Hydroelectricity
847		Lower Balsam Lake		Balsam Branch						Wisconsin		United States		1916	-99	-99	12	-99	67	-99	7.45	7.45	8.3	-99	-99	27.5	27.5	14.8	-99	3.7	1157	75.4	343	142	63			Main			Sec						Hydroelectricity
848	Lake Parmley	Mina		Snake Creek						South Dakota		United States		1934	-99	-99	10	-99	110	-99	2.44	2.44	3.4	-99	-99	23.4	23.4	12.7	-99	9.6	165	449.7	430	791	570						Main						Recreation
849		Saint Croix Falls		Saint Croix River						Wisconsin		United States		1905	-99	-99	18	-99	536	-99	3.35	3.35	3.2	-99	-99	17.8	17.8	11	-99	5.3	129964	0.4	214	16149	15359			Main			Sec						Hydroelectricity
850		Chetek		Chetek						Wisconsin		United States		1925	-99	-99	5	-99	79	-99	11.63	11.63	15.2	-99	-99	42.1	42.1	35.2	-99	3.6	5057	26.4	314	518	350			Main			Sec						Hydroelectricity
851	Big Stone Lake	Big Stone Lake		Minnesota River						Minnesota		United States		1937	-99	-99	4	-99	1920	-99	44.63	44.63	-99	-99	-99	252.9	252.9	124.4	-99	5.7	5628	142.5	294	1884	-99											Main	Other
852		Cedar Lake		Trib. Clearwater River						Minnesota		United States		1963	-99	-99	3	-99	9	-99	2.96	2.96	-99	-99	-99	25.1	25.1	22.4	-99	8.5	119	668.8	303	20	-99											Main	Other
853		Nest Lake		Middle Fork of Crow River	Crow River					Minnesota		United States		1964	-99	-99	3	-99	10	-99	3.7	3.7	-99	-99	-99	16.3	16.3	13.6	-99	4.4	2081	24.8	355	330	-99											Main	Other
854	Highway 75 Dam Reservoir	Highway 75 Dam		Minnesota River						Minnesota		United States		1974	-99	-99	10	-99	4926	-99	4.6	4.6	11.3	-99	-99	112.2	112.2	14.4	-99	24.4	15035	23.7	287	4652	4403					Main	Sec		Sec				Flood control
855		Holcombe		Chippewa						Wisconsin		United States		1907	-99	-99	18	-99	1859	-99	11.48	11.48	17.4	-99	-99	56.7	56.7	-99	-99	4.9	131237	1.4	325	11997	12173			Main			Sec						Hydroelectricity
856		Ramsey Lake		Mill Creek						Minnesota		United States		1941	-99	-99	2	-99	9	-99	1.13	1.13	-99	-99	-99	11.2	11.2	10.5	-99	9.9	93	381.9	314	15	-99											Main	Other
857		Diamond Lake		County Ditch 28						Minnesota		United States		1932	-99	-99	2	-99	12	-99	6.11	6.11	-99	-99	-99	55.4	55.4	47.3	-99	9.1	505	347.9	358	76	-99											Main	Other
858	Marsh Lake	Marsh Lake Dam		Minnesota						Minnesota		United States		1942	-99	-99	9	-99	2957	-99	17.56	17.56	20.6	-99	-99	112.2	112.2	14.9	-99	6.4	24612	14.5	283	7211	7252					Sec			Main				Fisheries
859		Bald Eagle Lake		Clearwater Creek						Minnesota		United States		1940	-99	-99	3	-99	14	-99	3.94	3.94	4.2	-99	-99	14.2	14.2	10.4	-99	3.6	58	776.3	276	8	-99											Main	Other
860		Otter Lake		Otter Creek						Wisconsin		United States		1969	-99	-99	8	-99	366	-99	2.55	2.55	2.7	-99	-99	18.5	18.5	12.3	-99	7.3	708	82.9	350	67	68						Main						Recreation
861	Lac Qui Parle Reservoir	Lac Qui Parle Dam		Minnesota						Minnesota		United States		1939	-99	-99	11	-99	1319	-99	23.37	23.37	34.4	-99	-99	151.5	151.5	36.6	-99	6.5	38374	12.5	284	10136	15799					Main	Sec		Sec				Flood control
862		Kandiyohi Lake Inlet		Branch of Judicial Ditch 1	Judicial Ditch 1					Minnesota		United States		1940	-99	-99	2	-99	12	-99	10.14	10.14	-99	-99	-99	58.2	58.2	47.7	-99	5.7	2360	78.2	335	364	-99											Main	Other
863	Paint Creek	Wissota		Chippewa						Wisconsin		United States		1917	-99	-99	24	-99	2377	-99	20.53	20.53	25.5	-99	-99	69.1	69.1	-99	-99	3.4	151562	1.4	269	14163	14369			Main		Sec	Sec						Hydroelectricity
864	Tainter Lake	Cedar Falls		Red Cedar						Wisconsin		United States		1910	-99	-99	19	-99	155	-99	1.11	1.11	7.3	-99	-99	28.4	28.4	-99	-99	25.6	39420	2.3	262	4369	4382			Main			Sec						Hydroelectricity
865		Menomonie		Red Cedar						Wisconsin		United States		1957	-99	-99	11	-99	203	-99	4	4	7.3	-99	-99	32.1	32.1	30.8	-99	8	39893	2.6	245	4421	4558			Main			Sec						Hydroelectricity
866		Dells		Chippewa						Wisconsin		United States		1878	-99	-99	12	-99	189	-99	1.83	1.83	4.5	-99	-99	14.9	14.9	14.8	-99	8.1	156266	0.3	233	14641	14898			Main			Sec						Hydroelectricity
867		Altoona		Eau Claire						Wisconsin		United States		1938	-99	-99	13	-99	73	-99	3.07	3.07	3.4	-99	-99	17.3	17.3	10.1	-99	5.6	21376	2.6	257	2101	2287						Main						Recreation
868	Belle Fourche	Belle Fourche		Belle Fourche River						South Dakota		United States		1910	-99	-99	37	-99	584	-99	28.89	28.89	32.5	-99	-99	228.5	228.5	-99	-99	7.9	1427	507.8	902	550	440		Main			Sec	Sec						Irrigation
869		Cedar Lake Outlet		Trib. Sand Creek						Minnesota		United States		1950	-99	-99	4	-99	2	-99	3.17	3.17	-99	-99	-99	14.2	14.2	11.5	-99	4.5	80	562.8	288	11	-99											Main	Other
870	Lake Oahe	Oahe Dam		Missouri						South Dakota		United States		1966	-99	-99	75	-99	2835	-99	1092.54	1092.54	1521.6	-99	-99	29110	29110	23806.2	-99	26.6	965451	95.6	486	612788	630636		Sec	Sec		Main	Sec	Sec					Flood control
871		Hatfield		Black						Wisconsin		United States		1908	-99	-99	30	-99	945	-99	3.24	3.24	3.8	-99	-99	18.6	18.6	13.3	-99	5.7	32702	1.8	265	3324	3341			Main									Hydroelectricity
872	Keyhole	Keyhole		Belle Fourche River						Wyoming		United States		1951	-99	-99	51	-99	582	-99	15.04	15.04	38.1	-99	-99	229.2	229.2	-99	-99	15.2	9632	75.5	1259	4991	5051		Main			Sec							Irrigation
873		Swan Lake		Nicollet Creek						Minnesota		United States		1977	-99	-99	2	-99	16	-99	25.61	25.61	-99	-99	-99	69.2	69.2	40.3	-99	2.7	1171	187.4	295	185	-99											Main	Other
874		Jefferson Lake		Trib. Big Cannon River						Minnesota		United States		1938	-99	-99	3	-99	5	-99	2.44	2.44	-99	-99	-99	31.4	31.4	22.9	-99	12.9	728	136.8	312	101	-99											Main	Other
875		Tetonka		Cannon River						Minnesota		United States		1937	-99	-99	3	-99	18	-99	4.97	4.97	-99	-99	-99	93.3	93.3	80.9	-99	18.8	2477	119.4	304	323	-99											Main	Other
876		Zumbro Lake		Zumbro River						Minnesota		United States		1919	-99	-99	20	-99	174	-99	1.96	1.96	-99	-99	-99	43.2	43.2	24.7	-99	22	20671	6.6	277	2186	-99			Main									Hydroelectricity
877		Elysian Lake		Trib. Le Sueur River						Minnesota		United States		1946	-99	-99	2	-99	152	-99	8.39	8.39	-99	-99	-99	23.5	23.5	16.1	-99	2.8	1403	53.1	307	185	-99											Main	Other
878	Necedah Wildlife Refuge 31	Sprague Mather		Branch of Yellow River	Yellow River					Wisconsin		United States		1940	-99	-99	5	-99	10461	-99	4.28	4.28	11.4	-99	-99	19.7	19.7	12.3	-99	4.6	1401	44.6	284	155	23					Main							Flood control
879		Hanska Lake		Trib. Watonwan River						Minnesota		United States		1930	-99	-99	2	-99	30	-99	6.2	6.2	-99	-99	-99	17	17	10.3	-99	2.7	502	107.4	303	88	-99											Main	Other
880		Rapidan		Blue Earth						Minnesota		United States		1910	-99	-99	22	-99	126	-99	0.83	0.83	1.7	-99	-99	10.3	10.3	-99	-99	12.4	37705	0.9	268	6234	6294			Main									Hydroelectricity
881		Shetek Lake Outlet		Des Moines River						Minnesota		United States		1925	-99	-99	4	-99	35	-99	14.66	14.66	-99	-99	-99	37.1	37.1	23.5	-99	2.5	2506	46.9	453	470	-99											Main	Other
882	Pactola	Pactola		Rapid Creek						South Dakota		United States		1958	-99	-99	75	-99	580	-99	2.75	2.75	3.5	-99	-99	173.8	173.8	69	-99	63.2	1421	387.8	1401	831	593		Sec		Main	Sec	Sec		Sec				Water supply
883	Petenwell Lake	Petenwell		Wisconsin						Wisconsin		United States		1949	-99	-99	15	-99	12771	-99	92.64	92.64	101.9	-99	-99	653.7	653.7	610.6	-99	7.1	160264	12.9	273	15715	15177			Main		Sec	Sec						Hydroelectricity
884	Lake Sharpe	Big Bend Dam		Missouri						South Dakota		United States		1963	-99	-99	29	-99	3222	-99	228.45	228.45	242.8	-99	-99	2343.6	2343.6	2127.8	-99	10.3	986072	7.5	429	627809	15126		Sec	Sec		Main	Sec	Sec					Flood control
885	Deerfield	Deerfield		Castle Creek						South Dakota		United States		1946	-99	-99	52	-99	580	-99	1.42	1.42	1.7	-99	-99	19.1	19.1	-99	-99	13.5	351	172.6	1808	234	233		Sec		Main				Sec				Water supply
886		Sheridan Lake		Spring Creek						South Dakota		United States		1939	-99	-99	41	-99	259	-99	1.2	1.2	-99	-99	-99	27.2	27.2	16.5	-99	22.7	530	162.7	1439	381	383						Main		Sec				Recreation
887		Beaver Lake Outlet		Trib. Straight River						Minnesota		United States		1939	-99	-99	3	-99	-99	-99	0.38	0.38	-99	-99	-99	26.4	26.4	2.1	-99	69.5	140	598	365	16	-99											Main	Other
888	Heron Lake	Heron Lake Outlet		Heron Lake Outlet						Minnesota		United States		1937	-99	-99	3	-99	41	-99	8.06	8.06	-99	-99	-99	123.3	123.3	89.5	-99	15.3	3141	124.5	423	622	-99											Main	Other
889		Mitchell		Trib. Missouri						South Dakota		United States		1928	-99	-99	17	-99	402	-99	2.29	2.29	3.1	-99	-99	24.2	24.2	11.1	-99	10.6	5810	13.2	384	1819	1285				Main		Sec						Water supply
890		Okabena Lake		Trib. Ocheyedan						Minnesota		United States		1941	-99	-99	4	-99	15	-99	2.91	2.91	3.2	-99	-99	13.3	13.3	10.3	-99	4.6	130	324.4	480	26	-99						Main						Recreation
891		Albert Lea Lake		Shell Rock River						Minnesota		United States		1923	-99	-99	5	-99	37	-99	10.34	10.34	-99	-99	-99	19.7	19.7	10.6	-99	1.9	3465	18	365	376	-99											Main	Other
892		Lake Redstone		Big Creek						Wisconsin		United States		1967	-99	-99	15	-99	183	-99	1.91	1.91	2.5	-99	-99	18.7	18.7	10.7	-99	9.8	683	86.8	285	71	77						Main						Recreation
893	Angostura	Angostura		Cheyenne River						South Dakota		United States		1948	-99	-99	59	-99	581	-99	16.25	16.25	18.7	-99	-99	101.6	101.6	-99	-99	6.3	34081	9.5	967	23564	23569		Main			Sec	Sec					Sec	Irrigation
894		Oglala Dam		White Clay Creek						South Dakota		United States		1941	-99	-99	24	-99	792	-99	1.41	1.41	2.6	-99	-99	22.6	22.6	13.3	-99	16	949	75.5	913	1024	1018		Main		Sec		Sec						Irrigation
895	Lewis and Clark Lake	Gavins Point Dam		Missouri						South Dakota		United States		1958	-99	-99	23	-99	2652	-99	84.87	84.87	129.5	-99	-99	666.1	666.1	462.6	-99	7.8	950348	2.2	361	705931	41440		Sec	Sec		Main	Sec	Sec					Flood control
896		Whitney Dam 1		White River						Nebraska		United States		1922	-99	-99	6	-99	1128	-99	3.34	3.34	4	-99	-99	17.3	17.3	13.5	-99	5.2	16	3428.6	1060	14	4		Main										Irrigation
897	Merritt	Merritt		Snake River						Nebraska		United States		1963	-99	-99	38	-99	582	-99	9.32	9.32	11.8	-99	-99	106.2	106.2	91.9	-99	11.4	1344	250.6	897	1509	1554		Main										Irrigation
898	Glendo	Glendo		North Platte River						Wyoming		United States		1957	-99	-99	58	-99	581	-99	35.97	35.97	50	-99	-99	560.4	560.4	-99	-99	15.6	89257	19.9	1418	39167	50515		Sec	Sec		Main							Flood control
899	Box Butte	Box Butte		Niobrara River						Nebraska		United States		1945	-99	-99	27	-99	584	-99	3.64	3.64	6.5	-99	-99	35.5	35.5	-99	-99	9.8	2752	40.9	1218	3804	3263		Main			Sec							Irrigation
900	Apple Canyon Lake	Apple Canyon Lake Dam		Hells Branch Creek						Illinois		United States		1978	-99	-99	24	-99	335	-99	1.27	1.27	1.8	-99	-99	18	18	14.1	-99	14.2	332	171.9	227	38	39						Main						Recreation
901	Guernsey	Guernsey		North Platte River						Wyoming		United States		1926	-99	-99	41	-99	579	-99	6.81	6.81	9.6	-99	-99	55.8	55.8	-99	-99	8.2	87256	2	1349	40899	5556		Main	Sec									Irrigation
902		Grayrocks		Laramie River						Wyoming		United States		1980	-99	-99	29	-99	800	-99	13.54	13.54	14.4	-99	-99	239.3	239.3	128.4	-99	17.7	13053	58.1	1330	10857	11614											Main	Other
903	Lake Alice	Lake Alice 1		Interstate Canal						Nebraska		United States		1912	-99	-99	13	-99	582	-99	2.2	2.2	3	-99	-99	13.6	13.6	-99	-99	6.2	32	1347.7	1275	57	53		Main										Irrigation
904	Lake Minatare	Minatare		Supply Canal						Nebraska		United States		1914	-99	-99	35	-99	582	-99	6.93	6.93	4.6	-99	-99	76.7	76.7	-99	-99	11.1	16	10000	1253	26	19		Main										Irrigation
905		Calamus Dam		Calamus River						Nebraska		United States		1986	-99	-99	29	-99	2224	-99	18.07	18.07	21	-99	-99	219.1	219.1	160.3	-99	12.1	8235	84.4	682	2458	2683		Main										Irrigation
906		Lake Macbride Dam		Mill Creek						Iowa		United States		1930	-99	-99	17	-99	274	-99	3.07	3.07	3.8	-99	-99	34.5	34.5	19.4	-99	11.2	553	197.8	217	67	70						Main						Recreation
907	Coralville Lake	Coralville Dam		Iowa River						Iowa		United States		1958	-99	-99	40	-99	427	-99	13.37	13.37	22	-99	-99	568.9	568.9	52.1	-99	42.6	67044	26.9	208	8039	7988					Main	Sec						Flood control
908		Hawk Springs		Hawk Springs Horse Creek						Wyoming		United States		1925	-99	-99	20	-99	732	-99	3.71	3.71	5.4	-99	-99	30.2	30.2	20.6	-99	8.1	57	1680.1	1368	66	55		Main										Irrigation
909		Lake Panorama Dam		Middle Raccoon River						Iowa		United States		1969	-99	-99	23	-99	335	-99	3.61	3.61	10.9	-99	-99	77.7	77.7	24.3	-99	21.5	6513	37.8	312	1079	1140				Sec		Main						Recreation
910		Davis Creek Dam		Jacks Canyon						Nebraska		United States		1990	-99	-99	44	-99	939	-99	2.96	2.96	4.6	-99	-99	57	57	39.7	-99	19.3	56	3227.6	611	16	16		Main										Irrigation
911	Lake Red Rock	Red Rock Dam		Des Moines River						Iowa		United States		1969	-99	-99	43	-99	1730	-99	59.05	59.05	76.9	-99	-99	2171.4	2171.4	326.9	-99	36.8	196873	35	217	32113	31916					Main	Sec						Flood control
912	Sherman	Sherman		Oak Creek						Nebraska		United States		1961	-99	-99	41	-99	583	-99	8.56	8.56	11.6	-99	-99	114.3	114.3	85.2	-99	13.4	306	1184.5	647	96	104		Main										Irrigation
913	Lake McConaughy	Kingsley		North Platte						Nebraska		United States		1941	-99	-99	49	-99	5438	-99	109.29	109.29	123.4	-99	-99	2344.4	2344.4	1966.2	-99	21.5	81294	91.4	993	75885	-99		Sec	Main									Hydroelectricity
914		Sutherland		North Platte River	South Platte River					Nebraska		United States		1935	-99	-99	9	-99	10394	-99	12.38	12.38	12.3	-99	-99	80.2	80.2	61.7	-99	6.5	97	2621.8	929	151	-99		Sec	Main									Hydroelectricity
915	Three Mile Reservoir	Three Mile Reservoir Dam	Three Mile Creek Site M-2	Three Mile Creek						Iowa		United States		1995	-99	-99	19	-99	564	-99	1.05	1.05	3.6	-99	-99	36.9	36.9	17.4	-99	35.1	643	182	349	92	94				Sec	Main	Sec						Flood control
916		Twelve Mile Creek Site M-1		Twelve Mile Creek						Iowa		United States		1983	-99	-99	20	-99	640	-99	2.02	2.02	2.6	-99	-99	33.6	33.6	12.6	-99	16.6	449	237.3	356	64	60				Main	Sec	Sec						Water supply
917	Lake Icaria	Lake Icaria Dam		Kemp Creek	Walters Creek					Iowa		United States		1974	-99	-99	17	-99	399	-99	2.05	2.05	2.8	-99	-99	31.2	31.2	10.7	-99	15.2	527	187.7	353	69	73				Sec	Main	Sec						Flood control
918		Maloney		North Platte River	South Platte River					Nebraska		United States		1935	-99	-99	13	-99	2652	-99	6.08	6.08	-99	-99	-99	24	24	19.7	-99	3.9	65	1170.8	908	81	-99		Sec	Main									Hydroelectricity
919	Branched Oak Lake	Branched Oak Dam	Salt Creek Site 18	Oak Creek						Nebraska		United States		1967	-99	-99	24	-99	1829	-99	6.16	6.16	7.2	-99	-99	150.8	150.8	32.1	-99	24.5	1216	393.2	385	223	231					Main	Sec						Flood control
920		Jeffrey Reg Dam		Trib. Platte River						Nebraska		United States		1940	-99	-99	30	-99	315	-99	1.51	1.51	2.4	-99	-99	26	26	13.4	-99	17.2	41	2010.9	833	40	-99			Main									Hydroelectricity
921	Spoon Lake	Spoon Lake Dam		Trib. Spoon River						Illinois		United States		1971	-99	-99	23	-99	344	-99	2.15	2.15	2.5	-99	-99	24.1	24.1	16.3	-99	11.2	395	193.5	201	45	45						Main						Recreation
922	Big Jumbo	Julesburg 3	Julesburg 4	Trib. Cottonwood Creek	Trib. South Platte River					Colorado		United States		1910	1910	-99	13	10	631	732	5.59	5.59	6.6	-99	-99	47.6	47.6	39.2	28	8.5	10	10000	1130	18	17		Main										Irrigation		Yes
923		Beaver Lake Dam		Rock Creek						Nebraska		United States		1973	-99	-99	33	-99	351	-99	0.81	0.81	1.2	-99	-99	15.7	15.7	10.5	-99	19.4	184	270.6	305	30	29						Main						Recreation
924	Rathbun Lake	Rathbun Dam		Chariton River						Iowa		United States		1972	-99	-99	30	-99	3085	-99	50.59	50.59	44.6	-99	-99	680.9	680.9	253.3	-99	13.5	11902	181.4	274	1426	1422				Sec	Main	Sec	Sec					Flood control
925	North Sterling	Point of Rocks		Cedar Creek						Colorado		United States		1948	-99	-99	26	-99	1548	-99	9.73	9.73	11.7	-99	-99	140.1	140.1	92	-99	14.4	304	1461.4	1239	860	959		Main										Irrigation
926		Little Plum Creek		Supply Canal						Nebraska		United States		1941	-99	-99	2	-99	269	-99	0.27	0.27	1	-99	-99	72.8	72.8	66.6	-99	269.6	3	10000	806	2	-99		Sec	Main									Hydroelectricity
927		Little River Site M-1		Little River						Iowa		United States		1984	-99	-99	19	-99	549	-99	2.79	2.79	3.2	-99	-99	40.3	40.3	13.4	-99	14.4	435	293.8	312	57	54				Sec	Main	Sec						Flood control
928		Big Plum Creek		Supply Canal						Nebraska		United States		1941	-99	-99	23	-99	547	-99	1.06	1.06	1	-99	-99	72.8	72.8	66.6	-99	68.7	41	5630.4	809	32	-99		Sec	Main									Hydroelectricity
929		Johnson Lake Dam		Trib. Platte River						Nebraska		United States		1941	-99	-99	14	-99	1519	-99	8.41	8.41	10.1	-99	-99	72.8	72.8	66.6	-99	8.7	28	8244.5	797	17	-99		Sec	Main									Hydroelectricity
930		Cobb Lake		Offstream Cache la Poudre River						Colorado		United States		1953	-99	-99	18	-99	305	-99	1.94	1.94	3.1	-99	-99	34.8	34.8	27.5	-99	17.9	27	4087	1564	18	8		Main										Irrigation
931		Elwood Dam		Trib. Plum Creek						Nebraska		United States		1976	-99	-99	39	-99	1244	-99	2.75	2.75	5.2	-99	-99	56.7	56.7	46.8	-99	20.6	32	5618.6	789	20	18		Main										Irrigation
932	Timnath Reservoir	Cache la Poudre	Timnath Reservoir Dam 2	Trib. Cache la Poudre River						Colorado		United States		1977	-99	-99	18	-99	945	-99	2.33	2.33	2.5	-99	-99	20	20	12.4	-99	8.6	67	946.6	1490	48	54		Main										Irrigation
933	Big Windsor	Windsor		Trib. Cache la Poudre River						Colorado		United States		1978	-99	-99	13	-99	2256	-99	3.05	3.05	3.4	-99	-99	26	26	21.6	-99	8.5	20	4122.3	1499	17	15		Main						Sec				Irrigation
934		Fossil Creek		Fossil Creek						Colorado		United States		1903	-99	-99	19	-99	2027	-99	3.02	3.02	3.3	-99	-99	19.7	19.7	13.7	-99	6.5	195	320.4	1487	124	73		Main										Irrigation
935		Prewitt		Offstream South Platte River						Colorado		United States		1912	-99	-99	13	-99	4694	-99	8.24	8.24	9.4	-99	-99	63.4	63.4	35.6	-99	7.7	25	8041.6	1243	73	272		Main										Irrigation
936	Enders	Enders		Frenchman Creek						Nebraska		United States		1950	-99	-99	41	-99	581	-99	4.29	4.29	6.6	-99	-99	42.6	42.6	-99	-99	9.9	1310	103.1	950	2938	2841		Main			Sec							Irrigation
937		Jackson Lake		Trib. South Platte River						Colorado		United States		1900	-99	-99	12	-99	3962	-99	9.97	9.97	9.8	-99	-99	58	58	43.9	-99	5.8	54	3405.9	1354	174	41		Main										Irrigation
938	Harry Strunk Lake	Medicine Creek		Medicine Creek						Nebraska		United States		1948	-99	-99	50	-99	584	-99	5.54	5.54	7.3	-99	-99	239.4	239.4	44	-99	43.2	1228	618.2	714	2366	2279		Main			Sec							Irrigation
939	Hugh Butler Lake	Red Willow		Red Willow Creek						Nebraska		United States		1961	-99	-99	38	-99	582	-99	4.96	4.96	6.6	-99	-99	201.6	201.6	46.6	-99	40.6	681	938.7	796	1821	1834		Main			Sec	Sec						Irrigation
940		Lake Chautauqua Dam		Illinois River						Illinois		United States		1960	-99	-99	5	-99	12192	-99	8.42	8.42	9.1	-99	-99	55.5	55.5	16.4	-99	6.6	4893	36	131	541	26						Main						Recreation
941	Sanborn Draw	Riverside		Sanborn Draw						Colorado		United States		1908	-99	-99	12	-99	7132	-99	15.14	15.14	15.4	-99	-99	116.6	116.6	80.2	-99	7.7	118	3133.4	1374	344	232		Main										Irrigation
942		Hazel Creek Dam		Hazel Creek						Missouri		United States		1982	-99	-99	20	-99	409	-99	1.63	1.63	2.1	-99	-99	11.8	11.8	-99	-99	7.2	165	226.8	258	20	13105				Sec		Main						Recreation
943		Bijou Dam 1		Offstream South Platte River						Colorado		United States		1898	-99	-99	7	-99	640	-99	1.75	1.75	1.9	-99	-99	13	13	-99	-99	7.4	4	10000	1354	11	7		Main		Sec								Irrigation
944	New Empire Reservoir	Empire	Empire Outlet Embankment	Offstream South Platte River						Colorado		United States		1905	-99	-99	11	-99	701	-99	9.82	9.82	11.5	-99	-99	62.8	62.8	46.5	-99	6.4	7	10000	1377	17	30									Sec		Main	Other
945		Milton Lake		Beebe Seep Canal						Colorado		United States		1975	-99	-99	17	-99	1859	-99	5.32	5.32	10.5	-99	-99	48.9	48.9	36.7	-99	9.2	282	549.9	1464	421	311		Main										Irrigation
946		Forest Lake Dam		Chariton River						Missouri		United States		1951	-99	-99	20	-99	497	-99	2.02	2.02	2.6	-99	-99	19.7	19.7	15.3	-99	9.8	336	185.9	248	41	27195				Sec		Main						Recreation
947	Swanson Lake	Trenton		Republican River						Nebraska		United States		1952	-99	-99	44	-99	586	-99	15.62	15.62	40.7	-99	-99	437.8	437.8	139.6	-99	28	7693	180.5	837	21553	7669		Main			Sec	Sec						Irrigation
948	Harlan County Lake	Harlan County Dam		Republican						Nebraska		United States		1952	-99	-99	33	-99	3605	-99	50.01	50.01	55	-99	-99	1018.5	1018.5	404.1	-99	20.4	22093	146.2	595	53628	19777		Sec			Main	Sec						Flood control
949		Horse Creek		Horse Creek						Colorado		United States		1910	-99	-99	20	-99	1463	-99	3.62	3.62	2.9	-99	-99	36.7	36.7	23.1	-99	10.1	41	2838.4	1549	70	69		Main										Irrigation
950		Barr Lake		Beebe Draw						Colorado		United States		1893	-99	-99	13	-99	2179	-99	7.78	7.78	7.5	-99	-99	51.6	51.6	39.6	-99	6.6	90	1818	1547	106	38		Main										Irrigation
951		Lake Viking Dam		Big Creek						Missouri		United States		1967	-99	-99	26	-99	457	-99	1.77	1.77	2.4	-99	-99	30.9	30.9	20.6	-99	17.5	287	341.4	256	39	23569				Main		Sec						Water supply
952	Lovewell	Lovewell		White Rock Creek						Kansas		United States		1956	-99	-99	28	-99	586	-99	8.32	8.32	12.1	-99	-99	30.8	30.8	-99	-99	3.7	2495	39.1	480	879	914		Sec			Main	Sec						Flood control
953	Keith Sebelius Lake	Norton		Prairie Dog Creek						Kansas		United States		1963	-99	-99	40	-99	584	-99	5.69	5.69	21.5	-99	-99	238.1	238.1	44.3	-99	41.8	1714	440.5	704	1803	1844		Main			Sec	Sec						Irrigation
954		David R. Wilson Dam		Ten Mile Creek						Missouri		United States		1973	-99	-99	9	-99	-99	-99	1.33	1.33	5	-99	-99	24.3	24.3	17.9	-99	18.3	573	134.5	228	75	44258						Main						Recreation
955	Long Branch Lake	Long Branch Dam		East Fork of Little Chariton Rive	Little Chariton River					Missouri		United States		1976	-99	-99	24	-99	1158	-99	8.15	8.15	9.8	-99	-99	120.9	120.9	43.2	-99	14.8	2053	186.7	240	257	282				Sec	Main	Sec					Sec	Flood control
956	Kirwin	Kirwin		North Fork of Soloman River	Soloman River					Kansas		United States		1954	-99	-99	52	-99	589	-99	12.81	12.81	43.1	-99	-99	110.6	110.6	-99	-99	8.6	3053	114.9	528	3616	3556		Main			Sec							Irrigation
957	Cherry Creek Lake	Cherry Creek Dam		Cherry Creek						Colorado		United States		1953	-99	-99	58	-99	4359	-99	3.45	3.45	3.4	-99	-99	165.9	165.9	17.2	-99	48.1	910	578.1	1698	989	997					Main	Sec						Flood control
958	Bonny	Bonny		South Fork of Republican River	Republican River					Colorado		United States		1950	-99	-99	48	-99	587	-99	6.76	6.76	20.4	-99	-99	48.4	48.4	-99	-99	7.2	1406	109.2	1125	4546	4714		Sec			Main	Sec						Flood control
959	Senac	Aurora Dam		Senac Creek						Colorado		United States		1990	-99	-99	50	-99	2560	-99	3.23	3.23	3.3	-99	-99	49.8	49.8	40	-99	15.4	12	10000	1804	12	12				Main		Sec						Water supply
960		Thomas Hill Reservoir Dam		Middle Fork of Chariton River	Chariton River					Missouri		United States		1966	-99	-99	21	-99	747	-99	16.22	16.22	14.2	-99	-99	321.3	321.3	86.3	-99	19.8	2977	342.2	216	368	10360					Main	Sec						Flood control
961	Mark Twain Lake	Clarence Cannon Dam		Salt						Missouri		United States		1983	-99	-99	57	-99	591	-99	58.83	58.83	34	-99	-99	2296.6	2296.6	671	-99	39	43720	166.6	191	5709	3393			Sec	Sec	Main	Sec						Flood control
962	Waconda Lake	Glen Elder		Soloman River						Kansas		United States		1968	-99	-99	43	-99	592	-99	36.6	36.6	54.6	-99	-99	252.6	252.6	-99	-99	6.9	17202	46.6	445	13156	6527		Main		Sec	Sec	Sec						Irrigation
963	Webster	Webster		South Fork of Solomon River	Solomon River					Kansas		United States		1955	-99	-99	47	-99	588	-99	14.26	14.26	34.3	-99	-99	495.4	495.4	95.4	-99	34.7	1799	873.2	576	3019	2979		Sec			Main							Flood control
964	Smithville Lake	Smithville Dam		Little Platte River						Missouri		United States		1979	-99	-99	32	-99	1219	-99	24.66	24.66	29.1	-99	-99	304.1	304.1	178.4	-99	12.3	4009	240.5	265	529	552				Sec	Main	Sec						Flood control
965	Tuttle Creek Lake	Tuttle Creek Dam		Big Blue River						Kansas		United States		1962	-99	-99	48	-99	2286	-99	42.87	42.87	54	-99	-99	2784	2784	413.3	-99	64.9	107275	82.3	327	24711	24936					Main	Sec	Sec					Flood control
966	Wyandotte County Lake	Marshall Creek Dam	Wyandotte County Lake Dam	Missouri						Kansas		United States		1941	-99	-99	42	-99	546	-99	1.38	1.38	1.5	-99	-99	18.1	18.1	12.3	-99	13.1	155	370.3	255	20	21					Sec	Main						Recreation
967	Perry Lake	Perry Dam		Delaware River						Kansas		United States		1969	-99	-99	37	-99	2362	-99	40.18	40.18	49.4	-99	-99	949.8	949.8	299.7	-99	23.6	20161	149.4	273	2930	2893				Sec	Main	Sec					Sec	Flood control
968	Milford Lake	Milford Dam		Republican River						Kansas		United States		1967	-99	-99	45	-99	1920	-99	65.88	65.88	63.6	-99	-99	1412.3	1412.3	479.6	-99	21.4	42232	106	353	64288	64444				Sec	Main	Sec						Flood control
969	Blue Springs Lake	Blue Springs Dam		East Fork of Little Blue River	Little Blue River					Missouri		United States		1988	-99	-99	21	-99	762	-99	2.44	2.44	2.9	-99	-99	33.2	33.2	13.4	-99	13.6	788	133.6	247	87	86					Main	Sec					Sec	Flood control
970		Lake Jacomo Dam		East Fork of Little Blue River	Little Blue River					Missouri		United States		1956	-99	-99	23	-99	472	-99	3.51	3.51	4.9	-99	-99	47.6	47.6	31.7	-99	13.6	696	216.9	259	77	43382						Main						Recreation
971		Rampart		West Monument Creek						Colorado		United States		1970	-99	-99	73	-99	1036	-99	1.72	1.72	1.2	-99	-99	50.6	50.6	47.9	-99	29.4	15	10000	2712	17	-99			Main	Sec					Sec			Hydroelectricity
972	Wilson Lake	Wilson Dam		Saline River						Kansas		United States		1964	-99	-99	49	-99	1707	-99	34.33	34.33	36.6	-99	-99	907.8	907.8	302.2	-99	26.4	4918	585.3	465	5004	4965		Sec			Main	Sec					Sec	Flood control
973		Lake Lotawana Dam		West Fork of Sni-A-Bar Creek	Sni-A-Bar Creek					Missouri		United States		1928	-99	-99	18	-99	503	-99	1.39	1.39	1.9	-99	-99	14.3	14.3	11.1	-99	10.3	319	142.1	270	35	22173						Main						Recreation
974	Longview Lake	Longview Dam		Little Blue River						Missouri		United States		1985	-99	-99	38	-99	579	-99	3.27	3.27	3.8	-99	-99	57.9	57.9	27.3	-99	17.7	1118	164.2	272	126	130					Main	Sec		Sec				Flood control
975	Clinton Lake	Clinton Dam		Wakarusa River						Kansas		United States		1977	-99	-99	35	-99	2819	-99	28.28	28.28	28.3	-99	-99	454.8	454.8	136.2	-99	16.1	7398	194.9	266	940	951				Sec	Main	Sec						Flood control
976	Cedar Bluff	Cedar Bluff		Smoky Hill River						Kansas		United States		1951	-99	-99	62	-99	589	-99	21.19	21.19	43.7	-99	-99	184.7	184.7	-99	-99	8.7	3796	154.3	661	13717	13831		Main		Sec	Sec	Sec		Sec				Irrigation
977		Harrisonville City Lake Dam		Trib. Middle Big Creek						Missouri		United States		1971	-99	-99	17	-99	579	-99	1.42	1.42	2.7	-99	-99	16.7	16.7	13.9	-99	11.8	370	143.1	278	40	24527				Sec		Main						Recreation
978		Council Grove City Dam		Canning Creek						Kansas		United States		1942	-99	-99	23	-99	823	-99	1.27	1.27	-99	-99	-99	11.5	11.5	10.4	-99	9.1	133	274.2	411	21	-99				Main								Water supply
979	Hillsdale Lake	Hillsdale Dam		Big Bull Creek						Kansas		United States		1981	-99	-99	32	-99	3548	-99	16.55	16.55	18.5	-99	-99	197.4	197.4	93.7	-99	11.9	3103	201.7	280	375	373				Sec	Main	Sec					Sec	Flood control
980	Pomona Lake	Pomona Dam		Hundred Ten Mile Creek						Kansas		United States		1963	-99	-99	34	-99	2362	-99	13.66	13.66	16.2	-99	-99	314	314	87.1	-99	23	6705	148.5	302	839	834				Sec	Main	Sec					Sec	Flood control
981	Kanopolis Lake	Kanopolis Dam		Smoky Hill River						Kansas		United States		1948	-99	-99	40	-99	4682	-99	12.57	12.57	15.4	-99	-99	534.1	534.1	75.7	-99	42.5	13261	127.7	454	20007	20357		Sec		Sec	Main	Sec					Sec	Flood control
982	Melvern Lake	Melvern Dam		Marais des Cygnes						Kansas		United States		1972	-99	-99	37	-99	2972	-99	23.94	23.94	28	-99	-99	447.8	447.8	190	-99	18.7	6792	209.1	316	873	904					Main	Sec						Flood control
983	Marion Lake	Marion Lake		Cottonwood River						Kansas		United States		1968	-99	-99	20	-99	2553	-99	24.63	24.63	2.5	-99	-99	233.4	233.4	99.5	-99	9.5	2495	296.6	408	529	518				Sec	Main	Sec					Sec	Flood control
984	La Cygne Lake	La Cygne Lake Dam		North Sugar Creek						Kansas		United States		1971	-99	-99	23	-99	2124	-99	9.01	9.01	10.5	-99	-99	104.8	104.8	49.3	-99	11.6	1423	233.5	258	155	149						Sec					Main	Other
985		Nee Noshe	Neenoshe	Offstream Arkansas River						Colorado		United States		1896	-99	-99	8	-99	488	-99	12.67	12.67	15	-99	-99	74.8	74.8	-99	-99	5.9	25	9487.6	1195	625	83		Main				Sec		Sec				Irrigation
986		Montrose Lake Dam		Deepwater Creek						Missouri		United States		1955	-99	-99	10	-99	-99	-99	5.67	5.67	6.9	-99	-99	37	37	13.6	-99	6.5	3694	31.8	230	365	235689				Main		Sec						Water supply
987	Pueblo	Pueblo		Arkansas River						Colorado		United States		1974	-99	-99	76	-99	588	-99	15.66	15.66	21.7	-99	-99	603.3	603.3	407.9	-99	38.5	3481	549.6	1491	11917	12137		Main										Irrigation
988	Neeskah Reservoir	Queen		Offstream Arkansas River						Colorado		United States		1896	-99	-99	8	-99	549	-99	1.83	1.83	7.8	-99	-99	40.3	40.3	28.4	-99	22	26	4915	1181	666	52		Main				Sec		Sec				Irrigation
989	Harry S. Truman Reservoir	Harry S. Truman Dam		Osage River						Missouri		United States		1978	-99	-99	30	-99	1818	-99	186.84	186.84	225	-99	-99	6416.6	6416.6	1484.4	-99	34.3	300115	67.8	215	29920	29785			Main	Sec	Sec	Sec						Hydroelectricity
990		Lake Henry		Offstream Horse Creek						Colorado		United States		1950	-99	-99	7	-99	3938	-99	4.24	4.24	4.8	-99	-99	18.4	18.4	11.7	-99	4.3	4	10000	1331	35	19		Main				Sec		Sec				Irrigation
991	John Redmond Lake	John Redmond Lake		Grand Neosho River						Kansas		United States		1964	-99	-99	27	-99	6642	-99	33.36	33.36	39.1	-99	-99	772.2	772.2	74.8	-99	23.1	53608	45.7	317	7815	7809				Sec	Main	Sec					Sec	Flood control
992	Blue Lake	Adobe Creek		Offstream Adobe Creek						Colorado		United States		1904	-99	-99	11	-99	2248	-99	18.88	18.88	16.6	-99	-99	104.8	104.8	87.6	-99	5.6	7	10000	1261	164	138		Main										Irrigation
993	Osage	Bagnell Dam		Osage						Missouri		United States		1931	-99	-99	45	-99	775	-99	175.89	175.89	224	-99	-99	3302	3302	2376.7	-99	18.8	370623	28.3	202	36189	36260			Main		Sec	Sec						Hydroelectricity
994		St. Charles 3		Salt Creek						Colorado		United States		1941	-99	-99	16	-99	2663	-99	1.97	1.97	2.6	-99	-99	17.2	17.2	10.7	-99	8.7	26	2097.7	1513	52	58				Main		Sec						Water supply
995		Lake Meredith		Bob Creek						Colorado		United States		1926	-99	-99	9	-99	30	-99	19.17	19.17	25.2	-99	-99	51.1	51.1	49.1	-99	2.7	35	4629.6	1298	239	298		Main				Sec		Sec				Irrigation
996	Timber Lake	Horse Creek		Offstream Horse Creek						Colorado		United States		1900	-99	-99	7	-99	3281	-99	8.65	8.65	11.1	-99	-99	53.2	53.2	34.5	-99	6.2	45	3748.8	1255	297	140		Main										Irrigation
997		Indian Hills Lake Dam		Brush Creek						Missouri		United States		1960	-99	-99	15	-99	396	-99	1.06	1.06	1.4	-99	-99	10.9	10.9	9	-99	10.3	336	102.9	269	38	25159						Main						Recreation
998	John Martin Reservoir	John Martin Dam		Arkansas						Colorado		United States		1943	-99	-99	36	-99	312	-99	44.05	44.05	46.9	-99	-99	750.3	750.3	425.9	-99	17	15563	152.9	1171	47679	46957		Sec			Main	Sec						Flood control
999		Goose Creek Dam		Goose Creek						Missouri		United States		1986	-99	-99	42	-99	326	-99	1.14	1.14	1.5	-99	-99	17	17	-99	-99	14.9	159	339	228	20	11536						Main						Recreation
1000	Pomme de Terre Lake	Pomme de Terre Dam		Pomme de Terre River						Missouri		United States		1961	-99	-99	47	-99	1411	-99	30.58	30.58	31.6	-99	-99	801.8	801.8	283.7	-99	26.2	20163	126.1	262	1640	1583					Main		Sec					Flood control
1001	El Dorado Lake	El Dorado Lake		Walnut River						Kansas		United States		1981	-99	-99	30	-99	6379	-99	30.27	30.27	34	-99	-99	304.5	304.5	199.7	-99	10.1	4732	204	409	686	606				Sec	Main	Sec					Sec	Flood control
1002	Cucharas Reservoir	Cucharas 5		Cucharas River						Colorado		United States		1913	-99	-99	44	-99	161	-99	2.99	2.99	5.3	-99	-99	127	127	50.5	-99	42.5	1614	249.5	1775	1673	1709		Main										Irrigation
1003	Toronto Lake	Toronto Lake		Verdigris River						Kansas		United States		1960	-99	-99	27	-99	1436	-99	9.75	9.75	10.8	-99	-99	393.4	393.4	25.9	-99	40.3	15701	79.5	275	1916	1891				Sec	Main							Flood control
1004	Council Bluff Lake	Council Bluff Dam		Big River						Missouri		United States		1981	-99	-99	34	-99	148	-99	1.75	1.75	1.8	-99	-99	18	18	16.3	-99	10.3	291	196.1	330	34	36						Main		Sec				Recreation
1005	Cheney	Cheney		North Fork of Ninnescah River	Ninnescah River					Kansas		United States		1963	-99	-99	38	-99	599	-99	39.29	39.29	38.6	-99	-99	187.2	187.2	-99	-99	4.8	8551	69.4	432	2553	1720				Main	Sec	Sec						Water supply
1006	Stockton Lake	Stockton Dam		Sac River						Missouri		United States		1969	-99	-99	49	-99	1859	-99	96.44	96.44	100.8	-99	-99	2064.8	2064.8	1100.3	-99	21.4	36836	177.7	265	2984	3004			Sec		Main	Sec						Flood control
1007	Fall River Lake	Fall River Lake		Fall River						Kansas		United States		1948	-99	-99	29	-99	1833	-99	8.83	8.83	9.4	-99	-99	316.3	316.3	27.9	-99	35.8	11034	90.9	293	1462	1515					Main						Sec	Flood control
1008	W.D. Purse Reservoir 1	Two Buttes		Two Butte Creek						Colorado		United States		1908	-99	-99	27	-99	568	-99	0.77	0.77	5	-99	-99	64.4	64.4	46.2	-99	83.6	1	10000	1287	1224	1373						Main		Sec				Recreation
1009	Lake Parsons	Lake Parsons Dam		Labette Creek						Kansas		United States		1959	-99	-99	16	-99	1722	-99	2.98	2.98	-99	-99	-99	43.5	43.5	12.3	-99	14.6	940	146.7	282	96	-99				Main								Water supply
1010		Sweetwater Tailings Dam		Adair Creek						Missouri		United States		1980	-99	-99	30	-99	427	-99	1.61	1.61	2.6	-99	-99	28.9	28.9	12.9	-99	18	178	514.8	333	16	10049											Main	Other
1011		Timber Creek Dam 29		Timber Creek						Kansas		United States		1970	-99	-99	28	-99	1768	-99	3.86	3.86	4.6	-99	-99	80.5	80.5	24.4	-99	20.9	1149	222.2	384	170	166					Main							Flood control
1012	Black Hills	Model		Trib. Black Hills Arroyo						Colorado		United States		1921	-99	-99	12	-99	2084	-99	4.46	4.46	4.8	-99	-99	36.9	36.9	25.1	-99	8.3	23	5087.4	1746	92	61		Main							Sec			Irrigation
1013		Fellows Lake Dam		Little Sac River						Missouri		United States		1955	-99	-99	31	-99	457	-99	2.74	2.74	3.3	-99	-99	44.9	44.9	32.4	-99	16.4	834	170.7	382	57	33302				Main		Sec						Water supply
1014	Big Hill Lake	Big Hill Lake		Big Hill Creek						Kansas		United States		1981	-99	-99	25	-99	1189	-99	4.14	4.14	4.8	-99	-99	48.8	48.8	33.3	-99	11.8	977	158.4	264	101	96				Sec	Main	Sec						Flood control
1015		Twin Caney Dam 18		North Caney Creek						Kansas		United States		1965	-99	-99	23	-99	579	-99	1.63	1.63	-99	-99	-99	19.8	19.8	11.8	-99	12.1	625	100.5	273	75	-99					Main							Flood control
1016	Trinidad Lake	Trinidad		Purgatoire River						Colorado		United States		1976	-99	-99	62	-99	2015	-99	4.77	4.77	5.8	-99	-99	203.4	203.4	88.5	-99	42.6	188	3430.7	1898	1733	1738		Sec			Main	Sec					Sec	Flood control
1017	Clearwater Lake	Clearwater Dam		Black						Missouri		United States		1942	-99	-99	47	-99	1288	-99	6.91	6.91	6.6	-99	-99	509.4	509.4	27.1	-99	73.7	26218	61.6	154	2350	2326					Main	Sec		Sec				Flood control
1018		Main Dike		Mingo Creek						Missouri		United States		1952	-99	-99	5	-99	-99	-99	4.85	4.85	-99	-99	-99	10.9	10.9	-99	-99	2.2	1863	18.6	101	104	-99						Sec					Main	Other
1019	Wappapello Lake	Wappapello Dam		St. Francis River						Missouri		United States		1941	-99	-99	35	-99	823	-99	23.81	23.81	93.9	-99	-99	1399.5	1399.5	756.4	-99	58.8	43359	102.3	115	3345	3393					Main	Sec						Flood control
1020	Copan Lake	Copan Lake		Little Caney						Oklahoma		United States		1983	-99	-99	22	-99	2356	-99	16.71	16.71	19.6	-99	-99	416.9	416.9	53.5	-99	24.9	11201	118	218	1320	1308				Sec	Main	Sec					Sec	Flood control
1021	Great Salt Plains Lake	Great Salt Plains Lake		Salt Fork of Arkansas River						Oklahoma		United States		1941	-99	-99	21	-99	1832	-99	82.73	82.73	35.2	-99	-99	1221.4	1221.4	38.8	-99	14.8	24369	158.9	351	8170	8288					Main						Sec	Flood control
1022		Ponca		Turkey Creek						Oklahoma		United States		1935	-99	-99	20	-99	1524	-99	2.71	2.71	3.3	-99	-99	29.2	29.2	17.8	-99	10.8	436	212.4	303	75	-99				Main	Sec	Sec						Water supply
1023	Kaw Lake	Kaw Lake		Arkansas River						Oklahoma		United States		1976	-99	-99	38	-99	2885	-99	58.74	58.74	67.8	-99	-99	1637	1637	501.5	-99	27.9	116488	44.6	308	119050	17229			Sec	Sec	Main	Sec					Sec	Flood control
1024		Bluestem		Middle Bird Creek						Oklahoma		United States		1958	-99	-99	27	-99	274	-99	2.9	2.9	3.1	-99	-99	44.2	44.2	21	-99	15.2	956	146.6	273	128	121				Sec		Main						Recreation
1025	Optima Lake	Optima Lake		North Canadian River						Oklahoma		United States		1978	-99	-99	37	-99	5144	-99	21.6	2.95	21.6	-99	-99	762.9	762.9	159.1	-99	35.3	1120	2159.9	834	13364	6063				Sec	Main	Sec					Sec	Flood control
1026	Table Rock Lake	Table Rock Dam		White						Missouri		United States		1959	-99	-99	79	-99	1958	-99	118.07	118.07	174.4	-99	-99	4270.3	4270.3	3332.9	-99	36.2	147921	91.5	269	10339	10412			Sec	Sec	Main	Sec		Sec				Flood control
1027	Fort Supply Lake	Fort Supply Lake		Wolf Creek						Oklahoma		United States		1942	-99	-99	26	-99	3848	-99	6.58	6.58	7.4	-99	-99	124.2	124.2	17.1	-99	18.9	4647	84.8	619	4976	4494					Main	Sec						Flood control
1028	Birch Lake	Birch Lake		Birch Creek						Oklahoma		United States		1977	-99	-99	30	-99	973	-99	3.65	3.65	4.6	-99	-99	137	137	23.7	-99	37.5	1235	351.8	235	163	171				Sec	Main	Sec						Flood control
1029	Grand Lake	Pensacola		Neosho						Oklahoma		United States		1940	-99	-99	46	-99	2001	-99	101.64	101.64	188.2	-99	-99	2710	2710	2072.2	-99	26.7	236781	36.3	201	26660	26672			Main		Sec							Hydroelectricity
1030		Loch Lomond Dam		Trib. Sugar Creek						Arkansas		United States		1981	-99	-99	29	-99	539	-99	1.4	1.4	1.9	-99	-99	28.5	28.5	17.4	-99	20.4	319	283.3	349	33	34						Main						Recreation
1031		Sooner		Greasy Creek						Oklahoma		United States		1972	-99	-99	30	-99	1372	-99	21.42	21.42	21.9	-99	-99	431.7	431.7	183.8	-99	20.2	400	3422.3	281	83	74											Main	Other
1032	Oologah Lake	Oologah Lake		Verdigris River						Oklahoma		United States		1963	-99	-99	42	-99	1319	-99	114.71	114.71	125.6	-99	-99	1923.3	1923.3	681.1	-99	16.8	93714	65.1	196	11138	11238				Sec	Main	Sec					Sec	Flood control
1033	Beaver Lake	Beaver		White						Arkansas		United States		1963	-99	-99	70	-99	785	-99	71.35	71.35	114.2	-99	-99	2407.8	2407.8	2037.7	-99	33.7	36352	210	331	3084	3072			Sec	Sec	Main	Sec		Sec				Flood control
1034	Spavinaw Lake	Spavinaw		Spavinaw Creek						Oklahoma		United States		1922	-99	-99	23	-99	732	-99	5.68	5.68	6.4	-99	-99	89.3	89.3	46.9	-99	15.7	8741	32.4	208	1020	1010				Main		Sec						Water supply
1035	Upper Spavinaw Lake	Eucha		Spavinaw Creek						Oklahoma		United States		1952	-99	-99	29	-99	61	-99	9.03	9.03	11.6	-99	-99	146.8	146.8	98.2	-99	16.3	8053	57.8	225	934	932				Main		Sec						Water supply
1036	Bull Shoals Lake	Bull Shoals		White						Arkansas		United States		1951	-99	-99	86	-99	688	-99	153.16	153.16	1838.9	-99	-99	6670.7	6670.7	3759.7	-99	43.6	226176	93.5	198	15589	15703			Sec	Sec	Main	Sec		Sec				Flood control
1037	Skiatook Lake	Skiatook Lake		Hominy Creek						Oklahoma		United States		1978	1984	-99	21	44	-99	1094	34.98	34.98	41.2	42.7	-99	400	1100	400	-99	11.4	6504	195	216	914	917				Sec	Main	Sec						Flood control		Yes
1038		Lake Thunderbird Dam		Big Otter Creek						Arkansas		United States		1962	-99	-99	26	-99	484	-99	0.75	0.75	1	-99	-99	14.2	14.2	11.1	-99	18.9	305	147.6	127	24	15						Main						Recreation
1039	Lake Hudson	Salina Dike		Grand River						Oklahoma		United States		1964	-99	-99	14	-99	1890	-99	21.16	21.16	44.1	-99	-99	542.7	542.7	247.1	-99	25.6	261025	6.6	190	29501	29785			Main		Sec							Hydroelectricity
1040	Salina	Forebay		Salina Creek	Neosho River					Oklahoma		United States		1968	-99	-99	18	-99	109	-99	1.46	1.46	3	-99	-99	27.8	27.8	-99	-99	19	2742	32.1	191	330	5			Main									Hydroelectricity
1041	Lake W.R. Holway	Chimney Rock		Salina Creek	Neosho River					Oklahoma		United States		1968	-99	-99	58	-99	701	-99	2.23	2.23	3	-99	-99	27.8	27.8	-99	-99	12.5	125	705.2	236	15	5			Main									Hydroelectricity
1042	Norfork Lake	Norfork		North Fork of White River						Arkansas		United States		1944	-99	-99	76	-99	800	-99	79.42	79.42	89	-99	-99	2446	2446	38.2	-99	30.8	64257	120.7	166	4733	4678			Sec	Sec	Main	Sec		Sec				Flood control
1043		Little Flint Creek Dam		Little Flint Creek						Arkansas		United States		1977	-99	-99	35	-99	914	-99	1.38	1.38	2.1	-99	-99	30.1	30.1	22.6	-99	21.8	328	291	352	36	37				Main							Sec	Water supply
1044	Lake Hudson	Robert S. Kerr Dam		Neosho River						Oklahoma		United States		1964	-99	-99	27	-99	1189	-99	15.63	15.63	44.1	-99	-99	542.7	542.7	247.1	-99	34.7	264210	6.5	188	29889	30199			Main		Sec							Hydroelectricity
1045		Crown Lake Dam		Bens Creek						Arkansas		United States		1972	-99	-99	28	-99	343	-99	2.41	2.41	2.6	-99	-99	12	12	11.5	-99	5	456	83.4	178	35	35						Main						Recreation
1046		Shell		Shell Creek						Oklahoma		United States		1922	-99	-99	20	-99	231	-99	1.85	1.85	2.3	-99	-99	15.7	15.7	11.7	-99	8.5	295	168.8	219	41	39				Main		Sec						Water supply
1047	McMurtry Lake	Stillwater Creek Site 40		North Stillwater Creek						Oklahoma		United States		1971	-99	-99	20	-99	926	-99	4.02	4.02	4.7	-99	-99	30.5	30.5	24.3	-99	7.6	299	323.5	293	71	65				Main	Sec	Sec						Water supply
1048	Keystone Lake	Keystone Lake		Arkansas River						Oklahoma		United States		1964	-99	-99	37	-99	1402	-99	79.63	79.63	90.7	-99	-99	2063.1	2063.1	623.4	-99	25.9	260936	25.1	223	186865	192970			Sec	Sec	Main	Sec					Sec	Flood control
1049		Carl Blackwell Lake		Stillwater Creek						Oklahoma		United States		1937	-99	-99	22	-99	1311	-99	12.45	12.45	13.6	-99	-99	146.8	146.8	75.9	-99	11.8	646	720.6	287	158	195				Main	Sec	Sec						Water supply
1050	Canton Lake	Canton Lake		North Canadian River						Oklahoma		United States		1948	-99	-99	21	-99	4615	-99	27.29	27.29	32	-99	-99	473.4	473.4	137.3	-99	17.3	9697	154.8	496	33532	19684		Sec		Sec	Main							Flood control
1051		Newt Graham Lock and Dam		Verdigris River						Oklahoma		United States		1970	-99	-99	15	-99	2245	-99	0.72	0.72	6	-99	-99	29	29	-99	-99	40.3	169125	0.5	166	20692	5268							Main					Navigation
1052		Rita Blanca Creek Reservoir Dam		Rita Blanca Creek						Texas		United States		1940	-99	-99	23	-99	671	-99	0.36	0.36	2	-99	-99	16.8	16.8	14.2	-99	46.7	503	105.9	1182	4450	2751						Main						Recreation
1053	Fort Gibson Lake	Fort Gibson Lake		Grand River						Oklahoma		United States		1949	-99	-99	34	-99	911	-99	67.45	67.45	80.5	-99	-99	1584.3	1584.3	450.5	-99	23.5	284421	17.7	162	32372	32359			Main		Sec							Hydroelectricity
1054	Stroud Lake	Salt-Camp Creek Site 12		Trib. Little Deep Fork Creek						Oklahoma		United States		1968	-99	-99	22	-99	719	-99	2.33	2.33	2.4	-99	-99	18.1	18.1	10.9	-99	7.8	298	192.6	253	47	-99				Main	Sec							Water supply
1055	Lake Meredith	Sanford Dam		Canadian River						Texas		United States		1965	-99	-99	69	-99	1945	-99	34.96	34.96	66.4	-99	-99	3002.6	3002.6	961.6	-99	85.9	10516	905.4	905	50925	52370						Main						Recreation
1056		Lake Shepherd Springs Dam		Frog Bayou						Arkansas		United States		1954	-99	-99	30	-99	640	-99	1.53	1.53	1.9	-99	-99	23.6	23.6	15.2	-99	15.4	1863	40.2	269	185	162				Main								Water supply
1057		Lake Fort Smith Dam		Frog Bayou						Arkansas		United States		1936	-99	-99	19	-99	579	-99	1.64	1.64	1.8	-99	-99	18.1	18.1	14.8	-99	11	1981	29	245	197	168				Main								Water supply
1058		Okmulgee Lake		Salt Creek						Oklahoma		United States		1928	-99	-99	21	-99	634	-99	2.01	2.01	2.7	-99	-99	31.9	31.9	17.5	-99	15.9	750	134.9	214	94	100				Main		Sec						Water supply
1060	Tenkiller Lake	Tenkiller Lake		Illinois River						Oklahoma		United States		1952	-99	-99	60	-99	1506	-99	48.77	48.77	52.2	-99	-99	1518.2	1518.2	806.8	-99	31.1	36661	131.3	172	4134	4170			Sec		Main							Flood control
1061		Hefner		Bluff Creek						Oklahoma		United States		1943	-99	-99	34	-99	-99	-99	9.33	9.33	10.1	-99	-99	132.5	132.5	92.5	-99	14.2	171	2457	359	39	25				Main		Sec						Water supply
1062	Dripping Springs Lake	Okfuskee Tributary Site S-1		Salt Creek						Oklahoma		United States		1972	-99	-99	24	-99	1000	-99	3.84	3.84	4.3	-99	-99	37.4	37.4	21	-99	9.7	464	255.6	229	58	-99				Main								Water supply
1063	Foss	Foss		Washita River						Oklahoma		United States		1960	-99	-99	43	-99	594	-99	24.52	24.52	35.6	-99	-99	204.2	204.2	-99	-99	8.3	3327	194.6	508	3765	3797				Main	Sec	Sec						Water supply
1064		Okemah Lake		Buckeye Creek						Oklahoma		United States		1962	-99	-99	18	-99	366	-99	2.51	2.51	3.1	-99	-99	32.3	32.3	16.2	-99	12.9	404	253.5	236	54	53					Main							Flood control
1065		Ozark Water Supply Lake Dam		South Fork of White Oak Creek						Arkansas		United States		1971	-99	-99	27	-99	722	-99	1.61	1.61	1.8	-99	-99	20.6	20.6	14.8	-99	12.8	461	141.7	193	46	48				Main								Water supply
1066		Lake Poinsett Dam		Distress Creek						Arkansas		United States		1967	-99	-99	15	-99	831	-99	1.24	1.24	2.2	-99	-99	36.4	36.4	20.1	-99	29.4	216	534.4	89	11	11					Sec	Main						Recreation
1067	Greers Ferry Lake	Greers Ferry		Little Red						Arkansas		United States		1962	-99	-99	75	-99	519	-99	118.45	118.45	127.3	-99	-99	3508	3508	2355.9	-99	29.6	37380	297.6	139	2968	2968			Sec	Sec	Main	Sec		Sec				Flood control
1068		Overholser		North Canadian River						Oklahoma		United States		1919	-99	-99	19	-99	-99	-99	6.06	6.06	6.1	-99	-99	38.4	38.4	18.5	-99	6.3	13935	8.7	378	35346	1911				Main		Sec						Water supply
1069		North Deer Creek Site 1-M		North Canadian River						Oklahoma		United States		1994	-99	-99	16	-99	931	-99	1.95	1.95	4.6	-99	-99	50.2	50.2	17.3	-99	25.7	604	263.5	326	100	100				Sec	Main							Flood control
1070	Conchas Lake	Conchas Dam		Canadian	Conchas					New Mexico		United States		1940	-99	-99	72	-99	5944	-99	31.46	31.46	10.9	-99	-99	874.7	874.7	75.9	-99	27.8	4223	656.8	1269	18871	19189		Sec			Main	Sec						Flood control
1071		Huckleberry Creek Dam		Huckleberry Creek						Arkansas		United States		1995	-99	-99	34	-99	1280	-99	2.01	2.01	2.1	-99	-99	28.8	28.8	22	-99	14.3	173	527.9	137	18	22				Main								Water supply
1072		Shawnee City 2		South Deer Creek						Oklahoma		United States		1960	-99	-99	15	-99	1113	-99	2.14	2.14	4.5	-99	-99	23.3	23.3	14.1	-99	10.9	190	388.9	326	31	30				Main		Sec						Water supply
1073		Ute Dam		Canadian River						New Mexico		United States		1963	-99	-99	40	-99	1990	-99	22.68	22.68	-99	-99	-99	497.1	497.1	296.3	-99	21.9	6946	226.9	1154	28284	28853						Main						Recreation
1074		Shawnee City 1		Trib. South Deer Creek						Oklahoma		United States		1936	-99	-99	17	-99	783	-99	4.1	4.1	5.4	-99	-99	45	45	27.9	-99	11	311	458.8	329	51	6				Main		Sec						Water supply
1075	Robert S. Kerr Reservoir	Robert S. Kerr Lock and Dam		Arkansas River						Oklahoma		United States		1970	-99	-99	23	-99	2204	-99	135.41	135.41	132.7	-99	-99	648.4	648.4	-99	-99	4.8	1015982	2	134	375526	382686			Sec			Sec	Main					Navigation
1076		Stanley Draper		East Elm Creek						Oklahoma		United States		1962	-99	-99	34	-99	2210	-99	9.4	9.4	11.7	-99	-99	182.6	182.6	123.3	-99	19.4	192	3015.7	360	35	34				Main		Sec						Water supply
1077	Eufaula Lake	Eufaula Lake		Canadian River						Oklahoma		United States		1964	-99	-99	35	-99	975	-99	354.96	354.96	578.7	-99	-99	4718.6	4718.6	2855	-99	13.3	200280	74.7	160	122253	21769			Sec	Sec	Main	Sec					Sec	Flood control
1078	Dardanelle Lake	Dardanelle Lock and Dam		Arkansas						Arkansas		United States		1969	-99	-99	27	-99	818	-99	94.3	94.3	138.8	-99	-99	599.7	599.7	519.2	-99	6.4	1167250	1.6	106	390927	398089			Sec		Sec	Sec	Main	Sec				Navigation
1079		Brewer Lake		Cypress Creek						Arkansas		United States		1983	-99	-99	25	-99	419	-99	3.98	3.98	4.7	-99	-99	29	29	22.2	-99	7.3	953	96.5	97	97	94				Main								Water supply
1080	Lake Thunderbird	Norman		Little River						Oklahoma		United States		1964	-99	-99	44	-99	585	-99	20.52	20.52	24.6	-99	-99	453.3	453.3	147.5	-99	22.1	4019	357.7	322	664	663				Main	Sec	Sec						Water supply
1081	Fort Cobb	Fort Cobb		Cobb Creek						Oklahoma		United States		1958	-99	-99	37	-99	587	-99	14.41	14.41	16.6	-99	-99	89.5	89.5	-99	-99	6.2	1243	228.3	416	793	821				Main	Sec	Sec		Sec				Water supply
1082		Beaver Fork Lake Dam		Beaver Fork						Arkansas		United States		1956	-99	-99	10	-99	454	-99	2.78	2.78	5.6	-99	-99	24.1	24.1	13.1	-99	8.7	252	303.3	89	25	29				Main								Water supply
1083	Chickasha Lake	Spring Creek Site 1		Spring Creek						Oklahoma		United States		1958	-99	-99	17	-99	1018	-99	5.35	5.35	3.3	-99	-99	98.5	98.5	50.7	-99	18.4	230	1358	365	119	189				Main								Water supply
1084	Blue Mountain Lake	Blue Mountain		Petit Jean						Arkansas		United States		1947	-99	-99	35	-99	853	-99	11.29	11.29	11.8	-99	-99	318.2	318.2	30.8	-99	28.2	13724	73.5	121	1255	1264					Main	Sec		Sec				Flood control
1085	New Holdenville Lake	Holdenville City Lake		Trib. Little River						Oklahoma		United States		1931	-99	-99	20	-99	636	-99	1.34	1.34	2.2	-99	-99	19.2	19.2	13.6	-99	14.3	190	320.4	244	23	25				Main		Sec						Water supply
1086	Santa Rosa Lake	Santa Rosa Dam		Pecos River						New Mexico		United States		1979	-99	-99	65	-99	579	-99	11.81	11.81	67.5	-99	-99	884.4	884.4	246.7	-99	74.9	2435	1151.7	1434	6442	6304		Sec			Main	Sec					Sec	Flood control
1087	McAlester Lake	McAlester		Bull Creek						Oklahoma		United States		1930	-99	-99	11	-99	213	-99	5.19	5.19	6.2	-99	-99	19.9	19.9	16.5	-99	3.8	875	72.1	196	94	-99				Main								Water supply
1088		Greenbelt Dam		Salt Fork of Red River						Texas		United States		1968	-99	-99	34	-99	2210	-99	3.74	3.74	8.2	-99	-99	124	124	73.8	-99	33.2	104	3780.8	808	866	689						Main						Recreation
1089		Harris Brake Dam		Coffee Creek						Arkansas		United States		1954	-99	-99	8	-99	975	-99	4.57	4.57	5	-99	-99	20.4	20.4	10.2	-99	4.5	330	196	86	27	28						Main						Recreation
1090		Lake Conway Dam		Palarm Creek						Arkansas		United States		1950	-99	-99	5	-99	335	-99	20.08	20.08	-99	-99	-99	49.6	49.6	26.4	-99	2.5	3613	43.5	81	349	-99				Main		Sec						Water supply
1091		Konawa Lake		Jumper Creek						Oklahoma		United States		1968	-99	-99	19	-99	1036	-99	4.45	4.45	5.5	-99	-99	50.6	50.6	28.4	-99	11.4	202	794.3	280	32	-99					Sec	Sec					Main	Other
1092	Nimrod Lake	Nimrod		Fourche la Fave						Arkansas		United States		1942	-99	-99	31	-99	308	-99	9.64	9.64	14.4	-99	-99	414.4	414.4	35.8	-99	43	24264	54.2	108	1773	1761				Sec	Main	Sec		Sec				Flood control
1093	Wister Lake	Wister Lake		Poteau River						Oklahoma		United States		1949	-99	-99	30	-99	1737	-99	23.71	23.71	27.3	-99	-99	527.3	527.3	63.6	-99	22.2	26843	62.3	149	2613	2572				Sec	Main						Sec	Flood control
1094	Buffalo Lake	Umbarger		Tierra Blanca Creek						Texas		United States		1938	-99	-99	13	-99	289	-99	4.85	4.85	20	-99	-99	97.6	97.6	-99	-99	20.1	1	10000	1119	4202	1955						Main					Sec	Recreation
1095	Lake Altus	Altus		North Fork of Red River	Red River					Oklahoma		United States		1944	-99	-99	34	-99	580	-99	20.44	20.44	25.3	-99	-99	163.8	163.8	-99	-99	8	5793	89.7	477	7295	6514		Main		Sec	Sec	Sec						Irrigation
1096		Lake Maumelle Dam		Maumelle Creek						Arkansas		United States		1957	-99	-99	20	-99	777	-99	34.99	34.99	36	-99	-99	272.6	272.6	271.4	-99	7.8	4460	193.8	87	352	356				Main								Water supply
1097	Lake Hinkle	Lake Hinkle Dam	Poteau River Site 15	Jones Creek						Arkansas		United States		1971	-99	-99	23	-99	314	-99	3.59	3.59	3.9	-99	-99	50.6	50.6	24.7	-99	14.1	727	220.7	258	69	29						Main						Recreation
1098		Lake Winona Dam		Alum Fork Creek						Arkansas		United States		1938	-99	-99	35	-99	853	-99	3.76	3.76	5.2	-99	-99	78	78	51.6	-99	20.7	1531	161.6	227	111	111				Main								Water supply
1099		Ellsworth		East Cache Creek						Oklahoma		United States		1961	-99	-99	29	-99	1189	-99	18.81	18.81	22.7	-99	-99	261.4	261.4	117.4	-99	13.9	1408	588.7	380	641	645				Main								Water supply
1100		Pauls Valley		Washington Creek						Oklahoma		United States		1954	-99	-99	16	-99	792	-99	1.54	1.54	3	-99	-99	15.7	15.7	10.8	-99	10.2	286	174.1	279	57	60				Main		Sec						Water supply
1101	Arkabutla Lake	Arkabutla Dam		Coldwater River						Mississippi		United States		1943	-99	-99	28	-99	3048	-99	39.42	39.42	20.6	-99	-99	1706.9	1706.9	38.9	-99	43.3	67402	80.3	64	2585	2590					Main	Sec						Flood control
1102	Tom Steed	Mountain Park East Dike	Mountain Park West Dike	Otter Creek						Oklahoma		United States		1979	1979	-99	10	8	588	590	22.7	22.7	25.9	-99	-99	243.6	243.6	120.3	-99	10.7	624	1237.9	432	337	313		Main			Sec							Irrigation		Yes
1103	R.C. Longmire	Cherokee Sandy Site 17		Cherokee Sandy Creek						Oklahoma		United States		1989	-99	-99	16	-99	1646	-99	3.11	3.11	3	-99	-99	32.4	32.4	17.8	-99	10.4	416	247	294	77	74					Main							Flood control
1104		Lawtonka Lake		Medicine Creek						Oklahoma		United States		1954	-99	-99	27	-99	187	-99	8.13	8.13	9.7	-99	-99	109.4	109.4	69.8	-99	13.5	524	662	407	241	238				Main								Water supply
1105	Bear Creek Lake	Bear Creek		Bear Creek						Arkansas		United States		1938	-99	-99	16	-99	366	-99	1.34	1.34	2.1	-99	-99	11.3	11.3	-99	-99	8.4	461	77.7	73	21	16						Main						Recreation
1106		Lake Coronado Dam		Cedar Creek						Arkansas		United States		1976	-99	-99	27	-99	411	-99	1.1	1.1	1.5	-99	-99	19.9	19.9	14	-99	18.1	353	178.8	198	24	23						Main						Recreation
1107	Peckerwood Lake	Peckerwood Lake Dam		Big La Grue Bayou						Arkansas		United States		1942	-99	-99	2	-99	1067	-99	6.36	6.36	-99	-99	-99	34.5	34.5	24.7	-99	5.4	6262	17.5	61	357	-99		Main										Irrigation
1108		Balboa		Cedar Creek						Arkansas		United States		1986	-99	-99	15	-99	1904	-99	3.6	3.6	3.6	-99	-99	41.9	41.9	29.2	-99	11.6	637	208.6	155	43	40						Main						Recreation
1109	Lake Sumner	Sumner		Pecos River						New Mexico		United States		1936	-99	-99	50	-99	582	-99	6.48	6.48	11.4	-99	-99	75.6	75.6	-99	-99	11.7	5209	46	1291	11253	5076		Main			Sec							Irrigation
1110	Lake Fuqua	Wildhorse Creek Site 39		Black Bear Creek						Oklahoma		United States		1962	-99	-99	16	-99	584	-99	4.8	4.8	6.1	-99	-99	37.2	37.2	26	-99	7.8	422	279.5	332	99	-99				Sec	Main	Sec						Flood control
1111	Lake Humphreys	Wildhorse Creek Site 22		Wildhorse Creek						Oklahoma		United States		1958	-99	-99	16	-99	1265	-99	2.43	2.43	3.6	-99	-99	32	32	17.3	-99	13.2	312	325.2	361	84	-99				Sec	Main	Sec						Flood control
1112	Lake Ouachita	Blakely Mountain Dam		Ouachita River						Arkansas		United States		1953	-99	-99	73	-99	335	-99	144.35	144.35	162.3	-99	-99	4638.8	4638.8	2653.3	-99	32.1	43813	335.7	168	2842	2862			Main		Sec	Sec						Hydroelectricity
1113		Mackenzie Dam		Tule Creek						Texas		United States		1974	-99	-99	55	-99	823	-99	0.79	0.79	3.6	-99	-99	85.4	85.4	56.8	-99	108.1	160	1692.5	941	2701	1						Main						Recreation
1114	Lake Frederick	Deep Red Run	Coffin Creek Site 1	Deep Red Creek						Oklahoma		United States		1974	-99	-99	20	-99	675	-99	2.72	2.72	3.7	-99	-99	15.3	15.3	11.8	-99	5.6	312	155.5	369	156	-99				Sec	Main	Sec					Sec	Flood control
1115		Baylor Lake Dam		Baylor Creek						Texas		United States		1950	-99	-99	15	-99	1186	-99	1	1	2.8	-99	-99	19.7	19.7	12.8	-99	19.7	67	932.4	552	97	89						Main						Recreation
1116	Lake Hamilton	Carpenter		Ouachita River						Arkansas		United States		1932	-99	-99	34	-99	355	-99	21.07	21.07	27.9	-99	-99	225.9	225.9	-99	-99	10.7	58525	12.2	122	3764	3732			Main	Sec		Sec		Sec				Hydroelectricity
1117	Lake of the Arbuckles	Arbuckle Dike 1		Rock Creek						Oklahoma		United States		1966	-99	-99	8	-99	70	-99	8.11	8.11	12.7	-99	-99	279.3	279.3	134.2	-99	34.4	1856	477.2	274	342	339				Main								Water supply
1118	Lake Catherine	Remmel		Ouachita River						Arkansas		United States		1925	-99	-99	23	-99	277	-99	4.62	4.62	6.6	-99	-99	41.1	41.1	-99	-99	8.9	62094	2.1	84	3996	3926			Main			Sec		Sec			Sec	Hydroelectricity
1119	McGee Creek	McGee Creek	Burec Dam	McGee Creek	Muddy Boggy Creek					Oklahoma		United States		1987	1995	-99	49	47	581	640	13.04	13.04	54.7	-99	15.4	140.4	140.4	133.2	-99	10.8	4329	102.8	181	453	461				Main								Water supply		Yes
1120	Waurika Lake	Waurika Lake		Beaver Creek						Oklahoma		United States		1977	-99	-99	32	-99	5071	-99	37.23	37.23	40.9	-99	-99	1153.9	1153.9	234.6	-99	31	4609	793.9	293	1468	1456		Sec		Sec	Main	Sec					Sec	Flood control
1121	Degray Lake	Degray Dam		Caddo River						Arkansas		United States		1969	-99	-99	74	-99	1036	-99	45.21	45.21	54.2	-99	-99	1698.6	1698.6	807.6	-99	37.6	19169	281	125	1129	1173			Sec	Sec	Main	Sec						Flood control
1122	Gillham Lake	Gillham		Cossatot						Arkansas		United States		1975	-99	-99	49	-99	533	-99	4.95	4.95	5.3	-99	-99	273.6	273.6	40.8	-99	55.3	10419	83.3	159	713	702				Sec	Main	Sec		Sec				Flood control
1123	Broken Bow Lake	Broken Bow Lake		Mountain Fork River						Oklahoma		United States		1967	-99	-99	69	-99	1113	-99	54.42	54.42	57.5	-99	-99	1976	1976	1132.4	-99	36.3	26800	233.8	189	1983	-99					Main							Flood control
1124	Dierks Lake	Dierks		Saline						Arkansas		United States		1975	-99	-99	47	-99	753	-99	4.94	4.94	5.5	-99	-99	196.7	196.7	36.6	-99	39.8	4505	138.5	155	289	295				Sec	Main	Sec		Sec				Flood control
1125	Lake Greeson	Narrows Dam		Little Missouri River						Arkansas		United States		1950	-99	-99	60	-99	287	-99	22.41	22.41	29.1	-99	-99	740.8	740.8	345	-99	33.1	10988	213.8	139	623	614			Sec		Main	Sec						Flood control
1126	Pine Creek Lake	Pine Creek Lake		Little River						Oklahoma		United States		1969	-99	-99	38	-99	6849	-99	15.4	15.4	15.2	-99	-99	1194.3	1194.3	66.3	-99	77.6	17582	215.4	138	1608	1645				Sec	Main	Sec					Sec	Flood control
1127	Dequeen Lake	Dequeen		Rolling Fork						Arkansas		United States		1977	-99	-99	49	-99	719	-99	7.01	7.01	6.9	-99	-99	457.1	457.1	43	-99	65.2	6405	226.3	144	440	438					Main	Sec		Sec				Flood control
1128	Hugo Lake	Hugo Lake		Kiamichi River						Oklahoma		United States		1974	-99	-99	31	-99	3109	-99	47.87	47.87	53.2	-99	-99	1571.6	1571.6	195.7	-99	32.8	45429	109.7	127	4432	3714				Sec	Main	Sec					Sec	Flood control
1129		North Fork Buffalo Creek Dam		North Fork of Buffalo Creek	Buffalo Creek					Texas		United States		1964	-99	-99	14	-99	1768	-99	1.38	1.38	-99	-99	-99	39.8	39.8	19	-99	28.8	131	963.4	321	64	87					Main							Flood control
1130		Lake Electra Dam		Camp Creek						Texas		United States		1950	-99	-99	12	-99	1585	-99	0.65	0.65	-99	-99	-99	26.4	26.4	10.8	-99	40.6	68	1231.1	335	41	39					Main							Flood control
1131		Santa Rosa Dam		Beaver Creek						Texas		United States		1929	-99	-99	14	-99	981	-99	5.02	5.02	-99	-99	-99	52.1	52.1	11.8	-99	10.4	862	191.7	358	833	849		Main										Irrigation
1132		Cane Creek		Cane Creek	Trib. Bayou Bartholomew					Arkansas		United States		1989	-99	-99	8	-99	6401	-99	5.48	5.48	6.6	-99	-99	27.9	27.9	12.1	-99	5.1	371	238.5	53	22	54						Main						Recreation
1133		Farmers Creek Dam		Farmers Creek						Texas		United States		1960	-99	-99	23	-99	1134	-99	4.5	4.5	5.9	-99	-99	73.6	73.6	31.3	-99	16.4	1123	207.8	258	224	244						Main					Sec	Recreation
1134	Pat Mayse Lake	Pat Mayse Lake		Sanders Creek						Texas		United States		1967	-99	-99	29	-99	2158	-99	21.36	21.36	24.3	-99	-99	564.7	564.7	233.3	-99	26.4	4559	392.8	131	415	453				Sec	Main	Sec						Flood control
1135	Lake Texoma	Denison Dam		Red River						Oklahoma		United States		1944	-99	-99	50	-99	5243	-99	263.1	263.1	351.7	-99	-99	6406.9	6406.9	3182.9	-99	24.4	194262	104.6	190	102334	102872			Sec	Sec	Main						Sec	Flood control
1136		Lake Diversion Dam		Wichita River						Texas		United States		1924	-99	-99	16	-99	1275	-99	11.13	11.13	12.7	-99	-99	177.8	177.8	41.2	-99	16	4352	129.5	322	5639	9		Main										Irrigation
1137	Truscott Brine Lake	Truscott Brine Dam		South Fork of Wichita River	Wichita River					Texas		United States		1983	-99	-99	33	-99	4901	-99	6.24	6.24	12.1	-99	-99	143.3	143.3	132	-99	23	58	7834.5	441	72	67											Main	Other
1138	Moss Lake	Fish Creek Dam	Moss Lake Dam	Fish Creek						Texas		United States		1966	-99	-99	28	-99	607	-99	3.75	3.75	4.6	-99	-99	77.3	77.3	28.6	-99	20.6	994	246.6	225	174	168					Main							Flood control
1139		Lake Arrowhead Dam		Little Wichita River						Texas		United States		1966	-99	-99	19	-99	4846	-99	43.16	43.16	65.6	-99	-99	844.9	844.9	281.2	-99	19.6	5694	470.5	280	2343	3					Main							Flood control
1140	Lake Kemp	Lake Kemp Dam		Big Wichita River						Texas		United States		1923	-99	-99	35	-99	2710	-99	28.67	28.67	66.9	-99	-99	1282.8	1282.8	330.6	-99	44.7	3982	1021.5	350	5307	8		Main				Sec					Sec	Irrigation
1141		Lake Crook Dam		Pine Creek						Texas		United States		1923	-99	-99	12	-99	945	-99	4.09	4.09	5	-99	-99	34	34	13.6	-99	8.3	1805	59.7	156	157	135						Main						Recreation
1142	Lake Monticello	Hungerrun Creek Dam	Lake Monticello Dam	Hunger Run Creek						Arkansas		United States		1993	-99	-99	27	-99	2147	-99	4.46	4.46	5.7	-99	-99	44.2	44.2	30.4	-99	9.9	384	365	74	23	20					Sec			Main			Sec	Fisheries
1143		Lower White Oak Dam		White Oak Creek						Arkansas		United States		1959	-99	-99	9	-99	865	-99	3.85	3.85	4	-99	-99	30.4	30.4	16.2	-99	7.9	1644	58.6	64	113	70						Main						Recreation
1144	Millwood Lake	Millwood Dam		Little						Arkansas		United States		1966	-99	-99	28	-99	5350	-99	93.21	93.21	117.4	-99	-99	2288	2288	212.2	-99	24.5	148022	49	81	10655	10733				Sec	Main	Sec		Sec				Flood control
1145		Lake Kickapoo Dam		North Fork of Little Wichita River	Little Wichita River					Texas		United States		1945	-99	-99	18	-99	2499	-99	17.62	17.62	25.1	-99	-99	249.2	249.2	130.7	-99	14.1	795	994	317	690	1					Main							Flood control
1146		Lake Bonham Dam		Timber Creek						Texas		United States		1969	-99	-99	18	-99	1158	-99	3.06	3.06	4.5	-99	-99	34.5	34.5	16	-99	11.3	605	180.8	173	67	75					Main							Flood control
1147	Brushy Creek Reservoir	Valley Lake Dam		Brushy Creek						Texas		United States		1961	-99	-99	17	-99	844	-99	3.06	3.06	4.4	-99	-99	24.7	24.7	20.2	-99	8.1	201	389.7	188	25	21					Main							Flood control
1148		White River Dam		White River						Texas		United States		1963	-99	-99	26	-99	1341	-99	3.49	3.49	6	-99	-99	98.7	98.7	38.9	-99	28.3	1	10000	721	7573	446					Main							Flood control
1149		Amon G Carter Dam		Big Sandy Creek						Texas		United States		1956	-99	-99	22	-99	774	-99	5.59	5.59	6.2	-99	-99	71.6	71.6	24.7	-99	12.8	1118	203.1	284	287	259						Main						Recreation
1150		Millers Creek Dam		Millers Creek						Texas		United States		1974	-99	-99	23	-99	2438	-99	2.76	2.76	11.7	-99	-99	161.6	161.6	36	-99	58.6	487	1052.2	405	624	1					Main							Flood control
1151	Ray Roberts Lake	Ray Roberts Dam		Elm Fork of Trinity River						Texas		United States		1986	-99	-99	43	-99	4599	-99	68.71	68.71	118.8	-99	-99	2383	2383	986.3	-99	34.7	10384	727.7	194	1782	1792			Sec	Main	Sec	Sec						Water supply
1152		Jim Chapman Lake		Sulphur River						Texas		United States		1991	-99	-99	29	-99	8556	-99	40.44	40.44	78	-99	-99	983.5	983.5	383.4	-99	24.3	16098	193.7	134	1250	1233				Main	Sec	Sec						Water supply
1153	Texarkana Lake	Wright Patman Dam and Lake		Sulphur River						Texas		United States		1954	-99	-99	32	-99	5681	-99	84.38	84.38	82.2	-99	-99	7068.8	7068.8	179.2	-99	83.8	126310	177.5	75	8860	8917				Main	Sec	Sec						Water supply
1154		Lock and Dam 8		Ouachita River						Arkansas		United States		1911	-99	-99	8	-99	102	-99	0.74	0.74	-99	-99	-99	104.8	104.8	73	-99	141.6	264729	1.3	29	17212	-99							Main					Navigation
1155		Lake Columbia Dam		Beech Creek						Arkansas		United States		1986	-99	-99	12	-99	1951	-99	9.72	9.72	11.1	-99	-99	81.5	81.5	35.5	-99	8.4	1616	159.9	83	123	119				Main								Water supply
1156		Lake Chicot Dam North		Offstream Mississippi River						Arkansas		United States		1942	-99	-99	7	-99	764	-99	18.04	18.04	-99	-99	-99	55.6	55.6	32.1	-99	3.1	3233	54.5	30	145	-99						Main						Recreation
1157		Lake Georgia-Pacific Dam		Trib. Saline River						Arkansas		United States		1963	-99	-99	6	-99	8041	-99	6.39	6.39	7	-99	-99	23	23	15.1	-99	3.6	657	111	30	39	8						Main					Sec	Recreation
1158		Lost Creek Dam		Lost Creek						Texas		United States		1991	-99	-99	30	-99	686	-99	1.39	1.39	-99	-99	-99	26.9	26.9	14.7	-99	19.4	171	498.8	305	72	-99					Main							Flood control
1159		Bridgeport Dam		West Fork of Trinity River	Trinity River					Texas		United States		1931	-99	-99	40	-99	610	-99	40.03	40.03	52.4	-99	-99	1139.5	1139.5	476.8	-99	28.5	7585	476.4	256	2846	2878					Main							Flood control
1160	White Oak Creek Reservoir	Lake Sulphur Springs Dam		White Oak Creek						Texas		United States		1973	-99	-99	10	-99	1408	-99	6.4	6.4	7.7	-99	-99	42.8	42.8	22	-99	6.7	2848	47.7	141	212	-99						Main						Recreation
1161		Graham Dam		Salt Creek						Texas		United States		1958	-99	-99	25	-99	1311	-99	6.07	6.07	7.7	-99	-99	129.5	129.5	48.1	-99	21.3	913	449.8	330	448	109											Main	Other
1162		Eddleman Dam		Flint Creek						Texas		United States		1929	-99	-99	17	-99	1370	-99	1.73	1.73	2.6	-99	-99	43.2	43.2	16.5	-99	25	1184	115.7	332	564	109											Main	Other
1164	Lewisville Lake	Lewisville Dam		Elm Fork of Trinity River						Texas		United States		1954	-99	-99	38	-99	10024	-99	65.48	65.48	94.2	-99	-99	2569.1	2569.1	573	-99	39.2	24587	331.3	156	4296	4299						Main						Recreation
1165	Lake Alan Henry	John T. Montford Dam	Lake Alan Henry Dam	Double Mountain Fork Brazos River						Texas		United States		1994	-99	-99	43	-99	134	-99	4.89	4.89	11.7	-99	-99	437.3	437.3	143	-99	89.4	368	3768.1	673	2571	1021		Sec				Main						Recreation
1166		Lake Stamford Dam		Paint Creek						Texas		United States		1953	-99	-99	23	-99	2012	-99	6.43	6.43	19	-99	-99	185	185	71.5	-99	28.8	391	1500.3	435	868	932						Main						Recreation
1167		Franklin County Dam		Big Cypress Creek						Texas		United States		1971	-99	-99	23	-99	1600	-99	11.87	11.87	19.2	-99	-99	202.3	202.3	89.8	-99	17	2630	243.9	112	198	194						Main						Recreation
1168	Lake Erling	Lake Erling Dam	Percy Cobb Dam	Bodcaw						Arkansas		United States		1956	-99	-99	13	-99	1338	-99	21.38	21.38	9.5	-99	-99	170.5	170.5	94.7	-99	8	13729	39.4	68	1038	1057				Main		Sec						Water supply
1169		Swauano Creek Dam	Welsh Dam	Swauano Creek						Texas		United States		1975	-99	-99	18	-99	1966	-99	4.21	4.21	5.5	-99	-99	62	62	29.1	-99	14.7	799	246.1	103	58	57					Main							Flood control
1170	Lavon Lake	Lavon Dam		East Fork of Trinity River	Trinity River					Texas		United States		1953	-99	-99	25	-99	5941	-99	68.48	68.48	86.6	-99	-99	1136.3	1136.3	563.1	-99	16.6	14003	257.3	148	2000	1994						Main						Recreation
1171		Grapevine Dam		Denton Creek						Texas		United States		1952	-99	-99	42	-99	3917	-99	21.22	21.22	28.7	-99	-99	936	936	223.4	-99	44.1	8827	336.2	166	1788	1800						Main					Sec	Recreation
1172	Peacock Site 1-A Tailings Reservoir	Peacock Site 1-A Tailings Dam		Trib. Peacock Creek						Texas		United States		1983	-99	-99	37	-99	619	-99	0.7	0.7	-99	-99	-99	16.4	16.4	13.9	-99	23.4	48	1083.4	128	4	-99											Main	Other
1173		North Lake Dam		South Fork of Grapevine Creek	Grapevine Creek					Texas		United States		1957	-99	-99	20	-99	2591	-99	2.64	2.64	3.3	-99	-99	29.6	29.6	19.7	-99	11.2	150	625.7	150	26	7					Main							Flood control
1174		Ellison Creek Dam		Ellison Creek						Texas		United States		1943	-99	-99	15	-99	1768	-99	4.75	4.75	6.1	-99	-99	44.4	44.4	30.5	-99	9.3	1485	94.8	82	116	96						Sec					Main	Other
1175	Black Lake	Black Bayou Dam	Black Lake Dam	Black Bayou						Louisiana		United States		1955	-99	-99	11	-99	427	-99	7.19	7.19	15.6	-99	-99	57.4	57.4	21.9	-99	8	7683	23.7	61	604	-99						Main					Sec	Recreation
1176	Possum Kingdom	Morris Sheppard		Brazos River						Texas		United States		1941	-99	-99	57	-99	835	-99	50.64	50.64	71.3	-99	-99	686.1	686.1	-99	-99	13.5	21901	99.3	299	51863	34473			Sec	Main		Sec						Water supply
1177		Eagle Mountain Dam		West Fork of Trinity River	Trinity River					Texas		United States		1932	-99	-99	26	-99	1341	-99	29.07	29.07	24.9	-99	-99	839.2	839.2	234.9	-99	28.9	17245	154.3	201	5100	5102					Main							Flood control
1178		Johnson Creek Dam		Johnson Creek						Texas		United States		1961	-99	-99	18	-99	771	-99	2.14	2.14	2.6	-99	-99	26.8	26.8	12.4	-99	12.5	256	332	100	21	29					Main							Flood control
1179	Hubbard Creek Lake	Hubbard Creek Dam		Hubbard Creek						Texas		United States		1962	-99	-99	34	-99	3834	-99	43.15	43.15	61.7	-99	-99	888.1	888.1	391.9	-99	20.6	3798	741.5	352	2852	2867					Main							Flood control
1180		White Rock Dam		White Rock Creek						Texas		United States		1911	-99	-99	14	-99	777	-99	3.9	3.9	0.2	-99	-99	48.6	48.6	11.1	-99	12.5	1611	95.7	137	262	259						Main						Recreation
1181	Lake Tawakoni	Iron Bridge Dam		Sabine River						Texas		United States		1960	-99	-99	26	-99	8864	-99	137.67	137.67	145.7	-99	-99	2047.6	2047.6	1154.8	-99	14.9	18125	358.2	135	2020	1958						Main						Recreation
1182	Lake Fork Reservoir	Lake Fork Dam		Lake Fork Creek						Texas		United States		1980	-99	-99	25	-99	3840	-99	93.17	93.17	112.1	-99	-99	1293.3	1293.3	833.6	-99	13.9	15032	272.8	121	1247	1277						Main						Recreation
1183	Lake Ray Hubbard	Rockwall Forney Dam		East Fork of Trinity River	Trinity River					Texas		United States		1969	-99	-99	21	-99	3810	-99	79.89	79.89	97.1	-99	-99	719.9	719.9	604.4	-99	9	19708	115.8	134	2889	2782					Main							Flood control
1184		Lake Worth Dam		West Fork of Trinity River	Trinity River					Texas		United States		1914	-99	-99	18	-99	975	-99	11.06	11.06	14.4	-99	-99	118.7	118.7	47	-99	10.7	18259	20.6	184	5345	5346						Main						Recreation
1185		Lake Weatherford Dam		Clear Fork of Trinity River						Texas		United States		1957	-99	-99	23	-99	1236	-99	3.69	3.69	4.4	-99	-99	46.3	46.3	24.5	-99	12.5	1144	128.3	274	275	282		Main										Irrigation
1186	Lake of the Pines	Ferrells Bridge Dam		Cypress Creek						Texas		United States		1958	-99	-99	30	-99	3231	-99	69.89	69.89	75.7	-99	-99	2465.4	2465.4	314.4	-99	35.3	28569	273.6	71	2286	2202				Main	Sec	Sec						Water supply
1187	Lake Claiborne	Lake Claiborne		Bayou Darbonne						Louisiana		United States		1966	-99	-99	22	-99	1676	-99	21.59	21.59	25.9	-99	-99	246.7	246.7	123.3	-99	11.4	5081	154	56	337	-99				Main								Water supply
1188		Mountain Creek Dam		Mountain Creek						Texas		United States		1937	-99	-99	14	-99	2499	-99	8.98	8.98	10.1	-99	-99	87.4	87.4	49.3	-99	9.7	4282	64.7	143	777	764					Main							Flood control
1189	New Terrell City Lake	Cedar Creek	Dam 87-A	Muddy Cedar Creek						Texas		United States		1955	-99	-99	13	-99	1615	-99	2.39	2.39	3.4	-99	-99	24.9	24.9	10.7	-99	10.4	332	237.8	154	40	37						Main						Recreation
1190		Lake Arlington Dam		Village Creek						Texas		United States		1955	-99	-99	27	-99	1976	-99	6.51	6.51	9.2	-99	-99	127.7	127.7	47.8	-99	19.6	1936	209.2	161	378	370						Sec					Main	Other
1191	Bayou Darbonne Reservoir	Bayou Darbonne Dam		Bayou Darbonne						Louisiana		United States		1961	-99	-99	16	-99	745	-99	46.94	46.94	61.7	-99	-99	296	296	160.4	-99	6.3	64393	14.6	25	4196	-99						Main						Recreation
1192	Caddo Lake	Caddo Dam		Cypress Bayou						Louisiana		United States		1914	-99	-99	16	-99	1135	-99	60.29	60.29	-99	-99	-99	931.3	931.3	159.1	-99	15.4	101899	29	59	8276	-99				Sec		Sec	Main					Navigation
1193		Cypress Black Bayou Site 1		Cypress Bayou						Louisiana		United States		1975	-99	-99	15	-99	1859	-99	8.53	8.53	12.5	-99	-99	95	95	30.8	-99	11.1	5212	57.8	54	396	-99				Sec		Main						Recreation
1194		Benbrook Lake		Clear Fork of Trinity River						Texas		United States		1951	-99	-99	41	-99	2783	-99	12.12	12.12	15.3	-99	-99	505.7	505.7	108.9	-99	41.7	4891	327.9	213	1105	1111				Main	Sec	Sec						Water supply
1195		Gonzales Creek Dam		Gonzales Creek						Texas		United States		1948	-99	-99	15	-99	823	-99	1.32	1.32	3.9	-99	-99	47.2	47.2	14.1	-99	35.8	439	340.9	408	194	298					Main							Flood control
1196		Lake Palo Pinto Dam		Palo Pinto Creek						Texas		United States		1964	-99	-99	29	-99	383	-99	5.81	5.81	10.8	-99	-99	210.6	210.6	54.4	-99	36.2	3557	187.7	272	1230	1220					Main							Flood control
1197		Joe Pool Lake		Mountain Creek						Texas		United States		1986	-99	-99	33	-99	6760	-99	23.53	23.53	30.2	-99	-99	792.5	792.5	218.2	-99	33.7	3265	769.7	160	593	601				Main	Sec	Sec						Water supply
1198		Fort Phantom Hill Dam		Big Elm Creek						Texas		United States		1938	-99	-99	26	-99	1158	-99	6.83	6.83	17.2	-99	-99	156.7	156.7	86.4	-99	22.9	822	604.5	495	1218	1199					Main							Flood control
1199	Lake Hawkins	Lake Hawkins Dam		Little Sandy Creek						Texas		United States		1962	-99	-99	17	-99	396	-99	2.39	2.39	4.3	-99	-99	49.6	49.6	14.7	-99	20.8	668	235.4	107	60	78						Main						Recreation
1200	Black Bayou Lake	Hannas Run Dam		Trib. Bayou Besiard						Louisiana		United States		1932	-99	-99	5	-99	98	-99	1.59	1.59	-99	-99	-99	13.1	13.1	11.9	-99	8.2	491	84.6	25	26	-99						Main						Recreation
1201	Lake J.B. Thomas	Lake J.B. Thomas Dam	Colorado River Dam	Colorado River						Texas		United States		1952	-99	-99	32	-99	4420	-99	39.22	39.22	31.6	-99	-99	444.1	444.1	251.6	-99	11.3	39	10000	671	6240	9127						Main						Recreation
1202	Brantley	Brantley		Pecos River						New Mexico		United States		1989	-99	-99	44	-99	596	-99	7.37	7.37	34.8	-99	-99	1191.9	1191.9	429.9	-99	161.7	8072	468.2	984	45858	45584		Sec			Main	Sec						Flood control
1203	Cross Lake	Cross Lake Dam and Spillway		Cross Bayou						Louisiana		United States		1925	-99	-99	15	-99	2256	-99	26.22	26.22	36	-99	-99	265.2	265.2	97.4	-99	10.1	8186	102.7	53	667	-99				Main								Water supply
1205		Williamson Dam	Cisco Dam	Sandy Creek						Texas		United States		1923	-99	-99	29	-99	324	-99	1.65	1.65	7.4	-99	-99	55.5	55.5	-99	-99	33.6	102	1725.4	464	67	67						Main						Recreation
1206		Brandy Branch Cooling Pond Dam		Brandy Branch						Texas		United States		1983	-99	-99	24	-99	975	-99	4.32	4.32	5	-99	-99	47.7	47.7	36.4	-99	11	131	1154.6	104	11	11					Main							Flood control
1207	Ross R. Barnett Reservoir	Ross Barnett Reservoir		Pearl River						Mississippi		United States		1965	-99	-99	20	-99	7132	-99	89.1	89.1	12.1	-99	-99	4206.2	4206.2	666.1	-99	47.2	141849	94	87	7814	1202						Main						Recreation
1208		De Cordova Bend Dam		Brazos River						Texas		United States		1969	-99	-99	26	-99	671	-99	23.77	23.77	5.5	-99	-99	296.8	296.8	168.8	-99	12.5	38614	24.4	216	57322	40018		Main										Irrigation
1209		Lake Cherokee Dam		Cherokee Bayou						Texas		United States		1948	-99	-99	13	-99	1520	-99	9.98	9.98	3.5	-99	-99	124.6	124.6	51.2	-99	12.5	4760	83	92	415	409						Main						Recreation
1210		Lake Leon Dam		Leon River						Texas		United States		1954	-99	-99	27	-99	1128	-99	4.41	4.41	6.4	-99	-99	89.1	89.1	33.7	-99	20.2	977	289.2	422	658	653						Main						Recreation
1211		Lake Hico		Pearl River						Mississippi		United States		1958	-99	-99	11	-99	4067	-99	1.53	1.53	1.5	-99	-99	12.5	12.5	10.4	-99	8.2	101	392.4	103	5	3											Main	Other
1212		South Prong Dam		South Prong Waxahachie Creek						Texas		United States		1956	-99	-99	19	-99	1250	-99	1.9	1.9	2.8	-99	-99	29.2	29.2	16.7	-99	15.4	464	199.6	152	80	80290					Main							Flood control
1213	Lake Bistineau	Lake Bistineau		Loggy Bayou						Louisiana		United States		1941	-99	-99	14	-99	2327	-99	25.89	25.89	-99	-99	-99	392.2	392.2	13	-99	15.1	50572	24.6	47	3773	-99				Sec	Sec	Main						Recreation
1214	Lake Colorado	Lake Colorado City Dam	Morgan Creek Dam	Morgan Creek						Texas		United States		1949	-99	-99	26	-99	1463	-99	3.33	3.33	6.5	-99	-99	87.2	87.2	39.2	-99	26.2	416	664.7	627	861	834						Main						Recreation
1215	Kepler Creek Lake	Kepler Creek Dam		Kepler Creek						Louisiana		United States		1958	-99	-99	11	-99	610	-99	6.66	6.66	7.4	-99	-99	61.7	61.7	20.7	-99	9.3	1845	106	56	120	-99						Main						Recreation
1216		Squaw Creek Dam		Squaw Creek						Texas		United States		1977	-99	-99	48	-99	1430	-99	10.8	10.8	13.1	-99	-99	246	246	186.3	-99	22.8	652	1196.4	240	165	166						Main						Recreation
1217		Champion Creek Dam		Champion Creek						Texas		United States		1959	-99	-99	37	-99	2286	-99	1.22	1.22	6.3	-99	-99	111.3	111.3	52.4	-99	91.2	275	1283.4	632	473	425						Main						Recreation
1218		Lake Pat Cleburne Dam		Nolan River						Texas		United States		1964	-99	-99	24	-99	1582	-99	4.65	4.65	6.3	-99	-99	82.3	82.3	31.6	-99	17.7	1235	211.3	221	256	259					Main							Flood control
1219		Martin Lake Dam		Martin Creek						Texas		United States		1974	-99	-99	18	-99	2096	-99	17.02	17.02	22	-99	-99	224.9	224.9	95.7	-99	13.2	3313	215.3	95	295	337						Main						Recreation
1220		Bardwell Lake		Waxahachie Creek						Texas		United States		1965	-99	-99	25	-99	4694	-99	11.8	11.8	14.4	-99	-99	391.6	391.6	67.7	-99	33.2	2715	457.4	129	459	461				Main	Sec	Sec						Water supply
1221		Mitchell County Reservoir Dam		Trib. Beals Creek						Texas		United States		1991	-99	-99	28	-99	1478	-99	3.59	3.59	6.5	-99	-99	62	62	39.5	-99	17.3	26	7561.6	656	44	40											Main	Other
1222		Lake Abilene Dam		Elm Creek						Texas		United States		1921	-99	-99	20	-99	1536	-99	0.51	0.51	2.4	-99	-99	55.5	55.5	-99	-99	108.8	164	1073.1	610	244	262						Main						Recreation
1223		Forest Grove Dam		Caney Creek						Texas		United States		1980	-99	-99	16	-99	1358	-99	1.08	1.08	6.1	-99	-99	67	67	24.7	-99	62	1302	163.2	106	138	-99					Main							Flood control
1224		Red Draw Dam		Red Draw						Texas		United States		1985	-99	-99	22	-99	488	-99	0.8	0.8	-99	-99	-99	10.5	10.5	-99	-99	13.1	5	6659.1	743	9	-99											Main	Other
1225	Caney Lake	Caney Creek Dam		Caney Creek						Louisiana		United States		1986	-99	-99	24	-99	1887	-99	19.21	19.21	20.1	-99	-99	154.2	154.2	98.2	-99	8	2150	227.4	65	123	-99				Sec		Main						Recreation
1226		Natural Dam		Sulphur Springs Draw						Texas		United States		1989	-99	-99	14	-99	533	-99	3.24	3.24	15	-99	-99	255.7	255.7	67.3	-99	78.9	570	1422.5	744	4996	1440					Main				Sec			Flood control
1227		Mud Creek Dam		Mud Creek						Texas		United States		1967	-99	-99	18	-99	1338	-99	7.97	7.97	14.5	-99	-99	104.9	104.9	53	-99	13.2	1962	169.5	118	174	161					Main							Flood control
1228	Flat Creek Lake	Lake Athens Dam		Flat Creek						Texas		United States		1963	-99	-99	18	-99	914	-99	4.68	4.68	9.8	-99	-99	58	58	40.5	-99	12.4	560	328.4	141	57	55						Main						Recreation
1229		Whitehouse Dam		Prairie Creek						Texas		United States		1949	-99	-99	15	-99	1435	-99	7.91	7.91	14.5	-99	-99	105.8	105.8	52.4	-99	13.4	1364	246	117	122	117					Main							Flood control
1230	Cedar Creek Reservoir	Joe B. Hogsett Dam		Cedar Creek						Texas		United States		1966	-99	-99	28	-99	5346	-99	118.06	118.06	104.6	-99	-99	1338.3	1338.3	786	-99	11.3	21523	197.2	99	2657	2608		Sec				Main						Recreation
1231		Blackburn Crossing Dam		Neches River						Texas		United States		1971	-99	-99	23	-99	1743	-99	28.66	28.66	103.4	-99	-99	1289	1289	508	-99	45	22343	182.9	99	2144	2173						Sec					Main	Other
1232		Oak Creek Dam		Oak Creek						Texas		United States		1950	-99	-99	29	-99	1158	-99	3.46	3.46	9.6	-99	-99	97.9	97.9	48.5	-99	28.3	370	839	607	622	632					Main							Flood control
1233	Lake Murvaul	Murvaul Bayou Dam		Murvaul Bayou						Texas		United States		1956	-99	-99	16	-99	2743	-99	12.95	12.95	15.1	-99	-99	113.5	113.5	55.1	-99	8.8	3055	117.8	89	288	298						Main						Recreation
1234		Coleman Dam		Jim Ned Creek						Texas		United States		1966	-99	-99	28	-99	1433	-99	4.44	4.44	7.6	-99	-99	113.1	113.1	47.9	-99	25.5	582	616.2	516	780	774						Main						Recreation
1235	John K. Kelly Grand Bayou Reservoir	Grand Bayou Reservoir Dam		Grand Bayou						Louisiana		United States		1994	-99	-99	17	-99	1737	-99	9.45	9.45	10.9	-99	-99	81.4	81.4	33.3	-99	8.6	4881	52.9	43	339	-99				Main		Sec						Water supply
1236		Proctor Lake		Leon River						Texas		United States		1963	-99	-99	26	-99	4103	-99	9.05	9.05	18.7	-99	-99	534.1	534.1	73.3	-99	59	5509	307.4	353	3265	3276				Main	Sec	Sec						Water supply
1237		Navarro Mills Dam		Richland Creek						Texas		United States		1963	-99	-99	25	-99	2307	-99	15.98	15.98	64.5	-99	-99	414.2	414.2	78.1	-99	25.9	4906	267.7	129	868	829					Main							Flood control
1238	Richland-Chambers Reservoir	Richland Creek Dam		Richland Creek						Texas		United States		1987	-99	-99	29	-99	9418	-99	156.51	156.51	181.1	-99	-99	2150	2150	1402	-99	13.7	30591	222.9	97	5071	5069						Main						Recreation
1239	Lake Winters	Elm Creek Dam		Elm Creek						Texas		United States		1983	-99	-99	17	-99	1719	-99	1.29	1.29	2.6	-99	-99	41.3	41.3	10.3	-99	32	143	915.8	541	178	170						Main						Recreation
1240		Lake Striker Dam		Striker Creek						Texas		United States		1956	-99	-99	12	-99	975	-99	7.36	7.36	9.7	-99	-99	98.7	98.7	33.3	-99	13.4	5139	60.9	97	479	471						Main						Recreation
1241		Buckner Dam	Gum Creek Dam	Gum Creek						Texas		United States		1957	-99	-99	23	-99	1024	-99	4.12	4.12	5.4	-99	-99	69.2	69.2	37.6	-99	16.8	962	228.1	140	100	106						Main						Recreation
1242		Red Bluff Dam		Pecos River						Texas		United States		1936	-99	-99	32	-99	3200	-99	16.11	16.11	30.4	-99	-99	640.1	640.1	380.1	-99	39.7	12720	159.6	860	55174	53768		Main	Sec								Sec	Irrigation
1243		Robert Lee Dam		Colorado River						Texas		United States		1969	-99	-99	43	-99	6553	-99	13.05	13.05	72.8	-99	-99	999.1	999.1	602.9	-99	76.6	4464	709.7	561	36846	10723						Main						Recreation
1244		Turkey Creek Dam		Trib. Turkey Creek						Louisiana		United States		1953	-99	-99	12	-99	1417	-99	5.1	5.1	-99	-99	-99	135.7	135.7	41.9	-99	26.6	10253	42	15	465	-99						Main					Sec	Recreation
1245		Aquilla Lake		Aquilla Creek						Texas		United States		1983	-99	-99	32	-99	3597	-99	9.76	9.76	13.3	-99	-99	443.9	443.9	64.6	-99	45.5	3364	418.4	164	664	653				Main	Sec	Sec						Water supply
1246	Black Lake Bayou Reservoir	Black Lake Bayou Dam	Clear Lake	Black Lake Bayou						Louisiana		United States		1990	-99	-99	13	-99	725	-99	16.92	16.92	55.8	-99	-99	394.7	394.7	134.4	-99	23.3	34936	35.8	31	2321	-99						Main						Recreation
1247	Lake Whitney	Whitney Lake		Brazos River						Texas		United States		1951	-99	-99	51	-99	5393	-99	70.56	70.56	95.3	-99	-99	2590.8	2590.8	773.5	-99	36.7	52770	155.7	157	61236	45729			Sec	Main	Sec	Sec						Water supply
1248	Lake Brownwood	Lake Brownwood Dam		Pecan Bayou						Texas		United States		1933	-99	-99	37	-99	482	-99	17.79	17.79	29.5	-99	-99	552.8	552.8	146.7	-99	31.1	4427	396	440	4029	6						Main						Recreation
1249	Hords Creek Lake	Hords Creek Dam		Hords Creek						Texas		United States		1948	-99	-99	28	-99	2073	-99	0.85	0.85	2.1	-99	-99	60.8	60.8	10.7	-99	71.5	132	1460.6	579	123	124						Main						Recreation
1250	Big Brown Creek Lake	Fairfield Dam		Big Brown Creek						Texas		United States		1969	-99	-99	23	-99	1326	-99	7.94	7.94	9.5	-99	-99	87.4	87.4	62.4	-99	11	700	395.9	98	92	88					Main							Flood control
1251	Sibley Lake	Sibley Lake Dam		Youngs Bayou						Louisiana		United States		1962	-99	-99	11	-99	1987	-99	6.94	6.94	8.8	-99	-99	69.9	69.9	24.1	-99	10.1	1383	160.3	35	94	-99				Main								Water supply
1252		Nantachie Lake Dam		Bayou Nantachie						Louisiana		United States		1964	-99	-99	11	-99	168	-99	5.52	5.52	6.4	-99	-99	43.8	43.8	13.8	-99	7.9	3650	38.1	32	227	-99						Main						Recreation
1253		Bayou Loco Dam		Bayou Loco						Texas		United States		1977	-99	-99	23	-99	1120	-99	8.18	8.18	-99	-99	-99	150.5	150.5	48.8	-99	18.4	2205	216.4	87	235	-99						Main						Recreation
1254		Waco Lake		Bosque River						Texas		United States		1965	-99	-99	44	-99	5500	-99	22.79	22.79	29.4	-99	-99	1021.7	1021.7	188.1	-99	44.8	11633	278.5	140	4289	4325				Main	Sec	Sec						Water supply
1255		Tradinghouse Creek Dam		Tradinghouse Creek						Texas		United States		1968	-99	-99	20	-99	2316	-99	7.06	7.06	8.1	-99	-99	70.3	70.3	46.6	-99	10	596	374	128	116	101					Main							Flood control
1256	Iatt Lake	Iatt Lake Dam		Bayou Rigolette						Louisiana		United States		1957	-99	-99	11	-99	1618	-99	5.18	5.18	28.7	-99	-99	206	206	38.2	-99	39.8	10298	63.4	27	608	-99						Main					Sec	Recreation
1257		Simon Freese Dam	Stacy Dam	Colorado River						Texas		United States		1989	-99	-99	45	-99	4862	-99	47.05	47.05	77.5	-99	-99	666.5	666.5	-99	-99	14.2	9565	221	466	58936	48						Main						Recreation
1258		O.C. Fisher Dam	San Angelo Dam	Concho River						Texas		United States		1952	-99	-99	39	-99	12462	-99	28.97	28.97	15.6	-99	-99	858.9	858.9	147	-99	29.6	2381	1143.9	574	3854	3914						Main						Recreation
1259		Lake Creek Lake Dam		Manos Creek						Texas		United States		1953	-99	-99	16	-99	536	-99	2.01	2.01	2.2	-99	-99	13.1	13.1	10.5	-99	6.5	194	214.1	125	39	44					Main							Flood control
1260		Lake Kurth Dam		Trib. Angelina River						Texas		United States		1960	-99	-99	12	-99	2621	-99	2.92	2.92	0.3	-99	-99	33.7	33.7	20	-99	11.5	58	1842.4	61	6	10					Main							Flood control
1261		Houston County Lake Dam		Little Elkhart Creek						Texas		United States		1966	-99	-99	19	-99	518	-99	4.8	4.8	5.2	-99	-99	33.3	33.3	24.1	-99	6.9	1012	104.3	83	130	114						Main						Recreation
1262		Nasworthy Dam		South Concho River						Texas		United States		1930	-99	-99	14	-99	1670	-99	2.88	2.88	-99	-99	-99	52.4	52.4	12.5	-99	18.2	3715	44.7	567	9657	9927						Main						Recreation
1263	Twin Buttes	Twin Buttes		Middle Concho River	South Concho River					Texas		United States		1962	-99	-99	41	-99	614	-99	61.62	61.62	132.2	-99	-99	1341.4	1341.4	229.7	-99	21.8	2726	1560.4	573	8137	6403		Main			Sec	Sec						Irrigation
1264		Larto Lake Dam		Larto Bayou						Louisiana		United States		1959	-99	-99	12	-99	732	-99	9.18	9.18	-99	-99	-99	155.4	155.4	18.5	-99	16.9	12447	39.6	17	567	-99						Main						Recreation
1265	Cotile Lake	Cotile Lake Dam		Cotile Creek						Louisiana		United States		1965	-99	-99	15	-99	1798	-99	6.67	6.67	7.2	-99	-99	60.7	60.7	30.8	-99	9.1	2624	73.4	37	142	-99		Sec				Main						Recreation
1266	Lake Limestone	Sterling C. Robertson Dam		Navasota River						Texas		United States		1978	-99	-99	20	-99	2521	-99	45.33	45.33	55.4	-99	-99	688.1	688.1	266.1	-99	15.2	10414	209.5	113	1630	1746		Main										Irrigation
1267	Kincaid Lake	Kincaid Reservoir		Trib. Bayou Boeuf						Louisiana		United States		1972	-99	-99	11	-99	1585	-99	6.7	6.7	7.8	-99	-99	55.8	55.8	30.8	-99	8.3	1792	98.7	33	92	-99		Main				Sec						Irrigation
1268		Twin Oak Dam		Duck Creek						Texas		United States		1982	-99	-99	17	-99	2347	-99	4.52	4.52	9.4	-99	-99	87.4	87.4	37.4	-99	19.3	570	486.2	117	95	117					Main							Flood control
1269	Toledo Bend	Toledo Bend		Sabine						Louisiana		United States		1966	-99	-99	34	-99	3155	-99	599.62	599.62	734.9	-99	-99	6287.7	6287.7	5522.3	-99	10.5	193925	102.8	38	18647	18622			Main	Sec		Sec	Sec					Hydroelectricity
1270	Vernon Lake	Vernon Lake Dam	Upper Anacoco	Bayou Anacoco						Louisiana		United States		1961	-99	-99	19	-99	1463	-99	14.93	14.93	17.2	-99	-99	119.6	119.6	70.3	-99	8	3747	101.2	77	298	-99				Main								Water supply
1271		Brady Dam		Brady Creek						Texas		United States		1963	-99	-99	32	-99	2865	-99	3.61	3.61	8.2	-99	-99	262	262	37	-99	72.6	1563	531.5	533	1333	1329						Main						Recreation
1272	Indian Creek	Indian Creek Dam		Indian Creek						Louisiana		United States		1972	-99	-99	12	-99	704	-99	6.64	6.64	9.1	-99	-99	47.1	47.1	30.8	-99	7.1	2061	72.5	27	97	-99				Sec		Main						Recreation
1273		Belton Dam		Leon River						Texas		United States		1954	-99	-99	59	-99	1684	-99	42.6	42.6	49.8	-99	-99	2314.9	2314.9	535.9	-99	54.3	15336	478.6	185	9240	9220						Main						Recreation
1274	Lake Anacoco	Lower Anacoco Dam		Bayou Anacoco						Louisiana		United States		1951	-99	-99	14	-99	1097	-99	7.61	7.61	10.5	-99	-99	67.8	67.8	29.6	-99	8.9	6670	32.2	64	531	-99						Main						Recreation
1275	Sam Rayburn Reservoir	Sam Rayburn Dam And Reservoir		Angelina River						Texas		United States		1965	-99	-99	40	-99	3780	-99	380.2	380.2	463.4	-99	-99	7815.6	7815.6	3574.9	-99	20.6	88498	280	48	8971	8933			Sec	Main	Sec	Sec						Water supply
1276		Camp Creek Lake Dam		Camp Creek						Texas		United States		1949	-99	-99	15	-99	533	-99	2.36	2.36	3	-99	-99	30.8	30.8	10.4	-99	13.1	644	151.7	98	102	104						Main						Recreation
1277		Stillhouse-Hollow Dam		Lampasas River						Texas		United States		1968	-99	-99	61	-99	2963	-99	23.46	23.46	26	-99	-99	1250.5	1250.5	290.7	-99	53.3	6496	610.4	198	3422	3416				Main	Sec	Sec						Water supply
1278	Chicot Lake	Chicot Lake Dam		Bayou Chicot						Louisiana		United States		1953	-99	-99	9	-99	1958	-99	0.24	0.24	6.6	-99	-99	16.3	16.3	12	-99	67.9	1132	45.7	21	48	-99						Main						Recreation
1279	B.A. Steinhagen Lake	Town Bluff Dam		Neches River						Texas		United States		1951	-99	-99	14	-99	2042	-99	17.84	17.84	59.5	-99	-99	377.9	377.9	116.2	-99	21.2	183591	6.5	34	19437	19614			Sec	Sec		Sec					Main	Other
1280	Lake Buchanan	Buchanan Dam		Colorado River						Texas		United States		1937	-99	-99	45	-99	3349	-99	80.48	80.48	93.3	-99	-99	1211.3	1211.3	1043.9	-99	15.1	34336	111.9	304	79272	130		Main	Sec									Irrigation
1281	Bundicks Lake	Bundicks Creek Dam		Bundicks Creek						Louisiana		United States		1961	-99	-99	14	-99	2755	-99	5.12	5.12	7.1	-99	-99	70.9	70.9	11.3	-99	13.8	9524	23.6	29	548	-99						Main						Recreation
1282	Millers Lake	Millers Lake		Trib. Bayou des Cannes						Louisiana		United States		1947	-99	-99	2	-99	4859	-99	3.2	3.2	-99	-99	-99	29.6	29.6	12.3	-99	9.3	4080	23	21	174	-99						Main						Recreation
1283		Roy Inks Dam		Colorado River						Texas		United States		1938	-99	-99	29	-99	472	-99	2.24	2.24	3.3	-99	-99	78.3	78.3	21.6	-99	35	34707	7.2	271	79375	83077			Main			Sec						Hydroelectricity
1284		Bryan Utilities Lake Dam		Trib. Thompsons Creek	Trib. Peach Creek					Texas		United States		1975	-99	-99	19	-99	5334	-99	1.12	1.12	3.4	-99	-99	27.1	27.1	18.8	-99	24.2	15	5728.9	108	2	-99											Main	Other
1285	Laneport Reservoir	Granger Dam		San Gabriel River						Texas		United States		1979	-99	-99	35	-99	4645	-99	15.28	15.28	-99	-99	-99	692.1	692.1	67	-99	45.3	6158	356.4	161	1645	-99						Main						Recreation
1286		North San Gabriel Dam	North Fork Dam	North Fork of San Gabriel River	San Gabriel River					Texas		United States		1980	-99	-99	49	-99	1722	-99	3.49	3.49	5.3	-99	-99	271.5	271.5	45.7	-99	77.8	2271	379.1	240	643	637						Main						Recreation
1287	Lake Livingston	Livingston Dam		Trinity River						Texas		United States		1969	-99	-99	30	-99	4109	-99	219.58	219.58	334.3	-99	-99	2522.5	2522.5	2205.5	-99	11.5	255379	31.3	34	43076	42950					Main							Flood control
1288		Gibbons Creek Dam		Gibbons Creek						Texas		United States		1981	-99	-99	15	-99	1875	-99	8.85	8.85	11.2	-99	-99	101	101	39.6	-99	11.4	1515	211.4	75	210	220			Main			Sec						Hydroelectricity
1289		False River Spillway		False River						Louisiana		United States		1948	-99	-99	9	-99	7	-99	11.96	11.96	-99	-99	-99	197.4	197.4	157.9	-99	16.5	2389	262	9	109	-99						Main						Recreation
1290		Alcoa Lake Dam		Sandy Creek						Texas		United States		1952	-99	-99	16	-99	1768	-99	3.02	3.02	3.6	-99	-99	23.4	23.4	19.3	-99	7.7	118	628.8	142	21	16					Main							Flood control
1291		Alvin Wirtz Dam		Colorado River						Texas		United States		1951	-99	-99	36	-99	1674	-99	19.06	19.06	25.8	-99	-99	280	280	170.2	-99	14.7	62334	14.2	250	92281	98			Main			Sec						Hydroelectricity
1292		Max Starcke Dam		Colorado River						Texas		United States		1951	-99	-99	30	-99	262	-99	2.26	2.26	3.2	-99	-99	10.8	10.8	-99	-99	4.8	63263	0.5	219	92493	94081			Main			Sec						Hydroelectricity
1293		Lewis Creek Dam		Lewis Creek						Texas		United States		1969	-99	-99	19	-99	3894	-99	3.65	3.65	4.1	-99	-99	28.6	28.6	21	-99	7.8	115	788.6	71	11	11						Sec					Main	Other
1294	Lake Travis	Mansfield Dam	Marshall Ford Dam	Colorado River						Texas		United States		1942	-99	-99	85	-99	2163	-99	51.32	51.32	76.6	-99	-99	3975.5	3975.5	1446.4	-99	77.5	89281	141.2	205	97023	98756		Main	Sec									Irrigation
1295	Lake Conroe	Conroe Dam		West Fork of San Jacinto River	San Jacinto River					Texas		United States		1973	-99	-99	25	-99	3444	-99	43.7	43.7	84.9	-99	-99	872	872	513.4	-99	20	10380	266.4	63	1178	1150		Main										Irrigation
1296		Somerville Dam		Yegua Creek						Texas		United States		1967	-99	-99	24	-99	6160	-99	43.58	43.58	46.4	-99	-99	1269	1269	191.3	-99	29.1	17409	231.1	73	2634	4		Main										Irrigation
1297		Tom Miller Dam		Colorado River						Texas		United States		1939	-99	-99	26	-99	485	-99	2.11	2.11	7.4	-99	-99	90.2	90.2	25.9	-99	42.7	94412	3	144	97264	67661			Main			Sec						Hydroelectricity
1298	Decker Lake	Decker Creek Dam		Decker Creek						Texas		United States		1967	-99	-99	25	-99	1948	-99	3.97	3.97	5.1	-99	-99	55.8	55.8	41.9	-99	14.1	131	1350.7	169	21	24						Main						Recreation
1299		Lake Bastrop Dam		Spicer Creek						Texas		United States		1964	-99	-99	24	-99	1219	-99	3.02	3.02	1	-99	-99	20.9	20.9	20.5	-99	6.9	196	338.1	136	23	23						Main						Recreation
1300		Lake Houston Dam		San Jacinto River						Texas		United States		1954	-99	-99	20	-99	2638	-99	37.3	37.3	49.5	-99	-99	347.6	347.6	165.3	-99	9.3	78872	14	9	7231	7325		Main										Irrigation
1301		Cedar Creek Dam		Cedar Creek						Texas		United States		1977	-99	-99	32	-99	3200	-99	9.09	9.09	9.7	-99	-99	109.3	109.3	88.1	-99	12	137	2529.8	117	15	16					Main							Flood control
1302		Canyon Lake		Guadalupe River						Texas		United States		1964	-99	-99	68	-99	1344	-99	30.62	30.62	33.3	-99	-99	1393	1393	476.4	-99	45.5	18452	239.4	271	3733	3691			Sec	Main	Sec	Sec						Water supply
1303		Lake Anahuac Levee		Turtle Bayou						Texas		United States		-99	-99	-99	3	-99	-99	-99	19.76	19.76	21.4	-99	-99	74	74	43.5	-99	3.7	297579	0.8	2	45824	515		Sec									Main	Other
1304		Cedar Bayou Generating Pond Levee		Cedar Bayou						Texas		United States		1972	-99	-99	3	-99	7081	-99	10.25	10.25	11.1	-99	-99	37	37	23.7	-99	3.6	738	159	1	40	-99					Main							Flood control
1305		Medina Lake Dam		Medina River						Texas		United States		1913	-99	-99	54	-99	472	-99	19.26	19.26	22.6	-99	-99	403.7	403.7	314.3	-99	21	5253	243.7	303	1663	1642		Main										Irrigation
1306	Lake George	Smithers Lake Dam		Dry Creek						Texas		United States		1957	-99	-99	4	-99	4816	-99	8.86	8.86	10	-99	-99	23.1	23.1	-99	-99	2.6	937	78.2	23	73	63				Main	Sec							Water supply
1307	Amistad Reservoir	International Amistad Dam		Rio Grande	Bravo			Valverde	Acuna	Coahuila	Texas	Mexico	United States	1969	1968	-99	87	-99	9760	-99	131.53	131.53	360.2	-99	250	6330	6330	4380	-99	48.1	170434	117.8	331	338333	-99		Main	Sec	Sec	Sec							Irrigation
1308		Calaveras Creek Dam		Calaveras Creek						Texas		United States		1969	-99	-99	26	-99	1804	-99	11.89	11.89	13.7	-99	-99	120.2	120.2	74.6	-99	10.1	604	631	145	170	168											Main	Other
1309		Victor Braunig Dam		Arroyo Seco						Texas		United States		1963	-99	-99	24	-99	2938	-99	4.98	4.98	5.5	-99	-99	39.9	39.9	32.7	-99	8	79	1601.5	145	27	24						Main						Recreation
1310		William Harris Reservoir Dam		Offstream Oyster Creek						Texas		United States		1947	-99	-99	3	-99	10668	-99	5.34	5.34	-99	-99	-99	83.5	83.5	61.7	-99	15.6	226518	1.2	15	108480	-99					Main							Flood control
1311		Brazoria Reservoir Dam		Offstream Brazos River						Texas		United States		1954	-99	-99	6	-99	12150	-99	7.1	7.1	7.5	-99	-99	54.2	54.2	27.1	-99	7.6	811	211.9	12	52	-99					Main							Flood control
1312		Palmetto Bend Dam		Navidad River						Texas		United States		1981	-99	-99	19	-99	13066	-99	30.1	30.1	-99	-99	-99	252	252	210.1	-99	8.4	41598	19.2	13	3536	-99						Main						Recreation
1313		Prudential Reservoir 3		Trib. Kellers Creek						Texas		United States		1976	-99	-99	3	-99	1494	-99	0.14	0.14	-99	-99	-99	12.1	12.1	-99	-99	86.4	16	2398.1	14	1	-99		Main										Irrigation
1314		Cooling Reservoir Dam		Offstream Colorado River						Texas		United States		1981	-99	-99	16	-99	19967	-99	28.34	28.34	28.3	-99	-99	308.4	308.4	249.9	-99	10.9	863	1133.2	14	63	28					Main							Flood control
1315		Coleto Creek Dam		Coleto Creek						Texas		United States		1980	-99	-99	20	-99	6401	-99	8.33	8.33	12.5	-99	-99	208.5	208.5	43.3	-99	25	8047	82.2	31	1079	1313					Main							Flood control
1316	Choke Canyon	Choke Canyon		Frio River						Texas		United States		1981	-99	-99	39	-99	594	-99	55.08	55.08	106.1	-99	-99	1335.9	1335.9	857.6	-99	24.3	13488	314.1	57	14212	14323						Main					Sec	Recreation
1317	Lake Corpus Christi	Wesley E. Seale Dam		Nueces River						Texas		United States		1958	-99	-99	25	-99	1823	-99	59.14	59.14	178.5	-99	-99	655	655	370	-99	11.1	32338	64.2	28	42892	43139						Main						Recreation
1318		Lake Casa Blanca Dam		Chacon Creek						Texas		United States		1946	-99	-99	24	-99	1768	-99	2.63	2.63	6.7	-99	-99	72.3	72.3	24.7	-99	27.5	157	1460.3	131	320	303		Main										Irrigation
1319	Venustiano Carranza	Venustiano Carranza	Don Martin	Salado				Anahuac		Coahuila		Mexico		1932	-99	-99	35	-99	987	-99	83.89	83.89	198	-99	-99	1390	1390	1385	-99	16.6	24597	179.2	258	39177	-99		Main			Sec							Irrigation
1320	Falcon Reservoir	International Falcon Lake Dam		Rio Grande	Bravo			Starr	Mier	Tamaulipas	Texas	Mexico	United States	1953	-99	-99	53	50	8014	4926	120.78	120.78	467	-99	300	3920	3920	3290	2960	32.5	216536	57.4	81	430279	412507		Major	Sec		Main							Flood control
1321	Monte Alto Reservoir	Delta Lake Unit 2 Levee		OS						Texas		United States		1939	-99	-99	5	-99	23012	-99	7.31	7.31	5	-99	-99	27.8	27.8	21.9	-99	3.8	210	419.8	15	137	8		Main										Irrigation
1322	Lake Edinburg	Retama Reservoir Levee		OS						Texas		United States		1935	-99	-99	3	-99	8550	-99	0.37	0.37	2.5	-99	-99	16.7	16.7	10.9	-99	45.1	457	115.9	28	517	-99		Main										Irrigation
1323	Vaso Marte R.Gomez	Marte R. Gomez		San Juan				Reynosa		Tamaulipas		Mexico		1946	-99	-99	49	-99	6000	-99	38.01	38.01	215	-99	-99	1241	-99	1241	-99	32.6	35371	111.3	75	32504	-99		Main										Irrigation
1324		El Cuchillo		San Juan				China		Nuevo Leon		Mexico		1994	-99	-99	44	-99	4480	-99	43.31	43.31	180.9	-99	-99	1784	-99	1784	-99	41.2	13946	405.6	148	8727	-99				Main								Water supply
1325		La Boca		San Juan				Monterrey		Nuevo Leon		Mexico		1961	-99	-99	35	-99	290	-99	3.64	3.64	-99	-99	-99	40	-99	40	-99	11	370	342.8	456	273	-99		Main		Sec								Irrigation
1326		Francisco Zarco		Nazas		Santiago		Lerdo		Durango		Mexico		1969	-99	-99	40	-99	480	-99	13.79	13.79	11	-99	-99	438	-99	438	-99	31.8	41977	33.1	1229	33580	-99		Main			Sec							Irrigation
1327		Cerro Prieto		Pablillo				Linares		Nuevo Leon		Mexico		1982	-99	-99	50	-99	7100	-99	17.02	17.02	30	-99	-99	300	-99	300	-99	17.6	5035	188.9	276	1712	-99		Sec		Main								Water supply
1328		Presa Pena del Aguila		LaSauceda				Durango		Durango		Mexico		1955	-99	-99	25	-99	750	-99	5.83	5.83	8.1	-99	-99	30	-99	30	-99	5.1	1	10000	1888	2416	-99		Main										Irrigation
1329		G. Franci		Poanas				Villa		Durango		Mexico		1968	-99	-99	56	-99	395	-99	3.97	3.97	6.5	-99	-99	101	-99	101	-99	25.4	1251	256	1987	1442	-99		Main										Irrigation
1330		Presa Guadalupe Victoria		Tunal				Durango		Durango		Mexico		1962	-99	-99	73	-99	485	-99	3.59	3.59	4.3	-99	-99	81	-99	81	-99	22.6	3431	74.9	1917	1879	-99		Main		Sec	Sec							Irrigation
1331	Adjuntas	Vincente Guerrero	Presa de las Adjuntas	Soto la Marina				Padilla		Tamaulipas		Mexico		1971	-99	-99	63	-99	423	-99	129.96	129.96	380	-99	250	3900	-99	3900	-99	30	44234	279.6	110	14545	-99		Main										Irrigation
1332		San Lorenzo		El Sauz		Panuco		Xicotencatl		Tamaulipas		Mexico		1982	-99	-99	50	-99	3500	-99	18.39	18.39	27	-99	-99	197	-99	197	-99	10.7	1163	537.1	97	131	-99						Main						Recreation
1334		Calles		Santiago		Santiago		Aguascalientes		Aguascalientes		Mexico		1931	-99	-99	67	-99	280	-99	3.21	3.21	7.7	-99	-99	340	-99	340	-99	105.9	331	3257.2	1997	454	-99		Main										Irrigation
1335		Tayahua		Juchipila		Santiago		Tabasco		Zacatecas		Mexico		1978	-99	-99	21	-99	338	-99	2	2	-99	-99	-99	38	-99	38	-99	19	2779	43.4	1718	2564	-99		Main										Irrigation
1336		Elchique		Juchipila				Tabasco		Zacatecas		Mexico		1992	1958	-99	61	47	586	41	1.55	1.55	-99	-99	-99	192	-99	192	64	123.9	2917	208.7	1662	2708	-99		Main										Irrigation
1337	Agua Milpa	Agua Milpa		Santiago		Santiago		Tepic		Nayarit		Mexico		1994	-99	-99	187	-99	660	642	72.28	72.28	-99	-99	-99	6950	-99	6950	-99	96.2	266829	82.6	216	120618	-99			Main									Hydroelectricity
1338		El Niagara		San Pedro		Santiago		Aguascalientes		Aguascalientes		Mexico		1963	-99	-99	32	-99	190	-99	2.19	2.19	2.6	-99	-99	16.5	-99	16.5	-99	7.5	5097	10.3	1830	6357	-99		Main										Irrigation
1339		Chicayan		Chicayan		Panuco		Panuco		Veracruz		Mexico		1976	-99	-99	25	-99	2105	-99	40.59	40.59	-99	-99	-99	570	-99	570	-99	14	35162	51.4	25	1898	-99		Main			Sec							Irrigation
1340		Miguel Aleman		Tlaltenango				Tlaltenago		Zacatecas		Mexico		1949	-99	-99	48	-99	481	-99	3.25	3.25	5.5	-99	-99	71.2	-99	71.2	-99	21.9	1388	162.7	1755	747	-99		Main	Sec		Sec							Irrigation
1341		Cuarenta		Rio Lagos		Santiago		Lagos		Jalisco		Mexico		1949	-99	-99	42	-99	482	-99	1.72	1.72	2.5	-99	-99	30	-99	30	-99	17.4	1688	56.4	1950	1564	-99		Main										Irrigation
1342		La Sauceda		La Sauceda		Santiago		Lagos		Jalisco		Mexico		1980	-99	-99	24	-99	650	-99	0.85	0.85	-99	-99	-99	16	-99	16	-99	18.8	196	258.9	1938	165	-99		Main										Irrigation
1343		Jesus Maria		La Laja		Santiago		San Felipe		Guanajuato		Mexico		1991	-99	-99	30	-99	750	-99	3.02	3.02	5.8	-99	-99	41.3	-99	41.3	-99	13.7	1562	83.8	2038	723	-99		Main										Irrigation
1344		La Purisima		Guanajuato		Santiago		Irapuato		Guanajuato		Mexico		1980	-99	-99	50	-99	2250	-99	3.02	3.02	8.2	-99	-99	110	-99	110	-99	36.4	629	554.5	1818	501	-99		Main			Sec							Irrigation
1345		Ignacio Allende		La Laja		Santiago		San Miguel de Allende		Guanajuato		Mexico		1968	-99	-99	43	-99	128	-99	8.95	8.95	-99	-99	-99	251	-99	251	-99	28	6412	124.1	1838	4933	-99		Main			Sec							Irrigation
1346		Puente Calderon		Calderon		Santiago		Guadalaja		Jalisco		Mexico		1991	-99	-99	36	-99	773	-99	6.33	6.33	10.5	-99	-99	101.8	-99	101.8	-99	16.1	2034	158.7	1611	530	-99				Main								Water supply
1347		Zimapan		Moctezuma		Panuco		Cadereyta	Tula	Queretaro		Mexico		1994	-99	-99	207	200	115	80	22.5	22.5	-99	-99	-99	1426	-99	1426	996	63.4	30563	148	1761	11946	-99			Main									Hydroelectricity
1348		La Vega		Teuchitlan				Teuchitlan		Jalisco		Mexico		1956	-99	-99	18	-99	395	-99	8.57	8.57	21	-99	-99	44	-99	44	-99	5.1	885	157.7	1258	198	-99		Main										Irrigation
1349		Corrinchis		Mascota		Santiago		Guadalaja		Jalisco		Mexico		1977	-99	-99	44	-99	115	-99	1.71	1.71	2.3	-99	-99	20	-99	20	-99	11.7	7095	8.9	1353	479	-99		Main										Irrigation
1350		Vicente Aguirre		Alfajayucan		Panuco		Ixmiquilp		Hidalgo		Mexico		1950	-99	-99	16	-99	166	-99	1.78	1.78	-99	-99	-99	21	-99	21	-99	11.8	1095	60.8	1862	526	-99		Main										Irrigation
1351		Const. de 1917		El Caracol		Panuco		San Juan del Rio		Queretaro		Mexico		1969	-99	-99	45	-99	2600	-99	3.7	3.7	4.4	-99	-99	65	-99	65	-99	17.6	1306	157.8	1923	440	-99		Main			Sec							Irrigation
1352		El Cubo		Tarimoro		Santiago		Salvatier		Guanajuato		Mexico		1978	-99	-99	38	40	220	-99	0.82	0.82	-99	-99	-99	17	-99	17	10.5	20.7	847	63.6	1837	333	-99		Main										Irrigation
1353		Necaxa		Necaxa				Huauchinango		Puebla		Mexico		1909	-99	-99	50	-99	384	-99	1.82	1.82	-99	-99	-99	43	-99	43	-99	23.6	8800	15.5	1298	312	-99			Main									Hydroelectricity
1354		Tenango		Coacuila				Huauchinango		Puebla		Mexico		1910	-99	-99	38	-99	2912	-99	2.05	2.05	-99	-99	-99	43.1	-99	43.1	-99	21	3674	37.2	1292	120	-99			Main									Hydroelectricity
1355		Endho		Tula		Panuco		Tula		Hidalgo		Mexico		1951	-99	-99	60	-99	1400	-99	12.69	12.69	12.6	-99	-99	182	-99	182	-99	14.3	7044	81.9	2024	2024	-99		Main										Irrigation
1356		Melchor		Angulo				Zacapu		Michoacan		Mexico		1972	-99	-99	35	-99	480	-99	18.32	18.32	-99	-99	-99	185	-99	185	-99	10.1	1977	296.7	1700	485	-99		Main										Irrigation
1357		Solis		Lerma		Santiago		Acambaro		Guanajuato		Mexico		1949	-99	-99	57	-99	2660	-99	42.52	42.52	848	-99	85	1220	1220	1217	-99	28.7	41340	93.6	1868	8474	-99		Main			Sec							Irrigation
1358		Tacotan		Amuquila				Union de Tula		Jalisco		Mexico		1958	-99	-99	69	-99	510	-99	4.57	4.57	5	-99	-99	150	-99	150	-99	32.8	5603	84.9	1305	1160	-99		Main			Sec							Irrigation
1359		Tepuxtepec		Lerma		Santiago		El Oro		Michoacan		Mexico		1935	-99	-99	42	-99	265	-99	34.64	34.64	-99	-99	-99	358	-99	358	-99	10.3	25436	44.6	2343	5646	-99			Main									Hydroelectricity
1360		Trigomil		Ayuquila				Union de Tula		Jalisco		Mexico		1993	-99	-99	107	-99	250	-99	5.04	5.04	10.1	-99	-99	324	-99	324	-99	64.3	11954	85.9	1271	2160	-99		Main			Sec							Irrigation
1361		La Soledad		Apulco				Teziutlan		Puebla		Mexico		1962	-99	-99	91	-99	154	-99	0.44	0.44	2.2	-99	-99	60	-99	60	-99	136.4	27625	6.9	707	1433	-99			Main									Hydroelectricity
1362	Basilio Vadillo	Basilio Vadillo	Las Piedras	San Migue						Jalisco		Mexico		1973	-99	-99	91	-99	518	-99	3.87	3.87	-99	-99	-99	174	-99	174	-99	45	5997	92	893	1674	-99		Main										Irrigation
1363		Taxhimay		San Luis		Panuco		Tepeji		Queretaro		Mexico		1934	-99	-99	39	-99	233	-99	3.42	3.42	3.3	-99	-99	50	-99	50	-99	14.6	1577	100.5	2217	350	-99		Main										Irrigation
1364		Tepetitlan		Tepetitlan				Ixtlahuaca		Mexico		Mexico		1964	-99	-99	35	-99	210	-99	7.77	7.77	8	-99	-99	70	-99	70	-99	9	2369	93.7	2610	379	-99		Main										Irrigation
1365		Guadalupe		Cuautitla				Cuautitla		Mexico		Mexico		1968	-99	-99	37	-99	454	-99	3.58	3.58	-99	-99	-99	66	-99	66	-99	18.4	273	766.6	2307	294	-99		Main		Sec	Sec							Irrigation
1366		Cointzio		Grande de Morelia		Santiago		Morelia		Michoacan		Mexico		1939	-99	-99	46	-99	300	-99	4.92	4.92	5.5	-99	-99	84	-99	84	-99	17.1	5197	51.3	1981	671	-99		Main	Sec		Sec							Irrigation
1367		San Jose Atlangatepec		Zahuapan		Balsas		Apizaco		Tlaxcala		Mexico		1959	-99	-99	24	-99	530	-99	8.95	8.95	11.6	-99	-99	54.5	-99	54.5	-99	6.1	680	254.1	2498	308	-99		Main										Irrigation
1368		Madin		Tlalnepantla				Mexico		Distrito Federal		Mexico		1976	-99	-99	62	-99	256	-99	0.58	0.58	0.9	-99	-99	18.9	-99	18.9	-99	32.6	106	565.4	2347	103	-99				Main	Sec							Water supply
1369		Villa Victoria		Malacatepec		Santiago		Toluca		Mexico		Mexico		1944	-99	-99	18	-99	251	-99	27.36	27.36	-99	-99	-99	210	-99	210	-99	7.7	4075	163.4	2556	603	-99			Main									Hydroelectricity
1370		Ignacio Ramirez		La Gavia				Toluca		Mexico		Mexico		1966	-99	-99	24	-99	560	-99	6.84	6.84	6.6	-99	-99	26.3	-99	26.3	-99	3.8	2208	37.8	2552	400	-99		Main			Sec							Irrigation
1371		El Bosque		Zitacuaro		Balsas		Zitacuaro		Michoacan		Mexico		1954	-99	-99	70	-99	600	-99	6.81	6.81	-99	-99	-99	220	-99	220	-99	32.3	3513	198.6	1684	423	-99			Main									Hydroelectricity
1372		Chilatan		Tepalcatepec		Balsas		Apatzingan		Jalisco		Mexico		1986	-99	-99	104	-99	1150	-99	14.04	14.04	24	-99	-99	600	-99	600	-99	42.7	20535	92.7	430	3886	-99		Main			Sec							Irrigation
1373		Valle de Bravo		Valle de Bravo		Santiago		Toluca		Mexico		Mexico		1944	-99	-99	49	-99	148	-99	17.02	17.02	-99	-99	-99	400	-99	400	-99	23.5	4910	258.3	1794	617	-99			Main									Hydroelectricity
1374		Trojes		Coahuayana				Coalcoman		Michoacan		Mexico		1994	-99	-99	87	-99	560	-99	6.43	6.43	12	-99	-99	294	-99	294	-99	45.7	12289	75.9	300	1325	-99		Main										Irrigation
1375		Zicuiran		Zicuiran		Balsas		La Huacana		Michoacan		Mexico		1957	-99	-99	46	-99	160	-99	2.68	2.68	-99	-99	-99	50	-99	50	-99	18.7	5374	29.5	263	637	-99		Main										Irrigation
1376		Manuel Avila Camacho		Atoyac		Balsas		Puebla		Puebla		Mexico		1946	-99	-99	86	-99	425	-99	7.22	7.22	27.5	-99	-99	424	-99	424	-99	58.7	24654	54.5	2066	4031	-99		Main										Irrigation
1377		El Gallo		Cutzamala		Balsas		Ciudad Altamirano		Guerrero		Mexico		1985	-99	-99	73	-99	600	-99	18.2	18.2	30.7	-99	-99	530	-99	530	-99	29.1	108606	15.5	343	10731	-99		Main										Irrigation
1378		Vicente Guerrero		Poliutla		Balsas		Arcelia		Guerrero		Mexico		1968	-99	-99	69	-99	620	-99	9.97	9.97	12.2	-99	-99	250	-99	250	-99	25.1	21567	36.8	421	1653	-99		Main										Irrigation
1379	Inhernillo	El Infiernillo		Balsas		Balsas		Apatzingan		Michoacan		Mexico		1963	-99	-99	148	-99	350	-99	288.01	288.01	145	500	-99	9340	-99	9340	-99	32.4	1122885	26.4	159	109869	-99			Main									Hydroelectricity
1380	Presa Miguel Aleman	Presidente Aleman Temascal	Vaso Marte R. Gomez	Rio Tonto		Papaloapan		Ciudad Aleman		Oaxaca		Mexico		1955	-99	-99	76	-99	830	-99	387.61	387.61	350	-99	200	6520	-99	6520	6515	16.8	147868	139.8	69	3981	-99		Main	Sec		Sec							Irrigation
1381		Andres Figueroa		Ajuchitlan		Balsas		Ciudad Altamirano		Guerrero		Mexico		1983	-99	-99	61	-99	2600	-99	3.85	3.85	5	-99	-99	102.5	-99	102.5	-99	26.6	15328	21.2	387	1563	-99		Main			Sec							Irrigation
1382		Jose M. Morelos		Balsas				Melchor Ocampo		Guerrero		Mexico		1968	-99	-99	60	-99	420	-99	13.25	13.25	24	-99	-99	710	-99	710	-99	53.6	1142559	2	52	111324	-99		Main	Sec									Irrigation
1383	Miguel de la Madrid	Cerro de Oro		Santo Domingo		Papaloapan		Tuxtepec		Oaxaca		Mexico		1991	1986	-99	70	56	1670	1720	135.1	135.1	250	-99	169.7	4400	-99	4400	3100	32.6	261572	53.3	51	13524	-99		Major	Main		Sec							Hydroelectricity		Yes
1384		Carlos Ramirez Ulloa	El Caracol	Balsas		Balsas		Iguala		Guerrero		Mexico		1986	1985	-99	126	-99	347	-99	29.13	29.13	21	-99	-99	782	-99	782	780	26.8	598390	4.1	512	51839	-99			Main									Hydroelectricity
1385		Yosocuta	Ysocuta	Huajuapan		Balsas		Huajuapan		Oaxaca		Mexico		1969	-99	-99	45	-99	105	-99	1.97	1.97	-99	-99	-99	46.8	-99	46.8	-99	23.8	9647	15.4	1541	920	-99		Main										Irrigation
1386		Penitas	Peditas	Grijalva		Grijalva-Usumacinta		Villahermosa		Tabasco		Mexico		1985	-99	-99	46	-99	570	-99	19.05	19.05	-99	-99	-99	1485	-99	1485	-99	78	456927	10.3	85	35709	-99			Main									Hydroelectricity
1387	Malpaso	Netzahualcoyotl	Malpaso	Grijalva		Grijalva-Usumacinta		Cardenas	Villaherm	Chiapas		Mexico		1964	-99	-99	138	-99	478	-99	291.99	291.99	230	350	-99	8300	-99	8300	1300	28.4	463887	56.7	181	34414	-99			Main		Sec							Hydroelectricity
1388		Manuel Moreno Torres	Chicoasen	Grijalva		Grijalva-Usumacinta		Tuxtla Gutierrez		Chiapas		Mexico		1980	-99	-99	261	-99	485	-99	10.85	10.85	27	-99	-99	1613	-99	1613	-99	148.7	392589	13	407	25304	-99			Main									Hydroelectricity
1389		El Guineo		Nexpa				Acapulco		Guerrero		Mexico		1985	-99	-99	70	-99	50	-99	5.73	5.73	8.1	-99	-99	131.5	-99	131.5	-99	22.9	22456	18.6	73	893	-99		Main			Sec							Irrigation
1390		Presidente Benito Juarez		Tehuantepec				Tehuantepec		Oaxaca		Mexico		1961	-99	-99	86	-99	375	-99	42.94	42.94	50.8	-99	-99	942	-99	942	-99	21.9	86727	34.4	154	9545	-99		Main			Sec							Irrigation
1391	Angostura	La Angostura		Grijalva		Grijalva-Usumacinta		Tuxtla Gutierrez		Chiapas		Mexico		1974	-99	-99	146	-99	323	-99	566.28	566.28	420	1400	-99	9200	-99	9200	-99	16.2	334529	87.2	519	18331	-99			Main									Hydroelectricity
1392		El Portillo	El Portillo 2	Cuxtepeques		Grijalva-Usumacinta		Tuxtla Gutierrez		Chiapas		Mexico		1980	-99	-99	48	-99	650	-99	5.41	5.41	5	-99	-99	1000	-99	1000	-99	184.8	17440	181.8	635	610	-99		Main			Sec							Irrigation
1393		Pueblo Viejo		Chixoy		Grijalva-Usumacinta		San Cristobal Verapaz		Alta Verapaz		Guatemala		1983	-99	-99	130	-99	230	-99	5.38	5.38	13	-99	-99	460	-99	460	-99	85.5	164480	8.9	847	5463	-99			Main									Hydroelectricity
1394	Robert Bourassa	La Grande 2	La Grande 2-A	La Grande		La Grande		Radisson		Quebec		Canada		1977	1978	-99	168	13	2826	631	2758.99	2758.99	2835	-99	-99	61720	-99	61720	-99	22.4	1825424	107.2	165	94257	-99			Main									Hydroelectricity		Yes
1395	La Grande 1	La Grande 1		La Grande		La Grande		Radisson	Fort George	Quebec		Canada		1978	-99	-99	35	-99	-99	-99	77.81	77.81	-99	-99	-99	1200	-99	1200	-99	15.4	1871032	2	21	96417	-99			Main									Hydroelectricity
1396	La Grande 3	La Grande 3		La Grande	Sakami	La Grande		Radisson		Quebec		Canada		1981	-99	-99	93	16	3845	215	2401.01	2401.01	2420	-99	-99	60020	-99	60020	-99	25	1223129	155.6	187	62405	-99			Main									Hydroelectricity		Yes
1397	Opinaca	Opinaca	Eastmain	Eastmain	Opinaca			Eastmain	Radisson	Quebec		Canada		1980	1979	-99	33	32	3259	414	929.1	929.1	1040	-99	-99	8490	-99	8490	-99	9.1	955729	28.2	197	40949	-99			Main									Hydroelectricity		Yes
1398		Waboose Lake Main Sluice		Ogoki				Thunder Bay		Ontario		Canada		1942	-99	-99	16	-99	526	-99	212.8	212.8	-99	-99	-99	851.1	-99	851.1	850	4	84172	32.1	319	13679	-99			Main									Hydroelectricity
1399		Little Long		Mattagami				Kapuskasing		Ontario		Canada		1963	-99	-99	37	-99	8394	-99	14.44	14.44	-99	-99	-99	357.6	-99	357.6	-99	24.8	439537	2.6	196	34250	-99			Main									Hydroelectricity
1400	Long Lake	Kenogami Diversion Dam		Kenogami				Thunder Bay	Longlac	Ontario		Canada		1939	-99	-99	21	-99	91	-99	4.52	4.52	-99	-99	-99	312.2	-99	312.2	-99	69.1	57966	17.1	317	4308	-99			Main									Hydroelectricity	Yes
1401		Abitibi Canyon		Abitibi				Cochrane		Ontario		Canada		1933	-99	-99	107	-99	365	-99	5.13	5.13	-99	-99	-99	45.6	-99	45.6	-99	8.9	235130	0.6	195	21775	-99			Main									Hydroelectricity
1402	Nipigon	Pine Portage Main		Nipigon				Thunder Bay		Ontario		Canada		1950	-99	-99	43	-99	898	-99	4505.95	4505.95	3000	-99	-99	12360	-99	12360	-99	2.7	356846	109.8	232	24626	-99			Main									Hydroelectricity	Yes
1403		Cameron Falls		Nipigon				Thunder Bay		Ontario		Canada		1958	1920	-99	-99	19	23	126	0.81	0.81	-99	-99	-99	72.8	-99	72.8	-99	89.9	367360	0.6	201	24931	-99			Main									Hydroelectricity		Yes
1404		Agusabon Main		Aguasabon				Thunder Bay		Ontario		Canada		1948	-99	-99	35	-99	442	-99	11.65	11.65	-99	-99	-99	119.6	-99	119.6	-99	10.3	16754	22.6	279	971	-99			Main									Hydroelectricity
1405	Abitibi	Twin Falls		Abitibi				Iroquois Falls	Iroquois	Ontario		Canada		1921	-99	-99	24	-99	168	-99	946.77	946.77	650	-99	-99	1650	-99	1650	-99	1.7	101791	51.4	264	9364	-99			Main									Hydroelectricity	Yes
1406		Frederick House		Frederick House				Timmins		Ontario		Canada		1938	-99	-99	23	-99	171	-99	38.67	38.67	-99	-99	-99	392.3	-99	392.3	-99	10.1	34742	35.8	277	2680	-99
1408		South Fowl Lake		Pigeon						Minnesota	Manitoba	United States	Canada	1934	-99	-99	5	-99	27	-99	10.74	10.74	-99	-99	-99	38	38	22.8	-99	3.5	4982	24.2	489	305	-99											Main	Other
1409		Hollingsworth	Shikwamkwa	Michipicoten				Wawa	Sault St. Marie	Ontario		Canada		1959	2006	-99	37	-99	2314	-99	46.9	46.9	-99	-99	-99	646.1	650	646.1	-99	13.8	86315	23.7	290	4390	-99			Main									Hydroelectricity
1410		Rapide 2		Ottawa				Cadillac		Quebec		Canada		1954	-99	-99	31	-99	299	-99	27.66	27.66	-99	-99	-99	232	-99	232	-99	8.4	204544	3.6	295	13428	-99
1411	Preissac	Rapide 7 Main Dam		Ottawa	Outaouais			Cadillac		Quebec		Canada		1949	1941	-99	20	26	575	565	192.79	192.79	120	-99	-99	610	-99	610	497	3.2	191747	10.1	306	12585	-99			Main									Hydroelectricity		Yes
1412	Dozois	Dozois	Dozois-Bourque	Ottawa	Outaouais			Louvicourt		Quebec		Canada		1948	-99	-99	17	-99	197	-99	328.96	328.96	250	-99	-99	1874.9	-99	1874.9	-99	5.7	118642	50.1	342	7588	-99
1413	Quinze	Rapides des Quinze	Quinzes	Ottawa	Des Outaouais			Anglers		Quebec		Canada		1911	-99	-99	11	-99	995	-99	328.99	328.99	-99	-99	-99	9266	-99	9266	-99	28.2	348962	84.2	260	23502	-99			Sec		Main							Flood control	Maybe
1414	Cabonga	Cabonga		Gens de Terre				Mont-Laurier	Mt. Laurier	Quebec		Canada		1957	-99	-99	14	-99	309	-99	434.11	434.11	200	-99	-99	1300.5	-99	1300.5	1300	3	33528	123	357	2227	-99			Main									Hydroelectricity
1415		Upper Falls		Montreal				Sault Ste. Marie		Ontario		Canada		1956	-99	-99	29	-99	436	-99	30.83	30.83	-99	-99	-99	520	520	518.7	-99	16.9	81213	20.3	337	3310	-99			Main									Hydroelectricity
1416	Mitchinamecus	Loutre		De la Loutre				Lac Oscar		Quebec		Canada		1942	-99	-99	20	-99	280	-99	3.23	3.23	-99	-99	-99	54	125	54	-99	16.7	360	475.6	369	21	-99			Main		Sec							Hydroelectricity
1417	Mitchinamecus	Mitchinamecus		Mitchinamecus				Mont-Laurier	Lac Oscar	Quebec		Canada		1942	-99	-99	15	-99	253	-99	58.23	58.23	-99	-99	-99	500	1061	500	-99	8.6	15570	101.8	376	899	-99			Main		Sec							Hydroelectricity		Yes
1418		Lower Notch Generating Station	Lower Notch Main Gorge	Montreal		St. Lawrence	Ottawa	North Cobalt	North Bay	Ontario		Canada		1971	-99	-99	132	-99	701	-99	12.94	12.94	-99	-99	-99	171	-99	171	-99	13.2	97995	5.5	233	7795	-99			Main									Hydroelectricity
1419		Matabitchuan		Matabitchuan				North Bay		Ontario		Canada		1910	-99	-99	15	-99	228	-99	4.57	4.57	-99	-99	-99	33.3	-99	33.3	-99	7.3	13422	7.9	271	924	-99			Main									Hydroelectricity
1420		Rocky Island Control Dam	Aubrey Falls Main Dam	Mississagi				Sault Ste. Marie		Ontario		Canada		1949	1969	-99	21	-99	131	527	20.46	20.46	200	317	-99	384.8	-99	384.8	192.4	18.8	28283	43.1	349	4031	-99			Main									Hydroelectricity
1421		Lake Independence Dam		Iron River						Michigan		United States		1913	-99	-99	4	-99	46	-99	8.06	8.06	8.4	-99	-99	19.9	19.9	11.5	-99	2.5	4080	15.5	190	243	-99											Main	Other
1422		White Pine Mine North Tailings Dam 2		Native Creek						Michigan		United States		1971	-99	-99	23	-99	12875	-99	7.65	7.65	3.6	-99	-99	48.1	48.1	33.3	-99	6.3	197	774.2	246	8	35											Main	Other
1423	Baskatong	Mercier		Gatineau				Mont-Laurier	Mt. Laurier	Quebec		Canada		1927	-99	-99	29	25	359	215	281.1	281.1	280	-99	-99	3049	3049	2630	-99	10.8	252474	38.3	237	15569	-99			Main									Hydroelectricity
1424		Victoria		West Branch of Ontonagon River	Ontonagon River					Michigan		United States		1930	-99	-99	64	-99	262	-99	0.94	0.94	1	-99	-99	12.7	12.7	-99	-99	13.5	36770	1.1	281	1658	3471			Main			Sec						Hydroelectricity
1425		Silver Lake		Dead						Michigan		United States		1912	-99	-99	9	-99	457	-99	5.23	5.23	5.9	-99	-99	41.3	41.3	-99	-99	7.9	1231	106.4	454	62	62			Main			Sec						Hydroelectricity
1426		Kiamika	Maurier	Kiamika				Chute-Sainte-Philippe		Quebec		Canada		1954	-99	-99	16	15	232	678	45.05	45.05	-99	-99	-99	618.1	-99	618.1	522.5	13.7	11185	175.2	266	688	-99			Main		Sec							Hydroelectricity		Yes
1427		Bergland Dam		West Branch of Ontonagon River	Ontonagon River					Michigan		United States		1906	-99	-99	2	-99	55	-99	52.64	52.64	57	-99	-99	340.4	340.4	43.4	-99	6.5	9073	119	400	392	44											Main	Other
1428		Hoist		Dead						Michigan		United States		1941	-99	-99	19	-99	1097	-99	9.8	9.8	9.8	-99	-99	51.4	51.4	38.9	-99	5.2	5050	32.3	403	360	357			Main			Sec						Hydroelectricity
1429	Deer Lake	Carp River Dam	Deer Lake Dam	Carp River						Michigan		United States		1942	-99	-99	18	-99	213	-99	3.93	3.93	3.6	-99	-99	32.2	32.2	27.8	-99	8.2	1453	70.3	422	91	104											Main	Other
1430		Kiamika 2		Kiamika				Mont-Laurier		Quebec		Canada		1953	-99	-99	19	-99	366	-99	6.19	6.19	-99	-99	-99	377.7	-99	377.7	-99	61	17793	67.3	236	1118	-99			Main		Sec							Hydroelectricity
1431		Greenwood Reservoir Dam		Middle Branch of Escanaba River	Escanaba River					Michigan		United States		1973	-99	-99	18	-99	1341	-99	3.85	3.85	4.5	-99	-99	28.1	28.1	22.2	-99	7.3	2916	30.6	458	177	-99				Main								Water supply
1432		Wells	G.W. Rayn	Mississagi				Sault Ste. Marie		Ontario		Canada		1970	1949	-99	24	72	443	263	19.98	19.98	-99	-99	-99	191.2	-99	191.2	-99	9.6	56342	10.8	221	6842	-99			Main									Hydroelectricity		Yes
1433		Tilden Recirculation Basin	Empire Mine Tailings Basin Dam	Trib. Schweitzer Creek	Green Creek					Michigan		United States		1973	1975	-99	30	50	6949	8473	2.77	2.77	2.4	3.8	-99	144.3	144.3	12.3	-99	52.1	194	2358.6	427	12	14				Main							Sec	Water supply		Yes
1434		Gribben North Tailings Basin Dam		Trib. Goose Lake Outlet						Michigan		United States		1977	-99	-99	25	-99	6706	-99	4.04	4.04	2.4	-99	-99	24.5	24.5	19	-99	6.1	25	3107.6	379	2	6											Main	Other
1435		Bond Falls		Middle Branch of Ontonagon River	Ontonagon River					Michigan		United States		1938	-99	-99	15	-99	250	-99	7.98	7.98	8.7	-99	-99	44.4	44.4	-99	-99	5.6	9970	14.1	445	518	492			Main			Sec						Hydroelectricity
1436		Big Eddy		Spanish				Sudbury		Ontario		Canada		1921	-99	-99	45	-99	343	-99	30.11	30.11	-99	-99	-99	304.6	-99	304.6	-99	10.1	42034	23	258	6865	-99			Main									Hydroelectricity
1437		Otto Holden		Ottawa				North Bay		Ontario		Canada		1952	-99	-99	34	-99	781	-99	32.54	32.54	-99	-99	-99	438.5	-99	438.5	-99	13.5	698602	2	153	51264	-99			Main									Hydroelectricity
1438		Au Train		Au Train						Michigan		United States		1910	-99	-99	14	-99	600	-99	6.41	6.41	6.3	-99	-99	15.2	15.2	-99	-99	2.4	2631	18.3	235	223	207			Main			Sec						Hydroelectricity
1439		Red Rock Falls	Red Rock	Mississagi				Sault Ste. Marie		Ontario		Canada		1961	-99	-99	24	-99	273	-99	4.43	4.43	-99	-99	-99	61.7	-99	61.7	-99	13.9	72431	2.7	201	8998	-99			Main									Hydroelectricity
1440		Manistique Lake Dam		Manistique River						Michigan		United States		1977	-99	-99	2	-99	18	-99	41.48	41.48	29.2	-99	-99	34.5	34.5	24.9	-99	0.8	5380	20.3	210	277	-99											Main	Other
1441		Des Joachims Main Dam	Des Joachims Saddle Dam	Ottawa				Ottawa		Ontario		Canada		1950	-99	-99	52	49	716	396	45.71	45.71	-99	-99	-99	1290	-99	1290	-99	28.2	797679	5.1	144	58856	-99			Main									Hydroelectricity		Yes
1442		Cisco		South Branch of Ontonagon River	Ontonagon River					Michigan		United States		1931	-99	-99	3	-99	6	-99	15.02	15.02	16.3	-99	-99	13	13	-99	-99	0.9	2574	16	521	124	131			Main			Sec						Hydroelectricity
1443		Marsh Creek Pool		Marsh Creek						Michigan		United States		1961	-99	-99	3	-99	5517	-99	1.53	1.53	9.1	-99	-99	20.2	20.2	12.4	-99	13.2	172	372.4	201	12	17361											Main	Other
1444	Michigamme Reservoir	Way		Michigamme						Michigan		United States		1941	-99	-99	22	-99	105	-99	18.98	18.98	25.9	-99	-99	154.6	154.6	124.1	-99	8.1	25125	19.5	420	1655	1671			Main		Sec	Sec						Hydroelectricity
1445		Rest Lake		Manitowish River						Wisconsin		United States		1925	-99	-99	8	-99	98	-99	2.49	2.49	17	-99	-99	83.9	83.9	39.5	-99	33.7	11259	23.6	496	638	629						Main						Recreation
1446		Rapide-des-Cedres		Lievre				Notre Dame Du Laus		Quebec		Canada		1930	-99	-99	27	-99	263	-99	47.13	47.13	-99	-99	-99	714.2	-99	714.2	710	15.2	123146	18.4	199	7596	-99			Main		Sec							Hydroelectricity
1447	Long Lake	Long-on-Deerskin		Deerskin						Wisconsin		United States		1908	-99	-99	3	-99	25	-99	3.35	3.35	-99	-99	-99	75.1	75.1	-99	-99	22.4	1089	218.7	518	73	59			Main		Sec							Hydroelectricity
1448	Indian Lake	Carpenter Dam	Indian Lake Dam	Indian River						Michigan		United States		1878	-99	-99	3	-99	34	-99	34.73	34.73	35	-99	-99	42.9	42.9	27.8	-99	1.2	7536	18.1	188	785	785											Main	Other
1449	Peavy Pond	Peavy Falls		Michigamme						Michigan		United States		1943	-99	-99	29	-99	235	-99	10.83	10.83	12.8	-99	-99	42.2	42.2	-99	-99	3.9	26104	5.1	393	1803	1852			Main			Sec						Hydroelectricity
1450	Brevoort Lake	Brevoort Lake Dam		Brevoort River						Michigan		United States		1938	-99	-99	3	-99	187	-99	17.03	17.03	15.1	-99	-99	59.3	59.3	15.7	-99	3.5	2041	92.1	193	152	150						Main		Sec				Recreation
1451		Groveland Dam 8		Pine Creek						Michigan		United States		1977	-99	-99	18	-99	610	-99	1.22	1.22	1.6	-99	-99	13.9	13.9	10	-99	11.4	385	114.5	342	41	15						Main						Recreation
1452		High Falls		Du Lievre				Bowman	Notre-Dame de La-Salette	Quebec		Canada		1929	1930	-99	19	-99	230	422	17.52	17.52	-99	-99	-99	103.6	103.6	77.9	-99	5.9	141758	2.3	197	8891	-99			Main									Hydroelectricity
1453		Willow		Tomahawk						Wisconsin		United States		1927	-99	-99	11	-99	327	-99	19.12	19.12	-99	-99	-99	82.8	82.8	-99	-99	4.3	13367	19.6	468	986	803			Main		Sec							Hydroelectricity
1454	Rhinelander	Rhinelander		Wisconsin						Wisconsin		United States		1876	-99	-99	7	-99	156	-99	8.9	8.9	14.5	-99	-99	30.5	30.5	26.5	-99	3.4	28848	3.4	475	2184	2230			Main									Hydroelectricity
1455		Cheboygan Dam		Cheboygan River						Michigan		United States		1922	-99	-99	10	-99	198	-99	1.58	1.58	73.5	-99	-99	102.3	102.3	101.8	-99	64.7	32364	10	185	3827	3924			Main									Hydroelectricity
1456		Chenaux Main Dam	Chenaux Limerick	Ottawa				Ottawa		Ontario		Canada		1950	-99	-99	21	-99	421	305	18.45	18.45	-99	-99	-99	122.7	-99	122.7	-99	6.7	998288	0.4	85	75501	-99
1457		Alverno		Black						Michigan		United States		1902	-99	-99	6	-99	137	-99	41.04	41.04	41.4	-99	-99	129.6	129.6	61.1	-99	3.2	9829	41.8	185	1459	1608			Main			Sec		Sec				Hydroelectricity
1458		South Pelican		South Branch of Pelican River	Pelican River					Wisconsin		United States		1908	-99	-99	2	-99	167	-99	13.76	13.76	14.9	-99	-99	61.6	61.6	52.9	-99	4.5	578	337.9	485	54	57			Main		Sec							Hydroelectricity
1459		Kings Dam		Wisconsin						Wisconsin		United States		1910	-99	-99	9	-99	56	-99	6.34	6.34	5.7	-99	-99	22.4	22.4	-99	-99	3.5	40100	1.8	444	3400	3419			Main			Sec						Hydroelectricity
1460		Chats Falls Main		Ottawa				Ottawa		Ontario		Canada		1931	-99	-99	18	-99	5029	-99	77.47	77.47	-99	-99	-99	151	-99	151	-99	1.9	1140399	0.4	72	88187	-99			Main									Hydroelectricity
1461		Tomahawk	Pride Dam	Wisconsin						Wisconsin		United States		1938	-99	-99	8	-99	1036	-99	7.59	7.59	11.2	-99	-99	18.7	18.7	-99	-99	2.5	68976	0.9	436	5830	5253			Main			Sec						Hydroelectricity
1462		Arnprior Main Dam	Arnprior-Waba	Madawaska				Ottawa		Ontario		Canada		1976	-99	-99	35	-99	840	1130	9.52	9.52	-99	-99	-99	96.2	-99	96.2	-99	10.1	100777	3	98	8482	-99			Main									Hydroelectricity
1463		Bark Lake		Madawaska				Ottawa		Ontario		Canada		1942	-99	-99	20	-99	300	-99	43.65	43.65	-99	-99	-99	372.5	-99	372.5	-99	8.5	33404	35.4	323	2701	-99			Main									Hydroelectricity
1464		Stewartville		Madawaska				Ottawa		Ontario		Canada		1948	-99	-99	62	-99	442	-99	3.5	3.5	-99	-99	-99	35.5	-99	35.5	-99	10.1	97401	1.2	135	8140	-99			Main									Hydroelectricity
1465		Caldron Falls		Peshtigo						Wisconsin		United States		1924	-99	-99	25	-99	381	-99	4.12	4.12	4.8	-99	-99	14.2	14.2	14.2	-99	3.4	11018	4.1	296	1272	1285			Main		Sec	Sec		Sec				Hydroelectricity
1466		High Falls		Peshtigo						Wisconsin		United States		1910	-99	-99	25	-99	1494	-99	6.19	6.19	6.8	-99	-99	19.7	19.7	19.5	-99	3.2	12449	5	273	1462	1391			Main			Sec						Hydroelectricity
1467		Lake Noquebay		Lake Nocquebay Outlet						Wisconsin		United States		1929	-99	-99	2	-99	30	-99	9.75	9.75	9.7	-99	-99	21	21	11.7	-99	2.2	2149	31	205	304	306						Main						Recreation
1468		Barrett Chute		Madawaska				Ottawa		Ontario		Canada		1942	-99	-99	28	-99	335	-99	12.85	12.85	-99	-99	-99	43.5	-99	43.5	-99	3.4	91461	1.5	210	7545	-99			Main									Hydroelectricity
1469		Mountain Chute Main		Madawaska				Ottawa		Ontario		Canada		1967	-99	-99	55	-99	436	200	30.64	30.64	-99	-99	-99	318.5	-99	318.5	-99	10.4	88996	11.3	248	7304	-99			Main									Hydroelectricity		Yes
1470		Norway Point		Thunder Bay						Michigan		United States		1924	-99	-99	13	-99	707	-99	5.04	5.04	6.9	-99	-99	34	34	-99	-99	6.7	18748	5.8	198	3246	3263			Main			Sec						Hydroelectricity
1471		Upper South Dam		Thunder Bay						Michigan		United States		1930	-99	-99	6	-99	107	-99	28.64	28.64	28.3	-99	-99	49.5	49.5	-99	-99	1.7	2494	62.9	226	432	471			Main			Sec						Hydroelectricity
1472		Leland Dam		Trib. Lake Michigan						Michigan		United States		1910	-99	-99	6	-99	23	-99	11.44	11.44	11.5	-99	-99	107.3	107.3	55.7	-99	9.4	3534	96.3	177	365	363											Main	Other
1473				Linzy Creek						Wisconsin		United States		1971	-99	-99	7	-99	366	-99	3.25	3.25	5.3	-99	-99	24.7	24.7	14.8	-99	7.6	570	137.4	265	65	57						Main					Sec	Recreation
1474		Elk Rapids		Elk						Michigan		United States		1916	-99	-99	6	-99	27	-99	0.53	0.53	0.1	-99	-99	92.5	92.5	-99	-99	174.5	7	10000	178	1	1329			Main									Hydroelectricity
1475				Trib. Wolf						Wisconsin		United States		1968	-99	-99	6	-99	58	-99	1.63	1.63	5.3	-99	-99	24.7	24.7	14.8	-99	15.2	729	107.4	258	82	57						Main					Sec	Recreation
1476		Hubbard Lake		Thunder Bay						Michigan		United States		1890	-99	-99	2	-99	33	-99	34.98	34.98	37.6	-99	-99	70.3	70.3	-99	-99	2	2368	94.1	214	422	370			Main			Sec						Hydroelectricity
1477		Swift Rapids		Severn				Orillia		Ontario		Canada		1917	-99	-99	24	-99	93	-99	1.1	1.1	-99	-99	-99	50	-99	50	-99	45.5	54958	2.9	214	5791	-99			Main		Sec		Sec					Hydroelectricity
1478		Union Street Dam		Boardman River						Michigan		United States		1867	-99	-99	6	-99	76	-99	1.19	1.19	1.4	-99	-99	13.8	13.8	11.1	-99	11.6	7267	6	178	769	715						Main						Recreation
1479	Eau Pleine	Big Eau Pleine		Big Eau Pleine						Wisconsin		United States		1936	-99	-99	13	-99	2530	-99	6.03	6.03	27.6	-99	-99	169	169	126.2	-99	28	9712	55.2	345	962	945			Sec			Sec					Main	Other
1480		Du Bay		Wisconsin						Wisconsin		United States		1942	-99	-99	12	-99	2630	-99	19.33	19.33	27.9	-99	-99	164.1	164.1	158.9	-99	8.5	136107	3.8	338	12824	12489			Main		Sec							Hydroelectricity
1481		Mio		Au Sable						Michigan		United States		1917	-99	-99	12	-99	646	-99	2.58	2.58	3.5	-99	-99	14.8	14.8	-99	-99	5.7	27120	1.7	290	3558	2849			Main			Sec						Hydroelectricity
1482		Crystal Lake Level Control Dam		Crystal Lake Outlet						Michigan		United States		1976	-99	-99	2	-99	23	-99	39.45	39.45	39.3	-99	-99	33.5	33.5	19.1	-99	0.8	1048	101.4	185	109	-99						Main					Sec	Recreation
1483		Upper and Lower Lakes Dam 1		Indian Creek						New York		United States		1970	-99	-99	5	-99	366	-99	7.24	7.24	16.2	-99	-99	24.2	24.2	14.1	-99	3.3	1884	40.7	93	112	87
1484		Alcona		Au Sable						Michigan		United States		1924	-99	-99	18	-99	1469	-99	3.63	3.63	4.3	-99	-99	30.8	30.8	-99	-99	8.5	30687	3.2	248	4177	3805			Main									Hydroelectricity
1485	Ontario	Iroquois		St. Lawrence						Ontario	New York	Canada	United States	1958	-99	-99	20	-99	-99	-99	19347.36	19347.36	19470	-99	19000	29960	-99	29960	986.8	1.5	7745819	12.3	73	766137	-99			Main				Sec					Hydroelectricity	Yes
1486		Cooke		Au Sable						Michigan		United States		1912	-99	-99	15	-99	274	-99	5.87	5.87	6.9	-99	-99	37	37	-99	-99	6.3	32780	3.6	238	4529	4250			Main			Sec						Hydroelectricity
1487		Loud		Au Sable						Michigan		United States		1913	-99	-99	12	-99	664	-99	2.1	2.1	3.2	-99	-99	15.5	15.5	-99	-99	7.4	31951	1.5	227	4392	4149			Main			Sec						Hydroelectricity
1488		Higgins Lake Level Control Structure		The Cut						Michigan		United States		1956	-99	-99	2	-99	15	-99	40.65	40.65	40.1	-99	-99	24.4	24.4	14.7	-99	0.6	845	91.6	348	113	-99						Main						Recreation
1489		Foote		Au Sable						Michigan		United States		1918	-99	-99	16	-99	1250	-99	5.89	5.89	7.3	-99	-99	37	37	-99	-99	6.3	32861	3.6	189	4595	4310			Main									Hydroelectricity
1490		Hodenpyl		Manistee						Michigan		United States		1925	-99	-99	27	-99	1301	-99	6.75	6.75	8.2	-99	-99	85.1	85.1	-99	-99	12.6	24018	11.2	240	2505	2637			Main									Hydroelectricity
1491		Eugenia Falls 1		Beaver				Owen Sound		Ontario		Canada		1961	-99	-99	15	-99	546	-99	6.41	6.41	-99	-99	-99	24.7	-99	24.7	-99	3.9	1352	57.9	431	195	-99			Main									Hydroelectricity
1492		Tippy		Manistee						Michigan		United States		1918	-99	-99	25	-99	253	-99	4.04	4.04	6.2	-99	-99	48.7	48.7	-99	-99	12.1	33844	4.6	208	3550	3758						Main						Recreation
1493	Winnebago	Neenah		Fox River						Wisconsin		United States		1922	-99	-99	5	-99	198	-99	645.53	645.53	557.3	-99	-99	1356.8	1356.8	863.4	-99	2.1	136851	31.4	231	15195	15861					Main	Sec						Flood control	Yes
1494	Lake Bonaparte	Alpina Dam		Bonaparte Creek						New York		United States		1933	-99	-99	2	-99	37	-99	4.99	4.99	5.2	-99	-99	49	49	-99	-99	9.8	1170	132.8	240	52	48											Main	Other
1495		Lake Lancer Dam		Sugar River						Michigan		United States		1976	-99	-99	11	-99	2187	-99	3.61	3.61	4	-99	-99	21.6	21.6	15.4	-99	6	583	117.5	253	91	86						Main					Sec	Recreation
1496		Secord		Tittabawassee						Michigan		United States		1925	-99	-99	17	-99	335	-99	2.86	2.86	8.4	-99	-99	18.5	18.5	-99	-99	6.5	4079	14.4	231	664	544			Main		Sec							Hydroelectricity
1497		Hamlin Lake Dam		Big Sable River						Michigan		United States		1913	-99	-99	6	-99	63	-99	18.41	18.41	19.2	-99	-99	126.4	126.4	105.6	-99	6.9	4365	91.8	185	492	534											Main	Other
1498		Doc and Tom Lake Level Control Structure		Doc and Tom Creek						Michigan		United States		1955	-99	-99	3	-99	79	-99	0.38	0.38	0.8	-99	-99	24.7	24.7	18.5	-99	65	24	3263.5	328	3	-99						Main					Sec	Recreation
1499		Stillwater North Dam		Beaver River						New York		United States		1924	-99	-99	17	-99	285	-99	21.59	21.59	26.3	-99	-99	222	222	133.2	-99	10.3	12789	55	507	439	443			Main		Sec	Sec						Hydroelectricity
1500		Ludington		Lake Michigan						Michigan		United States		1973	-99	-99	34	-99	8931	-99	3.24	3.24	-99	-99	-99	101.5	101.5	66.6	-99	31.3	4	10000	278	0	-99			Main									Hydroelectricity
1501	Castle Rock Lake	Castle Rock		Wisconsin						Wisconsin		United States		1950	-99	-99	12	-99	5700	-99	52.71	52.71	60.3	-99	-99	215.9	215.9	167.8	-99	4.1	184423	3.7	267	18392	17729			Main		Sec	Sec						Hydroelectricity
1502		Upper Green Lake		Puchyan						Wisconsin		United States		1930	-99	-99	2	-99	61	-99	31.34	31.34	29.7	-99	-99	49.3	49.3	37	-99	1.6	2109	74.1	244	258	298						Main						Recreation
1503		Edenville		Tittabawassee						Michigan		United States		1925	-99	-99	16	-99	2011	-99	8.57	8.57	14.8	-99	-99	81.7	81.7	44.4	-99	9.5	7830	33.1	203	1288	2551			Main		Sec							Hydroelectricity
1504	Princeton	Princeton		Fox						Wisconsin		United States		1910	-99	-99	2	-99	-99	-99	21.44	21.44	20.4	-99	-99	27.1	27.1	17.3	-99	1.3	18345	4.7	236	1996	-99						Main						Recreation
1505		Montello		Fox						Wisconsin		United States		1922	-99	-99	4	-99	853	-99	8.65	8.65	8.9	-99	-99	23.4	23.4	12.3	-99	2.7	9134	8.1	242	968	1031						Sec	Main					Navigation
1506		Shand		Grand				Guelph		Ontario		Canada		1942	-99	-99	24	-99	640	-99	5.54	5.54	-99	-99	-99	61.2	-99	61.2	-99	11	5229	37.1	417	780	-99					Main							Flood control
1507		Sanford		Tittabawassee						Michigan		United States		1925	-99	-99	11	-99	488	-99	5.55	5.55	6.2	-99	-99	18.5	18.5	-99	-99	3.3	20893	2.8	187	3251	2642			Main									Hydroelectricity
1508		Conestogo		Conestogo				Waterloo		Ontario		Canada		1959	-99	-99	29	-99	546	-99	5.87	5.87	-99	-99	-99	55.6	-99	55.6	-99	9.5	3910	45.1	382	547	-99					Main	Sec						Flood control
1509		Fox Lake		Beaverdam						Wisconsin		United States		1931	-99	-99	5	-99	128	-99	10.63	10.63	10.6	-99	-99	27.1	27.1	17.8	-99	2.5	1094	78.5	273	134	135						Main						Recreation
1510		Bennetts Bridge	Salmon River Dam	Salmon River						New York		United States		1914	-99	-99	15	-99	185	-99	10.91	10.91	14.4	-99	-99	93	93	81.4	-99	8.5	16358	18	284	529	495			Main		Sec	Sec						Hydroelectricity
1511		Upper Beaver Dam	Upper Dam	Beaver Dam Creek						Wisconsin		United States		1913	-99	-99	6	-99	30	-99	25.51	25.51	26.5	-99	-99	70.3	70.3	37.8	-99	2.8	3239	68.8	265	403	407						Main						Recreation
1512		Hustisford		Rock						Wisconsin		United States		1939	-99	-99	3	-99	69	-99	11.33	11.33	11.6	-99	-99	23.1	23.1	16	-99	2	11025	6.6	268	1432	1318						Main						Recreation
1513	Waterport Pond	Oak Orchard Creek Dam		Oak Orchard Creek						New York		United States		1917	-99	-99	90	-99	760	-99	1.95	1.95	1.4	-99	-99	12.4	12.4	11	-99	6.4	9696	4.1	100	633	559			Main									Hydroelectricity
1514		Hinckley		West Canada Creek						New York		United States		1914	-99	-99	25	-99	1108	-99	10.4	10.4	11.5	-99	-99	114.5	114.5	94	-99	11	28989	12.5	369	957	969			Main	Sec			Sec					Hydroelectricity
1515		Prairie du Sac		Wisconsin						Wisconsin		United States		1914	-99	-99	15	-99	972	-99	31.91	31.91	36.4	-99	-99	238.3	238.3	148	-99	7.5	231279	3.3	232	23997	23776			Main									Hydroelectricity
1516		Delta Dam		Mohawk River						New York		United States		1912	-99	-99	32	-99	305	-99	9.66	9.66	10	-99	-99	107.9	107.9	68.2	-99	11.2	11805	29	164	384	383			Sec				Main					Navigation
1517	Oneida Lake	Caughdenoy Dam		Oneida River						New York		United States		1909	-99	-99	15	-99	550	-99	206.85	206.85	206.7	-99	-99	315	315	-99	-99	1.5	93644	10.7	116	3547	3578						Sec	Main					Navigation	Yes
1518		Wildwood		Trout Creek				St. Marys		Ontario		Canada		1965	1964	-99	22	-99	634	-99	3.5	3.5	-99	-99	-99	17.8	-99	17.8	-99	5.1	1323	42.7	324	182	-99				Sec	Main	Sec						Flood control
1519		Muskegon Waste Water Lagoons		Black Creek	Mosquito Creek					Michigan		United States		1973	-99	-99	6	-99	11339	-99	6.63	6.63	7	-99	-99	25.4	25.4	19	-99	3.8	359	224.4	207	41	7											Main	Other
1520	Sir Adam Beck Reservoir	Sir Adam Beck Pump Generating Station	Sir Adam Beck 2	Offstream Niagara				Niagara Falls		Ontario		Canada		1956	1954	-99	30	-99	7620	270	2.93	2.93	-99	-99	-99	19.1	-99	19.1	-99	6.5	39	1553	176	4	-99			Main									Hydroelectricity		Yes
1521	Lewiston Reservoir	Lewiston Reservoir Dike		Offstream Niagara				Lewiston		New York		United States		1963	-99	-99	47	17	-99	-99	7.29	7.29	7.7	-99	-99	115	-99	115	-99	15.8	288	1266.2	172	28	-99			Main									Hydroelectricity
1522		Holloway Dam		Flint River						Michigan		United States		1954	-99	-99	11	-99	1021	-99	6.77	6.77	5.7	-99	-99	36.9	36.9	18.9	-99	5.5	7976	14.7	230	1301	1362						Main						Recreation
1523	Upper Oconomowoc	Okauchee Lake		Oconomowoc						Wisconsin		United States		1961	-99	-99	5	-99	137	-99	4.24	4.24	4.8	-99	-99	18.5	18.5	13.6	-99	4.4	215	272.9	273	25	209						Main						Recreation
1524	Tenny Park Locks	Mendota Locks		Yahara River						Wisconsin		United States		1959	-99	-99	5	-99	30	-99	41.12	41.12	39.4	-99	-99	197.4	197.4	162.8	-99	4.8	6047	103.5	264	640	658						Sec	Main					Navigation
1525		Pewaukee		Pewaukee						Wisconsin		United States		1976	-99	-99	4	-99	244	-99	9.43	9.43	10.1	-99	-99	45.5	45.5	18.5	-99	4.8	529	272.7	264	61	72						Main						Recreation
1526	City Of Lake Mills	Lake Mills		Rock Creek						Wisconsin		United States		1962	-99	-99	5	-99	122	-99	5.17	5.17	5.5	-99	-99	34.9	34.9	31.6	-99	6.8	418	264.8	253	50	29						Main						Recreation
1527		Fanshawe		North Thames				London		Ontario		Canada		1952	-99	-99	32	-99	655	-99	2.52	2.52	-99	-99	-99	48.1	-99	48.1	-99	19.1	10513	14.5	266	1415	-99			Sec		Main	Sec						Flood control
1528	Cayuga Lake	Mud Lock and Canal Dam		Seneca River						New York		United States		1912	-99	-99	6	-99	152	-99	171.19	171.19	170.9	-99	-99	817.8	817.8	651.3	-99	4.8	62858	41.3	117	4211	4072					Sec		Main					Navigation
1529		Skaneateles Lake Dam		Skaneateles Creek						New York		United States		1902	-99	-99	7	-99	46	-99	34.27	34.27	35.1	-99	-99	135.7	135.7	104.2	-99	4	3766	114.3	262	190	187				Main		Sec						Water supply
1530		Owasco Lake Outlet Dam		Owasco Outlet						New York		United States		1972	-99	-99	4	-99	79	-99	26.62	26.62	25.9	-99	-99	79.2	79.2	21.8	-99	3	9389	26.7	216	510	536				Main		Sec						Water supply
1531		Otisco Lake Dam		Ninemile Creek						New York		United States		1956	-99	-99	5	-99	94	-99	8.75	8.75	9.3	-99	-99	59.1	59.1	32.2	-99	6.8	2298	81.6	240	112	101				Main		Sec						Water supply
1532	Seneca Lake	Waterloo	Seneca Lake Dam	Seneca Canal						New York		United States		1915	-99	-99	17	-99	306	-99	173.58	173.58	174.8	-99	-99	292.4	292.4	132.5	-99	1.7	26848	34.5	136	1956	1921			Main				Sec					Hydroelectricity	Yes
1533		Deruyter Dam		Limestone Creek						New York		United States		1863	-99	-99	21	-99	488	-99	2.18	2.18	2.3	-99	-99	20	20	14.7	-99	9.2	261	243	389	12	15						Sec	Main					Navigation
1534		Argentine Dam		North Ore Creek						Michigan		United States		1929	-99	-99	5	-99	85	-99	2.17	2.17	1.7	-99	-99	43.2	43.2	37	-99	19.9	1988	68.9	262	297	238					Main						Sec	Flood control
1535		Hemlock Lake Dam		Springwater Creek						New York		United States		1926	-99	-99	4	-99	975	-99	7.76	7.76	8.3	-99	-99	50.7	50.7	27.6	-99	6.5	1415	113.6	281	96	112				Main								Water supply
1536		Keuka Lake Outlet Dam		Keuka Lake Outlet						New York		United States		1880	-99	-99	3	-99	30	-99	46.32	46.32	47.4	-99	-99	203.5	203.5	99.3	-99	4.4	5869	109.9	224	454	471					Sec	Main						Recreation
1537	Lake Delavan	Borg		Trib. Turtle Creek						Wisconsin		United States		1935	-99	-99	4	-99	61	-99	7.76	7.76	8.4	-99	-99	25.9	25.9	15.3	-99	3.3	979	83.9	284	107	93						Main						Recreation
1538		Lake Geneva		White River						Wisconsin		United States		1912	-99	-99	4	-99	91	-99	21.35	21.35	21.3	-99	-99	49.3	49.3	37	-99	2.3	754	207.3	265	78	93						Main						Recreation
1539	Calkins Bridge	Allegan		Kalamazoo						Michigan		United States		1936	-99	-99	9	-99	407	-99	6.21	6.21	6.5	-99	-99	25.5	25.5	21.2	-99	4.1	37984	2.1	196	4577	4015			Main									Hydroelectricity
1540		Kent Lake Dam		Huron River						Michigan		United States		1946	-99	-99	6	-99	90	-99	4.22	4.22	4.2	-99	-99	14.8	14.8	11.8	-99	3.5	1315	35.7	280	204	381						Main						Recreation
1541	Rushford Lake	Caneadea Dam		Caneadea Creek						New York		United States		1929	-99	-99	43	-99	191	-99	1.57	1.57	2.3	-99	-99	33.3	33.3	31.3	-99	21.2	2980	35.4	445	161	158					Sec	Main						Recreation
1542	Lamoka and Waneta Lakes	Bradford	Lamoka and Waneta Lakes Dam	Keuka Lake Outlet						New York		United States		1929	-99	-99	4	-99	56	-99	3.39	3.39	5.7	-99	-99	100.8	100.8	91.3	-99	29.7	1542	207.3	342	119	1178			Main									Hydroelectricity
1543	Whitney Point Lake	Whitney Point Dam		Otselic River						New York		United States		1942	-99	-99	29	-99	1494	-99	4.37	4.37	4.9	-99	-99	217.1	217.1	15.4	-99	49.7	13257	51.9	304	661	660					Main	Sec						Flood control
1544		Cuba Lake Dam		Oil Creek						New York		United States		1872	-99	-99	17	-99	533	-99	1.72	1.72	1.9	-99	-99	20.4	20.4	10.1	-99	11.9	1205	53.7	469	64	66						Main						Recreation
1545		French Landing		Huron						Michigan		United States		1924	-99	-99	12	-99	271	-99	4.52	4.52	5.1	-99	-99	30.8	30.8	21.9	-99	6.8	13690	7.1	199	1961	2158			Main			Sec						Hydroelectricity
1546		Ford Lake		Huron						Michigan		United States		1932	-99	-99	14	-99	204	-99	3.67	3.67	4	-99	-99	22.2	22.2	21.9	-99	6	13335	5.3	209	1906	2108			Main									Hydroelectricity
1547	Lake Carroll	Lake Carroll Dam		East Fork of Plum Creek	Plum Creek					Illinois		United States		1974	-99	-99	23	-99	555	-99	2.02	2.02	2.6	-99	-99	27.3	27.3	18.1	-99	13.5	517	167.4	214	58	57						Main						Recreation
1548		Lake Columbia Dam		Goose Creek						Michigan		United States		1961	-99	-99	10	-99	213	-99	2.93	2.93	3.2	-99	-99	90	90	69.1	-99	30.7	487	586	303	54	88						Main						Recreation
1549	Chautauqua Lake	Warner Dam	Chautauqua Lake Outlet Dam	Chadakoin River						New York		United States		1979	-99	-99	12	-99	96	-99	53.34	53.34	54.3	-99	-99	144.4	144.4	61.7	-99	2.7	6215	73.7	403	481	485						Main						Recreation
1550		Cannonsville Dam		West Branch of Delaware River	Delaware River					New York		United States		1964	-99	-99	53	-99	853	-99	16.29	16.29	19.4	-99	-99	555.1	555.1	371.3	-99	34.1	24605	71.5	345	1177	1166				Main								Water supply
1551	Hammond	Hammond Dam		Crooked Creek						Pennsylvania		United States		1979	-99	-99	37	-99	1966	-99	2.85	2.85	2.8	-99	-99	167.8	167.8	10.9	-99	58.9	4172	127.5	335	310	316					Main	Sec						Flood control
1552	Tioga Lake	Tioga Dam		Tioga River						Pennsylvania		United States		1979	-99	-99	43	-99	826	-99	2.06	2.06	1.9	-99	-99	176.6	176.6	11.7	-99	85.7	9531	58.8	339	723	725					Main	Sec						Flood control
1553	Allegheny Reservoir	Kinzua Dam		Allegheny River						Pennsylvania		United States		1965	-99	-99	54	-99	584	-99	41.41	41.41	48.9	-99	-99	1603.5	1603.5	706.8	-99	38.7	108198	47	405	5571	5646			Sec		Main	Sec	Sec					Flood control
1554		Lake George Dam		Crooked Creek						Indiana		United States		1927	-99	-99	5	-99	123	-99	2.05	2.05	2.2	-99	-99	15	15	13.7	-99	7.3	417	114.1	301	44	38					Main	Sec						Flood control
1555	Stillwater Lake	Stillwater Dam		Lackawanna River						Pennsylvania		United States		1960	-99	-99	23	-99	518	-99	0.27	0.27	1.7	-99	-99	21	21	14.8	-99	77.8	1653	40.3	480	93	96				Sec	Main	Sec						Flood control
1556		Twin Branch		St. Joseph						Indiana		United States		1903	-99	-99	7	-99	123	-99	2.85	2.85	4.3	-99	-99	12	12	-99	-99	4.2	79087	0.5	218	8700	9143			Main									Hydroelectricity
1557	Clarion River Lake	East Branch Dam		Clarion River						Pennsylvania		United States		1952	-99	-99	56	-99	526	-99	3.68	3.68	4.7	-99	-99	127	127	79.3	-99	34.5	3689	109.2	507	181	187					Main	Sec						Flood control
1558		Hamilton Lake North Dam		Fish Creek						Indiana		United States		1832	-99	-99	5	-99	32	-99	2.98	2.98	3.1	-99	-99	22.2	22.2	20.2	-99	7.4	542	129.9	274	55	43					Main	Sec						Flood control
1559	Pymatuning Reservoir	Pymatuning		Shenango River						Pennsylvania		United States		1933	-99	-99	15	-99	732	-99	55.19	55.19	58.8	-99	-99	548.9	548.9	231.9	-99	9.9	6518	267	305	425	414					Main	Sec						Flood control
1560		Wallenpaupack		Lackawaxen River						Pennsylvania		United States		1926	-99	-99	21	-99	389	-99	21	21	23.1	-99	-99	333	333	162.8	-99	15.9	10777	98	364	578	591			Main			Sec						Hydroelectricity
1561		Bridge Creek Dam		Bridge Creek	Black Brook					Ohio		United States		1961	-99	-99	12	-99	1463	-99	5.56	5.56	5.7	-99	-99	50.9	50.9	22.3	-99	9.2	1429	112.9	344	108	91				Main		Sec						Water supply
1562	Lake Wilhelm	Lake Wilhelm Dam		Sandy Creek						Pennsylvania		United States		1969	-99	-99	15	-99	152	-99	5.19	5.19	6.8	-99	-99	81.9	81.9	22	-99	15.8	2733	95	369	154	146					Main	Sec						Flood control
1563	Collins Station Cooling Lake	Collins Station Cooling Lake Dam		Offstream Illinois River						Illinois		United States		1975	-99	-99	8	-99	9978	-99	7.42	7.42	8.1	-99	-99	36.5	36.5	29.1	-99	4.9	219592	0.5	153	17978	15											Main	Other
1564	Dresden Cooling Lake	Dresden Cooling Lake Dam		Offstream Kankakee River						Illinois		United States		1971	-99	-99	8	-99	13411	-99	2.04	2.04	5.2	-99	-99	18	18	10.1	-99	8.8	351	162.6	158	29	5											Main	Other
1565	Mosquito Creek Lake	Mosquito Creek Dam		Mosquito Creek						Ohio		United States		1944	-99	-99	14	-99	1722	-99	28.47	28.47	31.8	-99	-99	222	222	101.6	-99	7.8	3649	192.9	273	238	251				Sec	Main	Sec					Sec	Flood control
1566	Shenango River Lake	Shenango Dam		Shenango River						Pennsylvania		United States		1965	-99	-99	21	-99	219	-99	13.58	13.58	14.4	-99	-99	433	433	36.9	-99	31.9	24881	55.2	296	1523	1526					Main	Sec						Flood control
1567	Lasalle Nuclear Station Cooling Lake	Lasalle Nuclear Station Cooling Lake Dam		Trib. Illinois River						Illinois		United States		1977	-99	-99	13	-99	11565	-99	7.7	7.7	8.3	-99	-99	54.5	54.5	39.1	-99	7.1	381	453.6	204	31	13											Main	Other
1568		Pikes Creek		Pikes Creek						Pennsylvania		United States		1911	-99	-99	20	-99	719	-99	1.26	1.26	1.6	-99	-99	13	13	10.9	-99	10.3	474	87	320	30	30				Main								Water supply
1569		Defiance Power Dam		Auglaize River						Ohio		United States		1913	-99	-99	7	-99	114	-99	1.91	1.91	-99	-99	-99	12.1	12.1	-99	-99	6.3	57224	0.7	211	5731	6004			Main			Sec						Hydroelectricity
1570	Braidwood Station Cooling Pond	Braidwood Station Cooling Pond Dam		Kankakee River						Illinois		United States		1979	-99	-99	7	-99	16484	-99	10.16	10.16	10	-99	-99	43.2	43.2	27.5	-99	4.3	342	400.5	177	28	14											Main	Other
1571		Lake Rockwell Dam		Cuyahoga River						Ohio		United States		1913	-99	-99	11	-99	149	-99	2.87	2.87	3.3	-99	-99	22.5	22.5	10.1	-99	7.8	7554	9.4	323	530	539											Main	Other
1572	Michael J. Kirwan Reservoir	Michael J. Kirwan Dam		West Branch of Mahoning River	Mahoning River					Ohio		United States		1966	-99	-99	25	-99	3018	-99	9	9	10.7	-99	-99	153	153	69.9	-99	17	3382	143.5	290	227	210				Sec	Main	Sec					Sec	Flood control
1573		Mineral Ridge Dam		Meander Creek						Ohio		United States		1932	-99	-99	18	-99	1061	-99	6.63	6.63	8.5	-99	-99	76.5	76.5	44.8	-99	11.5	2958	82	274	184	217											Main	Other
1574		Lake Milton Dam		Mahoning River						Ohio		United States		1916	-99	-99	16	-99	866	-99	6.33	6.33	7.2	-99	-99	57.5	57.5	26.6	-99	9.1	10684	17.1	282	719	715				Sec		Main						Recreation
1575	Blanchard Reservoir	Foster Joseph Sayers Dam		Bald Eagle Creek						Pennsylvania		United States		1969	-99	-99	30	-99	2083	-99	6.62	6.62	7	-99	-99	229.4	229.4	35.5	-99	34.7	15801	46	182	892	878					Main	Sec						Flood control
1576	Berlin Lake	Berlin Dam		Mahoning River						Ohio		United States		1943	-99	-99	29	-99	1753	-99	10.39	10.39	14.5	-99	-99	172.7	172.7	72	-99	16.6	9725	56.3	313	657	645				Sec	Main	Sec					Sec	Flood control
1577		Findlay Upground Reservoir 2		Offstream Blanchard River						Ohio		United States		1971	-99	-99	10	-99	5342	-99	3.26	3.26	2.5	-99	-99	24	24	20.2	-99	7.4	703	108.3	241	71	3											Main	Other
1578	Lake Arthur	Moraine State Park		Muddy Creek						Pennsylvania		United States		1968	-99	-99	17	-99	589	-99	11.76	11.76	12.9	-99	-99	120.9	120.9	46.9	-99	10.3	2280	168.1	374	133	137						Main						Recreation
1579	Curwensville Lake	Curwensville Dam		West Branch of Susquehanna River	Susquehanna River					Pennsylvania		United States		1965	-99	-99	40	-99	869	-99	2.78	2.78	3.2	-99	-99	257.8	257.8	11.7	-99	92.7	25586	32	356	959	945					Main	Sec						Flood control
1580		Penn Forest		Wild Creek						Pennsylvania		United States		1998	-99	-99	46	-99	622	-99	1.78	1.78	1.9	-99	-99	34	34	24.7	-99	19.1	847	127.3	300	44	43				Main								Water supply
1581		Nimisila Reservoir Dam		Nimisila Creek						Ohio		United States		1936	-99	-99	13	-99	716	-99	2.83	2.83	2.7	-99	-99	21.6	21.6	11.6	-99	7.6	994	68.9	304	80	41				Main		Sec						Water supply
1582	Mahoning Creek Lake	Mahoning Creek Dam		Mahoning Creek						Pennsylvania		United States		1941	-99	-99	49	-99	282	-99	0.75	0.75	1.1	-99	-99	115.9	115.9	11.8	-99	154.5	20140	18.2	373	889	881					Main							Flood control
1583		Wild Creek		Wild Creek						Pennsylvania		United States		1941	-99	-99	41	-99	328	-99	1.01	1.01	1.2	-99	-99	21.1	21.1	15.5	-99	20.9	1165	57.4	240	61	57				Main								Water supply
1584		Still Creek		Still Creek						Pennsylvania		United States		1935	-99	-99	26	-99	354	-99	1.22	1.22	1.3	-99	-99	14.3	14.3	10.2	-99	11.7	375	120.9	369	19	18				Main								Water supply
1585	Beltzville Lake	Beltzville Dam		Pohopoco Creek						Pennsylvania		United States		1969	-99	-99	54	-99	1390	-99	3.43	3.43	3.8	-99	-99	127.8	127.8	50.8	-99	37.3	5106	79.4	189	264	249				Sec	Main	Sec						Flood control
1586	J. Edward Roush Lake	J. Edward Roush Lake Dam		Wabash River						Indiana		United States		1968	-99	-99	28	-99	1981	-99	2.27	2.27	3.6	-99	-99	188.8	188.8	15.4	-99	83.2	23059	26	235	2160	1831					Main	Sec						Flood control
1587	Salamonie Lake	Salamonie Lake Dam		Salamonie River						Indiana		United States		1966	-99	-99	41	-99	1859	-99	7.53	7.53	11.6	-99	-99	325.1	325.1	74.9	-99	43.2	16522	62.4	233	1457	1432					Main	Sec						Flood control
1588	Lake Shafer	Norway		Tippecanoe						Indiana		United States		1923	-99	-99	10	-99	-99	-99	3.04	3.04	5.7	-99	-99	20.2	20.2	16.5	-99	6.6	59481	1.1	202	4560	4486			Sec			Main						Recreation
1589		Bresler Upground Reservoir		Offstream McBride Ditch						Ohio		United States		1970	-99	-99	11	-99	5962	-99	2.22	2.22	2.3	-99	-99	22.4	22.4	18.8	-99	10.1	256	277.5	253	25	2				Main		Sec						Water supply
1590		Keystone Station		Plum Creek						Pennsylvania		United States		1965	-99	-99	30	-99	366	-99	3.12	3.12	3.6	-99	-99	53.2	53.2	33.3	-99	17.1	1358	124.2	323	68	53				Main								Water supply
1591		Merrill Creek Main Dam		Merrill Creek						New Jersey		United States		1988	-99	-99	85	-99	347	-99	2.47	2.47	2.8	-99	-99	56.7	56.7	-99	-99	23	46	3908.6	271	2	5											Main	Other
1592	Mississinewa Lake	Mississinewa Lake Dam		Mississinewa River						Indiana		United States		1967	-99	-99	43	-99	2438	-99	10.74	10.74	12.9	-99	-99	454.4	454.4	92.8	-99	42.3	24524	58.8	223	2113	2095					Main	Sec						Flood control
1593		Clear Fork Reservoir Dam		Clear Fork of Mohican River						Ohio		United States		1949	-99	-99	13	-99	1042	-99	3.74	3.74	4.1	-99	-99	32.7	32.7	13.5	-99	8.7	854	121.4	369	83	90				Main		Sec						Water supply
1594		Glendale		Beaverdam Run						Pennsylvania		United States		1960	-99	-99	18	-99	549	-99	6.54	6.54	6.5	-99	-99	83.9	83.9	31.2	-99	12.8	1707	155.9	430	82	109					Main	Sec						Flood control
1595		Lake Mohawk Dam		Middle Run						Ohio		United States		1963	-99	-99	13	-99	594	-99	2.09	2.09	2	-99	-99	16.2	16.2	10.4	-99	7.8	208	247	311	16	15						Main						Recreation
1596	Lake Bloomington	Lake Bloomington Dam		Money Creek						Illinois		United States		1930	-99	-99	16	-99	305	-99	1.39	1.39	2.6	-99	-99	22	22	10.8	-99	15.8	1842	37.9	220	176	180				Main		Sec						Water supply
1597		Oakdale		Tippecanoe						Indiana		United States		1925	-99	-99	18	-99	-99	-99	5.28	5.28	8.3	-99	-99	50	50	32.2	-99	9.5	60302	2.6	189	4656	4817			Sec			Main						Recreation
1598	Evergreen Lake	Evergreen Lake Dam		Six Mile Creek						Illinois		United States		1971	-99	-99	21	-99	543	-99	2.59	2.59	-99	-99	-99	28.2	28.2	19.1	-99	10.9	1040	86	220	102	-99				Main		Sec						Water supply
1599		Little Blue Run		Little Blue Run						Pennsylvania		United States		1977	-99	-99	122	-99	640	-99	2.39	2.39	3.1	-99	-99	90	90	79.9	-99	37.7	99	2882.7	332	6	8											Main	Other
1600	Pleasant Hill Lake	Pleasant Hill Dam		Clear Fork of Mohican River						Ohio		United States		1937	-99	-99	34	-99	236	-99	2.87	2.87	10.5	-99	-99	108.2	108.2	16.7	-99	37.7	5573	61.6	340	504	510					Main	Sec		Sec			Sec	Flood control
1601		Two Lick Creek		Two Lick Creek						Pennsylvania		United States		1968	-99	-99	35	-99	366	-99	1.74	1.74	2.1	-99	-99	28.4	28.4	20	-99	16.3	4349	20.7	364	199	192				Main								Water supply
1602		Yellow Creek		Yellow Creek						Pennsylvania		United States		1969	-99	-99	19	-99	191	-99	2.1	2.1	2.9	-99	-99	46.6	46.6	17	-99	22.2	2763	53.5	388	131	136						Main						Recreation
1603		J.C. Bacon Dam		Service Creek						Pennsylvania		United States		1956	-99	-99	29	-99	305	-99	1.45	1.45	1.7	-99	-99	19.1	19.1	13.4	-99	13.2	619	97.8	290	40	40				Main								Water supply
1604	Powerton Cooling Lake	Powerton Cooling Lake Dam		Offstream Illinois River						Illinois		United States		1970	-99	-99	8	-99	9510	-99	5.71	5.71	5.8	-99	-99	31.6	31.6	19	-99	5.5	461715	0.2	135	39432	6											Main	Other
1605		Grand Lake St. Marys West Embankment		Beaver Creek						Ohio		United States		1841	-99	-99	6	-99	1463	-99	49.75	49.75	51.9	-99	-99	185.5	185.5	67.2	-99	3.7	2528	232.7	264	233	286						Main						Recreation
1606	Atwood Lake	Atwood Dam		Indian Fork of Conotton Creek						Ohio		United States		1936	-99	-99	20	-99	1128	-99	5.54	5.54	6.2	-99	-99	61.3	61.3	29.1	-99	11.1	2422	80.3	283	184	181					Main	Sec		Sec			Sec	Flood control
1607		Beaver Run		Beaver Run						Pennsylvania		United States		1952	-99	-99	28	-99	334	-99	3.99	3.99	5.1	-99	-99	91.3	91.3	41.9	-99	22.9	2029	142.7	315	112	112				Main								Water supply
1608		Indian Lake Dam		Great Miami River						Ohio		United States		1852	-99	-99	5	-99	1207	-99	17.55	17.55	20.5	-99	-99	86.2	86.2	56.6	-99	4.9	3614	75.6	303	297	255						Main						Recreation
1609	Leesville Lake	Leesville Dam		Mcguire Creek						Ohio		United States		1937	-99	-99	23	-99	517	-99	3.29	3.29	4	-99	-99	46.1	46.1	24.1	-99	14	908	161	298	69	124					Main	Sec		Sec			Sec	Flood control
1610		Nockamixon		Tohickon Creek						Pennsylvania		United States		1973	-99	-99	31	-99	461	-99	5.38	5.38	5.9	-99	-99	87.6	87.6	49.3	-99	16.3	3658	75.9	109	178	190						Main						Recreation
1611	Clarks Valley Reservoir	Dehart		Clarks Creek						Pennsylvania		United States		1940	-99	-99	32	-99	610	-99	2.16	2.16	2.4	-99	-99	38	38	29.2	-99	17.6	931	129.4	199	61	55				Main								Water supply
1612	Duck Creek Station Cooling	Duck Creek Station Dam		Duck Creek						Illinois		United States		1975	-99	-99	37	-99	543	-99	4.29	4.29	7.4	-99	-99	96.4	96.4	70.1	-99	22.5	388	787.8	171	43	40											Main	Other
1613	Raystown Lake	Raystown Dam		Raystown Branch Juniata River						Pennsylvania		United States		1973	-99	-99	69	-99	518	-99	30.78	30.78	33.6	-99	-99	1074.4	1074.4	634	-99	34.9	34216	99.6	246	2476	2486					Main	Sec						Flood control
1614		Apple Valley Lake Dam		Little Jelloway Creek						Ohio		United States		1971	-99	-99	28	-99	198	-99	1.84	1.84	2	-99	-99	27.7	27.7	14.7	-99	15.1	486	180.7	319	41	48						Main						Recreation
1615	Blue Marsh Lake	Blue Marsh Dam		Tulpehocken Creek						Pennsylvania		United States		1977	-99	-99	30	-99	541	-99	3.24	3.24	4.6	-99	-99	160.2	160.2	28.2	-99	49.4	8768	57.9	88	485	453				Sec	Main	Sec						Flood control
1616	Delaware Lake	Delaware Dam		Olentangy River						Ohio		United States		1948	-99	-99	28	-99	5669	-99	3.56	3.56	5.3	-99	-99	162.8	162.8	17.3	-99	45.7	10715	48.2	277	1058	1000				Sec	Main	Sec		Sec			Sec	Flood control
1617	Tappan Lake	Tappan Dam		Little Stillwater Creek						Ohio		United States		1936	-99	-99	16	-99	472	-99	8.25	8.25	9.5	-99	-99	76	76	43.3	-99	9.2	2434	99	279	188	184					Main	Sec		Sec			Sec	Flood control
1618		Greenlane Reservoir		Perkiomen Creek						Pennsylvania		United States		1957	-99	-99	27	-99	238	-99	2.82	2.82	3.3	-99	-99	31	31	16.6	-99	11	5094	19.3	102	246	184				Main		Sec						Water supply
1619	Clendening Lake	Clendening Dam		Brushy Fork of Stillwater Creek						Ohio		United States		1936	-99	-99	20	-99	290	-99	6.09	6.09	7.3	-99	-99	66.6	66.6	32.7	-99	10.9	2267	93.2	290	180	179					Main	Sec		Sec			Sec	Flood control
1620	Piedmont Lake	Piedmont Dam		Stillwater Creek						Ohio		United States		1937	-99	-99	17	-99	533	-99	8.46	8.46	9.4	-99	-99	82.3	82.3	42.6	-99	9.7	3917	66.6	303	316	223					Main	Sec		Sec			Sec	Flood control
1621	Alum Creek Lake	Alum Creek Dam		Alum Creek of Big Walnut Creek						Ohio		United States		1974	-99	-99	28	-99	3109	-99	10.43	10.43	13.7	-99	-99	166.3	166.3	100.8	-99	15.9	3640	144.9	256	296	319				Sec	Main	Sec		Sec				Flood control
1622		Quemahoning		Quemahoning Creek						Pennsylvania		United States		-99	-99	-99	30	-99	291	-99	3.42	3.42	3.4	-99	-99	65	65	45.6	-99	19	4411	46.7	500	241	244				Main								Water supply
1623		O'Shaughnessy		Scioto						Ohio		United States		1924	-99	-99	23	-99	460	-99	2.79	2.79	3.8	-99	-99	40.7	40.7	18.3	-99	14.6	30357	4.3	256	2700	2538			Sec	Main		Sec						Water supply
1624		Prairie Creek Reservoir Dam		Trib. White River						Indiana		United States		1959	-99	-99	19	-99	945	-99	4.59	4.59	5.2	-99	-99	45.2	45.2	27.1	-99	9.8	1121	127.9	297	90	44				Main								Water supply
1625	Clinton Lake	Clinton Lake Dam	Clinton Power Station	Salt Creek						Illinois		United States		1977	-99	-99	20	-99	908	-99	18.7	18.7	19.8	-99	-99	308.4	308.4	91.5	-99	16.5	7234	135.2	208	788	755				Main		Sec						Water supply
1626		Hoover Dam		Big Walnut Creek						Ohio		United States		1956	-99	-99	26	-99	787	-99	10.15	10.15	12.4	-99	-99	179	179	89.4	-99	17.6	6481	87.6	282	510	492				Main		Sec						Water supply
1627		Salt Fork Lake Dam		Salt Fork Creek						Ohio		United States		1968	-99	-99	19	-99	457	-99	10.26	10.26	12.2	-99	-99	188.6	188.6	50.7	-99	18.4	4851	123.3	245	418	414						Main						Recreation
1628		Morse Reservoir Dam		Cicero Creek						Indiana		United States		1955	-99	-99	21	-99	457	-99	4.6	4.6	5.6	-99	-99	60.8	60.8	26.1	-99	13.2	7321	26.3	248	576	559				Main								Water supply
1629		Indian Lake		Calendars Run						Pennsylvania		United States		1964	-99	-99	22	-99	293	-99	1.93	1.93	2.2	-99	-99	32.1	32.1	23.7	-99	16.6	309	329.4	699	19	36						Main						Recreation
1630	Summit Lake	Big Blue River Structure 20	Summit Lake Dam	Big Blue River						Indiana		United States		1981	-99	-99	20	-99	960	-99	2.37	2.37	3.3	-99	-99	31.5	31.5	19.6	-99	13.3	666	150	318	52	30					Main	Sec						Flood control
1631	Dillon Lake	Dillon Dam		Licking River						Ohio		United States		1960	-99	-99	36	-99	427	-99	4.94	4.94	6.3	-99	-99	338	338	21.6	-99	68.4	23101	46.4	229	1921	1922					Main	Sec		Sec			Sec	Flood control
1632		Bailey Mine Slurry Impoundment Dam		Talley Run						Pennsylvania		United States		1984	-99	-99	96	-99	1372	-99	0.39	0.39	0.6	-99	-99	26.9	26.9	16.9	-99	69	5	10000	410	0	1											Main	Other
1633	Springton Reservoir	Geist Storage		Crum Creek						Pennsylvania		United States		1931	-99	-99	23	-99	610	-99	1.21	1.21	1.6	-99	-99	16.8	16.8	13.2	-99	13.9	1089	48.9	61	54	56				Main								Water supply
1634	Clarence J. Brown Reservoir	Clarence J. Brown Dam		Buck Creek						Ohio		United States		1973	-99	-99	30	-99	2018	-99	7.71	7.71	8.6	-99	-99	78.6	78.6	45.5	-99	10.2	3077	81	300	242	212					Main	Sec					Sec	Flood control
1635		Buckeye Lake Dam		Trib. South Fork of Licking River	Trib. Licking River					Ohio		United States		1832	-99	-99	4	-99	6614	-99	10.82	10.82	11.3	-99	-99	24.7	24.7	17.3	-99	2.3	575	136.2	267	51	114						Main						Recreation
1636	Senecaville Lake	Senecaville Dam		Seneca Fork of Wills Creek						Ohio		United States		1937	-99	-99	14	-99	716	-99	13.77	13.77	14.4	-99	-99	109.2	109.2	53.7	-99	7.9	3643	95.1	260	314	306					Main	Sec		Sec			Sec	Flood control
1637		Geist Reservoir Dam		Fall Creek						Indiana		United States		1944	-99	-99	13	-99	427	-99	5.75	5.75	6.8	-99	-99	74	74	26.1	-99	12.9	8632	27.2	237	673	557				Main								Water supply
1638		Conner Run Flyash		Conner Run						West Virginia		United States		1976	-99	-99	81	-99	381	-99	0.34	0.34	0.6	-99	-99	19.4	19.4	16.7	-99	57.1	24	2563.2	284	2	5											Main	Other
1639	Lake Decatur	Lake Decatur Dam		Sangamon River						Illinois		United States		1922	-99	-99	10	-99	527	-99	10.91	10.91	13.5	-99	-99	71	71	22.7	-99	6.5	23481	9.6	197	2365	2347				Main		Sec						Water supply
1640	Eagle Creek Reservoir	Eagle Creek Reservoir Dam		Eagle Creek						Indiana		United States		1967	-99	-99	28	-99	1554	-99	4.89	4.89	5.5	-99	-99	135.7	135.7	29.6	-99	27.8	5187	83	240	405	435					Sec	Main						Recreation
1641		Muddy Run Main Dam		Susquehanna River						Pennsylvania		United States		1967	-99	-99	79	-99	1463	-99	1.89	1.89	4	-99	-99	74.6	74.6	-99	-99	39.5	488	484.7	146	30	24			Main									Hydroelectricity
1642		Lake Marburg		West Branch of Codorus Creek	Codorus Creek					Pennsylvania		United States		1967	-99	-99	33	-99	515	-99	3.79	3.79	5.2	-99	-99	65.5	65.5	59.8	-99	17.3	919	226	185	60	60				Main		Sec						Water supply
1643	Youghiogheny River Lake	Youghiogheny Dam		Youghiogheny River						Pennsylvania		United States		1944	-99	-99	56	-99	491	-99	8.92	8.92	11.5	-99	-99	370	370	184.2	-99	41.5	20830	56.3	435	1101	1124					Main	Sec						Flood control
1644	Lake Springfield	Spaulding Dam		Sugar Creek						Illinois		United States		1933	-99	-99	15	-99	1006	-99	10.93	10.93	17.1	-99	-99	124.8	124.8	66	-99	11.4	5779	68.5	170	696	686				Main		Sec						Water supply
1645	Cecil M. Harden Lake	Cecil M. Harden Lake Dam		Raccoon Creek						Indiana		United States		1960	-99	-99	36	-99	567	-99	5.63	5.63	8.3	-99	-99	163.8	163.8	60.8	-99	29.1	7325	70.9	202	577	559					Main	Sec						Flood control
1646	Lake Lynn	Lake Lynn Dam	Cheat Lake Dam	Cheat River						West Virginia		United States		1926	-99	-99	38	-99	305	-99	5.52	5.52	7	-99	-99	89.2	89.2	53	-99	16.2	76391	3.7	267	3602	3660			Main			Sec						Hydroelectricity
1647	Sangchris Lake	Sangchris Lake Dam		Trib. South Fork of Sangamon River	Trib. Sangamon River					Illinois		United States		1967	-99	-99	17	-99	503	-99	8.12	8.12	11.3	-99	-99	90	90	41.9	-99	11.1	973	293.3	181	116	192				Main		Sec						Water supply
1648		Prettyboy Dam		Gunpowder Falls						Maryland		United States		1936	-99	-99	47	-99	211	-99	4.02	4.02	6.1	-99	-99	111.1	111.1	74.1	-99	27.6	3185	110.6	158	204	207				Main		Sec						Water supply
1649	Deer Creek Lake	Deer Creek Dam		Deer Creek						Ohio		United States		1968	-99	-99	28	-99	1183	-99	4.74	4.74	5.2	-99	-99	126.5	126.5	25.9	-99	26.7	8363	48	250	669	717					Main	Sec		Sec			Sec	Flood control
1650	Burr Oak Lake	Tom Jenkins Dam		East Branch of Sunday Creek	Sunday Creek					Ohio		United States		1950	-99	-99	26	-99	288	-99	2.37	2.37	2.7	-99	-99	33.2	33.2	11.5	-99	14	913	115.3	224	87	86				Sec	Main	Sec						Flood control
1651	Lake Taylorville	Lake Taylorville Dam		South Fork of Sangamon River	Sangamon River					Illinois		United States		1961	-99	-99	8	-99	427	-99	3.96	3.96	5.2	-99	-99	35.2	35.2	12.8	-99	8.9	2874	38.8	182	345	324				Main		Sec						Water supply
1652		Deep Creek Dam		Deep Creek						Maryland		United States		1925	-99	-99	26	-99	396	-99	14.58	14.58	18.2	-99	-99	178.9	178.9	114.7	-99	12.3	2758	205.7	748	153	168			Main			Sec						Hydroelectricity
1653	Savage Reservoir	Savage River Dam		Savage River						Maryland		United States		1952	-99	-99	56	-99	320	-99	0.71	0.71	1.5	-99	-99	39.2	39.2	24.7	-99	55.2	4837	25.7	413	290	272				Main	Sec						Sec	Water supply
1654	Cagles Mill Lake	Cagles Mill Lake Dam		Mill Creek						Indiana		United States		1953	-99	-99	46	-99	290	-99	5.54	5.54	5.7	-99	-99	281.4	281.4	33.4	-99	50.8	10163	87.8	220	788	764					Main	Sec						Flood control
1655	Caesar Creek Lake	Caesar Creek Lake Dam		Caesar Creek						Ohio		United States		1976	-99	-99	55	-99	808	-99	10.44	10.44	11.5	-99	-99	298.7	298.7	125.8	-99	28.6	8301	114.1	262	625	614				Sec	Main	Sec					Sec	Flood control
1656	Brookville Lake	Brookville Lake Dam		East Fork of Whitewater River	Whitewater River					Indiana		United States		1974	-99	-99	55	-99	853	-99	19.84	19.84	21.3	-99	-99	443.6	443.6	228.1	-99	22.4	13266	106	230	980	982				Sec	Main	Sec						Flood control
1657		Jennings Randolph	Bloomington Dam	North Branch of Patapsco River	Patapsco River					Maryland		United States		1981	-99	-99	90	-99	649	-99	3.01	3.01	3.9	-99	-99	161.5	161.5	116.8	-99	53.7	10925	46.9	443	667	681				Main	Sec	Sec					Sec	Water supply
1658		Loch Raven Dam		Gunpowder River						Maryland		United States		1923	-99	-99	31	-99	190	-99	6.44	6.44	9.7	-99	-99	113.4	113.4	89.7	-99	17.6	12756	28.2	74	783	785				Main		Sec						Water supply
1659	Lake Shelbyville	Lake Shelbyville Dam		Kaskaskia River						Illinois		United States		1970	-99	-99	42	-99	922	-99	41.91	41.91	44.9	-99	-99	1266.2	1266.2	256.4	-99	30.2	24890	161.3	181	2764	2730				Sec	Main	Sec	Sec					Flood control
1660	Mill Creek Impoundment 1	Mill Creek Structure 1		Mill Creek						Illinois		United States		1980	-99	-99	25	-99	448	-99	2.36	2.36	3.3	-99	-99	49.7	49.7	21.6	-99	21.1	780	202	187	65	53					Main	Sec						Flood control
1661	Otter Lake	Otter Lake Dam		West Fork of Otter Creek	Otter Creek					Illinois		United States		1969	-99	-99	22	-99	308	-99	2.72	2.72	3.1	-99	-99	30.5	30.5	19.2	-99	11.2	432	223.9	183	55	52				Main		Sec						Water supply
1662		Union Lake Dam		Maurice River						New Jersey		United States		1869	-99	-99	11	-99	610	-99	3.38	3.38	3.4	-99	-99	24.8	24.8	14.3	-99	7.3	9138	8.6	4	518	565						Main						Recreation
1663		Cowan Lake Dam		Cowan Creek						Ohio		United States		1947	-99	-99	19	-99	262	-99	2.56	2.56	2.7	-99	-99	30.8	30.8	12.7	-99	12	1978	49.4	303	144	128						Main						Recreation
1664		Liberty Dam		North Branch of Patapsco River	Patapsco River					Maryland		United States		1953	-99	-99	53	-99	215	-99	6.33	6.33	12.6	-99	-99	218.3	218.3	162.8	-99	34.5	6842	101.2	124	420	425				Main		Sec						Water supply
1665		Willow Island Lock and Dam		Ohio River						West Virginia		United States		1976	-99	-99	34	-99	450	-99	23.97	23.97	25.9	-99	-99	219.1	219.1	-99	-99	9.1	1272110	0.5	182	69448	69671							Main					Navigation
1666	Lake Mattoon	Lake Mattoon Dam		Little Wabash River						Illinois		United States		1957	-99	-99	14	-99	686	-99	3.56	3.56	4	-99	-99	27.8	27.8	14.6	-99	7.8	1677	52.6	193	161	148				Main		Sec						Water supply
1667	Tygart Lake	Tygart Dam		Tygart River						West Virginia		United States		1938	-99	-99	71	-99	586	-99	6.3	6.3	7	-99	-99	437.9	437.9	123.2	-99	69.5	76001	18.3	342	3016	3067					Sec		Main					Navigation
1668		Sweetwater Lake Dam		Sweetwater Creek						Indiana		United States		1965	-99	-99	43	-99	475	-99	0.73	0.73	1.1	-99	-99	14.4	14.4	11.7	-99	19.7	71	643.1	255	6	6						Main						Recreation
1669		Lake Lemon Dam		Beanblossom Creek						Indiana		United States		1952	-99	-99	16	-99	201	-99	5.19	5.19	6.7	-99	-99	56.4	56.4	16.4	-99	10.9	2118	84.4	203	183	184				Main								Water supply
1670	Paint Creek Lake	Paint Creek Dam		Paint Creek						Ohio		United States		1973	-99	-99	36	-99	213	-99	4.64	4.64	4.8	-99	-99	178.9	178.9	25.1	-99	38.6	19060	29.8	254	1492	1492				Sec	Main	Sec		Sec			Sec	Flood control
1671		Mt. Storm Lake Dam		Stony River						West Virginia		United States		1964	-99	-99	47	-99	547	-99	4.44	4.44	4.5	-99	-99	66.6	66.6	54.3	-99	15	1137	185.7	988	72	81				Main							Sec	Water supply
1672	Tridelphia Lake	Brighton Dam	Tridelphia Lake Dam	Patuxent River						Maryland		United States		1943	-99	-99	24	-99	303	-99	2.64	2.64	3.2	-99	-99	33.3	33.3	23.4	-99	12.6	3284	32.2	112	204	200			Sec	Main		Sec						Water supply
1673	Lake Lou Yaeger	Lake Lou Yaeger Dam		West Fork of Shoal Creek						Illinois		United States		1966	-99	-99	16	-99	387	-99	5.18	5.18	5.7	-99	-99	54.8	54.8	19	-99	10.6	2259	76.9	179	295	269				Main		Sec						Water supply
1674	Lake Glenn Shoals	Lake Glenn Shoals Dam		Middle Fork of Shoal Creek						Illinois		United States		1978	-99	-99	17	-99	436	-99	4.04	4.04	-99	-99	-99	48	48	16	-99	11.9	1518	100.3	180	189	-99				Main	Sec							Water supply
1675		Rocky Fork Lake Dam		Rocky Fork of Paint Creek						Ohio		United States		1952	-99	-99	22	-99	116	-99	7.51	7.51	8.5	-99	-99	107.4	107.4	43.5	-99	14.3	3928	86.7	274	297	295						Main						Recreation
1676		Little Seneca Dam		Little Seneca Creek						Maryland		United States		1984	-99	-99	30	-99	183	-99	1.56	1.56	2	-99	-99	29.8	29.8	16.1	-99	19.1	832	113.6	109	55	54				Main		Sec						Water supply
1677		Grandview Lake Dam		East Fork of White Creek	White Creek					Indiana		United States		1967	-99	-99	25	-99	692	-99	1.29	1.29	1.3	-99	-99	14.7	14.7	11.4	-99	11.4	84	554.9	213	7	5				Main								Water supply
1678	Lake Sara	Lake Sara Dam		Blue Point Creek						Illinois		United States		1957	-99	-99	20	-99	495	-99	1.8	1.8	2.4	-99	-99	25.2	25.2	14.5	-99	14	396	201.8	176	41	32				Main		Sec						Water supply
1679		Rocky Gorge Dam	Duckett Dam	Patuxent River						Maryland		United States		1953	-99	-99	41	-99	256	-99	1.88	1.88	3.1	-99	-99	27.1	27.1	21	-99	14.4	5512	15.6	92	341	342				Main		Sec						Water supply
1680		Meigs Mine Slurry Impoundment		Trib. Parker Run						Ohio		United States		-99	-99	-99	40	-99	792	-99	0.79	0.79	0.9	-99	-99	12.6	12.6	10.3	-99	15.9	5	7990.9	247	0	2											Main	Other
1681		Hoosier Energy Reservoir Dam		Trib. Turtle Creek						Indiana		United States		1980	-99	-99	20	-99	335	-99	5.53	5.53	6.3	-99	-99	49	49	17	-99	8.9	1154	134.6	146	92	74				Main								Water supply
1682	Coffeen Lake	Coffeen Lake Dam		Shoal Creek	McDavid Branch					Illinois		United States		1964	-99	-99	21	-99	396	-99	3.38	3.38	4.4	-99	-99	44.2	44.2	27.1	-99	13.1	426	329	182	53	50											Main	Other
1683	William H. Harsha Lake	William H. Harsha Lake Dam		East Fork of Little Miami River	Little Miami River					Ohio		United States		1973	-99	-99	62	-99	442	-99	7.82	7.82	8.7	-99	-99	363.6	363.6	114.2	-99	46.5	11788	97.8	239	861	886				Sec	Main	Sec					Sec	Flood control
1684	Monroe Lake	Monroe Lake Dam		Salt Creek						Indiana		United States		1965	-99	-99	28	-99	411	-99	40.19	40.19	43.5	-99	-99	544	544	224.8	-99	13.5	12669	136.2	179	1117	1142				Sec	Main	Sec						Flood control
1685	Stonewall Jackson Lake	Stonewall Jackson Dam		West Fork						West Virginia		United States		1986	-99	-99	29	-99	189	-99	5.45	5.45	10.6	-99	-99	178.9	178.9	59.4	-99	32.8	5906	96.1	335	262	264				Sec	Main	Sec						Flood control
1686	Stonecoal Creek Reservoir	Stonecoal Creek Dam		Stonecoal Creek						West Virginia		United States		1972	-99	-99	34	-99	267	-99	1.81	1.81	-99	-99	-99	31.8	31.8	26	-99	17.6	2024	49.8	333	87	49				Main								Water supply
1687		Stingy Run Fly Ash Dam		Stingy Run						Ohio		United States		1974	-99	-99	46	-99	524	-99	0.99	0.99	1.3	-99	-99	31.7	31.7	13.7	-99	32	39	2577.4	211	4	4											Main	Other
1688	Greenville New City Lake	Greenville New City Dam		Kingsbury Branch of Shoal Creek						Illinois		United States		1969	-99	-99	12	-99	366	-99	2.5	2.5	3.6	-99	-99	27.6	27.6	12.2	-99	11	755	115.9	163	92	89				Main		Sec						Water supply
1689	Newton Power Station Lake	Newton Power Station Lake Dam		Weather Creek						Illinois		United States		1975	-99	-99	16	-99	518	-99	5.42	5.42	7.1	-99	-99	61.2	61.2	35.2	-99	11.3	1861	104.3	153	159	124						Main						Recreation
1690	Greenwodd Lake	Greenwood Lake Dam		First Creek						Indiana		United States		1937	-99	-99	17	-99	475	-99	2.9	2.9	-99	-99	-99	36.8	36.8	15.8	-99	12.7	485	240.6	182	40	-99				Sec	Main	Sec						Flood control
1691	Burnsville Lake	Burnsville Lake Dam		Little Kanawha River						West Virginia		United States		1976	-99	-99	27	-99	427	-99	2.74	2.74	3.9	-99	-99	81.3	81.3	17.8	-99	29.7	9646	26.7	241	421	427					Main	Sec		Sec			Sec	Flood control
1692	Hardy Lake	Quick Creek Reservoir		Quick Creek						Indiana		United States		1970	-99	-99	18	-99	549	-99	2.58	2.58	3	-99	-99	33.9	33.9	14.8	-99	13.1	361	297.8	184	30	31				Main	Sec	Sec						Water supply
1693		T. Nelson Elliott Dam	Broad Run Dam	Broad Run						Virginia		United States		1968	-99	-99	24	-99	381	-99	2.05	2.05	3	-99	-99	34.5	34.5	19.7	-99	16.8	2480	44.1	87	186	155			Main	Sec								Hydroelectricity
1694	East Fork Lake	East Fork Lake Dam		East Fork of Fox River	Fox River					Illinois		United States		1972	-99	-99	26	-99	1981	-99	2.57	2.57	3.8	-99	-99	28	28	15.4	-99	10.9	568	156.3	139	47	27				Main		Sec						Water supply
1695		West Boggs Creek Structure 1		West Boggs Creek						Indiana		United States		1971	-99	-99	16	-99	835	-99	2.14	2.14	2.5	-99	-99	22.7	22.7	10.1	-99	10.6	409	176	158	34	34					Main	Sec						Flood control
1696	Stephen A. Forbes State Park Lake	Stephen A. Forbes State Park Lake Dam		Lost Fork Creek						Illinois		United States		1963	-99	-99	14	-99	407	-99	1.55	1.55	2.4	-99	-99	19.4	19.4	10.9	-99	12.5	574	107.2	153	55	55				Sec		Main						Recreation
1697		Upper Occoquan Dam		Occoquan River	Potomac River					Virginia		United States		1955	-99	-99	22	-99	226	-99	3.93	3.93	7.4	-99	-99	41.6	41.6	-99	-99	10.6	20502	6.4	43	1527	1541			Sec	Main		Sec						Water supply
1698		Killen Station Ash Disposal Dike		Offstream Ohio River						Ohio		United States		1982	-99	-99	26	-99	4267	-99	0.96	0.96	0.9	-99	-99	15.9	15.9	14.9	-99	16.6	10	5041.9	163	1	1											Main	Other
1699	Sutton Lake	Sutton Dam		Elk River						West Virginia		United States		1960	-99	-99	64	-99	359	-99	4.55	4.55	6.2	-99	-99	327.2	327.2	74.1	-99	71.9	34595	30	297	1393	1391					Main	Sec		Sec			Sec	Flood control
1700		Kentucky River Lock and Dam 1		Kentucky River						Kentucky		United States		1839	-99	-99	11	-99	141	-99	1.17	1.17	5.3	-99	-99	31.2	31.2	10.3	-99	26.7	246064	0.4	141	18040	18016						Sec	Main					Navigation
1701	Glendale Reservoir	Dogwood Lake Dam		Mud Creek						Indiana		United States		1963	-99	-99	16	-99	412	-99	4.18	4.18	5.3	-99	-99	45.1	45.1	25.2	-99	10.8	472	303	148	38	36						Main						Recreation
1702	Lunga Reservoir	Lunga Dam		Beaverdam Run						Virginia		United States		1957	-99	-99	17	-99	411	-99	1.39	1.39	-99	-99	-99	11.8	11.8	-99	-99	8.5	352	106.3	90	26	-99				Main		Sec						Water supply
1703	Patoka Lake	Patoka Lake Dam		Patoka River						Indiana		United States		1978	-99	-99	44	-99	457	-99	32.96	32.96	35.9	-99	-99	372.1	372.1	206.3	-99	11.3	5095	231.6	169	434	435				Sec	Main	Sec					Sec	Flood control
1704		Gibson Generating Plant Dam		Coffee Bayou						Indiana		United States		1973	-99	-99	6	-99	12192	-99	11.88	11.88	11.9	-99	-99	53.7	53.7	35.8	-99	4.5	381	446.9	119	31	12											Main	Other
1705		Lake of the Woods Dam		Flat Run						Virginia		United States		1968	-99	-99	20	-99	450	-99	1.79	1.79	2	-99	-99	17.5	17.5	12.2	-99	9.8	315	176.2	91	22	19						Main						Recreation
1706	Beech Fork Lake	Beech Fork Lake Dam		Beech Fork of Twelve Pole Creek						West Virginia		United States		1976	-99	-99	26	-99	329	-99	2.84	2.84	2.9	-99	-99	46.3	46.3	11.3	-99	16.3	2197	66.8	181	205	202					Main	Sec		Sec				Flood control
1707	Grayson Lake	Grayson Dam		Little Sandy River						Kentucky		United States		1968	-99	-99	37	-99	445	-99	2.89	2.89	6.1	-99	-99	146.8	146.8	36.3	-99	50.8	5681	81.9	202	510	508					Main	Sec		Sec			Sec	Flood control
1708	Ni River Reservoir	Ni River Dam 1		Ni River						Virginia		United States		1972	-99	-99	16	-99	533	-99	1.34	1.34	1.6	-99	-99	30.7	30.7	10.6	-99	22.9	800	121.7	75	57	63				Main	Sec	Sec						Water supply
1709	Summersville Lake	Summersville Dam		Gauley River						West Virginia		United States		1965	-99	-99	119	-99	695	-99	4.82	4.82	11.3	-99	-99	509.9	509.9	236.3	-99	105.8	40145	40.3	500	2061	2080					Main	Sec		Sec			Sec	Flood control
1710	Baldwin Plant Cooling Lake	Baldwin Plant Cooling Lake Dam		Little Doza Creek						Illinois		United States		1968	-99	-99	17	-99	418	-99	7.98	7.98	0.8	-99	-99	44.8	44.8	32.1	-99	5.6	887	160.2	125	108	12						Sec					Main	Other
1711	Bath County Reservoir	Upper Dam	Lower Dam	Little Back Creek	Back Creek					Virginia		United States		1984	1984	-99	140	41	671	732	1.35	1.35	1.1	2.2	-99	46.3	46.3	37.6	-99	34.3	3489	42.1	638	207	190			Main									Hydroelectricity		Yes
1712	East Lynn Lake	East Lynn Dam		East Fork of Twelvepole Creek	Twelvepole Creek					West Virginia		United States		1971	-99	-99	34	-99	199	-99	3.28	3.28	4.1	-99	-99	101.8	101.8	21.2	-99	31	3785	85.3	212	338	345					Main	Sec		Sec				Flood control
1713	Yatesville Lake	Yatesville Dam		Blaine Creek						Kentucky		United States		1988	-99	-99	48	-99	261	-99	6.98	6.98	9.1	-99	-99	102.7	102.7	47	-99	14.7	5635	57.8	190	526	539					Main	Sec		Sec			Sec	Flood control
1714	Cave Run Lake	Cave Run Lake Dam		Licking River						Kentucky		United States		1974	-99	-99	45	-99	823	-99	27.85	27.85	33.5	-99	-99	757.5	757.5	274.6	-99	27.2	25060	95.9	230	2116	2139					Main	Sec					Sec	Flood control
1715		South Rivanna Dam								Virginia		United States		1966	-99	-99	14	-99	-99	-99	0.98	0.98	1.7	-99	-99	61.7	61.7	47.6	-99	63	9012	21.7	133	666	671			Sec	Main								Water supply
1716	Rend Lake	Rend Lake Dam		Big Muddy River						Illinois		United States		1971	-99	-99	16	-99	3117	-99	73.03	73.03	76.5	-99	-99	749.8	749.8	227.8	-99	10.3	11662	203.9	121	1267	1264				Sec	Main	Sec					Sec	Flood control
1717	Lake Anna	North Anna Dam	Lake Anna Dam	North Anna River						Virginia		United States		1972	-99	-99	27	-99	1570	-99	44.63	44.63	52.6	-99	-99	376.2	376.2	118.4	-99	8.4	13160	90.6	76	888	888			Main		Sec	Sec						Hydroelectricity
1718	Taylorsville Lake	Taylorsville Lake Dam		Salt River						Kentucky		United States		1983	-99	-99	49	-99	390	-99	10.6	10.6	12.3	-99	-99	359.8	359.8	106.6	-99	33.9	13137	86.8	172	921	914					Main	Sec					Sec	Flood control
1719		Doe Valley Lake Dam		Doe Run						Kentucky		United States		1962	-99	-99	30	-99	335	-99	1.16	1.16	1.4	-99	-99	19.4	19.4	15.3	-99	16.7	1270	48.4	147	102	93				Main								Water supply
1720	Kaskaskia River	Kaskaskia Lock and Dam		Kaskaskia River						Illinois		United States		1974	-99	-99	81	-99	603	-99	6.86	6.86	10.6	-99	-99	31.1	31.1	27.4	-99	4.5	122823	0.8	109	14993	14991						Sec	Main					Navigation
1721	Moomaw	Gathright Dam		Jackson River						Virginia		United States		1978	-99	-99	78	-99	368	-99	8.92	8.92	10.2	-99	-99	519.9	519.9	152.6	-99	58.3	14635	112.6	489	917	894					Main	Sec					Sec	Flood control
1722		Lake Monticello Dam		Boston Creek						Virginia		United States		1969	-99	-99	26	-99	305	-99	1.11	1.11	1.4	-99	-99	24.1	24.1	10.8	-99	21.7	307	248.9	87	23	22						Main						Recreation
1723	Paintsville Lake	Paintsville Dam		Paint Creek						Kentucky		United States		1980	-99	-99	49	-99	488	-99	1.17	1.17	4.6	-99	-99	90.7	90.7	50.2	-99	77.5	3005	95.7	224	272	241					Main	Sec		Sec			Sec	Flood control
1724		Dix River Dam		Dix River						Kentucky		United States		1925	-99	-99	87	-99	518	-99	7.28	7.28	11.9	-99	-99	284.3	284.3	-99	-99	39.1	16925	53.3	248	1132	1137			Main									Hydroelectricity
1725	Kincaid Lake	Kincaid Lake Dam	Crissenberry Dam	Kincaid Creek						Illinois		United States		1972	-99	-99	29	-99	299	-99	8.27	8.27	10.1	-99	-99	188.7	188.7	96.8	-99	22.8	1485	402.9	133	153	161				Main		Sec						Water supply
1726	Dewey Lake	Dewey Dam		Johns Creek of Levisa Fork						Kentucky		United States		1949	-99	-99	36	-99	278	-99	3.27	3.27	4.5	-99	-99	115.1	115.1	21.2	-99	35.2	6115	59.7	207	528	534					Main	Sec		Sec			Sec	Flood control
1727	Crab Orchard Lake	Crab Orchard Lake Dam		Crab Orchard Creek						Illinois		United States		1940	-99	-99	14	-99	902	-99	27.92	27.92	28.1	-99	-99	204.8	204.8	87.3	-99	7.3	6232	104.2	124	526	557				Sec		Main						Recreation
1728	Cedar Lake	Cedar Lake Dam		Cedar Creek						Illinois		United States		1974	-99	-99	23	-99	515	-99	6.45	6.45	7.1	-99	-99	60.9	60.9	35	-99	9.4	776	248.9	134	62	78				Main		Sec						Water supply
1729	Little Grassy Lake	Little Grassy Lake Dam		Little Grassy Creek						Illinois		United States		1950	-99	-99	26	-99	1122	-99	3.19	3.19	3.7	-99	-99	42.3	42.3	33.3	-99	13.3	534	251.2	142	43	40						Main					Sec	Recreation
1730	Devils Kitchen Lake	Devils Kitchen Lake Dam		Big Grassy Creek						Illinois		United States		1960	-99	-99	30	-99	204	-99	2.14	2.14	2.9	-99	-99	38.9	38.9	30.2	-99	18.2	655	188.3	169	52	50				Sec		Main						Recreation
1731	Lake of Egypt	Lake of Egypt Dam		South Fork of Saline River	Saline River					Illinois		United States		1962	-99	-99	17	-99	869	-99	7.88	7.88	9.2	-99	-99	102.3	102.3	50.8	-99	13	1112	291.7	154	88	86						Sec					Main	Other
1732	Rough River Lake	Rough River Lake Dam		Rough River						Kentucky		United States		1959	-99	-99	40	-99	485	-99	15.7	15.7	20.6	-99	-99	412.5	412.5	111.3	-99	26.3	15225	85.9	162	1165	1176				Sec	Main	Sec						Flood control
1733	R.D. Bailey Lake	R.D. Bailey Dam		Guyandot River						West Virginia		United States		1976	-99	-99	94	-99	426	-99	1.49	1.49	2.4	-99	-99	251.3	251.3	42.3	-99	168.7	19220	41.5	366	1386	1399					Main	Sec		Sec			Sec	Flood control
1734		Diascund Creek Dam		Diascund Creek						Virginia		United States		1963	-99	-99	11	-99	1679	-99	3.49	3.49	5.1	-99	-99	35.9	35.9	14	-99	10.3	1107	102.8	8	86	114				Main		Sec						Water supply
1735	Fishtrap Lake	Fishtrap Dam		Levisa Fork of Big Sandy River						Kentucky		United States		1969	-99	-99	59	-99	335	-99	2.71	2.71	4.6	-99	-99	202.7	202.7	46.5	-99	74.8	12349	52	238	1020	1015					Main	Sec		Sec			Sec	Flood control
1736		Swift Creek Reservoir Dam		Swift Creek						Virginia		United States		1965	-99	-99	13	-99	338	-99	6.1	6.1	6.7	-99	-99	62.4	62.4	15	-99	10.2	2240	88.3	54	170	167				Main		Sec						Water supply
1737		Carvin Cove Dam		Carvins Creek						Virginia		United States		1946	-99	-99	26	-99	96	-99	2.17	2.17	2.6	-99	-99	28.4	28.4	25.3	-99	13.1	589	152.9	341	44	46				Main		Sec						Water supply
1738		Little Creek Dam		Little Creek						Virginia		United States		1980	-99	-99	20	-99	579	-99	2.45	2.45	4	-99	-99	39.6	39.6	30.3	-99	16.2	160	784.8	24	12	12				Main								Water supply
1739	Buckhorn Lake	Buckhorn Lake Dam		Middlefork Kentucky River						Kentucky		United States		1960	-99	-99	49	-99	311	-99	2.25	2.25	5	-99	-99	207.1	207.1	39.6	-99	92	14560	45.1	275	1063	1057					Main	Sec						Flood control
1740	Nolin Lake	Nolin Lake Dam		Nolin River						Kentucky		United States		1963	-99	-99	51	-99	299	-99	17.98	17.98	23.4	-99	-99	751.7	751.7	209.9	-99	41.8	24443	97.5	158	1809	1821					Main	Sec						Flood control
1741	Green River Lake	Green River Lake Dam		Green River						Kentucky		United States		1969	-99	-99	44	-99	716	-99	30.77	30.77	33.2	-99	-99	892.1	892.1	301.1	-99	29	25798	109.7	212	1765	1766				Sec	Main	Sec					Sec	Flood control
1742	John W. Flannagan Lake	John W. Flannagan Dam		Pound River						Virginia		United States		1963	-99	-99	76	-99	279	-99	2.78	2.78	4.6	-99	-99	179.7	179.7	82.8	-99	64.6	7853	72.6	432	573	572				Sec	Main	Sec		Sec			Sec	Flood control
1743	Spring Hollow Reservoir	Clifford D. Craig Memorial Dam	Spring Hollow Reservoir Dam	Trib. Roanoke River						Virginia		United States		1994	-99	-99	73	-99	297	-99	0.41	0.41	0.5	-99	-99	14.1	14.1	12.1	-99	34.4	91	491.3	426	7	2				Main								Water supply
1744	Carr Creek Lake	Carr Creek Lake Dam		Carr Creek						Kentucky		United States		1975	-99	-99	40	-99	219	-99	1.81	1.81	2.9	-99	-99	58.8	58.8	27.9	-99	32.5	1961	95.1	320	155	150					Main	Sec					Sec	Flood control
1745	Lake Chesdin	Brasfield Dam		Appomattox River						Virginia		United States		1968	-99	-99	17	-99	-99	-99	8.99	8.99	-99	-99	-99	98.1	98.1	54.4	-99	10.9	46861	6.6	49	3465	-99				Main								Water supply
1746		Wood Creek Lake Dam		Rockcastle River						Kentucky		United States		1969	-99	-99	50	-99	244	-99	1.74	1.74	2.7	-99	-99	35.9	35.9	28.7	-99	20.6	931	122.3	313	63	57				Main								Water supply
1747		Smithland Lock and Dam		Ohio River						Illinois		United States		1980	-99	-99	17	-99	40	-99	68.58	68.58	95.5	-99	-99	911.2	911.2	500.8	-99	13.3	4997249	0.6	99	372122	372958				Sec		Sec	Main	Sec				Navigation
1748		Leesville		Roanoke River						Virginia		United States		1963	-99	-99	27	-99	299	-99	8.88	8.88	13.2	-99	-99	117.1	117.1	-99	-99	13.2	49663	7.5	196	3847	3898			Main									Hydroelectricity
1749		Mud River Dam	Mud River Dam 51	Mud River						Kentucky		United States		1961	-99	-99	17	-99	186	-99	1.86	1.86	3.3	-99	-99	25.4	25.4	17.6	-99	13.7	959	84	149	73	74					Main							Flood control
1750		Claytor		New River						Virginia		United States		1939	-99	-99	42	-99	351	-99	14.61	14.61	18.1	-99	-99	286.2	286.2	-99	-99	19.6	111924	8.1	577	6106	6169			Main	Sec		Sec	Sec					Hydroelectricity
1751	Smith Mountain Lake	Smith Mountain		Roanoke River						Virginia		United States		1964	-99	-99	72	-99	249	-99	71.08	71.08	83.4	-99	-99	1408.6	1408.6	-99	-99	19.8	33177	134.6	315	2655	2652			Main									Hydroelectricity
1752	Lake Barkley	Barkley Dam		Cumberland						Kentucky		United States		1966	-99	-99	48	-99	3103	-99	255.13	255.13	234.4	-99	-99	2568.1	2568.1	1071.9	-99	10.1	713121	11.4	107	45566	45579			Main		Sec	Sec	Sec					Hydroelectricity
1753	Kentucky Lake	Kentucky		Tennessee River						Kentucky		United States		1944	-99	-99	63	-99	2567	-99	574.74	574.74	526.1	-99	-99	7560	7560	2616.2	-99	13.2	2141379	11.2	107	104052	104118			Sec		Sec	Sec	Main					Navigation
1754	Laurel Lake	Laurel Dam		Laurel						Kentucky		United States		1973	-99	-99	86	-99	433	-99	19.02	19.02	24.5	-99	-99	537.3	537.3	228.2	-99	28.2	10576	161.1	297	708	730			Sec		Main	Sec						Flood control
1755	Barren River Lake	Barren River Lake Dam		Barren River						Kentucky		United States		1964	-99	-99	45	-99	1210	-99	32	32	40.5	-99	-99	1005.5	1005.5	234.8	-99	31.4	40916	77.9	167	2414	2435				Sec	Main	Sec						Flood control
1756	Lake Cumberland	Wolf Creek		Cumberland						Kentucky		United States		1951	-99	-99	79	-99	1748	-99	159.47	159.47	203.4	-99	-99	7510.7	7510.7	2642.1	-99	47.1	235609	101.1	210	14910	14993			Main		Sec	Sec						Hydroelectricity
1758	Philpott Reservoir	Philpott Dam		Smith River						Virginia		United States		1953	-99	-99	67	-99	280	-99	8.25	8.25	11.7	-99	-99	392.6	392.6	205	-99	47.6	9779	127.3	278	574	549			Main	Sec		Sec		Sec			Sec	Hydroelectricity
1759		Cannon Creek Dam		Yellow Creek						Kentucky		United States		1972	-99	-99	38	-99	274	-99	0.86	0.86	1	-99	-99	13.9	13.9	-99	-99	16.2	208	211.9	396	12	12				Main								Water supply
1760		Lake Drummond		Lake Drummond						Virginia		United States		1825	-99	-99	10	-99	-99	-99	12.93	12.93	-99	-99	-99	27.1	27.1	-99	-99	2.1	3332	25.8	12	206	-99				Sec		Sec	Main					Navigation
1761	John H. Kerr Reservoir	John H. Kerr Dam		Roanoke River						Virginia		United States		1953	-99	-99	44	-99	849	-99	180.87	180.87	197.9	-99	-99	4148.8	4148.8	1836.2	-99	22.9	265021	49.6	93	20431	20202			Main	Sec		Sec		Sec			Sec	Hydroelectricity
1762	Dale Hollow Lake	Dale Hollow Dam		Obey River						Tennessee		United States		1943	-99	-99	61	-99	523	-99	89.62	89.62	112.1	-99	-99	2104.3	2104.3	1057.1	-99	23.5	43141	154.7	193	2408	2422			Main		Sec	Sec						Hydroelectricity
1763	South Holston Lake	South Holston		South Fork of Holston River	Holston River					Tennessee		United States		1950	-99	-99	87	-99	488	-99	22.37	22.37	19.7	-99	-99	942.4	942.4	401.7	-99	42.1	34980	85.4	524	1817	1821			Sec		Main	Sec	Sec					Flood control
1764	Lake Gaston	Gaston		Roanoke						North Carolina		United States		1963	-99	-99	30	-99	1097	-99	68.84	68.84	82.2	-99	-99	632.8	632.8	555.1	-99	9.2	281586	7.1	54	21809	21601			Main	Sec		Sec		Sec				Hydroelectricity
1765	Boone Lake	Boone		South Fork of Holston River	Holston River					Tennessee		United States		1952	-99	-99	51	-99	517	-99	10.43	10.43	6.3	-99	-99	238.6	238.6	55.5	-99	22.9	95625	7.9	421	4772	4766			Sec		Main	Sec	Sec					Flood control
1766		Reelfoot Lake								Tennessee		United States		-99	-99	-99	4	-99	86	-99	27.31	27.31	62.7	-99	-99	41.3	41.3	-99	-99	1.5	11196	11.7	87	522	622						Main						Recreation
1767	Watauga Lake	Watauga		Watauga River						Tennessee		United States		1948	-99	-99	101	-99	282	-99	21.41	21.41	19	-99	-99	835.1	835.1	399.6	-99	39	26646	99.4	593	1232	1212			Sec		Main	Sec	Sec					Flood control
1768	Old Hickory Lake	Old Hickory Dam		Cumberland River						Tennessee		United States		1954	-99	-99	30	-99	1143	-99	58.47	58.47	91.1	-99	-99	672.2	672.2	518.1	-99	11.5	516596	4.1	133	30199	30236			Main		Sec	Sec	Sec					Hydroelectricity
1769	Lake Reidsville	Troublesome Creek Dam		Troublesome Creek						North Carolina		United States		1974	-99	-99	14	-99	524	-99	2.58	2.58	2.8	-99	-99	26.1	26.1	11.3	-99	10.1	1363	60.7	215	133	139				Main							Sec	Water supply
1770	Norris Lake	Norris		Clinch River						Tennessee		United States		1936	-99	-99	81	-99	567	-99	88.01	88.01	60.3	-99	-99	3147.8	3147.8	777.1	-99	35.8	134500	74.2	308	7570	7542			Sec		Main	Sec	Sec					Flood control
1771		Townsend Lake Dam		Reedy Fork						North Carolina		United States		1969	-99	-99	12	-99	433	-99	5.49	5.49	6.6	-99	-99	40.3	40.3	16.3	-99	7.3	2880	44.4	217	275	267				Main								Water supply
1772	Lake Burlington	Lake Cammack Dam		Stony Creek						North Carolina		United States		-99	-99	-99	18	-99	258	-99	2.68	2.68	3.1	-99	-99	44.4	44.4	28.4	-99	16.6	1461	96.4	178	160	119				Sec		Main						Recreation
1773		Lake Brandt Dam		Reedy Fork						North Carolina		United States		1920	-99	-99	12	-99	779	-99	2.9	2.9	3.3	-99	-99	22.7	22.7	12.5	-99	7.8	2056	35	228	186	177				Main								Water supply
1774	Cherokee Lake	Cherokee Saddle Dam 1		Holston River						Tennessee		United States		1941	-99	-99	30	-99	274	-99	71.1	71.1	50	-99	-99	1900.8	1900.8	484.8	-99	26.7	176702	34.1	317	8862	8879			Sec		Main	Sec						Flood control
1775	J. Percy Priest Lake	J. Percy Priest Dam		Stones River						Tennessee		United States		1967	-99	-99	45	-99	828	-99	52.84	52.84	57.5	-99	-99	804.2	804.2	249.2	-99	15.2	39143	65.1	144	2348	2310			Sec		Main	Sec						Flood control
1776	W. Kerr Scott Reservoir	W. Kerr Scott Dam		Yadkin River						North Carolina		United States		1963	-99	-99	45	-99	530	-99	5.16	5.16	6	-99	-99	377.4	377.4	50.6	-99	73.1	16925	70.7	333	950	901				Main		Sec		Sec			Sec	Water supply
1777	Center Hill Lake	Center Hill Dam		Caney Fork River						Tennessee		United States		1951	-99	-99	76	-99	658	-99	59.54	59.54	73.7	-99	-99	2580.4	2580.4	1640.5	-99	43.3	106111	77.1	160	5636	5631			Sec		Main	Sec						Flood control
1778		Lake Mackintosh Dam		Great Alamance Creek						North Carolina		United States		1992	-99	-99	21	-99	122	-99	3.64	3.64	4.6	-99	-99	28.4	28.4	-99	-99	7.8	3187	28.3	171	366	350				Sec		Main						Recreation
1779		Oak Hollow Lake Dam		West Fork of Deep River	Deep River					North Carolina		United States		1971	-99	-99	16	-99	442	-99	2.47	2.47	2.8	-99	-99	30.2	30.2	12.3	-99	12.2	1030	93	240	85	80				Sec		Main						Recreation
1780		High Point Municipal Dam		Deep River						North Carolina		United States		1928	-99	-99	15	-99	143	-99	0.84	0.84	1.2	-99	-99	14.4	14.4	10.1	-99	17.1	1924	23.7	232	166	158				Main								Water supply
1781	Douglas Lake	Douglas	Dandridge Backwater Dike	French Broad River						Tennessee		United States		1943	-99	-99	14	-99	375	-99	64.76	64.76	127.9	-99	-99	1900.8	1900.8	1751.2	-99	29.4	284161	21.2	324	11739	11761					Main							Flood control
1782	Falls Lake	Falls Lake Dam		Neuse River						North Carolina		United States		1981	-99	-99	28	-99	584	-99	38.45	38.45	45.8	-99	-99	1259.4	1259.4	141.5	-99	32.8	22357	178.6	86	1983	1994				Main		Sec		Sec			Sec	Water supply
1783	Melton Hill Lake	Melton Hill		Clinch River						Tennessee		United States		1963	-99	-99	31	-99	311	-99	17.55	17.55	18.5	-99	-99	155.4	155.4	116.1	-99	8.9	161567	3	266	8695	8658			Sec			Sec	Main					Navigation
1784		Lake Tom-A-Lex Dam		Abbotts Creek						North Carolina		United States		1957	-99	-99	13	-99	194	-99	2.28	2.28	2.6	-99	-99	13.8	13.8	10.3	-99	6.1	2392	18.3	215	181	189				Main								Water supply
1785		Tansi		Basses Creek						Tennessee		United States		1959	-99	-99	20	-99	732	-99	1.43	1.43	2.5	-99	-99	19.7	19.7	15.2	-99	13.8	221	282.7	568	11	11											Main	Other
1786	Lake Hickory	Oxford		Catawba						North Carolina		United States		1928	-99	-99	37	-99	243	-99	13.22	13.22	14	-99	-99	157.3	157.3	-99	-99	11.9	63396	7.9	286	3436	3393			Main									Hydroelectricity
1787	Great Falls Lake	Great Falls		Caney Fork River						Tennessee		United States		1916	-99	-99	28	-99	244	-99	4.14	4.14	4.1	-99	-99	61.9	61.9	17.9	-99	15	42427	4.6	252	2293	4338			Main			Sec						Hydroelectricity
1788	Tellico Lake	Tellico		Little Tennessee River						Tennessee		United States		1979	-99	-99	39	-99	987	-99	99.83	99.83	57.5	-99	-99	576.8	576.8	375	-99	5.8	560341	3.3	248	24695	6804						Main					Sec	Recreation
1789		Rhodhiss		Catawba						North Carolina		United States		1925	-99	-99	22	-99	206	-99	6.5	6.5	14.2	-99	-99	83.4	83.4	-99	-99	12.8	54018	4.9	304	2871	2901			Main									Hydroelectricity
1790		Lookout Shoals		Catawba						North Carolina		United States		1915	-99	-99	27	-99	554	-99	3.85	3.85	3.4	-99	-99	32.6	32.6	-99	-99	8.5	69358	1.5	234	3803	3756			Main									Hydroelectricity
1791	Bridgewater	Catawba		Catawba River						North Carolina		United States		1919	-99	-99	46	-99	962	-99	24.51	24.51	26.3	-99	-99	356.2	356.2	-99	-99	14.5	23518	48	368	1024	984			Main									Hydroelectricity
1792		Solutia 15		Cold Branch						Tennessee		United States		1977	-99	-99	69	-99	1034	-99	0.12	0.12	0.1	-99	-99	40.6	40.6	29.1	-99	338.3	34	3786.5	223	3	4											Main	Other
1793		Walters		Pigeon River						North Carolina		United States		1929	-99	-99	63	-99	274	-99	0.92	0.92	1.4	-99	-99	21	21	-99	-99	22.8	27651	2.4	702	1004	1178			Main									Hydroelectricity
1794	Beech Lake	Beech River Dam	Saddle Dam 1	Beech River						Tennessee		United States		1963	-99	-99	5	-99	107	-99	3.25	3.25	3.5	-99	-99	13.7	13.7	-99	-99	4.2	870	49.9	146	56	2771		Sec			Main	Sec						Flood control
1795		North Fork Reservoir Dam		North Fork of Swannanoa River	Swannanoa River					North Carolina		United States		1954	-99	-99	41	-99	399	-99	1.32	1.32	-99	-99	-99	26.8	26.8	21.7	-99	20.3	1517	56	817	60	52				Main								Water supply
1796	B. Everett Jordan Lake	B. Everett Jordan Dam		Haw River						North Carolina		United States		1974	-99	-99	34	-99	405	-99	36.97	36.97	56.4	-99	-99	2031	2031	265.4	-99	54.9	35658	180.6	69	4374	4377				Main		Sec		Sec			Sec	Water supply
1797	Watts Bar Lake	Watts Bar		Tennessee River						Tennessee		United States		1942	-99	-99	34	-99	902	-99	120.67	120.67	132.3	-99	-99	1449.3	1449.3	981.9	-99	12	1036748	4.4	222	44763	44833			Sec		Sec	Sec	Main					Navigation
1798	High Rock Lake	High Rock		Yadkin River						North Carolina		United States		1927	-99	-99	29	-99	285	-99	39.38	39.38	61.4	-99	-99	354	354	306.9	-99	9	162320	6.9	187	10318	10308			Main	Sec		Sec						Hydroelectricity
1799		Calderwood		Little Tennessee River						Tennessee		United States		1930	-99	-99	70	-99	279	-99	1.57	1.57	2.2	-99	-99	50.7	50.7	-99	-99	32.3	149677	1.1	452	4768	4807			Main									Hydroelectricity
1800	Normandy Lake	Normandy		Duck River						Tennessee		United States		1976	-99	-99	34	-99	835	-99	10.62	10.62	10.1	-99	-99	155.5	155.5	80.9	-99	14.6	9014	54.7	255	480	505			Main									Hydroelectricity
1801	Fontana Lake	Fontana		Little Tennessee River						North Carolina		United States		1944	-99	-99	146	-99	721	-99	24.89	24.89	18.1	-99	-99	1779.9	1779.9	613	-99	71.5	127280	44.3	450	4046	4069			Sec		Main	Sec	Sec					Flood control
1802		Cheoah		Little Tennessee River						North Carolina		United States		1919	-99	-99	72	-99	229	-99	1.81	1.81	2.5	-99	-99	43.2	43.2	-99	-99	23.9	146613	0.9	401	4676	4165			Main									Hydroelectricity
1803		Coddle Creek Dam		Coddle Creek						North Carolina		United States		-99	-99	-99	14	-99	6	-99	4.33	4.33	6.1	-99	-99	33.3	33.3	-99	-99	7.7	1796	58.8	197	123	122				Main								Water supply
1804	Lake Norman	Cowans Ford		Catawba						North Carolina		United States		1963	-99	-99	41	-99	2663	-99	111.96	111.96	131.6	-99	-99	510.8	510.8	-99	-99	4.6	82688	19.6	231	4694	4636			Main	Sec		Sec						Hydroelectricity
1805		Lake Lure Dam		Rocky Broad River						North Carolina		United States		1927	-99	-99	38	-99	146	-99	2.78	2.78	3	-99	-99	55.4	55.4	39.8	-99	19.9	5906	29.7	315	246	246			Main									Hydroelectricity
1806	Lake Badin	Yadkin Narrows		Yadkin River						North Carolina		United States		1917	-99	-99	65	-99	349	-99	22.1	22.1	21.7	-99	-99	176.1	176.1	-99	-99	8	168059	3.3	134	10779	10826			Main	Sec		Sec						Hydroelectricity
1807		Santeetlah		Cheoah River						North Carolina		United States		1928	-99	-99	66	-99	321	-99	7.95	7.95	11.6	-99	-99	188.2	188.2	-99	-99	23.7	13119	45.5	588	438	456			Main			Sec						Hydroelectricity
1808		Texasgulf Pond R-1-2		Pamlico						North Carolina		United States		1987	-99	-99	12	-99	5334	-99	1.05	1.05	1.6	-99	-99	19.7	19.7	-99	-99	18.8	43	1452.8	4	3	2											Main	Other
1809		Mountain Island		Catawba						North Carolina		United States		1923	-99	-99	29	-99	419	-99	7.07	7.07	13.1	-99	-99	56.7	56.7	-99	-99	8	84538	2.1	202	4867	4817			Main	Sec								Hydroelectricity
1810	Woods Reservoir	Elk River Dam		Elk River						Tennessee		United States		1952	-99	-99	27	-99	735	-99	13.58	13.58	15.8	-99	-99	125.6	125.6	96.1	-99	9.2	13426	29.7	295	676	681				Main	Sec	Sec						Water supply
1811		Moss Lake Dam		Buffalo Creek						North Carolina		United States		1973	-99	-99	30	-99	256	-99	4.78	4.78	5.4	-99	-99	65.7	65.7	54.8	-99	13.7	2947	70.7	227	181	-99				Main								Water supply
1812		Bear Creek		East Fork of Tuckasegee River	Tuckasegee River					North Carolina		United States		1954	-99	-99	66	-99	232	-99	1.26	1.26	1.9	-99	-99	42.7	42.7	-99	-99	33.9	5802	23.3	815	188	194			Main									Hydroelectricity
1813	Lake Auman	Lake Auman Dam	Seven Lakes West Main Dam	Jackson						North Carolina		United States		1997	-99	-99	28	-99	792	-99	3.14	3.14	3	-99	-99	34.6	34.6	29.5	-99	11	124	884.8	160	12	-99						Main						Recreation
1814		Tillery		Pee Dee River						North Carolina		United States		1928	-99	-99	27	-99	839	-99	19.14	19.14	21.3	-99	-99	206	206	-99	-99	10.8	182664	3.6	86	12089	11914			Main	Sec		Sec						Hydroelectricity
1815		Nantahala		Nantahala River						North Carolina		United States		1942	-99	-99	76	-99	318	-99	4.94	4.94	6.5	-99	-99	155.4	155.4	-99	-99	31.5	6674	73.8	920	219	280			Main									Hydroelectricity
1816	Glenville	Thorpe		West Fork of Tuckasegee River	Tuckasegee River					North Carolina		United States		1941	-99	-99	46	-99	274	-99	4.98	4.98	5.9	-99	-99	82.8	82.8	-99	-99	16.6	2222	118.2	1055	74	96			Main									Hydroelectricity
1817	Apalachia Lake	Apalachia		Hiwassee River						North Carolina		United States		1943	-99	-99	46	-99	399	-99	3.4	3.4	4.1	-99	-99	71.3	71.3	60.6	-99	21	80590	2.8	396	2658	2637			Main			Sec						Hydroelectricity
1818	Hiwassee Lake	Hiwassee		Hiwassee River						North Carolina		United States		1940	-99	-99	94	-99	419	-99	12.39	12.39	8.8	-99	-99	535.3	535.3	157.9	-99	43.2	77329	22	448	2542	2507			Sec		Main	Sec	Sec					Flood control
1819	N. Saluda Reservoir	N. Saluda Reservoir Dam		Saluda River						South Carolina		United States		1956	-99	-99	53	-99	488	-99	3.88	3.88	4.3	-99	-99	113.8	113.8	40.7	-99	29.3	1659	217.5	376	70	68				Main								Water supply
1820		Toxaway Dam Lower		Toxaway River						North Carolina		United States		1961	-99	-99	18	-99	213	-99	1.94	1.94	2.2	-99	-99	26.5	26.5	19.3	-99	13.7	685	122.7	896	23	19						Main						Recreation
1821	Lake Bowen	Lake Bowen Dam		Pacolet River						South Carolina		United States		1956	-99	-99	17	-99	122	-99	5.6	5.6	5.9	-99	-99	39.5	39.5	27.6	-99	7.1	4463	28.1	251	212	220				Main		Sec					Sec	Water supply
1822	Chickamauga Lake	Chickamauga		Tennessee River						Tennessee		United States		1940	-99	-99	39	-99	1768	-99	110.99	110.99	103.6	-99	-99	909.4	909.4	483.5	-99	8.2	1301559	2.2	203	53783	53846			Sec		Sec	Sec	Main					Navigation
1823	Parksville Lake	Ocoee 1		Ocoee River						Tennessee		United States		1911	-99	-99	41	-99	256	-99	6.12	6.12	5.3	-99	-99	102.7	102.7	64.5	-99	16.8	46345	7	269	1514	1541			Main			Sec						Hydroelectricity
1824	Pickwick Lake	Pickwick Landing		Tennessee River						Tennessee		United States		1938	-99	-99	34	-99	2352	-99	155.68	155.68	146.9	-99	-99	1363	1363	847.8	-99	8.8	1967736	2.2	125	84925	85003			Sec		Sec	Sec	Main					Navigation
1825	Table Rock Reservoir	Table Rock Reservoir		South Saluda River						South Carolina		United States		1925	-99	-99	46	-99	244	-99	1.76	1.76	2.2	-99	-99	37	37	18.5	-99	21	1080	108.6	388	39	37				Main								Water supply
1826	H. Taylor Blalock Reservoir	H. Taylor Blalock Reservoir Dam		Pacolet River						South Carolina		United States		1983	-99	-99	22	-99	305	-99	2.8	2.8	4.2	-99	-99	28.4	28.4	16.5	-99	10.1	14598	6.2	223	703	715				Main		Sec						Water supply
1827	Wylie	Winthrop University Dam		Catawba						South Carolina		United States		1925	-99	-99	31	-99	749	-99	36.15	36.15	49.1	-99	-99	304	304	-99	-99	8.4	128743	7.5	177	7832	7822			Main	Sec		Sec						Hydroelectricity
1828	Chatuge Lake	Chatuge		Hiwassee River						North Carolina		United States		1942	-99	-99	46	-99	1017	-99	21.53	21.53	15.9	-99	-99	296.7	296.7	144.9	-99	13.8	10952	85.9	565	357	490			Sec		Main	Sec	Sec					Flood control
1829	Nickajack Lake	Nickajack		Tennessee River						Tennessee		United States		1967	-99	-99	25	-99	1148	-99	39.05	39.05	40.2	-99	-99	310.3	310.3	271.5	-99	7.9	1379772	0.7	194	56567	56643			Sec			Sec	Main					Navigation
1830	Lake Robinson	Lake Robinson Dam		South Tyger River						South Carolina		United States		1984	-99	-99	23	-99	301	-99	3.01	3.01	3.2	-99	-99	55.5	55.5	17.3	-99	18.4	3301	53.3	274	146	128				Main		Sec						Water supply
1831		Blewett Falls		Pee Dee River						North Carolina		United States		1912	-99	-99	23	-99	1252	-99	8.82	8.82	10.4	-99	-99	119.6	119.6	-99	-99	13.6	255400	1.5	45	17764	17713			Main	Sec		Sec						Hydroelectricity
1832	Jocassee	Main Dam		Keowee						South Carolina		United States		1973	-99	-99	117	-99	556	-99	29.19	29.19	30.6	-99	-99	1588.5	1588.5	1431.2	-99	54.4	11330	444.6	337	385	381			Main									Hydroelectricity
1833	Nottely Lake	Nottely		Nottely River						Georgia		United States		1942	-99	-99	61	-99	1193	-99	7.23	7.23	6.3	-99	-99	215	215	70.5	-99	29.7	17544	38.9	537	561	554			Sec		Main	Sec	Sec					Flood control
1834	Lake Toccoa	Blue Ridge		Toccoa River						Georgia		United States		1930	-99	-99	51	-99	305	-99	9.38	9.38	2.6	-99	-99	241.6	241.6	14.8	-99	25.8	18031	42.5	513	574	601			Main			Sec						Hydroelectricity
1835	Wheeler Lake	Wheeler		Tennessee River						Alabama		United States		1936	-99	-99	22	-99	1933	-99	154.76	154.76	183.9	-99	-99	1318.6	1318.6	888.1	-99	8.5	1801464	2.3	165	76615	76638			Main			Sec						Hydroelectricity
1836	Lake Keowee	Keowee		Keowee						South Carolina		United States		1971	-99	-99	52	-99	1067	-99	58.59	58.59	74.3	-99	-99	1178.7	1178.7	122.8	-99	20.1	29353	127.3	222	1137	1137			Main	Sec		Sec						Hydroelectricity
1837		Burton		Tallulah						Georgia		United States		1927	-99	-99	41	-99	318	-99	8.98	8.98	11.2	-99	-99	133.2	133.2	107.3	-99	14.8	9178	46	554	306	306			Main			Sec		Sec	Sec			Hydroelectricity
1838		Mathis and Terrora		Tallulah						Georgia		United States		1925	-99	-99	34	-99	182	-99	2.07	2.07	3.4	-99	-99	38.2	38.2	33.6	-99	18.5	11770	10.3	530	396	391			Main			Sec		Sec				Hydroelectricity
1839		Tugalo		Tallulah						Georgia		United States		1923	-99	-99	47	-99	259	-99	1.72	1.72	2.4	-99	-99	53	53	52.1	-99	30.8	34434	4.9	276	1227	1202			Main			Sec		Sec				Hydroelectricity
1840		Yonah		Tugaloo						Georgia		United States		1925	-99	-99	28	-99	299	-99	1.04	1.04	1.3	-99	-99	14.4	14.4	13.2	-99	13.8	34795	1.3	240	1242	1217			Main			Sec		Sec				Hydroelectricity
1841	Carters Lake	Carters Main Dam		Coosawattee River						Georgia		United States		1974	-99	-99	141	-99	594	-99	9.91	9.91	13	-99	-99	583.2	583.2	-99	-99	58.8	25191	73.4	336	977	966			Sec		Main	Sec						Flood control
1842		Fishing Creek		Catawba						South Carolina		United States		1916	-99	-99	32	-99	137	-99	9.06	9.06	13.6	-99	-99	74	74	-99	-99	8.2	154839	1.5	118	9880	9868			Main									Hydroelectricity
1843	Cedar Creek Reservoir	Cedar Creek		Cedar Creek						Alabama		United States		1978	-99	-99	30	-99	963	-99	12.54	12.54	8.4	-99	-99	130.4	130.4	36.9	-99	10.4	9790	42.2	174	465	464					Main	Sec					Sec	Flood control
1844		Rocky Creek	Cedar Creek	Catawba River						South Carolina		United States		1909	-99	-99	36	-99	558	-99	2.49	2.49	3.2	-99	-99	11.9	11.9	-99	-99	4.8	172760	0.2	72	11360	11292			Main									Hydroelectricity
1845	Bay Springs Lake	Jamie L. Whitten Lock and Dam		Tombigbee						Mississippi		United States		1983	-99	-99	37	-99	838	-99	25.16	25.16	27.1	-99	-99	222	222	-99	-99	8.8	3785	186	125	179	174							Main					Navigation
1846	Little Bear Creek Reservoir	Little Bear Creek		Little Bear Creek						Alabama		United States		1975	-99	-99	26	-99	739	-99	5.03	5.03	3.9	-99	-99	51.1	51.1	26	-99	10.2	3344	48.5	193	159	158				Sec	Main	Sec					Sec	Flood control
1847	Guntersville Lake	Guntersville		Tennessee River						Alabama		United States		1939	-99	-99	29	-99	1213	-99	166.93	166.93	250.9	-99	-99	1293.9	1293.9	1092.9	-99	7.8	1521050	2.7	170	63292	63325			Sec		Sec	Sec	Main					Navigation
1848	Sardis Lake	Sardis Dam		Little Tallahatchie River						Mississippi		United States		1940	-99	-99	36	-99	4663	-99	118.58	118.58	43.3	-99	-99	3720.2	3720.2	133.2	-99	31.4	105082	112.3	80	3961	4002					Main	Sec						Flood control
1849	Lake Robinson	Lake Robinson Dam		Black Creek						South Carolina		United States		1960	-99	-99	17	-99	1219	-99	8.06	8.06	9.1	-99	-99	68.5	68.5	33.3	-99	8.5	4752	45.7	69	384	448			Main			Sec					Sec	Hydroelectricity
1851	Hartwell Lake	Hartwell Dam		Savannah River						Georgia		United States		1962	-99	-99	62	-99	5441	-99	189.27	189.27	226.4	-99	-99	4241.6	4241.6	3145.4	-99	22.4	123150	109.2	204	5451	5408			Main		Sec	Sec						Hydroelectricity
1852	Wateree Lake	Wateree		Catawba River						South Carolina		United States		1919	-99	-99	28	-99	418	-99	43.73	43.73	53.6	-99	-99	323.7	323.7	-99	-99	7.4	182271	5.6	55	12283	12302			Main	Sec								Hydroelectricity
1853		Fairfield Dam Main Dam	Fairfield Dam B	Frees Creek	Broad River					South Carolina		United States		1977	-99	-99	62	-99	1433	-99	26.9	26.9	26.9	-99	-99	493.4	493.4	481.1	-99	18.3	532	2940.9	129	45	39			Main								Sec	Hydroelectricity
1854		Arrowhead Lake Dam		Lost Town Creek						Georgia		United States		1974	-99	-99	33	-99	526	-99	1.58	1.58	2.2	-99	-99	29.4	29.4	25.8	-99	18.6	436	213.8	302	24	6475						Main						Recreation
1855	Upper Bear Creek Reservoir	Upper Bear Creek		Bear Creek						Alabama		United States		1978	-99	-99	26	-99	462	-99	4.15	4.15	4.5	-99	-99	45.1	45.1	23.8	-99	10.9	5663	25.3	242	269	282					Main	Sec					Sec	Flood control
1856	Pool C	Fulton		Tombigbee						Mississippi		United States		1981	-99	-99	18	-99	121	-99	5.42	5.42	6.6	-99	-99	16.3	16.3	-99	-99	3	12705	4.1	80	575	1585						Sec	Main					Navigation
1857	Parr	Parr Shoals Dam		Broad River						South Carolina		United States		1914	-99	-99	17	-99	828	-99	11.74	11.74	14.4	-99	-99	39.5	39.5	24.7	-99	3.4	207956	0.6	73	12289	12302			Main									Hydroelectricity
1858	Lake Secession	Rocky River Dam		Rocky						South Carolina		United States		1940	-99	-99	26	-99	152	-99	3.22	3.22	5.8	-99	-99	31.6	31.6	-99	-99	9.8	7921	12.7	159	510	692			Main			Sec						Hydroelectricity
1859	Lake Catoma	Lake Catoma Dam		Eight Mile Creek						Alabama		United States		1966	-99	-99	30	-99	549	-99	1.37	1.37	-99	-99	-99	26.4	26.4	18.5	-99	19.3	1631	51.3	229	76	-99				Main		Sec						Water supply
1860	Weiss Lake	Weiss Main Dam	Powerhouse Dam	Coosa						Alabama		United States		1961	-99	-99	26	-99	9387	-99	44.33	44.33	122.2	-99	-99	377.8	377.8	-99	-99	8.5	260542	4.6	169	13661	13657			Main			Sec						Hydroelectricity
1861		Buzzards Roost Embankment		Saluda River						South Carolina		United States		1940	-99	-99	25	-99	732	-99	36.75	36.75	46.1	-99	-99	315.8	315.8	-99	-99	8.6	59015	17	141	3030	3030			Main			Sec						Hydroelectricity
1862	Allatoona Lake	Allatoona Lake Dam and Powerhouse		Etowah						Georgia		United States		1965	-99	-99	57	-99	38	-99	36.21	36.21	77.7	-99	-99	826.5	826.5	-99	-99	22.8	57607	45.5	257	2901	2893			Sec	Sec	Main	Sec						Flood control
1863	Lake Sidney Lanier	Buford		Chattahoochee River						Georgia		United States		1958	-99	-99	70	-99	753	-99	133.83	133.83	190.9	-99	-99	3150.3	3150.3	2364.6	-99	23.5	64677	154.5	326	2677	2694			Sec		Main	Sec						Flood control
1864	Enid Lake	Enid Dam		Yocona River						Mississippi		United States		1952	-99	-99	34	-99	2560	-99	59.01	59.01	24.7	-99	-99	1496.8	1496.8	71	-99	25.4	42537	111.6	70	1571	1450					Main	Sec						Flood control
1865	Pool B	Glover Wilkins		Tombigbee						Mississippi		United States		1981	-99	-99	17	-99	1951	-99	9.6	9.6	11	-99	-99	23.5	23.5	-99	-99	2.4	66231	1.1	76	2898	2870						Sec	Main					Navigation
1866	Lake Murray	Saluda	Lake Murray Dam	Saluda						South Carolina		United States		1930	-99	-99	71	-99	2377	-99	180.93	180.93	194.2	250	-99	2713.7	2713.7	2590.3	-99	15	98072	87.7	107	6274	6268			Main									Hydroelectricity
1867	Smith	Lewis Smith		Sipsey Fork of Black Warrior River						Alabama		United States		1961	-99	-99	91	-99	671	-99	62.65	62.65	85.8	-99	-99	2060.8	2060.8	1714.5	-99	32.9	53574	122	160	2443	2445			Main		Sec	Sec	Sec					Hydroelectricity
1868	Aberdeen Lake	Aberdeen Dam		Tombigbee						Mississippi		United States		1981	-99	-99	20	-99	152	-99	5.65	5.65	16.7	-99	-99	38.9	38.9	-99	-99	6.9	135363	0.9	56	5697	5302						Sec	Main					Navigation
1869	Grenada Lake	Grenada Dam		Yalobusha River						Mississippi		United States		1954	-99	-99	31	-99	4237	-99	107.48	107.48	39.7	-99	-99	3357.7	3357.7	105.7	-99	31.2	88235	120.7	61	3435	3419					Main	Sec						Flood control
1870	Henry	H. Neely Henry		Coosa						Alabama		United States		1966	-99	-99	32	-99	1434	-99	26.3	26.3	45.5	-99	-99	149	149	-99	-99	5.7	323171	1.5	154	17191	17094			Main			Sec						Hydroelectricity
1871		Big Haynes Creek Reservoir Dam								Georgia		United States		-99	-99	-99	14	-99	-99	-99	2.32	2.32	-99	-99	-99	23.4	23.4	17	-99	10.1	1845	40.2	225	120	-99				Main								Water supply
1872	J. Strom Thurmond Lake	J. Strom Thurmond Dam		Savannah River						Georgia		United States		1954	-99	-99	61	-99	1731	-99	131.48	131.48	287.3	-99	-99	4711.9	4711.9	3096	-99	35.8	251412	59.4	74	15903	15913			Main		Sec	Sec						Hydroelectricity
1873		Cornish Creek Reservoir Dam		Cornish Creek						Georgia		United States		1991	-99	-99	16	-99	488	-99	3.35	3.35	3.3	-99	-99	22.7	22.7	14.8	-99	6.8	927	77.6	210	68	-99				Main								Water supply
1874		Miller Steam Plant Ash Pond		Trib. Locust Fork						Alabama		United States		1977	-99	-99	48	-99	1311	-99	0.26	0.26	-99	-99	-99	11.7	11.7	10.5	-99	45	14	2650	122	1	-99											Main	Other
1875		Bayview Lake		Village Creek						Alabama		United States		1910	-99	-99	30	-99	168	-99	0.59	0.59	-99	-99	-99	17.5	17.5	15.8	-99	29.7	3701	15	170	190	-99				Main								Water supply
1876	Columbus Lake	John C. Stennis		Tombigbee						Mississippi		United States		1978	-99	-99	25	-99	305	-99	9.02	9.02	36.1	-99	-99	73.4	73.4	-99	-99	8.1	272854	0.9	49	11599	11500						Sec	Main					Navigation
1877		Spivey Lake Dam								Georgia		United States		1957	-99	-99	14	-99	701	-99	2.02	2.02	1.9	-99	-99	16.3	16.3	10	-99	8.1	469	110.2	241	31	18130						Main						Recreation
1878		Lake Purdy Dam		Little Cahaba River						Alabama		United States		1964	-99	-99	17	-99	65	-99	3	3	-99	-99	-99	32.6	32.6	29.6	-99	10.9	2145	48.2	173	116	-99				Main	Sec							Water supply
1879	Lake Marion	North Santee Dam	Wilson Dam	Santee River						South Carolina		United States		1942	-99	-99	21	-99	11582	-99	223.33	223.33	404.7	-99	-99	1517.2	1517.2	-99	-99	6.8	561578	8.6	21	38210	38073			Sec	Sec	Main	Sec	Sec					Flood control
[truncated: 5,361 more rows]
[truncated: 14 more columns]
