# Supplementary material for: How Marine Megabenthos Fauna Responds to River Discharge and Artificial Flood in Large River Estuary
Source: Ecol Evol. 2025 Jan 8;15(1):e70755. doi: 10.1002/ece3.70755 (PMC11707399; doi:10.1002/ece3.70755)
Supplement: Supplementary file 3 — Appendix S3. https://doi.org/10.5281/zenodo.6163413. [file ECE3-15-e70755-s001.zip › GeoDAR_v10_v11/Wada_et_al_2017_harmonized.csv]

Continent	Country	Reservoir	Year_of_completion	Original_capacity_km3	Original_lat	Original_lon	Revised_capacity_km3	Revised_lat	Revised_lon	Verification_notes
AFRICA	Zimbabwe;Zambia	KARIBA	1959	180.6	-16.523194	28.761542	180.6	-16.522325	28.761439
ASIA	Russia (Russian Fed.)	BRATSK	1964	169	56.286111	101.786111	169	56.285299	101.779488
AFRICA	Egypt	HIGH ASWAN DAM	1970	162	23.970556	32.877778	162	23.967733	32.878075
AFRICA	Ghana	LAKE VOLTA	1965	150	6.299722	0.059444	150	6.299722	0.059444
AMERICA N.	Canada	MANICOUAGAN	1968	141.9	50.646667	-68.724444	141.85135	50.647559	-68.724601
AMERICA S.	Venezuela	GURI	1986	135	7.764444	-63	135	7.764444	-63
AMERICA N.	Canada	BENNETT W.A.C.	1967	74.3	56.016667	-122.200556	74.3	56.016667	-122.200556
ASIA	Russia (Russian Fed.)	KRASNOYARSK	1967	73.3	55.934722	92.293611	73.3	55.933862	92.293682
ASIA	Russia (Russian Fed.)	ZEYA	1978	68.4	53.769167	127.306389	68.4	53.770888	127.306389
AMERICA N.	Canada	LA GRANDE - 2	1979	62.7	53.779444	-77.548333	62.6619	53.779444	-77.548333
AMERICA N.	Canada	LA GRANDE-3	1981	60	53.729722	-75.968333	60.02	53.727123	-75.97445
ASIA	Russia (Russian Fed.)	UST-ILIM	1977	59.3	57.967778	102.693611	59.3	57.966921	102.692081
AMERICA N.	Canada	CUTARM CREEK	1966	58.6	50.5167	-101.6676	58.595982	50.67633	-101.831296	The original coordinates in Wada et al. (2017) appear to be inaccurate (there is no reservoir or dam). We corrected the coordinates based on http://www.environment.gov.sk.ca/2008-078EISAppendixDHydrologyAssessment. The scale of the storage capacity in Wada et al. (2017) seems suspiciously large (larger than the Three Gorges Reservoir) and is much larger than the record in ICOLD as well. However, …
ASIA	Russia (Russian Fed.)	BOGUCHANY	2012	58.2	58.694722	99.148889	58.2	58.694722	99.148889
EUROPE	Russia (Russian Fed.)	KUIBYSHEV	1955	58	53.777222	48.929444	58	53.443175	49.475796
AMERICA S.	Brazil	SERRA DA MESA	1998	54.4	-13.834167	-48.304444	54.4	-13.835005	-48.305493
AMERICA N.	Canada	CANIAPISCAU	1981	53.8	54.1575	-69.845556	53.79	54.1575	-69.845556
AFRICA	Mozambique	CAHORA BASSA	1974	52	-15.585833	32.704722	52	-15.585962	32.704183
ASIA	India	Upper Wainganga	1981	50.7	22.375314	79.664264	0.507	22.375716	79.66249	The original storage capacity in Wada et al. (2017) is 100 times of that in ICOLD. We verified the value in ICOLD to be consistent with the Indian National Register of Large Dams (2019; http://cwc.gov.in/sites/default/files/nrld06042019.pdf) as well as with GranD v1.3. So we corrected the storage value in Wada et al. (2017).
ASIA	Kazakhstan	BUKHTARMA	1960	49.8	49.661111	83.347778	49.8	49.657613	83.346341
EUROPE	Turkey	ATATURK	1992	48.7	37.481667	38.321667	48.7	37.481803	38.32277	The storage capacity in Wada et al. (2017) is much larger than that in ICOLD but is consistent with the record in Wikipedia (https://en.wikipedia.org/wiki/Atat%C3%BCrk_Dam). So we kept the original storage capacity in Wada et al. (2017).
ASIA	Russia (Russian Fed.)	IRKUTSK	1955	46	52.242778	104.328611	46	52.242778	104.328611
AMERICA S.	Brazil	TUCURUI	1984	45.5	-3.831667	-49.646667	45.5	-3.833819	-49.642366
EUROPE	Russia (Russian Fed.)	Lower Kama	1987	45	55.699444	52.278333		55.699444	52.278333	Lower Kama Reservoir is the also called "Nizhnekamsk Reservoir", which was already documented by the record of "NIZHNE -KAMSKAYA" here (both coordinates point to the same reservoir as well). However, the storage capacity values of the two records are different (the value here is about 3 times of that of the other). We verified the value of the other record is more consistent with ICOLD and GRanD.…
ASIA	Malaysia	BAKUN DAM	2011	43.8	2.756389	114.063056	43.8	2.756389	114.063056
AMERICA S.	Argentina	Cerros Colorados	1980	43.5	-38.5	-68.833333	27.77	-38.543716	-68.614771	As noted by Dr. Yuwen Li in the original spreadsheet, the storage capacity of Cerros Colorados in Wada et al. (2017) combines those of two adjacent reservoirs Los Barreales and Mari Menuco, which are impoundments of Loma de la Lata and Planicie Banderita dams, respectively. We further confirmed so from GRanD, ICOLD, and DDSA. So there is nothing wrong here. But since we georeferenced both dams se…
ASIA	Iraq	Thartar	1956	43.5	33.753056	43.526667		33.753056	43.526667	We could not find the corresponding record for this dam in ICOLD WRD, so we excluded it from harmonization.
ASIA	China	Sanxia	2010	39.3	30.83	111.01	39.3	30.824285	111.002394
AMERICA N.	United States of America	HOOVER	1936	37.3	36.015556	-114.737778	37.296795	36.016775	-114.736018
ASIA	Russia (Russian Fed.)	VILYUI	1967	35.9	63.031944	112.471944	35.9	63.033458	112.470052
AMERICA N.	United States of America	GLEN CANYON	1964	35.6	36.9375	-111.484444	35.550185	36.938586	-111.484463
AMERICA S.	Brazil	SOBRADINHO	1979	34.1	-9.431667	-40.827778	34.116	-9.431667	-40.827778
ASIA	China	Danjiangkou	2013	33.9	32.556111	111.488056	33.91	32.556111	111.488056
AMERICA N.	Canada	JENPEG	1975	31.8	54.543333	-98.026667	31.79	54.543503	-98.026554
EUROPE	Russia (Russian Fed.)	VOLGOGRAD	1958	31.5	48.82875	44.679583	31.5	48.82875	44.679583
ASIA	Russia (Russian Fed.)	SAYANO -SHUSHENSKAYA	1990	31.3	52.825	91.3709	31.3	52.82506	91.368391
EUROPE	Turkey	KEBAN	1974	31	38.806944	38.756944	31	38.806944	38.756944
AMERICA N.	United States of America	GARRISON DAM	1953	30.2	47.498611	-101.411944	30.220309	47.498611	-101.411944
EUROPE	Finland	TAINIONKOSKI	1949	30	61.210491	28.783547	30	61.224331	28.793125
AMERICA N.	Canada	IROQUOIS CONTROL	1958	30	44.836111	-75.308333	29.959005	44.833773	-75.303614
ASIA	China	Longtan	2009	29.9	25.027222	107.0475	29.92	25.02796	107.04135
AMERICA N.	United States of America	OAHE DAM	1966	29.1	44.451944	-100.399167	29.110175	44.451944	-100.399167
AMERICA S.	Paraguay and Brazil	ITAIPU	1991	29	-25.408056	-54.588889	29	-25.404943	-54.590003
AMERICA N.	Canada	Smallwood Reservoir	1974	29	54.1	-64.416667	28.97	54.125603	-64.38817	ICOLD does not document a storage capacity value for this reservoir, so we used the value in Wada et al. (2017).
AMERICA N.	Canada	MISSI FALLS CONTROL	1976	28.4	57.3231	-98.1362	28.3705	57.323126	-98.138024
ASIA	Kazakhstan	KAPCHAGAY	1970	28.1	43.866667	77.5	28.1	43.921288	77.105122
AFRICA	Ivory Coast	KOSSOU	1972	27.7	7.031269	-5.4731	27.6754	7.031269	-5.4731
ASIA	China	Longyangxia	1989	27.6	36.122222	100.918333	27.63	36.122222	100.918333
AMERICA N.	Canada	Ear Falls Dam	1929	26.4	50.63875	-93.200417		50.63875	-93.200417	We could not find the corresponding record for this dam in ICOLD WRD, so we excluded it from harmonization.
ASIA	Iraq	Razza Dyke	1970	26	32.698333	43.894444	26	32.692133	43.880726	The storage capacity in Wada et al. (2017) is much larger than that in ICOLD but is consistent with that in GRanD v1.3. So we kept the value in Wada et al. (2017).
EUROPE	Russia (Russian Fed.)	RYBINSK	1941	25.4	58.366667	38.433333	25.4	58.098973	38.693445
AMERICA S.	Brazil	LIMOEIRO	1958	25.2	-21.62213	-47.01213	25.16	-21.623972	-47.009677
AMERICA N.	Canada	MICA	1972	25	52.077778	-118.566389	25	52.077778	-118.566389
AMERICA N.	Canada	OUTARDES-4	1969	24.4	49.705556	-68.905833	24.352	49.705847	-68.908097
EUROPE	Turkey	GÖLKÖY	1970	24.1	40.701766	31.525022	24.073	40.701766	31.525022
EUROPE	Russia (Russian Fed.)	TSIMLIANSK	1952	24	47.612083	42.10875	24	47.612083	42.10875	The original name of this reservoir in Wada et al. (2017) was mistakenly swithced with VAN BLOMMENSTEIN. This has been corrected in this file.
AMERICA S.	Suriname	VAN BLOMMENSTEIN	1965	24	4.8	-55.066667	24	4.980493	-54.994107	The original name of this reservoir in Wada et al. (2017) was mistakenly swithced with TSIMLIANSK. This has been corrected in this file.
AMERICA N.	Canada	KENNEY	1952	23.8	53.579167	-124.95	23.8	53.579167	-124.95
ASIA	China	Nuozhadu	2012	23.7	22.656111	100.418333	23.703	22.639672	100.429216
AMERICA N.	United States of America	FORT PECK DAM	1957	23.6	48.002778	-106.416111	23.559506	48.002778	-106.416111
ASIA	Russia (Russian Fed.)	UST-KHANTAIKA	1970	23.5	68.162083	87.812917	23.5	68.080811	87.79724
ASIA	China	Shuikou	1980	23.4	26.303056	118.811944	2.34	26.303553	118.811309	The original storage capacity in Wada et al. (2017) is 10 times of that in ICOLD. The latter is consistent with the records in GRanD and Wikiepdia (https://en.wikipedia.org/wiki/Shuikou_Dam). So we corrected the value in Wada et al. (2017).
AMERICA S.	Brazil	FURNAS	1963	23	-20.669722	-46.318056	22.95	-20.668745	-46.314164
ASIA	China	Xin'anjiang	1965	21.6	29.48361	119.21333	21.626	29.484682	119.213816
AMERICA S.	Brazil	ILHA SOLTEIRA	1973	21.2	-20.382778	-51.362222	21.166	-20.382778	-51.362222	The storage capacity in Wada et al. (2017) is larger than that in ICOLD. We verified that the value in Wada et al. (2017) is consistent with the records in GRanD and Wikipedia (https://en.wikipedia.org/wiki/Ilha_Solteira_Dam). So we kept the original value in Wada et al. (2017).
AMERICA S.	Paraguay;Argentina	YACYRETA	1994	21	-27.482689	-56.724986	21	-27.482689	-56.724986
ASIA	Russia (Russian Fed.)	BUREYA	2009	20.9	50.269167	130.313333	20.9	50.27157	130.31457
AMERICA S.	Argentina	RAMOS MEXÍA	1973	20.2	-39.265833	-68.756389	20.2	-39.265833	-68.756389
AMERICA S.	Brazil	PORTO PRIMAVERA	1986	20	-22.475278	-52.958333	20	-22.476462	-52.956365
AMERICA N.	Canada	DENIS-PERRON	2001	19.6	50.790278	-66.791944	19.6075	50.79127	-66.791335
AMERICA N.	Canada	LA GRANDE - 4	1981	19.5	53.886111	-73.4625	19.53	53.886111	-73.4625
AMERICA S.	Brazil	TRES MARIAS	1962	19.5	-18.214167	-45.262778	19.528	-18.214992	-45.269162
ASIA	Kyrgyzstan	TOKTOGUL	1978	19.5	41.65707	72.63611	19.5	41.658127	72.635917
EUROPE	Ukraine	Kakhovskaya	1955	18.2	46.776144	33.371511	18.2	46.776144	33.371511	ICOLD does not document a storage capacity value for this reservoir, so we used the value in Wada et al. (2017).
AMERICA N.	Canada	WHITESAND RAPIDS	1942	17.9	56.234075	-103.147657	17.9	56.234053	-103.149023	The storage capacity in Wada et al (2017) is larger than that in ICOLD but is consistent with the record in GRanD. So we kept the original value in Wada et al. (2017).
ASIA	Thailand	SRINAGARIND	1978	17.7	14.408611	99.128333	17.745	14.408611	99.128333
AMERICA S.	Brazil	EMBORCAÇÃO	1982	17.6	-18.446944	-47.986389	17.588	-18.444003	-47.986638
AMERICA S.	Brazil	BALBINA	1989	17.5	-1.917222	-59.473611	17.537	-1.914595	-59.473822	The storage capacity in Wada et al (2017) is larger than that in ICOLD but is consistent with the record in GRanD. So we kept the original value in Wada et al. (2017).
EUROPE	Russia (Russian Fed.)	VERKHNE- SVIRSKAYA	1952	17.5	60.922083	34.19125	17.5	60.919603	34.192606
AMERICA S.	Brazil	ITUMBIARA	1980	17	-18.407778	-49.098333	17.027	-18.407778	-49.098333
AMERICA N.	Canada	Gabbro Control Dam	1974	16	53.44875	-64.76625		53.44875	-64.76625	We could not find the corresponding record for this dam in ICOLD WRD, so we excluded it from harmonization.
ASIA	Azerbaijan	MINGECHAUR	1953	16	40.791389	47.025	16	40.794176	47.025002
ASIA	China	Xiaowan	2012	15	24.703056	100.091944	15.043	24.705095	100.091462
AMERICA S.	Argentina	POTRERILLOS	2002	15	-32.995	-69.125833	15	-32.994087	-69.127246	The original name of this reservoir in Wada et al. (2017) was mistakenly swithced with KAINJI. This has been corrected in this file.
AFRICA	Nigeria	KAINJI	1968	15	9.8625	4.613333	15	9.863721	4.608618	The original name of this reservoir in Wada et al. (2017) was mistakenly swithced with POTRERILLOS. This has been corrected in this file.
AFRICA	Ethiopia	GILGEL GIBE III	2014	14.7	6.847222	37.301389	14.69	6.849228	37.302399
ASIA	Korea N. (Dem. People's Rep. of Korea);China	SUPUNG	1988	14.7	40.461944	124.9625	14.666	40.462523	124.965591
EUROPE	Russia (Russian Fed.)	Kolyma	1982	14.6	62.055467	150.408286	14.6	62.055805	150.404505	The storage capacity in Wada et al (2017) is larger than that in ICOLD but is overall consistent with the record in Wikipedia (https://en.wikipedia.org/wiki/Kolyma_Hydroelectric_Station). So we kept the original value in Wada et al. (2017). Note the scale of the storage capacity of this dam in GRanD is probably also wrong.
ASIA	Syria	Tabqa	1973	14	35.872222	38.566667	14	35.87584	38.558403	The storage capacity in Wada et al. (2017) is much larger than that in in ICOLD, but is overall consistent with the records in GRanD and Wikipedia (https://en.wikipedia.org/wiki/Tabqa_Dam). So we kept the original value in Wada et al. (2017).
ASIA	China	Jinshuitan	1988	13.9	28.2125	119.536389	13.93	28.213427	119.536096
AMERICA N.	Canada	PIPMUACAN	1956	13.9	49.661667	-70.271667	13.9	49.357211	-69.775825
ASIA	Pakistan	TARBELA	1976	13.9	35.516667	73.791944	13.9	34.089757	72.701635	The original coordinates in Wada et al. (2017) were misplaced, and we have corrected them using Google Maps.
ASIA	China	Xinfengjiang	1977	13.9	23.726389	114.6475	13.896	23.727624	114.648245
AMERICA S.	Brazil	TRÊS IRMÃOS	1991	13.8	-20.665636	-51.301442	13.8	-20.669243	-51.298506
EUROPE	Russia (Russian Fed.)	NIZHNE -KAMSKAYA	2012	13.8	55.70375	52.279583	13.8	55.70375	52.279583
AMERICA N.	United States of America	LOCK & DAM #3	1938	13.7	44.61	-92.610278	13.69165	44.611431	-92.610563
ASIA	Malaysia	KENYIR	1985	13.6	5.023675	102.909967	13.6	5.019348	102.909421
EUROPE	Ukraine	OLEKSANDRIV	1997	13.5	47.70297	31.254462	13.52	47.703518	31.254176	The storage capacity in Wada et al. (2017) is much larger than that in ICOLD WRD. The scale in Wada et al. (2017) appears to be suspiciously large (given the reservoir surface area in comparison with nearby reservoirs), but we were unable to find another reference source to confidently oppose the value in Wada et al. (2017). Despite suspicion, we still kept the value in Wada et al. (2017).
EUROPE	Ukraine	KREMENCHUG	1960	13.5	49.077536	33.250603	13.52	49.078139	33.248831	ICOLD does not document a storage value for this reservoir (ICOLD name: Kremenchuk), so we used the value in Wada et al. (2017).
ASIA	China	Sanhezha	1953	13.5	33.091111	118.725278		33.091111	118.725278	We could not find the corresponding record for this dam in ICOLD WRD, so we excluded it from harmonization.
ASIA	Thailand	BHUMIBOL	1964	13.5	17.2425	98.972222	13.462	17.242394	98.971196
EUROPE	Russia (Russian Fed.)	Kuma	1963	13.3	66.36083	31.09139		66.360333	31.094558	We could not find the corresponding record for this dam in ICOLD, so we excluded it from harmonization.
ASIA	China	Xiluodu	2013	12.9	28.25985	103.6495	12.914	28.25985	103.6495
EUROPE	Russia (Russian Fed.)	SARATOV	1967	12.9	52.053056	47.755	12.9	52.050804	47.761887
EUROPE	Russia (Russian Fed.)	CHEBOKSARY	1986	12.8	56.138056	47.465556	12.8	56.142156	47.457396
AMERICA S.	Brazil	NOVA PONTE	1994	12.8	-23.583333	-45.866667	12.792	-23.581391	-45.971028
ASIA	China	Xiaolangdi	2001	12.7	34.924636	112.377297	12.65	34.924761	112.361776
AFRICA	Ghana	BUI	2013	12.6	8.278333	-2.235833	12.57	8.27962	-2.237052
AMERICA S.	Brazil	SÃO SIMÃO	1978	12.5	-19.019167	-50.500278	12.54	-19.019167	-50.500278
AFRICA	Sudan	MEROWE	2009	12.5	18.668889	32.050278	12.5	18.67029	32.05198	The storage capacity in Wada et al. (2017) is larger than that in ICOLD. ICOLD's record is overall consistent with GRandD but Wada's record is consistent with Wikipedia (https://en.wikipedia.org/wiki/Merowe_Dam). Although indecisive, we chose to respect the original value in Wada et al. (2017).
AMERICA S.	Argentina	PIEDRA DEL AGUILA	1993	12.4	-40.190278	-69.991389	12.4	-40.191234	-69.992007
AMERICA N.	Canada	PINE PORTAGE MAIN	1950	12.4	49.307091	-88.309396	12.36263	49.308015	-88.30992
AUSTRAL-ASIA	Australia	LAKE GORDON	1974	12.4	-42.730556	145.976389	12.35904	-42.730556	145.976389
AMERICA N.	Canada	Des Roches	1964	12.3	48.31	-71.211575	0.694638	48.309876	-71.212933	The original storage capacity in Wada et al. (2017) is more than 30 times larger than that in ICOLD. The value in ICOLD is consistent with that in GRanD (0.374 cubic km) but is only about half of that in CanVec (NRC, 2017). So we made a compromise and used the value in CanVec which is between Wada et al. (2017) and (much close to) ICOLD/GRanD.
EUROPE	Russia (Russian Fed.)	KAMA	1954	12.2	58.983333	56.166667	12.2	58.117814	56.334115
ASIA	Malaysia	MURUM	2015	12	2.646667	114.365833	12.043	2.653046	114.369467
AMERICA N.	United States of America	GRAND COULEE	1942	11.8	47.955833	-118.981667	11.794555	47.955833	-118.981667
AMERICA N.	United States of America	Franklin	1942	11.7	43.468889	-71.658961	0.27383256	43.471007	-71.661525	The original storage capacity in Wada et al. (2017) is about 40 times of that in ICOLD. The value in GRanD (0.2 cubic km) is overall at the same scale of the ICOLD value. We also verified using the USNID (2018; https://nid.usace.army.mil; 222,000 acre-feet = cubic 0.2738 km) and found ICOLD's value to be probably more reliable. So we corrected the value in Wada et al. (2017).
ASIA	India	NAGARJUNA SAGAR PROJECT	1974	11.6	16.575556	79.311667	11.561	16.575898	79.31098
EUROPE	Russia (Russian Fed.)	VERKHNE- TULOMSKAYA	1965	11.5	68.60375	31.75875	11.52	68.608244	31.750622
AFRICA	Mali	MANANTALI	1987	11.3	13.195556	-10.428889	11.27	13.195556	-10.428889
ASIA	Iraq	Mosul	1985	11.1	36.630278	42.823056	11.1	36.632387	42.824851
AMERICA S.	Brazil	ÁGUA VERMELHA	1978	11	-19.865278	-50.346667	11.025	-19.865278	-50.346667
EUROPE	Russia (Russian Fed.)	ONDA	1956	10.9	63.892083	33.30875	10.9	63.892083	33.30875
ASIA	China	Fengman	1953	10.8	43.719444	126.688611	10.8	43.719444	126.688611
EUROPE	Russia (Russian Fed.)	KUMSKAYA	1963	10.8	67.407917	32.550417	10.8	67.401005	32.575721
ASIA	China	LAXIWA	2010	10.8	36.071667	101.187222	1.079	36.070659	101.184021	The original storage capacity in Wada et al. (2017) is 10 times of that in ICOLD. The latter is consistent with the records in GRanD and Wikipedia (https://en.wikipedia.org/wiki/Laxiwa_Dam). So we corrected the value in Wada et al. (2017).
AMERICA S.	Brazil	ITAPARICA	1988	10.8	-9.143889	-38.313333	10.782	-9.143889	-38.313333
AUSTRAL-ASIA	Australia	LAKE ARGYLE	1972	10.8	-16.188889	128.9075	10.76	-16.122398	128.739805
ASIA	India	RIHAND	1962	10.6	24.2025	83.008056	10.6	24.2025	83.008056	The storage capacity in Wada et al. (2017) is larger than that in ICOLD, but it is consistent with the records in GRanD and Wikipedia (https://en.wikipedia.org/wiki/Rihand_Dam). So we kept the original value in Wada et al. (2017).
AMERICA N.	Mexico	NEZAHUALCÓYOTL	1964	10.6	17.178611	-93.598333	10.596	17.178225	-93.599301
AMERICA S.	Brazil	CAPIVARA	1977	10.5	-22.660092	-51.357978	10.54	-22.660092	-51.357978
AMERICA N.	United States of America	STRUCTURE 308B & 308	1977	10.5	26.984893	-80.621418	10.508033	26.984893	-80.621418
ASIA	Tajikistan	NUREK	1980	10.5	38.371667	69.348056	10.5	38.371667	69.348056
AMERICA N.	Canada	MANICOUAGAN 3	1975	10.4	49.740488	-68.593062	10.422991	49.741982	-68.592813	The storage capacity in Wada et al. (2017) is larger than that in ICOLD but is consistent with GRanD and CanVec (NRC, 2017). So we kept the original value in Wada et al. (2017).
ASIA	Indonesia	GAPIT	1997	10.4	-8.7944	117.934	10.36	-8.7944	117.934	The storage capacity in Wada et al. (2017) is much larger than that in ICOLD WRD. The scale in Wada et al. (2017) appears to be suspiciously large (given the reservoir surface area in comparison with nearby reservoirs), but we were unable to find another reference source to confidently oppose the value in Wada et al. (2017). Despite suspicion we chose to respect the original value in Wada et al. …
AMERICA N.	Canada	KEENLEYSIDE	1968	10.3	49.339444	-117.771944	10.3	49.339056	-117.774305
ASIA	China	Tianshengqiao 1	2000	10.3	24.941389	105.106944	10.257	24.941517	105.104156
ASIA	Thailand	MAE TEEB	1987	10	17.8619	98.6544	10	18.583774	99.154917	The original coordinates in Wada et al. (2017) are probably wrong. We adjusted them based on Google Maps (Mae Tueb Dam).
